# Supplementary material for: Self-organized patterning of cell morphology via mechanosensitive feedback
Source: eLife. 2021 Mar 26;10:e57964. doi: 10.7554/eLife.57964 (PMC8133777; doi:10.7554/eLife.57964)
Supplement: Figure 1—source data 1. [file elife-57964-fig1-data1.zip › Figure1_SourceData1_RateOfIsotropic_Grid_EachMovie.csv]

	movie	roi	isoContrib	rate.avg
1	Ecd_20141010_P2	-16_-16	division	0.0308615626797445
2	Ecd_20141010_P2	-16_-16	extrusion	-0.0125720010017531
3	Ecd_20141010_P2	-16_-16	cell_area	0.0210291309556977
4	Ecd_20141010_P2	-16_-16	tissue_area	0.0427182371328254
5	Ecd_20141010_P2	-16_-16	sumContrib	0.0393186926336892
6	Ecd_20141010_P2	-16_-24	division	0.0173553719008264
7	Ecd_20141010_P2	-16_-24	extrusion	0
8	Ecd_20141010_P2	-16_-24	cell_area	0.0132791096036855
9	Ecd_20141010_P2	-16_-24	tissue_area	0.0376260605378708
10	Ecd_20141010_P2	-16_-24	sumContrib	0.0306344815045119
11	Ecd_20141010_P2	-16_-32	division	0.0286546786546787
12	Ecd_20141010_P2	-16_-32	extrusion	0
13	Ecd_20141010_P2	-16_-32	cell_area	0.00831331847896968
14	Ecd_20141010_P2	-16_-32	tissue_area	0.0335221274805854
15	Ecd_20141010_P2	-16_-32	sumContrib	0.0369679971336483
16	Ecd_20141010_P2	-16_-40	division	0.0318629731259365
17	Ecd_20141010_P2	-16_-40	extrusion	0
18	Ecd_20141010_P2	-16_-40	cell_area	-0.0189519706401071
19	Ecd_20141010_P2	-16_-40	tissue_area	0.00862093300321169
20	Ecd_20141010_P2	-16_-40	sumContrib	0.0129110024858294
21	Ecd_20141010_P2	-16_-8	division	0.00649350649350649
22	Ecd_20141010_P2	-16_-8	extrusion	0
23	Ecd_20141010_P2	-16_-8	cell_area	0.0197277785233153
24	Ecd_20141010_P2	-16_-8	tissue_area	0.0314031682006298
25	Ecd_20141010_P2	-16_-8	sumContrib	0.0262212850168218
26	Ecd_20141010_P2	-16_0	division	0.0110294117647059
27	Ecd_20141010_P2	-16_0	extrusion	0
28	Ecd_20141010_P2	-16_0	cell_area	0.0111743112017988
29	Ecd_20141010_P2	-16_0	tissue_area	0.021749179464446
30	Ecd_20141010_P2	-16_0	sumContrib	0.0222037229665047
31	Ecd_20141010_P2	-16_16	division	0.0321420470779861
32	Ecd_20141010_P2	-16_16	extrusion	-0.00741378934875162
33	Ecd_20141010_P2	-16_16	cell_area	0.013235543837608
34	Ecd_20141010_P2	-16_16	tissue_area	0.0356636462557421
35	Ecd_20141010_P2	-16_16	sumContrib	0.0379638015668424
36	Ecd_20141010_P2	-16_24	division	0.0191142191142191
37	Ecd_20141010_P2	-16_24	extrusion	-0.0183566433566434
38	Ecd_20141010_P2	-16_24	cell_area	0.0147388590202519
39	Ecd_20141010_P2	-16_24	tissue_area	0.0314304421308344
40	Ecd_20141010_P2	-16_24	sumContrib	0.0154964347778277
41	Ecd_20141010_P2	-16_32	division	0.00826446280991736
42	Ecd_20141010_P2	-16_32	extrusion	0
43	Ecd_20141010_P2	-16_32	cell_area	0.0155103607373948
44	Ecd_20141010_P2	-16_32	tissue_area	0.0225575247768391
45	Ecd_20141010_P2	-16_32	sumContrib	0.0237748235473121
46	Ecd_20141010_P2	-16_40	division	0
47	Ecd_20141010_P2	-16_40	extrusion	0
48	Ecd_20141010_P2	-16_40	cell_area	0.0553135778266847
49	Ecd_20141010_P2	-16_40	tissue_area	0.0553135778266847
50	Ecd_20141010_P2	-16_40	sumContrib	0.0553135778266847
51	Ecd_20141010_P2	-16_8	division	0
52	Ecd_20141010_P2	-16_8	extrusion	-0.00562556255625563
53	Ecd_20141010_P2	-16_8	cell_area	0.0147975945719205
54	Ecd_20141010_P2	-16_8	tissue_area	0.0147385947987627
55	Ecd_20141010_P2	-16_8	sumContrib	0.00917203201566488
56	Ecd_20141010_P2	-24_-16	division	0.0300659308012249
57	Ecd_20141010_P2	-24_-16	extrusion	0
58	Ecd_20141010_P2	-24_-16	cell_area	0.00139510103454598
59	Ecd_20141010_P2	-24_-16	tissue_area	0.0332077483569485
60	Ecd_20141010_P2	-24_-16	sumContrib	0.0314610318357709
61	Ecd_20141010_P2	-24_-24	division	0.0267676767676768
62	Ecd_20141010_P2	-24_-24	extrusion	0
63	Ecd_20141010_P2	-24_-24	cell_area	0.0306249411480833
64	Ecd_20141010_P2	-24_-24	tissue_area	0.060198215450982
65	Ecd_20141010_P2	-24_-24	sumContrib	0.05739261791576
66	Ecd_20141010_P2	-24_-32	division	0.012987012987013
67	Ecd_20141010_P2	-24_-32	extrusion	0
68	Ecd_20141010_P2	-24_-32	cell_area	0.0422222766208737
69	Ecd_20141010_P2	-24_-32	tissue_area	0.0523801617787588
70	Ecd_20141010_P2	-24_-32	sumContrib	0.0552092896078866
71	Ecd_20141010_P2	-24_-40	division	0.0496031746031746
72	Ecd_20141010_P2	-24_-40	extrusion	0
73	Ecd_20141010_P2	-24_-40	cell_area	0.00526784113716512
74	Ecd_20141010_P2	-24_-40	tissue_area	0.0450628465234292
75	Ecd_20141010_P2	-24_-40	sumContrib	0.0548710157403397
76	Ecd_20141010_P2	-24_-8	division	0.030467124503854
77	Ecd_20141010_P2	-24_-8	extrusion	-0.00682146136691591
78	Ecd_20141010_P2	-24_-8	cell_area	-0.00646594407125682
79	Ecd_20141010_P2	-24_-8	tissue_area	0.0213086710788171
80	Ecd_20141010_P2	-24_-8	sumContrib	0.0171797190656813
81	Ecd_20141010_P2	-24_0	division	0.0259151108609313
82	Ecd_20141010_P2	-24_0	extrusion	-0.00956937799043062
83	Ecd_20141010_P2	-24_0	cell_area	-0.0112525901946653
84	Ecd_20141010_P2	-24_0	tissue_area	0.00763393529246646
85	Ecd_20141010_P2	-24_0	sumContrib	0.00509314267583535
86	Ecd_20141010_P2	-24_16	division	0.0258460677296872
87	Ecd_20141010_P2	-24_16	extrusion	-0.00591166119656768
88	Ecd_20141010_P2	-24_16	cell_area	-0.00732586966790759
89	Ecd_20141010_P2	-24_16	tissue_area	0.0153521799606381
90	Ecd_20141010_P2	-24_16	sumContrib	0.0126085368652119
91	Ecd_20141010_P2	-24_24	division	0.0381900036980251
92	Ecd_20141010_P2	-24_24	extrusion	0
93	Ecd_20141010_P2	-24_24	cell_area	-0.0010564703440867
94	Ecd_20141010_P2	-24_24	tissue_area	0.0532666070129833
95	Ecd_20141010_P2	-24_24	sumContrib	0.0371335333539384
96	Ecd_20141010_P2	-24_32	division	0.0249024324716451
97	Ecd_20141010_P2	-24_32	extrusion	0
98	Ecd_20141010_P2	-24_32	cell_area	0.0279291715436986
99	Ecd_20141010_P2	-24_32	tissue_area	0.0494296740051305
100	Ecd_20141010_P2	-24_32	sumContrib	0.0528316040153437
101	Ecd_20141010_P2	-24_8	division	0.00568181818181818
102	Ecd_20141010_P2	-24_8	extrusion	0
103	Ecd_20141010_P2	-24_8	cell_area	-0.0027772841944942
104	Ecd_20141010_P2	-24_8	tissue_area	0.00256455928776674
105	Ecd_20141010_P2	-24_8	sumContrib	0.00290453398732398
106	Ecd_20141010_P2	-32_-16	division	0.0411575480911893
107	Ecd_20141010_P2	-32_-16	extrusion	0
108	Ecd_20141010_P2	-32_-16	cell_area	-0.0144141510972899
109	Ecd_20141010_P2	-32_-16	tissue_area	0.024090104652793
110	Ecd_20141010_P2	-32_-16	sumContrib	0.0267433969938994
111	Ecd_20141010_P2	-32_-24	division	0.0593827889282435
112	Ecd_20141010_P2	-32_-24	extrusion	0
113	Ecd_20141010_P2	-32_-24	cell_area	-0.00986894399851511
114	Ecd_20141010_P2	-32_-24	tissue_area	0.0427143764521144
115	Ecd_20141010_P2	-32_-24	sumContrib	0.0495138449297284
116	Ecd_20141010_P2	-32_-32	division	0.0245468626972652
117	Ecd_20141010_P2	-32_-32	extrusion	0
118	Ecd_20141010_P2	-32_-32	cell_area	0.0262024873335185
119	Ecd_20141010_P2	-32_-32	tissue_area	0.0472175734354723
120	Ecd_20141010_P2	-32_-32	sumContrib	0.0507493500307837
121	Ecd_20141010_P2	-32_-8	division	0.0172682709447415
122	Ecd_20141010_P2	-32_-8	extrusion	-0.00505050505050505
123	Ecd_20141010_P2	-32_-8	cell_area	0.00340223453896554
124	Ecd_20141010_P2	-32_-8	tissue_area	0.0136082614718962
125	Ecd_20141010_P2	-32_-8	sumContrib	0.015620000433202
126	Ecd_20141010_P2	-32_0	division	0.0134865134865135
127	Ecd_20141010_P2	-32_0	extrusion	0
128	Ecd_20141010_P2	-32_0	cell_area	0.00381251701301295
129	Ecd_20141010_P2	-32_0	tissue_area	0.0161450360396606
130	Ecd_20141010_P2	-32_0	sumContrib	0.0172990304995264
131	Ecd_20141010_P2	-32_16	division	0.0273016770488289
132	Ecd_20141010_P2	-32_16	extrusion	-0.00347977381470204
133	Ecd_20141010_P2	-32_16	cell_area	-0.0099012104449656
134	Ecd_20141010_P2	-32_16	tissue_area	0.0118584354946217
135	Ecd_20141010_P2	-32_16	sumContrib	0.0139206927891612
136	Ecd_20141010_P2	-32_24	division	0.0444782490237036
137	Ecd_20141010_P2	-32_24	extrusion	0
138	Ecd_20141010_P2	-32_24	cell_area	-0.00342326397134274
139	Ecd_20141010_P2	-32_24	tissue_area	0.0378077872262347
140	Ecd_20141010_P2	-32_24	sumContrib	0.0410549850523608
141	Ecd_20141010_P2	-32_32	division	0.0233175914994097
142	Ecd_20141010_P2	-32_32	extrusion	0
143	Ecd_20141010_P2	-32_32	cell_area	0.0287649934690579
144	Ecd_20141010_P2	-32_32	tissue_area	0.0483543454028925
145	Ecd_20141010_P2	-32_32	sumContrib	0.0520825849684676
146	Ecd_20141010_P2	-32_8	division	0.00568181818181818
147	Ecd_20141010_P2	-32_8	extrusion	-0.0053475935828877
148	Ecd_20141010_P2	-32_8	cell_area	0.00410984673784487
149	Ecd_20141010_P2	-32_8	tissue_area	0.00391840824121363
150	Ecd_20141010_P2	-32_8	sumContrib	0.00444407133677535
151	Ecd_20141010_P2	-40_-16	division	0.0158402203856749
152	Ecd_20141010_P2	-40_-16	extrusion	0
153	Ecd_20141010_P2	-40_-16	cell_area	0.00570049313072431
154	Ecd_20141010_P2	-40_-16	tissue_area	0.0194383776096323
155	Ecd_20141010_P2	-40_-16	sumContrib	0.0215407135163992
156	Ecd_20141010_P2	-40_-24	division	0.0243506493506493
157	Ecd_20141010_P2	-40_-24	extrusion	0
158	Ecd_20141010_P2	-40_-24	cell_area	0.0165465856300282
159	Ecd_20141010_P2	-40_-24	tissue_area	0.0375365507286198
160	Ecd_20141010_P2	-40_-24	sumContrib	0.0408972349806776
161	Ecd_20141010_P2	-40_-32	division	0
162	Ecd_20141010_P2	-40_-32	extrusion	0
163	Ecd_20141010_P2	-40_-32	cell_area	0.0466541725344735
164	Ecd_20141010_P2	-40_-32	tissue_area	0.0466541725344735
165	Ecd_20141010_P2	-40_-32	sumContrib	0.0466541725344735
166	Ecd_20141010_P2	-40_-8	division	0.0200303572396596
167	Ecd_20141010_P2	-40_-8	extrusion	-0.0204795204795205
168	Ecd_20141010_P2	-40_-8	cell_area	0.0121617615749277
169	Ecd_20141010_P2	-40_-8	tissue_area	0.0134974484879441
170	Ecd_20141010_P2	-40_-8	sumContrib	0.0117125983350668
171	Ecd_20141010_P2	-40_0	division	0.0110294117647059
172	Ecd_20141010_P2	-40_0	extrusion	-0.0053475935828877
173	Ecd_20141010_P2	-40_0	cell_area	0.0159814091809077
174	Ecd_20141010_P2	-40_0	tissue_area	0.0211393490326234
175	Ecd_20141010_P2	-40_0	sumContrib	0.0216632273627259
176	Ecd_20141010_P2	-40_16	division	0.00909090909090909
177	Ecd_20141010_P2	-40_16	extrusion	0
178	Ecd_20141010_P2	-40_16	cell_area	0.00947803012695823
179	Ecd_20141010_P2	-40_16	tissue_area	0.0175502961273426
180	Ecd_20141010_P2	-40_16	sumContrib	0.0185689392178673
181	Ecd_20141010_P2	-40_24	division	0.0334934005388551
182	Ecd_20141010_P2	-40_24	extrusion	0
183	Ecd_20141010_P2	-40_24	cell_area	-0.00826049470468832
184	Ecd_20141010_P2	-40_24	tissue_area	0.0295357873035305
185	Ecd_20141010_P2	-40_24	sumContrib	0.0252329058341668
186	Ecd_20141010_P2	-40_32	division	0.0281385281385281
187	Ecd_20141010_P2	-40_32	extrusion	0
188	Ecd_20141010_P2	-40_32	cell_area	0.0369965089835366
189	Ecd_20141010_P2	-40_32	tissue_area	0.0621477024831716
190	Ecd_20141010_P2	-40_32	sumContrib	0.0651350371220647
191	Ecd_20141010_P2	-40_8	division	0.021144458943502
192	Ecd_20141010_P2	-40_8	extrusion	-0.0095959595959596
193	Ecd_20141010_P2	-40_8	cell_area	-0.0119655309739818
194	Ecd_20141010_P2	-40_8	tissue_area	-0.00218061521088866
195	Ecd_20141010_P2	-40_8	sumContrib	-0.000417031626439384
196	Ecd_20141010_P2	-48_-16	division	0.0396162622906809
197	Ecd_20141010_P2	-48_-16	extrusion	0
198	Ecd_20141010_P2	-48_-16	cell_area	-0.00436748577951265
199	Ecd_20141010_P2	-48_-16	tissue_area	0.0298599266934687
200	Ecd_20141010_P2	-48_-16	sumContrib	0.0352487765111682
201	Ecd_20141010_P2	-48_-24	division	0.0243506493506493
202	Ecd_20141010_P2	-48_-24	extrusion	-0.0113636363636364
203	Ecd_20141010_P2	-48_-24	cell_area	0.0237872681985609
204	Ecd_20141010_P2	-48_-24	tissue_area	0.0315958746281492
205	Ecd_20141010_P2	-48_-24	sumContrib	0.0367742811855738
206	Ecd_20141010_P2	-48_-32	division	0.0303030303030303
207	Ecd_20141010_P2	-48_-32	extrusion	0
208	Ecd_20141010_P2	-48_-32	cell_area	0.00757048905176535
209	Ecd_20141010_P2	-48_-32	tissue_area	0.0286204250312788
210	Ecd_20141010_P2	-48_-32	sumContrib	0.0378735193547957
211	Ecd_20141010_P2	-48_-8	division	0.0110294117647059
212	Ecd_20141010_P2	-48_-8	extrusion	0
213	Ecd_20141010_P2	-48_-8	cell_area	-0.0159261959094368
214	Ecd_20141010_P2	-48_-8	tissue_area	-0.000483255093100166
215	Ecd_20141010_P2	-48_-8	sumContrib	-0.00489678414473089
216	Ecd_20141010_P2	-48_0	division	0.0305765313118254
217	Ecd_20141010_P2	-48_0	extrusion	0
218	Ecd_20141010_P2	-48_0	cell_area	-0.0274872458959046
219	Ecd_20141010_P2	-48_0	tissue_area	0.000988258984611609
220	Ecd_20141010_P2	-48_0	sumContrib	0.0030892854159208
221	Ecd_20141010_P2	-48_16	division	0.0113636363636364
222	Ecd_20141010_P2	-48_16	extrusion	0
223	Ecd_20141010_P2	-48_16	cell_area	0.0155834796923741
224	Ecd_20141010_P2	-48_16	tissue_area	0.0247297056428011
225	Ecd_20141010_P2	-48_16	sumContrib	0.0269471160560104
226	Ecd_20141010_P2	-48_24	division	0
227	Ecd_20141010_P2	-48_24	extrusion	-0.00572155117609663
228	Ecd_20141010_P2	-48_24	cell_area	0.0298019198220255
229	Ecd_20141010_P2	-48_24	tissue_area	0.0234019716959718
230	Ecd_20141010_P2	-48_24	sumContrib	0.0240803686459289
231	Ecd_20141010_P2	-48_8	division	0.0125541125541126
232	Ecd_20141010_P2	-48_8	extrusion	0
233	Ecd_20141010_P2	-48_8	cell_area	-0.00968246430508085
234	Ecd_20141010_P2	-48_8	tissue_area	0.00231626651214885
235	Ecd_20141010_P2	-48_8	sumContrib	0.0028716482490317
236	Ecd_20141010_P2	-56_-16	division	0.0564467714573423
237	Ecd_20141010_P2	-56_-16	extrusion	0
238	Ecd_20141010_P2	-56_-16	cell_area	-0.0264840224273613
239	Ecd_20141010_P2	-56_-16	tissue_area	0.0237242818609393
240	Ecd_20141010_P2	-56_-16	sumContrib	0.029962749029981
241	Ecd_20141010_P2	-56_-24	division	0.0231700118063754
242	Ecd_20141010_P2	-56_-24	extrusion	-0.00723140495867769
243	Ecd_20141010_P2	-56_-24	cell_area	0.0293782733184895
244	Ecd_20141010_P2	-56_-24	tissue_area	0.0407948155747436
245	Ecd_20141010_P2	-56_-24	sumContrib	0.0453168801661872
246	Ecd_20141010_P2	-56_-32	division	0.0247933884297521
247	Ecd_20141010_P2	-56_-32	extrusion	0
248	Ecd_20141010_P2	-56_-32	cell_area	0.069890591200247
249	Ecd_20141010_P2	-56_-32	tissue_area	0.0863276165187801
250	Ecd_20141010_P2	-56_-32	sumContrib	0.0946839796299991
251	Ecd_20141010_P2	-56_-8	division	0.0210622710622711
252	Ecd_20141010_P2	-56_-8	extrusion	0
253	Ecd_20141010_P2	-56_-8	cell_area	-0.0197687005551107
254	Ecd_20141010_P2	-56_-8	tissue_area	-0.00148032520429223
255	Ecd_20141010_P2	-56_-8	sumContrib	0.0012935705071604
256	Ecd_20141010_P2	-56_0	division	0.0359531691755532
257	Ecd_20141010_P2	-56_0	extrusion	-0.00324675324675325
258	Ecd_20141010_P2	-56_0	cell_area	-0.0318821702910319
259	Ecd_20141010_P2	-56_0	tissue_area	-0.00224404852620937
260	Ecd_20141010_P2	-56_0	sumContrib	0.000824245637768099
261	Ecd_20141010_P2	-56_16	division	0
262	Ecd_20141010_P2	-56_16	extrusion	-0.0101010101010101
263	Ecd_20141010_P2	-56_16	cell_area	0.0602598499229887
264	Ecd_20141010_P2	-56_16	tissue_area	0.0485249512675603
265	Ecd_20141010_P2	-56_16	sumContrib	0.0501588398219786
266	Ecd_20141010_P2	-56_24	division	0
267	Ecd_20141010_P2	-56_24	extrusion	0
268	Ecd_20141010_P2	-56_24	cell_area	0.0535099403745275
269	Ecd_20141010_P2	-56_24	tissue_area	0.0535099403745275
270	Ecd_20141010_P2	-56_24	sumContrib	0.0535099403745275
271	Ecd_20141010_P2	-56_8	division	0.0252289377289377
272	Ecd_20141010_P2	-56_8	extrusion	-0.0053475935828877
273	Ecd_20141010_P2	-56_8	cell_area	-0.0119556912318519
274	Ecd_20141010_P2	-56_8	tissue_area	0.00560757404614009
275	Ecd_20141010_P2	-56_8	sumContrib	0.00792565291419817
276	Ecd_20141010_P2	-64_-16	division	0.0490181535636081
277	Ecd_20141010_P2	-64_-16	extrusion	-0.00649350649350649
278	Ecd_20141010_P2	-64_-16	cell_area	-0.00679041503198285
279	Ecd_20141010_P2	-64_-16	tissue_area	0.0295855135719584
280	Ecd_20141010_P2	-64_-16	sumContrib	0.0357342320381188
281	Ecd_20141010_P2	-64_-24	division	0.0536042240587695
282	Ecd_20141010_P2	-64_-24	extrusion	-0.0297520661157025
283	Ecd_20141010_P2	-64_-24	cell_area	0.0201501665400226
284	Ecd_20141010_P2	-64_-24	tissue_area	0.0329962446291775
285	Ecd_20141010_P2	-64_-24	sumContrib	0.0440023244830896
286	Ecd_20141010_P2	-64_-8	division	0.0257284382284382
287	Ecd_20141010_P2	-64_-8	extrusion	-0.0183346065699007
288	Ecd_20141010_P2	-64_-8	cell_area	-0.0247439258798831
289	Ecd_20141010_P2	-64_-8	tissue_area	-0.00910522147902555
290	Ecd_20141010_P2	-64_-8	sumContrib	-0.0173500942213456
291	Ecd_20141010_P2	-64_0	division	0.0348356306343638
292	Ecd_20141010_P2	-64_0	extrusion	-0.00264462809917355
293	Ecd_20141010_P2	-64_0	cell_area	-0.0206525216547541
294	Ecd_20141010_P2	-64_0	tissue_area	0.00949570096236756
295	Ecd_20141010_P2	-64_0	sumContrib	0.0115384808804361
296	Ecd_20141010_P2	-64_16	division	0.0227272727272727
297	Ecd_20141010_P2	-64_16	extrusion	0
298	Ecd_20141010_P2	-64_16	cell_area	0.0312485685769812
299	Ecd_20141010_P2	-64_16	tissue_area	0.0478681464397035
300	Ecd_20141010_P2	-64_16	sumContrib	0.053975841304254
301	Ecd_20141010_P2	-64_8	division	0.024931129476584
302	Ecd_20141010_P2	-64_8	extrusion	-0.00699300699300699
303	Ecd_20141010_P2	-64_8	cell_area	-0.00700995727089317
304	Ecd_20141010_P2	-64_8	tissue_area	0.00919001160973298
305	Ecd_20141010_P2	-64_8	sumContrib	0.0109281652126839
306	Ecd_20141010_P2	-72_-16	division	0.0458152958152958
307	Ecd_20141010_P2	-72_-16	extrusion	-0.0191919191919192
308	Ecd_20141010_P2	-72_-16	cell_area	-0.0274906318592745
309	Ecd_20141010_P2	-72_-16	tissue_area	0.00227353649327955
310	Ecd_20141010_P2	-72_-16	sumContrib	-0.000867255235897843
311	Ecd_20141010_P2	-72_-8	division	0.0283746556473829
312	Ecd_20141010_P2	-72_-8	extrusion	-0.0170454545454545
313	Ecd_20141010_P2	-72_-8	cell_area	-0.019463328727579
314	Ecd_20141010_P2	-72_-8	tissue_area	-0.0110353013178449
315	Ecd_20141010_P2	-72_-8	sumContrib	-0.00813412762565062
316	Ecd_20141010_P2	-72_0	division	0.0448455584819221
317	Ecd_20141010_P2	-72_0	extrusion	0
318	Ecd_20141010_P2	-72_0	cell_area	-0.035105961431332
319	Ecd_20141010_P2	-72_0	tissue_area	0.00511389398626603
320	Ecd_20141010_P2	-72_0	sumContrib	0.00973959705059011
321	Ecd_20141010_P2	-8_-16	division	0.0479874829333034
322	Ecd_20141010_P2	-8_-16	extrusion	-0.0115050021748586
323	Ecd_20141010_P2	-8_-16	cell_area	-0.00376266126888082
324	Ecd_20141010_P2	-8_-16	tissue_area	0.0481872400592769
325	Ecd_20141010_P2	-8_-16	sumContrib	0.0327198194895639
326	Ecd_20141010_P2	-8_-24	division	0.0360422405876951
327	Ecd_20141010_P2	-8_-24	extrusion	-0.00909090909090909
328	Ecd_20141010_P2	-8_-24	cell_area	0.0247920068490485
329	Ecd_20141010_P2	-8_-24	tissue_area	0.0604374200435042
330	Ecd_20141010_P2	-8_-24	sumContrib	0.0517433383458345
331	Ecd_20141010_P2	-8_-32	division	0.00758332576514395
332	Ecd_20141010_P2	-8_-32	extrusion	-0.00649350649350649
333	Ecd_20141010_P2	-8_-32	cell_area	0.0322674912579695
334	Ecd_20141010_P2	-8_-32	tissue_area	0.0319323423718151
335	Ecd_20141010_P2	-8_-32	sumContrib	0.0333573105296069
336	Ecd_20141010_P2	-8_-40	division	0.00716894099557947
337	Ecd_20141010_P2	-8_-40	extrusion	-0.00826446280991736
338	Ecd_20141010_P2	-8_-40	cell_area	0.00650943496233013
339	Ecd_20141010_P2	-8_-40	tissue_area	0.00468232303005928
340	Ecd_20141010_P2	-8_-40	sumContrib	0.00541391314799225
341	Ecd_20141010_P2	-8_-8	division	0.0338712960898438
342	Ecd_20141010_P2	-8_-8	extrusion	-0.0112331673596496
343	Ecd_20141010_P2	-8_-8	cell_area	0.0185557563560912
344	Ecd_20141010_P2	-8_-8	tissue_area	0.0444916738014157
345	Ecd_20141010_P2	-8_-8	sumContrib	0.0411938850862854
346	Ecd_20141010_P2	-8_0	division	0.0271708886541422
347	Ecd_20141010_P2	-8_0	extrusion	-0.0126105778279691
348	Ecd_20141010_P2	-8_0	cell_area	0.0165946803944592
349	Ecd_20141010_P2	-8_0	tissue_area	0.0339097462948564
350	Ecd_20141010_P2	-8_0	sumContrib	0.0311549912206323
351	Ecd_20141010_P2	-8_16	division	0.00606060606060606
352	Ecd_20141010_P2	-8_16	extrusion	-0.0163240588764759
353	Ecd_20141010_P2	-8_16	cell_area	0.0397265789525546
354	Ecd_20141010_P2	-8_16	tissue_area	0.0337185170147772
355	Ecd_20141010_P2	-8_16	sumContrib	0.0294631261366847
356	Ecd_20141010_P2	-8_24	division	0.0151515151515152
357	Ecd_20141010_P2	-8_24	extrusion	-0.00606060606060606
358	Ecd_20141010_P2	-8_24	cell_area	0.0133299769896036
359	Ecd_20141010_P2	-8_24	tissue_area	0.0297373059092939
360	Ecd_20141010_P2	-8_24	sumContrib	0.0224208860805127
361	Ecd_20141010_P2	-8_32	division	0.0201298701298701
362	Ecd_20141010_P2	-8_32	extrusion	0
363	Ecd_20141010_P2	-8_32	cell_area	-0.00367813047300186
364	Ecd_20141010_P2	-8_32	tissue_area	0.0199559030364272
365	Ecd_20141010_P2	-8_32	sumContrib	0.0164517396568683
366	Ecd_20141010_P2	-8_8	division	0.0053475935828877
367	Ecd_20141010_P2	-8_8	extrusion	0
368	Ecd_20141010_P2	-8_8	cell_area	0.0271099823440608
369	Ecd_20141010_P2	-8_8	tissue_area	0.0319170362308693
370	Ecd_20141010_P2	-8_8	sumContrib	0.0324575759269485
371	Ecd_20141010_P2	0_-16	division	0.0492817788272334
372	Ecd_20141010_P2	0_-16	extrusion	0
373	Ecd_20141010_P2	0_-16	cell_area	-0.0107781563758874
374	Ecd_20141010_P2	0_-16	tissue_area	0.0402983959213787
375	Ecd_20141010_P2	0_-16	sumContrib	0.038503622451346
376	Ecd_20141010_P2	0_-24	division	0.059882289427744
377	Ecd_20141010_P2	0_-24	extrusion	-0.00606060606060606
378	Ecd_20141010_P2	0_-24	cell_area	-0.00765849841369269
379	Ecd_20141010_P2	0_-24	tissue_area	0.0381523672027903
380	Ecd_20141010_P2	0_-24	sumContrib	0.0461631849534452
381	Ecd_20141010_P2	0_-32	division	0.0458130253584799
382	Ecd_20141010_P2	0_-32	extrusion	0
383	Ecd_20141010_P2	0_-32	cell_area	0.00824879557448042
384	Ecd_20141010_P2	0_-32	tissue_area	0.0548289417256395
385	Ecd_20141010_P2	0_-32	sumContrib	0.0540618209329603
386	Ecd_20141010_P2	0_-40	division	0.0395021645021645
387	Ecd_20141010_P2	0_-40	extrusion	0
388	Ecd_20141010_P2	0_-40	cell_area	0.00716786007314811
389	Ecd_20141010_P2	0_-40	tissue_area	0.0373818730750983
390	Ecd_20141010_P2	0_-40	sumContrib	0.0466700245753126
391	Ecd_20141010_P2	0_-8	division	0.0463957759412305
392	Ecd_20141010_P2	0_-8	extrusion	0
393	Ecd_20141010_P2	0_-8	cell_area	-0.0120835328191629
394	Ecd_20141010_P2	0_-8	tissue_area	0.0269483249661792
395	Ecd_20141010_P2	0_-8	sumContrib	0.0343122431220676
396	Ecd_20141010_P2	0_0	division	0.0501600672055218
397	Ecd_20141010_P2	0_0	extrusion	0
398	Ecd_20141010_P2	0_0	cell_area	-0.0208680870666883
399	Ecd_20141010_P2	0_0	tissue_area	0.0235919709865707
400	Ecd_20141010_P2	0_0	sumContrib	0.0292919801388334
401	Ecd_20141010_P2	0_16	division	0.0565074611725329
402	Ecd_20141010_P2	0_16	extrusion	-0.000751314800901578
403	Ecd_20141010_P2	0_16	cell_area	-0.0290933176302365
404	Ecd_20141010_P2	0_16	tissue_area	0.021422873000271
405	Ecd_20141010_P2	0_16	sumContrib	0.0266628287413949
406	Ecd_20141010_P2	0_24	division	0.0390688635927199
407	Ecd_20141010_P2	0_24	extrusion	0
408	Ecd_20141010_P2	0_24	cell_area	-0.0112326617023599
409	Ecd_20141010_P2	0_24	tissue_area	0.0249096437060722
410	Ecd_20141010_P2	0_24	sumContrib	0.0278362018903599
411	Ecd_20141010_P2	0_32	division	0.048436826699653
412	Ecd_20141010_P2	0_32	extrusion	0
413	Ecd_20141010_P2	0_32	cell_area	-0.024020663801246
414	Ecd_20141010_P2	0_32	tissue_area	0.0191092946813367
415	Ecd_20141010_P2	0_32	sumContrib	0.0244161628984069
416	Ecd_20141010_P2	0_8	division	0.0353873399327945
417	Ecd_20141010_P2	0_8	extrusion	0
418	Ecd_20141010_P2	0_8	cell_area	-0.0116244115359415
419	Ecd_20141010_P2	0_8	tissue_area	0.0207449749549885
420	Ecd_20141010_P2	0_8	sumContrib	0.023762928396853
421	Ecd_20141010_P2	16_-16	division	0.0170900178253119
422	Ecd_20141010_P2	16_-16	extrusion	-0.00505050505050505
423	Ecd_20141010_P2	16_-16	cell_area	0.00108191781863964
424	Ecd_20141010_P2	16_-16	tissue_area	0.0117258762976388
425	Ecd_20141010_P2	16_-16	sumContrib	0.0131214305934465
426	Ecd_20141010_P2	16_-24	division	0.0180440771349862
427	Ecd_20141010_P2	16_-24	extrusion	0
428	Ecd_20141010_P2	16_-24	cell_area	0.0117613289273376
429	Ecd_20141010_P2	16_-24	tissue_area	0.0278797893760674
430	Ecd_20141010_P2	16_-24	sumContrib	0.0298054060623239
431	Ecd_20141010_P2	16_-32	division	0.00909090909090909
432	Ecd_20141010_P2	16_-32	extrusion	0
433	Ecd_20141010_P2	16_-32	cell_area	0.019455188681962
434	Ecd_20141010_P2	16_-32	tissue_area	0.0272515592622104
435	Ecd_20141010_P2	16_-32	sumContrib	0.0285460977728711
436	Ecd_20141010_P2	16_-40	division	0.0560606060606061
437	Ecd_20141010_P2	16_-40	extrusion	0
438	Ecd_20141010_P2	16_-40	cell_area	-0.00331805453688623
439	Ecd_20141010_P2	16_-40	tissue_area	0.0389212478312869
440	Ecd_20141010_P2	16_-40	sumContrib	0.0527425515237198
441	Ecd_20141010_P2	16_-8	division	0.0458126242991146
442	Ecd_20141010_P2	16_-8	extrusion	0
443	Ecd_20141010_P2	16_-8	cell_area	-0.0150485096315463
444	Ecd_20141010_P2	16_-8	tissue_area	0.0279663421549803
445	Ecd_20141010_P2	16_-8	sumContrib	0.0307641146675683
446	Ecd_20141010_P2	16_0	division	0.0170900178253119
447	Ecd_20141010_P2	16_0	extrusion	-0.0110294117647059
448	Ecd_20141010_P2	16_0	cell_area	0.00598915177363234
449	Ecd_20141010_P2	16_0	tissue_area	0.0097415303775575
450	Ecd_20141010_P2	16_0	sumContrib	0.0120497578342384
451	Ecd_20141010_P2	16_16	division	0.0258116883116883
452	Ecd_20141010_P2	16_16	extrusion	0
453	Ecd_20141010_P2	16_16	cell_area	-0.0242799079936026
454	Ecd_20141010_P2	16_16	tissue_area	0.00510218761079076
455	Ecd_20141010_P2	16_16	sumContrib	0.00153178031808569
456	Ecd_20141010_P2	16_24	division	0.0173553719008264
457	Ecd_20141010_P2	16_24	extrusion	0
458	Ecd_20141010_P2	16_24	cell_area	0.0122590306350873
459	Ecd_20141010_P2	16_24	tissue_area	0.0422681365145422
460	Ecd_20141010_P2	16_24	sumContrib	0.0296144025359138
461	Ecd_20141010_P2	16_32	division	0
462	Ecd_20141010_P2	16_32	extrusion	-0.00909090909090909
463	Ecd_20141010_P2	16_32	cell_area	0.00741055533123256
464	Ecd_20141010_P2	16_32	tissue_area	0.00666637885819002
465	Ecd_20141010_P2	16_32	sumContrib	-0.00168035375967653
466	Ecd_20141010_P2	16_8	division	0.0551922898848033
467	Ecd_20141010_P2	16_8	extrusion	-0.00699300699300699
468	Ecd_20141010_P2	16_8	cell_area	-0.017467820969838
469	Ecd_20141010_P2	16_8	tissue_area	0.0262679260725821
470	Ecd_20141010_P2	16_8	sumContrib	0.0307314619219583
471	Ecd_20141010_P2	24_-16	division	0.0364743547788904
472	Ecd_20141010_P2	24_-16	extrusion	0
473	Ecd_20141010_P2	24_-16	cell_area	0.00751212901169311
474	Ecd_20141010_P2	24_-16	tissue_area	0.0450002870551595
475	Ecd_20141010_P2	24_-16	sumContrib	0.0439864837905835
476	Ecd_20141010_P2	24_-24	division	0.0243506493506493
477	Ecd_20141010_P2	24_-24	extrusion	0
478	Ecd_20141010_P2	24_-24	cell_area	0.0225608069786112
479	Ecd_20141010_P2	24_-24	tissue_area	0.0424944353078664
480	Ecd_20141010_P2	24_-24	sumContrib	0.0469114563292605
481	Ecd_20141010_P2	24_-32	division	0.0191919191919192
482	Ecd_20141010_P2	24_-32	extrusion	0
483	Ecd_20141010_P2	24_-32	cell_area	0.00355911765135385
484	Ecd_20141010_P2	24_-32	tissue_area	0.0195304741173573
485	Ecd_20141010_P2	24_-32	sumContrib	0.022751036843273
486	Ecd_20141010_P2	24_-8	division	0.0460048789594244
487	Ecd_20141010_P2	24_-8	extrusion	-0.0167557932263815
488	Ecd_20141010_P2	24_-8	cell_area	-0.0112127538435564
489	Ecd_20141010_P2	24_-8	tissue_area	0.0358284527656914
490	Ecd_20141010_P2	24_-8	sumContrib	0.0180363318894865
491	Ecd_20141010_P2	24_0	division	0.0254100603558808
492	Ecd_20141010_P2	24_0	extrusion	-0.00529464711177
493	Ecd_20141010_P2	24_0	cell_area	-0.00683313655194872
494	Ecd_20141010_P2	24_0	tissue_area	0.0157238022407148
495	Ecd_20141010_P2	24_0	sumContrib	0.0132822766921621
496	Ecd_20141010_P2	24_16	division	0.0386626924740985
497	Ecd_20141010_P2	24_16	extrusion	-0.0165289256198347
498	Ecd_20141010_P2	24_16	cell_area	0.000721151177811352
499	Ecd_20141010_P2	24_16	tissue_area	0.0225569270478847
500	Ecd_20141010_P2	24_16	sumContrib	0.0228549180320751
501	Ecd_20141010_P2	24_24	division	0.0528400892037256
502	Ecd_20141010_P2	24_24	extrusion	-0.0101010101010101
503	Ecd_20141010_P2	24_24	cell_area	-0.00561702723638187
504	Ecd_20141010_P2	24_24	tissue_area	0.0481960901340876
505	Ecd_20141010_P2	24_24	sumContrib	0.0371220518663336
506	Ecd_20141010_P2	24_8	division	0.0444782490237036
507	Ecd_20141010_P2	24_8	extrusion	-0.0130536130536131
508	Ecd_20141010_P2	24_8	cell_area	-0.0152814022637525
509	Ecd_20141010_P2	24_8	tissue_area	0.0240495984909306
510	Ecd_20141010_P2	24_8	sumContrib	0.016143233706338
511	Ecd_20141010_P2	32_-16	division	0.0206293706293706
512	Ecd_20141010_P2	32_-16	extrusion	-0.017432954642257
513	Ecd_20141010_P2	32_-16	cell_area	0.0169661506544603
514	Ecd_20141010_P2	32_-16	tissue_area	0.0361634007972776
515	Ecd_20141010_P2	32_-16	sumContrib	0.020162566641574
516	Ecd_20141010_P2	32_-24	division	0.0274563820018365
517	Ecd_20141010_P2	32_-24	extrusion	0
518	Ecd_20141010_P2	32_-24	cell_area	0.0219672503541626
519	Ecd_20141010_P2	32_-24	tissue_area	0.045461624517749
520	Ecd_20141010_P2	32_-24	sumContrib	0.0494236323559992
521	Ecd_20141010_P2	32_-8	division	0.0287851947582243
522	Ecd_20141010_P2	32_-8	extrusion	-0.00432900432900433
523	Ecd_20141010_P2	32_-8	cell_area	-0.0110370919534307
524	Ecd_20141010_P2	32_-8	tissue_area	0.0276447281387203
525	Ecd_20141010_P2	32_-8	sumContrib	0.0134190984757892
526	Ecd_20141010_P2	32_0	division	0.0342392430051053
527	Ecd_20141010_P2	32_0	extrusion	-0.0100793361069853
528	Ecd_20141010_P2	32_0	cell_area	-0.0211815108788954
529	Ecd_20141010_P2	32_0	tissue_area	0.0139842359575565
530	Ecd_20141010_P2	32_0	sumContrib	0.00297839601922456
531	Ecd_20141010_P2	32_8	division	0.0435425685425685
532	Ecd_20141010_P2	32_8	extrusion	0
533	Ecd_20141010_P2	32_8	cell_area	-0.0195237922335594
534	Ecd_20141010_P2	32_8	tissue_area	0.0170716303285504
535	Ecd_20141010_P2	32_8	sumContrib	0.0240187763090091
536	Ecd_20141010_P2	40_-16	division	0.0281385281385281
537	Ecd_20141010_P2	40_-16	extrusion	0
538	Ecd_20141010_P2	40_-16	cell_area	0.00897885580190299
539	Ecd_20141010_P2	40_-16	tissue_area	0.0295523011523474
540	Ecd_20141010_P2	40_-16	sumContrib	0.0371173839404311
541	Ecd_20141010_P2	8_-16	division	0.0367132867132867
542	Ecd_20141010_P2	8_-16	extrusion	-0.00368152365992539
543	Ecd_20141010_P2	8_-16	cell_area	0.00997515117353789
544	Ecd_20141010_P2	8_-16	tissue_area	0.0553041258884642
545	Ecd_20141010_P2	8_-16	sumContrib	0.0430069142268992
546	Ecd_20141010_P2	8_-24	division	0.016712580348944
547	Ecd_20141010_P2	8_-24	extrusion	0
548	Ecd_20141010_P2	8_-24	cell_area	0.0287275520448915
549	Ecd_20141010_P2	8_-24	tissue_area	0.0531176472844947
550	Ecd_20141010_P2	8_-24	sumContrib	0.0454401323938355
551	Ecd_20141010_P2	8_-32	division	0.0173553719008264
552	Ecd_20141010_P2	8_-32	extrusion	0
553	Ecd_20141010_P2	8_-32	cell_area	0.024258981902794
554	Ecd_20141010_P2	8_-32	tissue_area	0.0469201858465895
555	Ecd_20141010_P2	8_-32	sumContrib	0.0416143538036204
556	Ecd_20141010_P2	8_-40	division	0.0181818181818182
557	Ecd_20141010_P2	8_-40	extrusion	0
558	Ecd_20141010_P2	8_-40	cell_area	0.00533944989335869
559	Ecd_20141010_P2	8_-40	tissue_area	0.0180392431671952
560	Ecd_20141010_P2	8_-40	sumContrib	0.0235212680751769
561	Ecd_20141010_P2	8_-8	division	0.0328046953046953
562	Ecd_20141010_P2	8_-8	extrusion	0
563	Ecd_20141010_P2	8_-8	cell_area	-0.00921165179761257
564	Ecd_20141010_P2	8_-8	tissue_area	0.0208695814009379
565	Ecd_20141010_P2	8_-8	sumContrib	0.0235930435070827
566	Ecd_20141010_P2	8_0	division	0.0338847103309913
567	Ecd_20141010_P2	8_0	extrusion	0
568	Ecd_20141010_P2	8_0	cell_area	-0.00668199815266908
569	Ecd_20141010_P2	8_0	tissue_area	0.0233293404939266
570	Ecd_20141010_P2	8_0	sumContrib	0.0272027121783222
571	Ecd_20141010_P2	8_16	division	0.0251945024672297
572	Ecd_20141010_P2	8_16	extrusion	-0.00757575757575758
573	Ecd_20141010_P2	8_16	cell_area	-0.00173294323028258
574	Ecd_20141010_P2	8_16	tissue_area	0.0203321562227278
575	Ecd_20141010_P2	8_16	sumContrib	0.0158858016611896
576	Ecd_20141010_P2	8_24	division	0.0300169527442255
577	Ecd_20141010_P2	8_24	extrusion	0
578	Ecd_20141010_P2	8_24	cell_area	-0.00213232305538564
579	Ecd_20141010_P2	8_24	tissue_area	0.0245876037681356
580	Ecd_20141010_P2	8_24	sumContrib	0.0278846296888398
581	Ecd_20141010_P2	8_32	division	0.0350321395775941
582	Ecd_20141010_P2	8_32	extrusion	0
583	Ecd_20141010_P2	8_32	cell_area	-0.000105817774673055
584	Ecd_20141010_P2	8_32	tissue_area	0.0311739745880114
585	Ecd_20141010_P2	8_32	sumContrib	0.0349263218029211
586	Ecd_20141010_P2	8_8	division	0.0148170011806375
587	Ecd_20141010_P2	8_8	extrusion	0
588	Ecd_20141010_P2	8_8	cell_area	0.00741958669565383
589	Ecd_20141010_P2	8_8	tissue_area	0.0279721579567444
590	Ecd_20141010_P2	8_8	sumContrib	0.0222365878762914
591	Ecd_20150310_P2	-16_-16	division	0
592	Ecd_20150310_P2	-16_-16	extrusion	-0.00703993992584597
593	Ecd_20150310_P2	-16_-16	cell_area	0.0341487664598994
594	Ecd_20150310_P2	-16_-16	tissue_area	0.0260660890311942
595	Ecd_20150310_P2	-16_-16	sumContrib	0.0271088265340535
596	Ecd_20150310_P2	-16_-24	division	0.0191617168361354
597	Ecd_20150310_P2	-16_-24	extrusion	0
598	Ecd_20150310_P2	-16_-24	cell_area	0.015009828529013
599	Ecd_20150310_P2	-16_-24	tissue_area	0.0323550223293874
600	Ecd_20150310_P2	-16_-24	sumContrib	0.0341715453651484
601	Ecd_20150310_P2	-16_-32	division	0.0015798675719893
602	Ecd_20150310_P2	-16_-32	extrusion	-0.00135040241992114
603	Ecd_20150310_P2	-16_-32	cell_area	0.0161917811804762
604	Ecd_20150310_P2	-16_-32	tissue_area	0.0165042980929238
605	Ecd_20150310_P2	-16_-32	sumContrib	0.0164212463325444
606	Ecd_20150310_P2	-16_-40	division	0
607	Ecd_20150310_P2	-16_-40	extrusion	0
608	Ecd_20150310_P2	-16_-40	cell_area	0.061146907872535
609	Ecd_20150310_P2	-16_-40	tissue_area	0.061146907872535
610	Ecd_20150310_P2	-16_-40	sumContrib	0.061146907872535
611	Ecd_20150310_P2	-16_-8	division	0
612	Ecd_20150310_P2	-16_-8	extrusion	0
613	Ecd_20150310_P2	-16_-8	cell_area	0.0216137607330514
614	Ecd_20150310_P2	-16_-8	tissue_area	0.0216137607330514
615	Ecd_20150310_P2	-16_-8	sumContrib	0.0216137607330514
616	Ecd_20150310_P2	-16_0	division	0
617	Ecd_20150310_P2	-16_0	extrusion	-0.00490958186727764
618	Ecd_20150310_P2	-16_0	cell_area	0.0352775655653373
619	Ecd_20150310_P2	-16_0	tissue_area	0.0298913252643433
620	Ecd_20150310_P2	-16_0	sumContrib	0.0303679836980596
621	Ecd_20150310_P2	-16_16	division	0
622	Ecd_20150310_P2	-16_16	extrusion	-0.00747607655502392
623	Ecd_20150310_P2	-16_16	cell_area	0.0147077545449037
624	Ecd_20150310_P2	-16_16	tissue_area	0.00683001563468447
625	Ecd_20150310_P2	-16_16	sumContrib	0.00723167798987975
626	Ecd_20150310_P2	-16_24	division	0
627	Ecd_20150310_P2	-16_24	extrusion	0
628	Ecd_20150310_P2	-16_24	cell_area	0.0218614452572191
629	Ecd_20150310_P2	-16_24	tissue_area	0.0218614452572191
630	Ecd_20150310_P2	-16_24	sumContrib	0.0218614452572191
631	Ecd_20150310_P2	-16_32	division	0
632	Ecd_20150310_P2	-16_32	extrusion	0
633	Ecd_20150310_P2	-16_32	cell_area	0.0505893551632449
634	Ecd_20150310_P2	-16_32	tissue_area	0.0505893551632449
635	Ecd_20150310_P2	-16_32	sumContrib	0.0505893551632449
636	Ecd_20150310_P2	-16_40	division	0.0575511064069417
637	Ecd_20150310_P2	-16_40	extrusion	-0.0109493388969188
638	Ecd_20150310_P2	-16_40	cell_area	0.0328775932589014
639	Ecd_20150310_P2	-16_40	tissue_area	0.0792125061876328
640	Ecd_20150310_P2	-16_40	sumContrib	0.0794793607689243
641	Ecd_20150310_P2	-16_8	division	0
642	Ecd_20150310_P2	-16_8	extrusion	0
643	Ecd_20150310_P2	-16_8	cell_area	0.0179938451805231
644	Ecd_20150310_P2	-16_8	tissue_area	0.0179938451805231
645	Ecd_20150310_P2	-16_8	sumContrib	0.0179938451805231
646	Ecd_20150310_P2	-24_-16	division	0.00915192190359976
647	Ecd_20150310_P2	-24_-16	extrusion	0
648	Ecd_20150310_P2	-24_-16	cell_area	0.0316207326201455
649	Ecd_20150310_P2	-24_-16	tissue_area	0.0402728602275055
650	Ecd_20150310_P2	-24_-16	sumContrib	0.0407726545237452
651	Ecd_20150310_P2	-24_-24	division	0.0137280364162893
652	Ecd_20150310_P2	-24_-24	extrusion	0
653	Ecd_20150310_P2	-24_-24	cell_area	0.01871465913304
654	Ecd_20150310_P2	-24_-24	tissue_area	0.0311900099348468
655	Ecd_20150310_P2	-24_-24	sumContrib	0.0324426955493294
656	Ecd_20150310_P2	-24_-32	division	0.0280021841703653
657	Ecd_20150310_P2	-24_-32	extrusion	0
658	Ecd_20150310_P2	-24_-32	cell_area	0.0204409259167524
659	Ecd_20150310_P2	-24_-32	tissue_area	0.0429397337465993
660	Ecd_20150310_P2	-24_-32	sumContrib	0.0484431100871177
661	Ecd_20150310_P2	-24_-40	division	0.011056137538351
662	Ecd_20150310_P2	-24_-40	extrusion	0
663	Ecd_20150310_P2	-24_-40	cell_area	0.0708552786939696
664	Ecd_20150310_P2	-24_-40	tissue_area	0.0758974911247272
665	Ecd_20150310_P2	-24_-40	sumContrib	0.0819114162323205
666	Ecd_20150310_P2	-24_-8	division	0
667	Ecd_20150310_P2	-24_-8	extrusion	-0.0127749633892931
668	Ecd_20150310_P2	-24_-8	cell_area	0.0399844935669902
669	Ecd_20150310_P2	-24_-8	tissue_area	0.0258367425469995
670	Ecd_20150310_P2	-24_-8	sumContrib	0.0272095301776971
671	Ecd_20150310_P2	-24_0	division	0
672	Ecd_20150310_P2	-24_0	extrusion	0
673	Ecd_20150310_P2	-24_0	cell_area	0.0512394163854237
674	Ecd_20150310_P2	-24_0	tissue_area	0.0512394163854237
675	Ecd_20150310_P2	-24_0	sumContrib	0.0512394163854237
676	Ecd_20150310_P2	-24_16	division	0
677	Ecd_20150310_P2	-24_16	extrusion	0
678	Ecd_20150310_P2	-24_16	cell_area	0.0295269745587099
679	Ecd_20150310_P2	-24_16	tissue_area	0.0295269745587099
680	Ecd_20150310_P2	-24_16	sumContrib	0.0295269745587099
681	Ecd_20150310_P2	-24_24	division	0
682	Ecd_20150310_P2	-24_24	extrusion	0
683	Ecd_20150310_P2	-24_24	cell_area	0.0311244153673178
684	Ecd_20150310_P2	-24_24	tissue_area	0.0311244153673178
685	Ecd_20150310_P2	-24_24	sumContrib	0.0311244153673178
686	Ecd_20150310_P2	-24_32	division	0.00927643784786642
687	Ecd_20150310_P2	-24_32	extrusion	0
688	Ecd_20150310_P2	-24_32	cell_area	0.0133956450865565
689	Ecd_20150310_P2	-24_32	tissue_area	0.0208584011630232
690	Ecd_20150310_P2	-24_32	sumContrib	0.0226720829344229
691	Ecd_20150310_P2	-24_8	division	0
692	Ecd_20150310_P2	-24_8	extrusion	-0.00820973126812982
693	Ecd_20150310_P2	-24_8	cell_area	0.0281583605709581
694	Ecd_20150310_P2	-24_8	tissue_area	0.0272820096855416
695	Ecd_20150310_P2	-24_8	sumContrib	0.0199486293028283
696	Ecd_20150310_P2	-32_-16	division	0.0180327868852459
697	Ecd_20150310_P2	-32_-16	extrusion	-0.0165565659636806
698	Ecd_20150310_P2	-32_-16	cell_area	0.0310621958955596
699	Ecd_20150310_P2	-32_-16	tissue_area	0.0271182521673883
700	Ecd_20150310_P2	-32_-16	sumContrib	0.0325384168171249
701	Ecd_20150310_P2	-32_-24	division	0.034566668126738
702	Ecd_20150310_P2	-32_-24	extrusion	-0.0191919191919192
703	Ecd_20150310_P2	-32_-24	cell_area	0.0197135249177393
704	Ecd_20150310_P2	-32_-24	tissue_area	0.0387335624700309
705	Ecd_20150310_P2	-32_-24	sumContrib	0.0350882738525581
706	Ecd_20150310_P2	-32_-32	division	0.0101347927434884
707	Ecd_20150310_P2	-32_-32	extrusion	-0.00897129186602871
708	Ecd_20150310_P2	-32_-32	cell_area	0.0359708011354542
709	Ecd_20150310_P2	-32_-32	tissue_area	0.0441280093803824
710	Ecd_20150310_P2	-32_-32	sumContrib	0.0371343020129139
711	Ecd_20150310_P2	-32_-8	division	0.00912131346913956
712	Ecd_20150310_P2	-32_-8	extrusion	-0.0166120321570357
713	Ecd_20150310_P2	-32_-8	cell_area	0.0310508866898147
714	Ecd_20150310_P2	-32_-8	tissue_area	0.0305520645283414
715	Ecd_20150310_P2	-32_-8	sumContrib	0.0235601680019185
716	Ecd_20150310_P2	-32_0	division	0
717	Ecd_20150310_P2	-32_0	extrusion	-0.00829210315376323
718	Ecd_20150310_P2	-32_0	cell_area	0.0670171147481679
719	Ecd_20150310_P2	-32_0	tissue_area	0.0565153778462643
720	Ecd_20150310_P2	-32_0	sumContrib	0.0587250115944046
721	Ecd_20150310_P2	-32_16	division	0
722	Ecd_20150310_P2	-32_16	extrusion	0
723	Ecd_20150310_P2	-32_16	cell_area	0.022260131806863
724	Ecd_20150310_P2	-32_16	tissue_area	0.022260131806863
725	Ecd_20150310_P2	-32_16	sumContrib	0.022260131806863
726	Ecd_20150310_P2	-32_24	division	0.0113636363636364
727	Ecd_20150310_P2	-32_24	extrusion	0
728	Ecd_20150310_P2	-32_24	cell_area	0.0137927991379948
729	Ecd_20150310_P2	-32_24	tissue_area	0.0234129614081095
730	Ecd_20150310_P2	-32_24	sumContrib	0.0251564355016312
731	Ecd_20150310_P2	-32_32	division	0.0132520540683806
732	Ecd_20150310_P2	-32_32	extrusion	-0.0113258834189067
733	Ecd_20150310_P2	-32_32	cell_area	0.00146987921716866
734	Ecd_20150310_P2	-32_32	tissue_area	-0.000994110956600893
735	Ecd_20150310_P2	-32_32	sumContrib	0.00339604986664259
736	Ecd_20150310_P2	-32_8	division	0
737	Ecd_20150310_P2	-32_8	extrusion	-0.00834794223223975
738	Ecd_20150310_P2	-32_8	cell_area	0.0261288234035615
739	Ecd_20150310_P2	-32_8	tissue_area	0.0171592016508184
740	Ecd_20150310_P2	-32_8	sumContrib	0.0177808811713217
741	Ecd_20150310_P2	-40_-16	division	0.036368048790409
742	Ecd_20150310_P2	-40_-16	extrusion	0
743	Ecd_20150310_P2	-40_-16	cell_area	0.00377916625944338
744	Ecd_20150310_P2	-40_-16	tissue_area	0.0302127585547684
745	Ecd_20150310_P2	-40_-16	sumContrib	0.0401472150498524
746	Ecd_20150310_P2	-40_-24	division	0.0395647437569108
747	Ecd_20150310_P2	-40_-24	extrusion	-0.0131181949363768
748	Ecd_20150310_P2	-40_-24	cell_area	0.0184925142788971
749	Ecd_20150310_P2	-40_-24	tissue_area	0.0352414605918181
750	Ecd_20150310_P2	-40_-24	sumContrib	0.0449390630994311
751	Ecd_20150310_P2	-40_-32	division	0
752	Ecd_20150310_P2	-40_-32	extrusion	0
753	Ecd_20150310_P2	-40_-32	cell_area	0.0581690109945244
754	Ecd_20150310_P2	-40_-32	tissue_area	0.0581690109945244
755	Ecd_20150310_P2	-40_-32	sumContrib	0.0581690109945244
756	Ecd_20150310_P2	-40_-8	division	0.036505995343906
757	Ecd_20150310_P2	-40_-8	extrusion	-0.0338206765834821
758	Ecd_20150310_P2	-40_-8	cell_area	0.000394834544628594
759	Ecd_20150310_P2	-40_-8	tissue_area	0.014047969272438
760	Ecd_20150310_P2	-40_-8	sumContrib	0.00308015330505251
761	Ecd_20150310_P2	-40_0	division	0
762	Ecd_20150310_P2	-40_0	extrusion	0
763	Ecd_20150310_P2	-40_0	cell_area	0.0483429599466361
764	Ecd_20150310_P2	-40_0	tissue_area	0.0572957428088149
765	Ecd_20150310_P2	-40_0	sumContrib	0.0483429599466361
766	Ecd_20150310_P2	-40_16	division	0.027967646388699
767	Ecd_20150310_P2	-40_16	extrusion	-0.012987012987013
768	Ecd_20150310_P2	-40_16	cell_area	0.0233860141248579
769	Ecd_20150310_P2	-40_16	tissue_area	0.0277115850487628
770	Ecd_20150310_P2	-40_16	sumContrib	0.038366647526544
771	Ecd_20150310_P2	-40_24	division	0.0357512491899844
772	Ecd_20150310_P2	-40_24	extrusion	-0.00912131346913956
773	Ecd_20150310_P2	-40_24	cell_area	-0.00910609567878271
774	Ecd_20150310_P2	-40_24	tissue_area	0.00956889293030849
775	Ecd_20150310_P2	-40_24	sumContrib	0.0175238400420621
776	Ecd_20150310_P2	-40_32	division	0.0711517165005537
777	Ecd_20150310_P2	-40_32	extrusion	-0.0335570469798658
778	Ecd_20150310_P2	-40_32	cell_area	0.0414337058138079
779	Ecd_20150310_P2	-40_32	tissue_area	0.0633337695526777
780	Ecd_20150310_P2	-40_32	sumContrib	0.0790283753344959
781	Ecd_20150310_P2	-40_8	division	0.0433712480592927
782	Ecd_20150310_P2	-40_8	extrusion	-0.00826446280991736
783	Ecd_20150310_P2	-40_8	cell_area	0.00546645935008272
784	Ecd_20150310_P2	-40_8	tissue_area	0.0309969481273456
785	Ecd_20150310_P2	-40_8	sumContrib	0.040573244599458
786	Ecd_20150310_P2	-48_-16	division	0.0326269515422611
787	Ecd_20150310_P2	-48_-16	extrusion	-0.00694669568841754
788	Ecd_20150310_P2	-48_-16	cell_area	-0.0059028635014515
789	Ecd_20150310_P2	-48_-16	tissue_area	0.0144791752114293
790	Ecd_20150310_P2	-48_-16	sumContrib	0.0197773923523921
791	Ecd_20150310_P2	-48_-24	division	0.030585959933786
792	Ecd_20150310_P2	-48_-24	extrusion	0
793	Ecd_20150310_P2	-48_-24	cell_area	-0.00282997933932025
794	Ecd_20150310_P2	-48_-24	tissue_area	0.0229644543938541
795	Ecd_20150310_P2	-48_-24	sumContrib	0.0277559805944658
796	Ecd_20150310_P2	-48_-8	division	0.0100341159943809
797	Ecd_20150310_P2	-48_-8	extrusion	-0.00167522894795622
798	Ecd_20150310_P2	-48_-8	cell_area	0.0289939707833604
799	Ecd_20150310_P2	-48_-8	tissue_area	0.0346883079033696
800	Ecd_20150310_P2	-48_-8	sumContrib	0.0373528578297851
801	Ecd_20150310_P2	-48_0	division	0.0335439307306111
802	Ecd_20150310_P2	-48_0	extrusion	0
803	Ecd_20150310_P2	-48_0	cell_area	0.021626830322298
804	Ecd_20150310_P2	-48_0	tissue_area	0.0500538905237081
805	Ecd_20150310_P2	-48_0	sumContrib	0.0551707610529091
806	Ecd_20150310_P2	-48_16	division	0.0242220650636492
807	Ecd_20150310_P2	-48_16	extrusion	0
808	Ecd_20150310_P2	-48_16	cell_area	0.00297174342497582
809	Ecd_20150310_P2	-48_16	tissue_area	0.0219942105334111
810	Ecd_20150310_P2	-48_16	sumContrib	0.027193808488625
811	Ecd_20150310_P2	-48_24	division	0.119409202001264
812	Ecd_20150310_P2	-48_24	extrusion	-0.0781740144872228
813	Ecd_20150310_P2	-48_24	cell_area	-0.0023703619658716
814	Ecd_20150310_P2	-48_24	tissue_area	0.0310668206233644
815	Ecd_20150310_P2	-48_24	sumContrib	0.0388648255481697
816	Ecd_20150310_P2	-48_8	division	0.0112511251125113
817	Ecd_20150310_P2	-48_8	extrusion	-0.0131229932904464
818	Ecd_20150310_P2	-48_8	cell_area	0.0299305480429429
819	Ecd_20150310_P2	-48_8	tissue_area	0.0239728320647448
820	Ecd_20150310_P2	-48_8	sumContrib	0.0280586798650078
821	Ecd_20150310_P2	-56_-16	division	0.0152021891152326
822	Ecd_20150310_P2	-56_-16	extrusion	-0.0130304478130565
823	Ecd_20150310_P2	-56_-16	cell_area	0.0328931449522213
824	Ecd_20150310_P2	-56_-16	tissue_area	0.0262969905488834
825	Ecd_20150310_P2	-56_-16	sumContrib	0.0350648862543974
826	Ecd_20150310_P2	-56_-8	division	0.0224578435672251
827	Ecd_20150310_P2	-56_-8	extrusion	-0.0152328370327762
828	Ecd_20150310_P2	-56_-8	cell_area	0.0212412565214024
829	Ecd_20150310_P2	-56_-8	tissue_area	0.0429531722058538
830	Ecd_20150310_P2	-56_-8	sumContrib	0.0284662630558512
831	Ecd_20150310_P2	-56_0	division	0.0598311512678379
832	Ecd_20150310_P2	-56_0	extrusion	0
833	Ecd_20150310_P2	-56_0	cell_area	-0.0145853153003638
834	Ecd_20150310_P2	-56_0	tissue_area	0.0332723822311408
835	Ecd_20150310_P2	-56_0	sumContrib	0.0452458359674741
836	Ecd_20150310_P2	-56_16	division	0.0343827711431778
837	Ecd_20150310_P2	-56_16	extrusion	0
838	Ecd_20150310_P2	-56_16	cell_area	0.0176057238530236
839	Ecd_20150310_P2	-56_16	tissue_area	0.0448426026200403
840	Ecd_20150310_P2	-56_16	sumContrib	0.0519884949962014
841	Ecd_20150310_P2	-56_8	division	0.0547952984549857
842	Ecd_20150310_P2	-56_8	extrusion	0
843	Ecd_20150310_P2	-56_8	cell_area	-0.00193694203004404
844	Ecd_20150310_P2	-56_8	tissue_area	0.0507319511046961
845	Ecd_20150310_P2	-56_8	sumContrib	0.0528583564249417
846	Ecd_20150310_P2	-64_-16	division	0.0311688311688312
847	Ecd_20150310_P2	-64_-16	extrusion	0
848	Ecd_20150310_P2	-64_-16	cell_area	0.00414651072352325
849	Ecd_20150310_P2	-64_-16	tissue_area	0.0398106239168458
850	Ecd_20150310_P2	-64_-16	sumContrib	0.0353153418923544
851	Ecd_20150310_P2	-64_-8	division	0.0469242865047548
852	Ecd_20150310_P2	-64_-8	extrusion	-0.005000500050005
853	Ecd_20150310_P2	-64_-8	cell_area	0.00163972500089509
854	Ecd_20150310_P2	-64_-8	tissue_area	0.0449883556045626
855	Ecd_20150310_P2	-64_-8	sumContrib	0.0435635114556449
856	Ecd_20150310_P2	-64_0	division	0.0594914406414812
857	Ecd_20150310_P2	-64_0	extrusion	0
858	Ecd_20150310_P2	-64_0	cell_area	0.00726684454091154
859	Ecd_20150310_P2	-64_0	tissue_area	0.0590998901304645
860	Ecd_20150310_P2	-64_0	sumContrib	0.0667582851823928
861	Ecd_20150310_P2	-64_8	division	0.0568891286375502
862	Ecd_20150310_P2	-64_8	extrusion	-0.0160771017113865
863	Ecd_20150310_P2	-64_8	cell_area	-0.00183873599352289
864	Ecd_20150310_P2	-64_8	tissue_area	0.0291720950326585
865	Ecd_20150310_P2	-64_8	sumContrib	0.0389732909326408
866	Ecd_20150310_P2	-72_-8	division	0.0694423476070579
867	Ecd_20150310_P2	-72_-8	extrusion	-0.0114016418364244
868	Ecd_20150310_P2	-72_-8	cell_area	0.026820045355722
869	Ecd_20150310_P2	-72_-8	tissue_area	0.0699209651989187
870	Ecd_20150310_P2	-72_-8	sumContrib	0.0848607511263554
871	Ecd_20150310_P2	-8_-16	division	0.00757575757575758
872	Ecd_20150310_P2	-8_-16	extrusion	-0.00821495916653607
873	Ecd_20150310_P2	-8_-16	cell_area	0.0378667258637059
874	Ecd_20150310_P2	-8_-16	tissue_area	0.0482188781869085
875	Ecd_20150310_P2	-8_-16	sumContrib	0.0372275242729274
876	Ecd_20150310_P2	-8_-24	division	0.00961858241726071
877	Ecd_20150310_P2	-8_-24	extrusion	-0.00647193338223238
878	Ecd_20150310_P2	-8_-24	cell_area	0.0143863992653821
879	Ecd_20150310_P2	-8_-24	tissue_area	0.0225685884053009
880	Ecd_20150310_P2	-8_-24	sumContrib	0.0175330483004104
881	Ecd_20150310_P2	-8_-32	division	0.00699300699300699
882	Ecd_20150310_P2	-8_-32	extrusion	-0.0124898204106125
883	Ecd_20150310_P2	-8_-32	cell_area	0.0130858859497035
884	Ecd_20150310_P2	-8_-32	tissue_area	0.00537349254010042
885	Ecd_20150310_P2	-8_-32	sumContrib	0.00758907253209803
886	Ecd_20150310_P2	-8_-40	division	0
887	Ecd_20150310_P2	-8_-40	extrusion	-0.0152021891152326
888	Ecd_20150310_P2	-8_-40	cell_area	0.0458609198136054
889	Ecd_20150310_P2	-8_-40	tissue_area	0.0275324740658049
890	Ecd_20150310_P2	-8_-40	sumContrib	0.0306587306983729
891	Ecd_20150310_P2	-8_-8	division	0.00783031751595898
892	Ecd_20150310_P2	-8_-8	extrusion	-0.0250266677991519
893	Ecd_20150310_P2	-8_-8	cell_area	0.0378015215493709
894	Ecd_20150310_P2	-8_-8	tissue_area	0.0265358002856407
895	Ecd_20150310_P2	-8_-8	sumContrib	0.020605171266178
896	Ecd_20150310_P2	-8_0	division	0
897	Ecd_20150310_P2	-8_0	extrusion	-0.0220632208957335
898	Ecd_20150310_P2	-8_0	cell_area	0.0539022844289561
899	Ecd_20150310_P2	-8_0	tissue_area	0.0304945608666976
900	Ecd_20150310_P2	-8_0	sumContrib	0.0318390635332226
901	Ecd_20150310_P2	-8_16	division	0.00826446280991736
902	Ecd_20150310_P2	-8_16	extrusion	-0.0145921525520188
903	Ecd_20150310_P2	-8_16	cell_area	0.0280383431619531
904	Ecd_20150310_P2	-8_16	tissue_area	0.0211791525396238
905	Ecd_20150310_P2	-8_16	sumContrib	0.0217106534198517
906	Ecd_20150310_P2	-8_24	division	0.0244088626998548
907	Ecd_20150310_P2	-8_24	extrusion	-0.00649350649350649
908	Ecd_20150310_P2	-8_24	cell_area	0.00579507578117576
909	Ecd_20150310_P2	-8_24	tissue_area	0.0245586604866481
910	Ecd_20150310_P2	-8_24	sumContrib	0.023710431987524
911	Ecd_20150310_P2	-8_32	division	0
912	Ecd_20150310_P2	-8_32	extrusion	0
913	Ecd_20150310_P2	-8_32	cell_area	0.0281856579917122
914	Ecd_20150310_P2	-8_32	tissue_area	0.0281856579917122
915	Ecd_20150310_P2	-8_32	sumContrib	0.0281856579917122
916	Ecd_20150310_P2	-8_40	division	0.0592133762698695
917	Ecd_20150310_P2	-8_40	extrusion	-0.0176144275384016
918	Ecd_20150310_P2	-8_40	cell_area	0.00199648958623898
919	Ecd_20150310_P2	-8_40	tissue_area	0.0530148688089594
920	Ecd_20150310_P2	-8_40	sumContrib	0.0435954383177069
921	Ecd_20150310_P2	-8_8	division	0.005000500050005
922	Ecd_20150310_P2	-8_8	extrusion	-0.020407071666919
923	Ecd_20150310_P2	-8_8	cell_area	0.0234984199975111
924	Ecd_20150310_P2	-8_8	tissue_area	0.0114109545676209
925	Ecd_20150310_P2	-8_8	sumContrib	0.00809184838059711
926	Ecd_20150310_P2	0_-16	division	0.0388254594861406
927	Ecd_20150310_P2	0_-16	extrusion	-0.00735510444248308
928	Ecd_20150310_P2	0_-16	cell_area	0.0204075332551292
929	Ecd_20150310_P2	0_-16	tissue_area	0.0457977532608166
930	Ecd_20150310_P2	0_-16	sumContrib	0.0518778882987867
931	Ecd_20150310_P2	0_-24	division	0.046033094150109
932	Ecd_20150310_P2	0_-24	extrusion	-0.00909090909090909
933	Ecd_20150310_P2	0_-24	cell_area	0.0336829302289688
934	Ecd_20150310_P2	0_-24	tissue_area	0.0550756173187075
935	Ecd_20150310_P2	0_-24	sumContrib	0.0706251152881688
936	Ecd_20150310_P2	0_-32	division	0.0114784205693297
937	Ecd_20150310_P2	0_-32	extrusion	-0.00993541977148535
938	Ecd_20150310_P2	0_-32	cell_area	0.0362186715995446
939	Ecd_20150310_P2	0_-32	tissue_area	0.0411603748781463
940	Ecd_20150310_P2	0_-32	sumContrib	0.037761672397389
941	Ecd_20150310_P2	0_-8	division	0.0316968045933901
942	Ecd_20150310_P2	0_-8	extrusion	0
943	Ecd_20150310_P2	0_-8	cell_area	0.00238226805328324
944	Ecd_20150310_P2	0_-8	tissue_area	0.0283846954336933
945	Ecd_20150310_P2	0_-8	sumContrib	0.0340790726466734
946	Ecd_20150310_P2	0_0	division	0.0250399458807651
947	Ecd_20150310_P2	0_0	extrusion	-0.00699300699300699
948	Ecd_20150310_P2	0_0	cell_area	0.00794719643524053
949	Ecd_20150310_P2	0_0	tissue_area	0.0225222671615573
950	Ecd_20150310_P2	0_0	sumContrib	0.0259941353229987
951	Ecd_20150310_P2	0_16	division	0.0364943934070197
952	Ecd_20150310_P2	0_16	extrusion	0
953	Ecd_20150310_P2	0_16	cell_area	-0.00959495921971291
954	Ecd_20150310_P2	0_16	tissue_area	0.0289485806778875
955	Ecd_20150310_P2	0_16	sumContrib	0.0268994341873068
956	Ecd_20150310_P2	0_24	division	0.0213317384370016
957	Ecd_20150310_P2	0_24	extrusion	0
958	Ecd_20150310_P2	0_24	cell_area	-0.00155379321227018
959	Ecd_20150310_P2	0_24	tissue_area	0.0238495986959328
960	Ecd_20150310_P2	0_24	sumContrib	0.0197779452247314
961	Ecd_20150310_P2	0_32	division	0.0242753934806915
962	Ecd_20150310_P2	0_32	extrusion	0
963	Ecd_20150310_P2	0_32	cell_area	0.0118732975141185
964	Ecd_20150310_P2	0_32	tissue_area	0.0320109146818832
965	Ecd_20150310_P2	0_32	sumContrib	0.03614869099481
966	Ecd_20150310_P2	0_40	division	0.0227272727272727
967	Ecd_20150310_P2	0_40	extrusion	0
968	Ecd_20150310_P2	0_40	cell_area	0.032406667383457
969	Ecd_20150310_P2	0_40	tissue_area	0.0494315514407053
970	Ecd_20150310_P2	0_40	sumContrib	0.0551339401107297
971	Ecd_20150310_P2	0_8	division	0.0269542021541286
972	Ecd_20150310_P2	0_8	extrusion	0
973	Ecd_20150310_P2	0_8	cell_area	-0.00174473246222048
974	Ecd_20150310_P2	0_8	tissue_area	0.0222823306389301
975	Ecd_20150310_P2	0_8	sumContrib	0.0252094696919081
976	Ecd_20150310_P2	16_-16	division	0.035980042102151
977	Ecd_20150310_P2	16_-16	extrusion	-0.011808060555563
978	Ecd_20150310_P2	16_-16	cell_area	-0.0039278387131587
979	Ecd_20150310_P2	16_-16	tissue_area	0.0370651254100645
980	Ecd_20150310_P2	16_-16	sumContrib	0.0202441428334293
981	Ecd_20150310_P2	16_-24	division	0.0430780215430636
982	Ecd_20150310_P2	16_-24	extrusion	-0.0126371972398462
983	Ecd_20150310_P2	16_-24	cell_area	0.00552906288007307
984	Ecd_20150310_P2	16_-24	tissue_area	0.0275445146275428
985	Ecd_20150310_P2	16_-24	sumContrib	0.0359698871832904
986	Ecd_20150310_P2	16_-32	division	0.0113636363636364
987	Ecd_20150310_P2	16_-32	extrusion	0
988	Ecd_20150310_P2	16_-32	cell_area	0.015097047323694
989	Ecd_20150310_P2	16_-32	tissue_area	0.0330401947182046
990	Ecd_20150310_P2	16_-32	sumContrib	0.0264606836873304
991	Ecd_20150310_P2	16_-8	division	0.0402206887017535
992	Ecd_20150310_P2	16_-8	extrusion	-0.0202020202020202
993	Ecd_20150310_P2	16_-8	cell_area	0.0239703705902209
994	Ecd_20150310_P2	16_-8	tissue_area	0.0402661402767511
995	Ecd_20150310_P2	16_-8	sumContrib	0.0439890390899541
996	Ecd_20150310_P2	16_0	division	0.0160376047793266
997	Ecd_20150310_P2	16_0	extrusion	0
998	Ecd_20150310_P2	16_0	cell_area	0.00612384494548904
999	Ecd_20150310_P2	16_0	tissue_area	0.0427084746579237
1000	Ecd_20150310_P2	16_0	sumContrib	0.0221614497248157
1001	Ecd_20150310_P2	16_16	division	0.027364405120802
1002	Ecd_20150310_P2	16_16	extrusion	-0.00912131346913956
1003	Ecd_20150310_P2	16_16	cell_area	0.013431080337063
1004	Ecd_20150310_P2	16_16	tissue_area	0.025988000587594
1005	Ecd_20150310_P2	16_16	sumContrib	0.0316741719887255
1006	Ecd_20150310_P2	16_24	division	0.0214984291071248
1007	Ecd_20150310_P2	16_24	extrusion	0
1008	Ecd_20150310_P2	16_24	cell_area	-0.000797539495479595
1009	Ecd_20150310_P2	16_24	tissue_area	0.0167960513908541
1010	Ecd_20150310_P2	16_24	sumContrib	0.0207008896116452
1011	Ecd_20150310_P2	16_32	division	0.0151515151515152
1012	Ecd_20150310_P2	16_32	extrusion	0
1013	Ecd_20150310_P2	16_32	cell_area	-0.00530142444111224
1014	Ecd_20150310_P2	16_32	tissue_area	0.00649027601587381
1015	Ecd_20150310_P2	16_32	sumContrib	0.00985009071040291
1016	Ecd_20150310_P2	16_8	division	0.036029982080291
1017	Ecd_20150310_P2	16_8	extrusion	-0.00708750708750709
1018	Ecd_20150310_P2	16_8	cell_area	-0.0014497961957759
1019	Ecd_20150310_P2	16_8	tissue_area	0.0350030001178015
1020	Ecd_20150310_P2	16_8	sumContrib	0.027492678797008
1021	Ecd_20150310_P2	24_-16	division	0.0201684620289271
1022	Ecd_20150310_P2	24_-16	extrusion	-0.00915192190359976
1023	Ecd_20150310_P2	24_-16	cell_area	0.0318998471042127
1024	Ecd_20150310_P2	24_-16	tissue_area	0.038843653968959
1025	Ecd_20150310_P2	24_-16	sumContrib	0.0429163872295401
1026	Ecd_20150310_P2	24_-24	division	0.0595294296126849
1027	Ecd_20150310_P2	24_-24	extrusion	0
1028	Ecd_20150310_P2	24_-24	cell_area	-0.00263284647598814
1029	Ecd_20150310_P2	24_-24	tissue_area	0.0452790623512061
1030	Ecd_20150310_P2	24_-24	sumContrib	0.0568965831366967
1031	Ecd_20150310_P2	24_-32	division	0.0409090909090909
1032	Ecd_20150310_P2	24_-32	extrusion	0
1033	Ecd_20150310_P2	24_-32	cell_area	0.0272631420164374
1034	Ecd_20150310_P2	24_-32	tissue_area	0.0521792478508068
1035	Ecd_20150310_P2	24_-32	sumContrib	0.0681722329255283
1036	Ecd_20150310_P2	24_-8	division	0.026299207079779
1037	Ecd_20150310_P2	24_-8	extrusion	-0.0165291092766045
1038	Ecd_20150310_P2	24_-8	cell_area	0.00664005680295658
1039	Ecd_20150310_P2	24_-8	tissue_area	0.0263863974871293
1040	Ecd_20150310_P2	24_-8	sumContrib	0.0164101546061311
1041	Ecd_20150310_P2	24_0	division	0.0346295707121352
1042	Ecd_20150310_P2	24_0	extrusion	-0.00649350649350649
1043	Ecd_20150310_P2	24_0	cell_area	0.00526649936805024
1044	Ecd_20150310_P2	24_0	tissue_area	0.0422587187095584
1045	Ecd_20150310_P2	24_0	sumContrib	0.0334025635866789
1046	Ecd_20150310_P2	24_16	division	0.027543571100138
1047	Ecd_20150310_P2	24_16	extrusion	0
1048	Ecd_20150310_P2	24_16	cell_area	0.00448514194893163
1049	Ecd_20150310_P2	24_16	tissue_area	0.0268946158331945
1050	Ecd_20150310_P2	24_16	sumContrib	0.0320287130490696
1051	Ecd_20150310_P2	24_24	division	0
1052	Ecd_20150310_P2	24_24	extrusion	0
1053	Ecd_20150310_P2	24_24	cell_area	0.0102252341818885
1054	Ecd_20150310_P2	24_24	tissue_area	0.0102252341818885
1055	Ecd_20150310_P2	24_24	sumContrib	0.0102252341818885
1056	Ecd_20150310_P2	24_8	division	0.0428212545924729
1057	Ecd_20150310_P2	24_8	extrusion	0
1058	Ecd_20150310_P2	24_8	cell_area	-0.00202764666471702
1059	Ecd_20150310_P2	24_8	tissue_area	0.0322373387166637
1060	Ecd_20150310_P2	24_8	sumContrib	0.0407936079277559
1061	Ecd_20150310_P2	32_-16	division	0.0367637518213855
1062	Ecd_20150310_P2	32_-16	extrusion	-0.00690099374309901
1063	Ecd_20150310_P2	32_-16	cell_area	-0.0064300090889062
1064	Ecd_20150310_P2	32_-16	tissue_area	0.0227118111720895
1065	Ecd_20150310_P2	32_-16	sumContrib	0.0234327489893803
1066	Ecd_20150310_P2	32_-24	division	0.027507024335777
1067	Ecd_20150310_P2	32_-24	extrusion	0
1068	Ecd_20150310_P2	32_-24	cell_area	0.0425549616859297
1069	Ecd_20150310_P2	32_-24	tissue_area	0.0798150932101007
1070	Ecd_20150310_P2	32_-24	sumContrib	0.0700619860217066
1071	Ecd_20150310_P2	32_-8	division	0.0320469865924411
1072	Ecd_20150310_P2	32_-8	extrusion	-0.00604047115675023
1073	Ecd_20150310_P2	32_-8	cell_area	-0.00684825635528545
1074	Ecd_20150310_P2	32_-8	tissue_area	0.028157675212362
1075	Ecd_20150310_P2	32_-8	sumContrib	0.0191582590804055
1076	Ecd_20150310_P2	32_0	division	0.0420090964745475
1077	Ecd_20150310_P2	32_0	extrusion	0
1078	Ecd_20150310_P2	32_0	cell_area	0.00545025165695597
1079	Ecd_20150310_P2	32_0	tissue_area	0.0429173381222235
1080	Ecd_20150310_P2	32_0	sumContrib	0.0474593481315034
1081	Ecd_20150310_P2	32_16	division	0.0125167650360784
1082	Ecd_20150310_P2	32_16	extrusion	0
1083	Ecd_20150310_P2	32_16	cell_area	0.0276805574292833
1084	Ecd_20150310_P2	32_16	tissue_area	0.0488550017913401
1085	Ecd_20150310_P2	32_16	sumContrib	0.0401973224653617
1086	Ecd_20150310_P2	32_24	division	0.015460729746444
1087	Ecd_20150310_P2	32_24	extrusion	0
1088	Ecd_20150310_P2	32_24	cell_area	-0.0140248506963158
1089	Ecd_20150310_P2	32_24	tissue_area	-0.0022894053665434
1090	Ecd_20150310_P2	32_24	sumContrib	0.00143587905012821
1091	Ecd_20150310_P2	32_8	division	0.0464297232133259
1092	Ecd_20150310_P2	32_8	extrusion	0
1093	Ecd_20150310_P2	32_8	cell_area	0.00183008033454877
1094	Ecd_20150310_P2	32_8	tissue_area	0.0355749273886736
1095	Ecd_20150310_P2	32_8	sumContrib	0.0482598035478747
1096	Ecd_20150310_P2	40_-16	division	0.0211326893422175
1097	Ecd_20150310_P2	40_-16	extrusion	-0.0101010101010101
1098	Ecd_20150310_P2	40_-16	cell_area	0.00681116973202147
1099	Ecd_20150310_P2	40_-16	tissue_area	0.0501911859419487
1100	Ecd_20150310_P2	40_-16	sumContrib	0.0178428489732288
1101	Ecd_20150310_P2	40_-24	division	0.107520654206124
1102	Ecd_20150310_P2	40_-24	extrusion	-0.031520645309541
1103	Ecd_20150310_P2	40_-24	cell_area	0.0452705476649684
1104	Ecd_20150310_P2	40_-24	tissue_area	0.122477715917936
1105	Ecd_20150310_P2	40_-24	sumContrib	0.121270556561551
1106	Ecd_20150310_P2	40_-8	division	0.0370475489194581
1107	Ecd_20150310_P2	40_-8	extrusion	-0.0204585689964959
1108	Ecd_20150310_P2	40_-8	cell_area	0.0170399376544127
1109	Ecd_20150310_P2	40_-8	tissue_area	0.0338167309896371
1110	Ecd_20150310_P2	40_-8	sumContrib	0.0336289175773749
1111	Ecd_20150310_P2	40_0	division	0.0242444085463841
1112	Ecd_20150310_P2	40_0	extrusion	0
1113	Ecd_20150310_P2	40_0	cell_area	0.0072495512750144
1114	Ecd_20150310_P2	40_0	tissue_area	0.0345950834634904
1115	Ecd_20150310_P2	40_0	sumContrib	0.0314939598213985
1116	Ecd_20150310_P2	40_16	division	0.0496563169276159
1117	Ecd_20150310_P2	40_16	extrusion	0
1118	Ecd_20150310_P2	40_16	cell_area	-0.0349573906184361
1119	Ecd_20150310_P2	40_16	tissue_area	0.00364712824724886
1120	Ecd_20150310_P2	40_16	sumContrib	0.0146989263091798
1121	Ecd_20150310_P2	40_8	division	0.0438265327286297
1122	Ecd_20150310_P2	40_8	extrusion	-0.015126681553402
1123	Ecd_20150310_P2	40_8	cell_area	-0.0205188409915935
1124	Ecd_20150310_P2	40_8	tissue_area	0.000140319600195676
1125	Ecd_20150310_P2	40_8	sumContrib	0.00818101018363424
1126	Ecd_20150310_P2	48_-16	division	0.140332581461624
1127	Ecd_20150310_P2	48_-16	extrusion	-0.0298972686861644
1128	Ecd_20150310_P2	48_-16	cell_area	0.0357738927697112
1129	Ecd_20150310_P2	48_-16	tissue_area	0.109157439824262
1130	Ecd_20150310_P2	48_-16	sumContrib	0.14620920554517
1131	Ecd_20150310_P2	48_-8	division	0.0197140990051953
1132	Ecd_20150310_P2	48_-8	extrusion	-0.00343208588451717
1133	Ecd_20150310_P2	48_-8	cell_area	0.0106127546684642
1134	Ecd_20150310_P2	48_-8	tissue_area	0.0248868737830127
1135	Ecd_20150310_P2	48_-8	sumContrib	0.0268947677891423
1136	Ecd_20150310_P2	48_0	division	0.0390368941326768
1137	Ecd_20150310_P2	48_0	extrusion	-0.00606060606060606
1138	Ecd_20150310_P2	48_0	cell_area	-0.0209566939313487
1139	Ecd_20150310_P2	48_0	tissue_area	0.0130530131809418
1140	Ecd_20150310_P2	48_0	sumContrib	0.0120195941407221
1141	Ecd_20150310_P2	48_8	division	0.0184275184275184
1142	Ecd_20150310_P2	48_8	extrusion	0
1143	Ecd_20150310_P2	48_8	cell_area	0.0224110257569876
1144	Ecd_20150310_P2	48_8	tissue_area	0.0352622168690483
1145	Ecd_20150310_P2	48_8	sumContrib	0.0408385441845061
1146	Ecd_20150310_P2	8_-16	division	0.0271469105789487
1147	Ecd_20150310_P2	8_-16	extrusion	-0.014444571821621
1148	Ecd_20150310_P2	8_-16	cell_area	0.0165257915736166
1149	Ecd_20150310_P2	8_-16	tissue_area	0.0424659114236938
1150	Ecd_20150310_P2	8_-16	sumContrib	0.0292281303309443
1151	Ecd_20150310_P2	8_-24	division	0.0267189990510149
1152	Ecd_20150310_P2	8_-24	extrusion	0
1153	Ecd_20150310_P2	8_-24	cell_area	0.0171262797646906
1154	Ecd_20150310_P2	8_-24	tissue_area	0.0452983415443416
1155	Ecd_20150310_P2	8_-24	sumContrib	0.0438452788157055
1156	Ecd_20150310_P2	8_-32	division	0.0215125365637106
1157	Ecd_20150310_P2	8_-32	extrusion	0
1158	Ecd_20150310_P2	8_-32	cell_area	0.0153197906954053
1159	Ecd_20150310_P2	8_-32	tissue_area	0.0314725431440195
1160	Ecd_20150310_P2	8_-32	sumContrib	0.0368323272591159
1161	Ecd_20150310_P2	8_-8	division	0.0195054679147917
1162	Ecd_20150310_P2	8_-8	extrusion	0
1163	Ecd_20150310_P2	8_-8	cell_area	0.00683134312724594
1164	Ecd_20150310_P2	8_-8	tissue_area	0.0299380838752718
1165	Ecd_20150310_P2	8_-8	sumContrib	0.0263368110420376
1166	Ecd_20150310_P2	8_0	division	0.0205517250971796
1167	Ecd_20150310_P2	8_0	extrusion	0
1168	Ecd_20150310_P2	8_0	cell_area	0.0186207019672391
1169	Ecd_20150310_P2	8_0	tissue_area	0.0366109145482258
1170	Ecd_20150310_P2	8_0	sumContrib	0.0391724270644187
1171	Ecd_20150310_P2	8_16	division	0.0174163847135171
1172	Ecd_20150310_P2	8_16	extrusion	0
1173	Ecd_20150310_P2	8_16	cell_area	0.00454973657445135
1174	Ecd_20150310_P2	8_16	tissue_area	0.0194256630477398
1175	Ecd_20150310_P2	8_16	sumContrib	0.0219661212879685
1176	Ecd_20150310_P2	8_24	division	0.00815571987820792
1177	Ecd_20150310_P2	8_24	extrusion	-0.0144379652433825
1178	Ecd_20150310_P2	8_24	cell_area	0.0332545730773125
1179	Ecd_20150310_P2	8_24	tissue_area	0.0243461918837293
1180	Ecd_20150310_P2	8_24	sumContrib	0.0269723277121379
1181	Ecd_20150310_P2	8_32	division	0.0215409124805098
1182	Ecd_20150310_P2	8_32	extrusion	0
1183	Ecd_20150310_P2	8_32	cell_area	0.00524343232962715
1184	Ecd_20150310_P2	8_32	tissue_area	0.0237655632911804
1185	Ecd_20150310_P2	8_32	sumContrib	0.0267843448101369
1186	Ecd_20150310_P2	8_8	division	0.0235453205960959
1187	Ecd_20150310_P2	8_8	extrusion	-0.00755058894593778
1188	Ecd_20150310_P2	8_8	cell_area	-0.0174005337839575
1189	Ecd_20150310_P2	8_8	tissue_area	0.00694526496718681
1190	Ecd_20150310_P2	8_8	sumContrib	-0.0014058021337994
1191	Ecd_20150418_P1	-16_-16	division	0.00649350649350649
1192	Ecd_20150418_P1	-16_-16	extrusion	0
1193	Ecd_20150418_P1	-16_-16	cell_area	0.0182922368227059
1194	Ecd_20150418_P1	-16_-16	tissue_area	0.0243029975504478
1195	Ecd_20150418_P1	-16_-16	sumContrib	0.0247857433162124
1196	Ecd_20150418_P1	-16_-24	division	0
1197	Ecd_20150418_P1	-16_-24	extrusion	0
1198	Ecd_20150418_P1	-16_-24	cell_area	0.03311434204988
1199	Ecd_20150418_P1	-16_-24	tissue_area	0.0402227384634214
1200	Ecd_20150418_P1	-16_-24	sumContrib	0.03311434204988
1201	Ecd_20150418_P1	-16_-32	division	0
1202	Ecd_20150418_P1	-16_-32	extrusion	0
1203	Ecd_20150418_P1	-16_-32	cell_area	0.0305717869405841
1204	Ecd_20150418_P1	-16_-32	tissue_area	0.0305717869405841
1205	Ecd_20150418_P1	-16_-32	sumContrib	0.0305717869405841
1206	Ecd_20150418_P1	-16_-40	division	0
1207	Ecd_20150418_P1	-16_-40	extrusion	0
1208	Ecd_20150418_P1	-16_-40	cell_area	0.0278723631049971
1209	Ecd_20150418_P1	-16_-40	tissue_area	0.0278723631049971
1210	Ecd_20150418_P1	-16_-40	sumContrib	0.0278723631049971
1211	Ecd_20150418_P1	-16_-8	division	0.00846123573396301
1212	Ecd_20150418_P1	-16_-8	extrusion	-0.0168188351354
1213	Ecd_20150418_P1	-16_-8	cell_area	0.00960228376645702
1214	Ecd_20150418_P1	-16_-8	tissue_area	0.011828629497879
1215	Ecd_20150418_P1	-16_-8	sumContrib	0.00124468436502003
1216	Ecd_20150418_P1	-16_0	division	0.0182359307359307
1217	Ecd_20150418_P1	-16_0	extrusion	-0.0110294117647059
1218	Ecd_20150418_P1	-16_0	cell_area	0.0179383797728952
1219	Ecd_20150418_P1	-16_0	tissue_area	0.0282866734909431
1220	Ecd_20150418_P1	-16_0	sumContrib	0.0251448987441201
1221	Ecd_20150418_P1	-16_16	division	0.0187096529201792
1222	Ecd_20150418_P1	-16_16	extrusion	-0.00375657400450789
1223	Ecd_20150418_P1	-16_16	cell_area	0.0259418585425922
1224	Ecd_20150418_P1	-16_16	tissue_area	0.039825378880481
1225	Ecd_20150418_P1	-16_16	sumContrib	0.0408949374582636
1226	Ecd_20150418_P1	-16_24	division	0.00606060606060606
1227	Ecd_20150418_P1	-16_24	extrusion	0
1228	Ecd_20150418_P1	-16_24	cell_area	0.0142261523427485
1229	Ecd_20150418_P1	-16_24	tissue_area	0.0258276088906811
1230	Ecd_20150418_P1	-16_24	sumContrib	0.0202867584033546
1231	Ecd_20150418_P1	-16_32	division	0.0243506493506493
1232	Ecd_20150418_P1	-16_32	extrusion	0
1233	Ecd_20150418_P1	-16_32	cell_area	0.0220281306048023
1234	Ecd_20150418_P1	-16_32	tissue_area	0.0515937871195586
1235	Ecd_20150418_P1	-16_32	sumContrib	0.0463787799554517
1236	Ecd_20150418_P1	-16_8	division	0.00395256916996047
1237	Ecd_20150418_P1	-16_8	extrusion	-0.0152349297606215
1238	Ecd_20150418_P1	-16_8	cell_area	0.0143096836601077
1239	Ecd_20150418_P1	-16_8	tissue_area	0.00583401331841925
1240	Ecd_20150418_P1	-16_8	sumContrib	0.00302732306944671
1241	Ecd_20150418_P1	-24_-16	division	0.0228332273786819
1242	Ecd_20150418_P1	-24_-16	extrusion	0
1243	Ecd_20150418_P1	-24_-16	cell_area	0.0160417100252689
1244	Ecd_20150418_P1	-24_-16	tissue_area	0.035326819235289
1245	Ecd_20150418_P1	-24_-16	sumContrib	0.0388749374039508
1246	Ecd_20150418_P1	-24_-24	division	0.0353873399327945
1247	Ecd_20150418_P1	-24_-24	extrusion	0
1248	Ecd_20150418_P1	-24_-24	cell_area	0.00764545519140281
1249	Ecd_20150418_P1	-24_-24	tissue_area	0.0386282020654806
1250	Ecd_20150418_P1	-24_-24	sumContrib	0.0430327951241973
1251	Ecd_20150418_P1	-24_-32	division	0.0101010101010101
1252	Ecd_20150418_P1	-24_-32	extrusion	0
1253	Ecd_20150418_P1	-24_-32	cell_area	0.0295487288562043
1254	Ecd_20150418_P1	-24_-32	tissue_area	0.0379639622714377
1255	Ecd_20150418_P1	-24_-32	sumContrib	0.0396497389572144
1256	Ecd_20150418_P1	-24_-8	division	0.0263353166723252
1257	Ecd_20150418_P1	-24_-8	extrusion	-0.00494343361752632
1258	Ecd_20150418_P1	-24_-8	cell_area	-0.0024423481036294
1259	Ecd_20150418_P1	-24_-8	tissue_area	0.0168460779288853
1260	Ecd_20150418_P1	-24_-8	sumContrib	0.0189495349511695
1261	Ecd_20150418_P1	-24_0	division	0.0190990939753316
1262	Ecd_20150418_P1	-24_0	extrusion	0
1263	Ecd_20150418_P1	-24_0	cell_area	0.0108155444139415
1264	Ecd_20150418_P1	-24_0	tissue_area	0.0340957178773473
1265	Ecd_20150418_P1	-24_0	sumContrib	0.0299146383892731
1266	Ecd_20150418_P1	-24_16	division	0.00568181818181818
1267	Ecd_20150418_P1	-24_16	extrusion	-0.00810241451952682
1268	Ecd_20150418_P1	-24_16	cell_area	-0.00137409702100623
1269	Ecd_20150418_P1	-24_16	tissue_area	0.0118120830734344
1270	Ecd_20150418_P1	-24_16	sumContrib	-0.00379469335871487
1271	Ecd_20150418_P1	-24_24	division	0.0293267338721884
1272	Ecd_20150418_P1	-24_24	extrusion	-0.00757575757575758
1273	Ecd_20150418_P1	-24_24	cell_area	0.0127517874596266
1274	Ecd_20150418_P1	-24_24	tissue_area	0.0303189414563552
1275	Ecd_20150418_P1	-24_24	sumContrib	0.0345027637560575
1276	Ecd_20150418_P1	-24_32	division	0.0243506493506493
1277	Ecd_20150418_P1	-24_32	extrusion	0
1278	Ecd_20150418_P1	-24_32	cell_area	0.0273991478450807
1279	Ecd_20150418_P1	-24_32	tissue_area	0.0460388870004592
1280	Ecd_20150418_P1	-24_32	sumContrib	0.0517497971957301
1281	Ecd_20150418_P1	-24_8	division	0.00505050505050505
1282	Ecd_20150418_P1	-24_8	extrusion	-0.00505050505050505
1283	Ecd_20150418_P1	-24_8	cell_area	0.00242243404194353
1284	Ecd_20150418_P1	-24_8	tissue_area	0.00723219834214363
1285	Ecd_20150418_P1	-24_8	sumContrib	0.00242243404194353
1286	Ecd_20150418_P1	-32_-16	division	0.031924136469591
1287	Ecd_20150418_P1	-32_-16	extrusion	0
1288	Ecd_20150418_P1	-32_-16	cell_area	0.0109349820160164
1289	Ecd_20150418_P1	-32_-16	tissue_area	0.0403838175376066
1290	Ecd_20150418_P1	-32_-16	sumContrib	0.0428591184856075
1291	Ecd_20150418_P1	-32_-24	division	0.00826446280991736
1292	Ecd_20150418_P1	-32_-24	extrusion	0
1293	Ecd_20150418_P1	-32_-24	cell_area	0.0406672031757849
1294	Ecd_20150418_P1	-32_-24	tissue_area	0.0459663549745846
1295	Ecd_20150418_P1	-32_-24	sumContrib	0.0489316659857022
1296	Ecd_20150418_P1	-32_-32	division	0
1297	Ecd_20150418_P1	-32_-32	extrusion	0
1298	Ecd_20150418_P1	-32_-32	cell_area	0.0451876943370202
1299	Ecd_20150418_P1	-32_-32	tissue_area	0.0451876943370202
1300	Ecd_20150418_P1	-32_-32	sumContrib	0.0451876943370202
1301	Ecd_20150418_P1	-32_-8	division	0.0176315329289718
1302	Ecd_20150418_P1	-32_-8	extrusion	0
1303	Ecd_20150418_P1	-32_-8	cell_area	-0.00472058328587598
1304	Ecd_20150418_P1	-32_-8	tissue_area	0.0160529738128464
1305	Ecd_20150418_P1	-32_-8	sumContrib	0.0129109496430958
1306	Ecd_20150418_P1	-32_0	division	0.0146530237439328
1307	Ecd_20150418_P1	-32_0	extrusion	0
1308	Ecd_20150418_P1	-32_0	cell_area	0.00072701697149709
1309	Ecd_20150418_P1	-32_0	tissue_area	0.023488685544899
1310	Ecd_20150418_P1	-32_0	sumContrib	0.0153800407154299
1311	Ecd_20150418_P1	-32_16	division	0.0210622710622711
1312	Ecd_20150418_P1	-32_16	extrusion	0
1313	Ecd_20150418_P1	-32_16	cell_area	0.00551079693711003
1314	Ecd_20150418_P1	-32_16	tissue_area	0.0247677939923694
1315	Ecd_20150418_P1	-32_16	sumContrib	0.0265730679993811
1316	Ecd_20150418_P1	-32_24	division	0.0228650137741047
1317	Ecd_20150418_P1	-32_24	extrusion	0
1318	Ecd_20150418_P1	-32_24	cell_area	0.012862222239345
1319	Ecd_20150418_P1	-32_24	tissue_area	0.0315310086797128
1320	Ecd_20150418_P1	-32_24	sumContrib	0.0357272360134497
1321	Ecd_20150418_P1	-32_32	division	0.0181818181818182
1322	Ecd_20150418_P1	-32_32	extrusion	0
1323	Ecd_20150418_P1	-32_32	cell_area	0.0199221430738994
1324	Ecd_20150418_P1	-32_32	tissue_area	0.0328494746420076
1325	Ecd_20150418_P1	-32_32	sumContrib	0.0381039612557175
1326	Ecd_20150418_P1	-32_8	division	0
1327	Ecd_20150418_P1	-32_8	extrusion	-0.00568181818181818
1328	Ecd_20150418_P1	-32_8	cell_area	0.0114684131358581
1329	Ecd_20150418_P1	-32_8	tissue_area	0.00561425685100482
1330	Ecd_20150418_P1	-32_8	sumContrib	0.00578659495403988
1331	Ecd_20150418_P1	-40_-16	division	0.0350321395775941
1332	Ecd_20150418_P1	-40_-16	extrusion	0
1333	Ecd_20150418_P1	-40_-16	cell_area	0.000342497142246268
1334	Ecd_20150418_P1	-40_-16	tissue_area	0.0304553633958202
1335	Ecd_20150418_P1	-40_-16	sumContrib	0.0353746367198404
1336	Ecd_20150418_P1	-40_-24	division	0.0344516594516594
1337	Ecd_20150418_P1	-40_-24	extrusion	0
1338	Ecd_20150418_P1	-40_-24	cell_area	0.0182020908913575
1339	Ecd_20150418_P1	-40_-24	tissue_area	0.0460899388742668
1340	Ecd_20150418_P1	-40_-24	sumContrib	0.0526537503430169
1341	Ecd_20150418_P1	-40_-32	division	0.012396694214876
1342	Ecd_20150418_P1	-40_-32	extrusion	0
1343	Ecd_20150418_P1	-40_-32	cell_area	0.0331499643939841
1344	Ecd_20150418_P1	-40_-32	tissue_area	0.0408178284448268
1345	Ecd_20150418_P1	-40_-32	sumContrib	0.0455466586088601
1346	Ecd_20150418_P1	-40_-8	division	0.0225131752305665
1347	Ecd_20150418_P1	-40_-8	extrusion	-0.00940771349862259
1348	Ecd_20150418_P1	-40_-8	cell_area	-0.0301275495705554
1349	Ecd_20150418_P1	-40_-8	tissue_area	0.00484430573438969
1350	Ecd_20150418_P1	-40_-8	sumContrib	-0.0170220878386115
1351	Ecd_20150418_P1	-40_0	division	0.0210914908543367
1352	Ecd_20150418_P1	-40_0	extrusion	-0.0170705914985091
1353	Ecd_20150418_P1	-40_0	cell_area	-0.00790280271349359
1354	Ecd_20150418_P1	-40_0	tissue_area	0.00711326625601508
1355	Ecd_20150418_P1	-40_0	sumContrib	-0.003881903357666
1356	Ecd_20150418_P1	-40_16	division	0.0168227089714693
1357	Ecd_20150418_P1	-40_16	extrusion	0
1358	Ecd_20150418_P1	-40_16	cell_area	-0.00809237599974494
1359	Ecd_20150418_P1	-40_16	tissue_area	0.00637921209132479
1360	Ecd_20150418_P1	-40_16	sumContrib	0.00873033297172437
1361	Ecd_20150418_P1	-40_24	division	0.012987012987013
1362	Ecd_20150418_P1	-40_24	extrusion	0
1363	Ecd_20150418_P1	-40_24	cell_area	0.039081183378759
1364	Ecd_20150418_P1	-40_24	tissue_area	0.0622490581567165
1365	Ecd_20150418_P1	-40_24	sumContrib	0.0520681963657719
1366	Ecd_20150418_P1	-40_8	division	0.0170900178253119
1367	Ecd_20150418_P1	-40_8	extrusion	0
1368	Ecd_20150418_P1	-40_8	cell_area	-0.0153560064563999
1369	Ecd_20150418_P1	-40_8	tissue_area	0.00477925528913987
1370	Ecd_20150418_P1	-40_8	sumContrib	0.00173401136891206
1371	Ecd_20150418_P1	-48_-16	division	0.0158402203856749
1372	Ecd_20150418_P1	-48_-16	extrusion	0
1373	Ecd_20150418_P1	-48_-16	cell_area	0.0296710661743951
1374	Ecd_20150418_P1	-48_-16	tissue_area	0.0515702282057446
1375	Ecd_20150418_P1	-48_-16	sumContrib	0.04551128656007
1376	Ecd_20150418_P1	-48_-24	division	0.0399613013249377
1377	Ecd_20150418_P1	-48_-24	extrusion	0
1378	Ecd_20150418_P1	-48_-24	cell_area	-0.00292103607204047
1379	Ecd_20150418_P1	-48_-24	tissue_area	0.0277449938795872
1380	Ecd_20150418_P1	-48_-24	sumContrib	0.0370402652528972
1381	Ecd_20150418_P1	-48_-32	division	0.0303030303030303
1382	Ecd_20150418_P1	-48_-32	extrusion	0
1383	Ecd_20150418_P1	-48_-32	cell_area	0.0342470924099159
1384	Ecd_20150418_P1	-48_-32	tissue_area	0.0535570166946865
1385	Ecd_20150418_P1	-48_-32	sumContrib	0.0645501227129462
1386	Ecd_20150418_P1	-48_-8	division	0.024931129476584
1387	Ecd_20150418_P1	-48_-8	extrusion	0
1388	Ecd_20150418_P1	-48_-8	cell_area	0.015210085622101
1389	Ecd_20150418_P1	-48_-8	tissue_area	0.0364856298519997
1390	Ecd_20150418_P1	-48_-8	sumContrib	0.040141215098685
1391	Ecd_20150418_P1	-48_0	division	0.0397888565964534
1392	Ecd_20150418_P1	-48_0	extrusion	-0.0135117407844681
1393	Ecd_20150418_P1	-48_0	cell_area	-0.0190878730252547
1394	Ecd_20150418_P1	-48_0	tissue_area	0.0036389274102425
1395	Ecd_20150418_P1	-48_0	sumContrib	0.00718924278673059
1396	Ecd_20150418_P1	-48_16	division	0.0191919191919192
1397	Ecd_20150418_P1	-48_16	extrusion	0
1398	Ecd_20150418_P1	-48_16	cell_area	0.0229620451819069
1399	Ecd_20150418_P1	-48_16	tissue_area	0.0393995802005196
1400	Ecd_20150418_P1	-48_16	sumContrib	0.0421539643738261
1401	Ecd_20150418_P1	-48_24	division	0
1402	Ecd_20150418_P1	-48_24	extrusion	0
1403	Ecd_20150418_P1	-48_24	cell_area	0.0611935262694556
1404	Ecd_20150418_P1	-48_24	tissue_area	0.0611935262694556
1405	Ecd_20150418_P1	-48_24	sumContrib	0.0611935262694556
1406	Ecd_20150418_P1	-48_8	division	0.017825838073772
1407	Ecd_20150418_P1	-48_8	extrusion	0
1408	Ecd_20150418_P1	-48_8	cell_area	-0.00158724437431976
1409	Ecd_20150418_P1	-48_8	tissue_area	0.0201242217839563
1410	Ecd_20150418_P1	-48_8	sumContrib	0.0162385936994522
1411	Ecd_20150418_P1	-56_-16	division	0.0194234140515132
1412	Ecd_20150418_P1	-56_-16	extrusion	0
1413	Ecd_20150418_P1	-56_-16	cell_area	0.00145644983121575
1414	Ecd_20150418_P1	-56_-16	tissue_area	0.0179962951099992
1415	Ecd_20150418_P1	-56_-16	sumContrib	0.020879863882729
1416	Ecd_20150418_P1	-56_-24	division	0.0113636363636364
1417	Ecd_20150418_P1	-56_-24	extrusion	0
1418	Ecd_20150418_P1	-56_-24	cell_area	0.00628692974677122
1419	Ecd_20150418_P1	-56_-24	tissue_area	0.015775857676577
1420	Ecd_20150418_P1	-56_-24	sumContrib	0.0176505661104076
1421	Ecd_20150418_P1	-56_-8	division	0.0395624044409813
1422	Ecd_20150418_P1	-56_-8	extrusion	-0.0110294117647059
1423	Ecd_20150418_P1	-56_-8	cell_area	-0.0180896052059825
1424	Ecd_20150418_P1	-56_-8	tissue_area	0.0240921215005373
1425	Ecd_20150418_P1	-56_-8	sumContrib	0.0104433874702929
1426	Ecd_20150418_P1	-56_0	division	0.0430634947762933
1427	Ecd_20150418_P1	-56_0	extrusion	-0.0033809166040571
1428	Ecd_20150418_P1	-56_0	cell_area	-0.00281290199731808
1429	Ecd_20150418_P1	-56_0	tissue_area	0.0347672207910073
1430	Ecd_20150418_P1	-56_0	sumContrib	0.0368696761749181
1431	Ecd_20150418_P1	-56_16	division	0.000918273645546373
1432	Ecd_20150418_P1	-56_16	extrusion	0
1433	Ecd_20150418_P1	-56_16	cell_area	0.0341778054262585
1434	Ecd_20150418_P1	-56_16	tissue_area	0.0349282993819405
1435	Ecd_20150418_P1	-56_16	sumContrib	0.0350960790718048
1436	Ecd_20150418_P1	-56_24	division	0.0275482093663912
1437	Ecd_20150418_P1	-56_24	extrusion	-0.0227272727272727
1438	Ecd_20150418_P1	-56_24	cell_area	0.0626672683061609
1439	Ecd_20150418_P1	-56_24	tissue_area	0.0464903413703853
1440	Ecd_20150418_P1	-56_24	sumContrib	0.0674882049452793
1441	Ecd_20150418_P1	-56_8	division	0.0315656565656566
1442	Ecd_20150418_P1	-56_8	extrusion	0
1443	Ecd_20150418_P1	-56_8	cell_area	0.00536690498027365
1444	Ecd_20150418_P1	-56_8	tissue_area	0.0296883411575695
1445	Ecd_20150418_P1	-56_8	sumContrib	0.0369325615459302
1446	Ecd_20150418_P1	-64_-16	division	0.0113636363636364
1447	Ecd_20150418_P1	-64_-16	extrusion	0
1448	Ecd_20150418_P1	-64_-16	cell_area	0.0226216135470227
1449	Ecd_20150418_P1	-64_-16	tissue_area	0.0329492289760518
1450	Ecd_20150418_P1	-64_-16	sumContrib	0.0339852499106591
1451	Ecd_20150418_P1	-64_-8	division	0.0274563820018366
1452	Ecd_20150418_P1	-64_-8	extrusion	0
1453	Ecd_20150418_P1	-64_-8	cell_area	0.0123453766527876
1454	Ecd_20150418_P1	-64_-8	tissue_area	0.0358006045584355
1455	Ecd_20150418_P1	-64_-8	sumContrib	0.0398017586546242
1456	Ecd_20150418_P1	-64_0	division	0.0456330563141709
1457	Ecd_20150418_P1	-64_0	extrusion	0
1458	Ecd_20150418_P1	-64_0	cell_area	0.00446034370624064
1459	Ecd_20150418_P1	-64_0	tissue_area	0.0423222469472915
1460	Ecd_20150418_P1	-64_0	sumContrib	0.0500934000204115
1461	Ecd_20150418_P1	-64_16	division	0.0113636363636364
1462	Ecd_20150418_P1	-64_16	extrusion	-0.0101010101010101
1463	Ecd_20150418_P1	-64_16	cell_area	0.0316846003137945
1464	Ecd_20150418_P1	-64_16	tissue_area	0.0297811390860432
1465	Ecd_20150418_P1	-64_16	sumContrib	0.0329472265764208
1466	Ecd_20150418_P1	-64_8	division	0.0344493889948435
1467	Ecd_20150418_P1	-64_8	extrusion	0
1468	Ecd_20150418_P1	-64_8	cell_area	-0.00652473859633477
1469	Ecd_20150418_P1	-64_8	tissue_area	0.029917449929195
1470	Ecd_20150418_P1	-64_8	sumContrib	0.0279246503985088
1471	Ecd_20150418_P1	-72_-16	division	0.0415977961432507
1472	Ecd_20150418_P1	-72_-16	extrusion	0
1473	Ecd_20150418_P1	-72_-16	cell_area	0.0375351034052366
1474	Ecd_20150418_P1	-72_-16	tissue_area	0.0703052836170152
1475	Ecd_20150418_P1	-72_-16	sumContrib	0.0791328995484873
1476	Ecd_20150418_P1	-72_-8	division	0.0616786956219102
1477	Ecd_20150418_P1	-72_-8	extrusion	0
1478	Ecd_20150418_P1	-72_-8	cell_area	0.00300546364403081
1479	Ecd_20150418_P1	-72_-8	tissue_area	0.0603722643891682
1480	Ecd_20150418_P1	-72_-8	sumContrib	0.064684159265941
1481	Ecd_20150418_P1	-72_0	division	0.0513547800395939
1482	Ecd_20150418_P1	-72_0	extrusion	0
1483	Ecd_20150418_P1	-72_0	cell_area	0.0121174578490287
1484	Ecd_20150418_P1	-72_0	tissue_area	0.0590122151804985
1485	Ecd_20150418_P1	-72_0	sumContrib	0.0634722378886227
1486	Ecd_20150418_P1	-72_8	division	0.0388200183654729
1487	Ecd_20150418_P1	-72_8	extrusion	-0.0113636363636364
1488	Ecd_20150418_P1	-72_8	cell_area	0.0275749729941243
1489	Ecd_20150418_P1	-72_8	tissue_area	0.0563642078659732
1490	Ecd_20150418_P1	-72_8	sumContrib	0.0550313549959608
1491	Ecd_20150418_P1	-8_-16	division	0.0136591478696742
1492	Ecd_20150418_P1	-8_-16	extrusion	-0.0163287005392269
1493	Ecd_20150418_P1	-8_-16	cell_area	0.00715600463593325
1494	Ecd_20150418_P1	-8_-16	tissue_area	0.022953422862635
1495	Ecd_20150418_P1	-8_-16	sumContrib	0.00448645196638058
1496	Ecd_20150418_P1	-8_-24	division	0.00478468899521531
1497	Ecd_20150418_P1	-8_-24	extrusion	-0.00454545454545455
1498	Ecd_20150418_P1	-8_-24	cell_area	0.014269919978613
1499	Ecd_20150418_P1	-8_-24	tissue_area	0.0317403049396426
1500	Ecd_20150418_P1	-8_-24	sumContrib	0.0145091544283738
1501	Ecd_20150418_P1	-8_-32	division	0.00478468899521531
1502	Ecd_20150418_P1	-8_-32	extrusion	0
1503	Ecd_20150418_P1	-8_-32	cell_area	0.00385158184834419
1504	Ecd_20150418_P1	-8_-32	tissue_area	0.0150490782785459
1505	Ecd_20150418_P1	-8_-32	sumContrib	0.0086362708435595
1506	Ecd_20150418_P1	-8_-40	division	0.0113636363636364
1507	Ecd_20150418_P1	-8_-40	extrusion	-0.0202020202020202
1508	Ecd_20150418_P1	-8_-40	cell_area	0.0304321898501227
1509	Ecd_20150418_P1	-8_-40	tissue_area	0.0160381407088659
1510	Ecd_20150418_P1	-8_-40	sumContrib	0.0215938060117389
1511	Ecd_20150418_P1	-8_-8	division	0.0147086247086247
1512	Ecd_20150418_P1	-8_-8	extrusion	-0.0230894021803113
1513	Ecd_20150418_P1	-8_-8	cell_area	0.0188120602407278
1514	Ecd_20150418_P1	-8_-8	tissue_area	0.0199269045546106
1515	Ecd_20150418_P1	-8_-8	sumContrib	0.0104312827690412
1516	Ecd_20150418_P1	-8_0	division	0.00983519404572036
1517	Ecd_20150418_P1	-8_0	extrusion	-0.00560802833530106
1518	Ecd_20150418_P1	-8_0	cell_area	0.0167501264716106
1519	Ecd_20150418_P1	-8_0	tissue_area	0.0290167484026513
1520	Ecd_20150418_P1	-8_0	sumContrib	0.0209772921820299
1521	Ecd_20150418_P1	-8_16	division	0.00432900432900433
1522	Ecd_20150418_P1	-8_16	extrusion	0
1523	Ecd_20150418_P1	-8_16	cell_area	0.0168959018219425
1524	Ecd_20150418_P1	-8_16	tissue_area	0.0255258609114191
1525	Ecd_20150418_P1	-8_16	sumContrib	0.0212249061509468
1526	Ecd_20150418_P1	-8_24	division	0.00454545454545455
1527	Ecd_20150418_P1	-8_24	extrusion	-0.00804801259346714
1528	Ecd_20150418_P1	-8_24	cell_area	0.0307609379435819
1529	Ecd_20150418_P1	-8_24	tissue_area	0.0311924589993747
1530	Ecd_20150418_P1	-8_24	sumContrib	0.0272583798955693
1531	Ecd_20150418_P1	-8_32	division	0
1532	Ecd_20150418_P1	-8_32	extrusion	-0.0127060674464738
1533	Ecd_20150418_P1	-8_32	cell_area	0.0445038563898275
1534	Ecd_20150418_P1	-8_32	tissue_area	0.0484360441905509
1535	Ecd_20150418_P1	-8_32	sumContrib	0.0317977889433537
1536	Ecd_20150418_P1	-8_40	division	0
1537	Ecd_20150418_P1	-8_40	extrusion	0
1538	Ecd_20150418_P1	-8_40	cell_area	0.102646756490647
1539	Ecd_20150418_P1	-8_40	tissue_area	0.182086659587908
1540	Ecd_20150418_P1	-8_40	sumContrib	0.102646756490647
1541	Ecd_20150418_P1	-8_8	division	0.00478468899521531
1542	Ecd_20150418_P1	-8_8	extrusion	-0.00928768201495474
1543	Ecd_20150418_P1	-8_8	cell_area	0.0291671634999816
1544	Ecd_20150418_P1	-8_8	tissue_area	0.0232566054164176
1545	Ecd_20150418_P1	-8_8	sumContrib	0.0246641704802422
1546	Ecd_20150418_P1	-80_-8	division	0.0515348288075561
1547	Ecd_20150418_P1	-80_-8	extrusion	0
1548	Ecd_20150418_P1	-80_-8	cell_area	0.0520710536435417
1549	Ecd_20150418_P1	-80_-8	tissue_area	0.102572321901273
1550	Ecd_20150418_P1	-80_-8	sumContrib	0.103605882451098
1551	Ecd_20150418_P1	-80_0	division	0.0623737373737374
1552	Ecd_20150418_P1	-80_0	extrusion	0
1553	Ecd_20150418_P1	-80_0	cell_area	0.0454272755298339
1554	Ecd_20150418_P1	-80_0	tissue_area	0.117202717306552
1555	Ecd_20150418_P1	-80_0	sumContrib	0.107801012903571
1556	Ecd_20150418_P1	0_-16	division	0.0306526806526807
1557	Ecd_20150418_P1	0_-16	extrusion	-0.00649350649350649
1558	Ecd_20150418_P1	0_-16	cell_area	-0.00404298244118094
1559	Ecd_20150418_P1	0_-16	tissue_area	0.0363855743112322
1560	Ecd_20150418_P1	0_-16	sumContrib	0.0201161917179932
1561	Ecd_20150418_P1	0_-24	division	0.0430146779604984
1562	Ecd_20150418_P1	0_-24	extrusion	-0.010132282578103
1563	Ecd_20150418_P1	0_-24	cell_area	-0.0107346752544715
1564	Ecd_20150418_P1	0_-24	tissue_area	0.0233977439625623
1565	Ecd_20150418_P1	0_-24	sumContrib	0.0221477201279238
1566	Ecd_20150418_P1	0_-32	division	0.0454121427546574
1567	Ecd_20150418_P1	0_-32	extrusion	-0.00478468899521531
1568	Ecd_20150418_P1	0_-32	cell_area	-0.0131185580579692
1569	Ecd_20150418_P1	0_-32	tissue_area	0.0359747170110669
1570	Ecd_20150418_P1	0_-32	sumContrib	0.0275088957014729
1571	Ecd_20150418_P1	0_-40	division	0
1572	Ecd_20150418_P1	0_-40	extrusion	0
1573	Ecd_20150418_P1	0_-40	cell_area	0.0497893264808739
1574	Ecd_20150418_P1	0_-40	tissue_area	0.0497893264808739
1575	Ecd_20150418_P1	0_-40	sumContrib	0.0497893264808739
1576	Ecd_20150418_P1	0_-8	division	0.0470035015489561
1577	Ecd_20150418_P1	0_-8	extrusion	-0.0139462809917355
1578	Ecd_20150418_P1	0_-8	cell_area	0.0125383378704108
1579	Ecd_20150418_P1	0_-8	tissue_area	0.0575445561702098
1580	Ecd_20150418_P1	0_-8	sumContrib	0.0455955584276314
1581	Ecd_20150418_P1	0_0	division	0.00649350649350649
1582	Ecd_20150418_P1	0_0	extrusion	-0.00606060606060606
1583	Ecd_20150418_P1	0_0	cell_area	0.0288355218461391
1584	Ecd_20150418_P1	0_0	tissue_area	0.0286817465900558
1585	Ecd_20150418_P1	0_0	sumContrib	0.0292684222790395
1586	Ecd_20150418_P1	0_16	division	0.00454545454545455
1587	Ecd_20150418_P1	0_16	extrusion	-0.00432900432900433
1588	Ecd_20150418_P1	0_16	cell_area	0.00114215899174071
1589	Ecd_20150418_P1	0_16	tissue_area	0.00984098946456419
1590	Ecd_20150418_P1	0_16	sumContrib	0.00135860920819093
1591	Ecd_20150418_P1	0_24	division	0.0389419060116678
1592	Ecd_20150418_P1	0_24	extrusion	-0.0101010101010101
1593	Ecd_20150418_P1	0_24	cell_area	-0.00547575865656609
1594	Ecd_20150418_P1	0_24	tissue_area	0.0381065723900462
1595	Ecd_20150418_P1	0_24	sumContrib	0.0233651372540916
1596	Ecd_20150418_P1	0_32	division	0.0210622710622711
1597	Ecd_20150418_P1	0_32	extrusion	0
1598	Ecd_20150418_P1	0_32	cell_area	-0.00273608828791236
1599	Ecd_20150418_P1	0_32	tissue_area	0.0164221041116562
1600	Ecd_20150418_P1	0_32	sumContrib	0.0183261827743587
1601	Ecd_20150418_P1	0_8	division	0.0101928374655647
1602	Ecd_20150418_P1	0_8	extrusion	0
1603	Ecd_20150418_P1	0_8	cell_area	0.0279810519215802
1604	Ecd_20150418_P1	0_8	tissue_area	0.0389867330558603
1605	Ecd_20150418_P1	0_8	sumContrib	0.0381738893871449
1606	Ecd_20150418_P1	16_-16	division	0.0229522111875053
1607	Ecd_20150418_P1	16_-16	extrusion	-0.00923408728432652
1608	Ecd_20150418_P1	16_-16	cell_area	-9.21622406967622e-05
1609	Ecd_20150418_P1	16_-16	tissue_area	0.0225909256460048
1610	Ecd_20150418_P1	16_-16	sumContrib	0.013625961662482
1611	Ecd_20150418_P1	16_-24	division	0.0228332273786819
1612	Ecd_20150418_P1	16_-24	extrusion	0
1613	Ecd_20150418_P1	16_-24	cell_area	-0.00877163133358446
1614	Ecd_20150418_P1	16_-24	tissue_area	0.011380207079536
1615	Ecd_20150418_P1	16_-24	sumContrib	0.0140615960450975
1616	Ecd_20150418_P1	16_-32	division	0
1617	Ecd_20150418_P1	16_-32	extrusion	0
1618	Ecd_20150418_P1	16_-32	cell_area	0.0300609717084277
1619	Ecd_20150418_P1	16_-32	tissue_area	0.0417284864076588
1620	Ecd_20150418_P1	16_-32	sumContrib	0.0300609717084277
1621	Ecd_20150418_P1	16_-8	division	0.0166644070732805
1622	Ecd_20150418_P1	16_-8	extrusion	-0.018199784405318
1623	Ecd_20150418_P1	16_-8	cell_area	-0.00411208859743925
1624	Ecd_20150418_P1	16_-8	tissue_area	0.0184131326793072
1625	Ecd_20150418_P1	16_-8	sumContrib	-0.00564746592947676
1626	Ecd_20150418_P1	16_0	division	0.0125541125541126
1627	Ecd_20150418_P1	16_0	extrusion	-0.00516528925619835
1628	Ecd_20150418_P1	16_0	cell_area	0.0272829436420899
1629	Ecd_20150418_P1	16_0	tissue_area	0.033007088042356
1630	Ecd_20150418_P1	16_0	sumContrib	0.0346717669400041
1631	Ecd_20150418_P1	16_16	division	0.0321645187121698
1632	Ecd_20150418_P1	16_16	extrusion	-0.0166293522024747
1633	Ecd_20150418_P1	16_16	cell_area	-0.0160127877425141
1634	Ecd_20150418_P1	16_16	tissue_area	0.0122225201038968
1635	Ecd_20150418_P1	16_16	sumContrib	-0.000477621232818979
1636	Ecd_20150418_P1	16_24	division	0.00649350649350649
1637	Ecd_20150418_P1	16_24	extrusion	-0.0125541125541126
1638	Ecd_20150418_P1	16_24	cell_area	0.00156833907226374
1639	Ecd_20150418_P1	16_24	tissue_area	0.0070235403318297
1640	Ecd_20150418_P1	16_24	sumContrib	-0.00449226698834232
1641	Ecd_20150418_P1	16_8	division	0.0425408354125972
1642	Ecd_20150418_P1	16_8	extrusion	-0.00413223140495868
1643	Ecd_20150418_P1	16_8	cell_area	-0.0265970018282111
1644	Ecd_20150418_P1	16_8	tissue_area	0.0315470674073351
1645	Ecd_20150418_P1	16_8	sumContrib	0.0118116021794274
1646	Ecd_20150418_P1	24_-16	division	0.0432425288216586
1647	Ecd_20150418_P1	24_-16	extrusion	-0.0053475935828877
1648	Ecd_20150418_P1	24_-16	cell_area	-0.0250008530641576
1649	Ecd_20150418_P1	24_-16	tissue_area	0.0198277463737256
1650	Ecd_20150418_P1	24_-16	sumContrib	0.0128940821746133
1651	Ecd_20150418_P1	24_-24	division	0.0210622710622711
1652	Ecd_20150418_P1	24_-24	extrusion	-0.00606060606060606
1653	Ecd_20150418_P1	24_-24	cell_area	-0.0179335090358205
1654	Ecd_20150418_P1	24_-24	tissue_area	-6.20036181901149e-05
1655	Ecd_20150418_P1	24_-24	sumContrib	-0.00293184403415553
1656	Ecd_20150418_P1	24_-32	division	0
1657	Ecd_20150418_P1	24_-32	extrusion	-0.012987012987013
1658	Ecd_20150418_P1	24_-32	cell_area	0.019360665375263
1659	Ecd_20150418_P1	24_-32	tissue_area	0.00312549179288529
1660	Ecd_20150418_P1	24_-32	sumContrib	0.00637365238825004
1661	Ecd_20150418_P1	24_-8	division	0.0232864357864358
1662	Ecd_20150418_P1	24_-8	extrusion	-0.00606060606060606
1663	Ecd_20150418_P1	24_-8	cell_area	-0.00289551111503621
1664	Ecd_20150418_P1	24_-8	tissue_area	0.0175691857186057
1665	Ecd_20150418_P1	24_-8	sumContrib	0.0143303186107935
1666	Ecd_20150418_P1	24_0	division	0.0291174376101076
1667	Ecd_20150418_P1	24_0	extrusion	0
1668	Ecd_20150418_P1	24_0	cell_area	-0.0126329073646607
1669	Ecd_20150418_P1	24_0	tissue_area	0.0137649742857461
1670	Ecd_20150418_P1	24_0	sumContrib	0.0164845302454469
1671	Ecd_20150418_P1	24_16	division	0.0169421487603306
1672	Ecd_20150418_P1	24_16	extrusion	-0.00508582326764145
1673	Ecd_20150418_P1	24_16	cell_area	0.00808339608021486
1674	Ecd_20150418_P1	24_16	tissue_area	0.0210454268839988
1675	Ecd_20150418_P1	24_16	sumContrib	0.019939721572904
1676	Ecd_20150418_P1	24_24	division	0
1677	Ecd_20150418_P1	24_24	extrusion	0
1678	Ecd_20150418_P1	24_24	cell_area	0.0151792672863499
1679	Ecd_20150418_P1	24_24	tissue_area	0.0161450634494016
1680	Ecd_20150418_P1	24_24	sumContrib	0.0151792672863499
1681	Ecd_20150418_P1	24_8	division	0.0336723097242377
1682	Ecd_20150418_P1	24_8	extrusion	0
1683	Ecd_20150418_P1	24_8	cell_area	-0.0206746633395461
1684	Ecd_20150418_P1	24_8	tissue_area	0.00881433454427886
1685	Ecd_20150418_P1	24_8	sumContrib	0.0129976463846916
1686	Ecd_20150418_P1	32_-16	division	0.0319757169215374
1687	Ecd_20150418_P1	32_-16	extrusion	-0.00698854574452661
1688	Ecd_20150418_P1	32_-16	cell_area	-0.0181377359743482
1689	Ecd_20150418_P1	32_-16	tissue_area	0.00561316606775348
1690	Ecd_20150418_P1	32_-16	sumContrib	0.00684943520266253
1691	Ecd_20150418_P1	32_-24	division	0.0440994611449157
1692	Ecd_20150418_P1	32_-24	extrusion	0
1693	Ecd_20150418_P1	32_-24	cell_area	-0.0329186944844023
1694	Ecd_20150418_P1	32_-24	tissue_area	0.0107014250804702
1695	Ecd_20150418_P1	32_-24	sumContrib	0.0111807666605134
1696	Ecd_20150418_P1	32_-8	division	0.0258853625860075
1697	Ecd_20150418_P1	32_-8	extrusion	-0.00478468899521531
1698	Ecd_20150418_P1	32_-8	cell_area	-0.0178146851453794
1699	Ecd_20150418_P1	32_-8	tissue_area	0.0124480812463702
1700	Ecd_20150418_P1	32_-8	sumContrib	0.00328598844541276
1701	Ecd_20150418_P1	32_0	division	0.0139249639249639
1702	Ecd_20150418_P1	32_0	extrusion	-0.00478468899521531
1703	Ecd_20150418_P1	32_0	cell_area	0.00201622968112005
1704	Ecd_20150418_P1	32_0	tissue_area	0.0182182287612494
1705	Ecd_20150418_P1	32_0	sumContrib	0.0111565046108687
1706	Ecd_20150418_P1	32_16	division	0.0281385281385281
1707	Ecd_20150418_P1	32_16	extrusion	-0.0113636363636364
1708	Ecd_20150418_P1	32_16	cell_area	-0.00301699693040259
1709	Ecd_20150418_P1	32_16	tissue_area	0.0233537364536903
1710	Ecd_20150418_P1	32_16	sumContrib	0.0137578948444892
1711	Ecd_20150418_P1	32_8	division	0.0291375291375291
1712	Ecd_20150418_P1	32_8	extrusion	-0.00568181818181818
1713	Ecd_20150418_P1	32_8	cell_area	-0.00998295111553407
1714	Ecd_20150418_P1	32_8	tissue_area	0.0283583206381149
1715	Ecd_20150418_P1	32_8	sumContrib	0.0134727598401769
1716	Ecd_20150418_P1	40_-16	division	0.0417844340615744
1717	Ecd_20150418_P1	40_-16	extrusion	-0.0212350780532599
1718	Ecd_20150418_P1	40_-16	cell_area	-0.00465381679470875
1719	Ecd_20150418_P1	40_-16	tissue_area	0.0405512021026298
1720	Ecd_20150418_P1	40_-16	sumContrib	0.0158955392136058
1721	Ecd_20150418_P1	40_-8	division	0.0483754663117646
1722	Ecd_20150418_P1	40_-8	extrusion	0
1723	Ecd_20150418_P1	40_-8	cell_area	-0.031284062445242
1724	Ecd_20150418_P1	40_-8	tissue_area	0.0195849881461168
1725	Ecd_20150418_P1	40_-8	sumContrib	0.0170914038665226
1726	Ecd_20150418_P1	40_0	division	0.0421159648432376
1727	Ecd_20150418_P1	40_0	extrusion	-0.00699300699300699
1728	Ecd_20150418_P1	40_0	cell_area	-0.0309354964047241
1729	Ecd_20150418_P1	40_0	tissue_area	0.000255597035510291
1730	Ecd_20150418_P1	40_0	sumContrib	0.00418746144550648
1731	Ecd_20150418_P1	48_-8	division	0.0471297641752187
1732	Ecd_20150418_P1	48_-8	extrusion	-0.0108121280525344
1733	Ecd_20150418_P1	48_-8	cell_area	-0.0168268949100489
1734	Ecd_20150418_P1	48_-8	tissue_area	0.0129530112332939
1735	Ecd_20150418_P1	48_-8	sumContrib	0.0194907412126355
1736	Ecd_20150418_P1	8_-16	division	0.00757575757575758
1737	Ecd_20150418_P1	8_-16	extrusion	0
1738	Ecd_20150418_P1	8_-16	cell_area	0.00523347813990328
1739	Ecd_20150418_P1	8_-16	tissue_area	0.0453714824576976
1740	Ecd_20150418_P1	8_-16	sumContrib	0.0128092357156609
1741	Ecd_20150418_P1	8_-24	division	0
1742	Ecd_20150418_P1	8_-24	extrusion	0
1743	Ecd_20150418_P1	8_-24	cell_area	-0.00305807827868263
1744	Ecd_20150418_P1	8_-24	tissue_area	0.0277709177038632
1745	Ecd_20150418_P1	8_-24	sumContrib	-0.00305807827868263
1746	Ecd_20150418_P1	8_-32	division	0.0166666666666667
1747	Ecd_20150418_P1	8_-32	extrusion	-0.0160960251869343
1748	Ecd_20150418_P1	8_-32	cell_area	0.00453251241680503
1749	Ecd_20150418_P1	8_-32	tissue_area	0.0308458656760485
1750	Ecd_20150418_P1	8_-32	sumContrib	0.00510315389653742
1751	Ecd_20150418_P1	8_-8	division	0.0260413734871939
1752	Ecd_20150418_P1	8_-8	extrusion	-0.0145429195688125
1753	Ecd_20150418_P1	8_-8	cell_area	-0.00157845066930982
1754	Ecd_20150418_P1	8_-8	tissue_area	0.017690452357323
1755	Ecd_20150418_P1	8_-8	sumContrib	0.00992000324907156
1756	Ecd_20150418_P1	8_0	division	0.0183305240982061
1757	Ecd_20150418_P1	8_0	extrusion	-0.00785123966942149
1758	Ecd_20150418_P1	8_0	cell_area	-0.00572911676421062
1759	Ecd_20150418_P1	8_0	tissue_area	0.029149534944384
1760	Ecd_20150418_P1	8_0	sumContrib	0.00475016766457402
1761	Ecd_20150418_P1	8_16	division	0.0117626938279112
1762	Ecd_20150418_P1	8_16	extrusion	-0.00780532598714417
1763	Ecd_20150418_P1	8_16	cell_area	0.0182631582149718
1764	Ecd_20150418_P1	8_16	tissue_area	0.0296251854066275
1765	Ecd_20150418_P1	8_16	sumContrib	0.0222205260557388
1766	Ecd_20150418_P1	8_24	division	0.0158402203856749
1767	Ecd_20150418_P1	8_24	extrusion	0
1768	Ecd_20150418_P1	8_24	cell_area	0.0242616808123776
1769	Ecd_20150418_P1	8_24	tissue_area	0.0521503249377078
1770	Ecd_20150418_P1	8_24	sumContrib	0.0401019011980525
1771	Ecd_20150418_P1	8_32	division	0.0287190082644628
1772	Ecd_20150418_P1	8_32	extrusion	0
1773	Ecd_20150418_P1	8_32	cell_area	0.0100499673560395
1774	Ecd_20150418_P1	8_32	tissue_area	0.0419889402708605
1775	Ecd_20150418_P1	8_32	sumContrib	0.0387689756205023
1776	Ecd_20150418_P1	8_8	division	0.0281471152008824
1777	Ecd_20150418_P1	8_8	extrusion	-0.00367965367965368
1778	Ecd_20150418_P1	8_8	cell_area	0.0112225636714034
1779	Ecd_20150418_P1	8_8	tissue_area	0.0357703712154914
1780	Ecd_20150418_P1	8_8	sumContrib	0.0356900251926322
1781	Ecd_20150608_P1	-16_-16	division	0.00267379679144385
1782	Ecd_20150608_P1	-16_-16	extrusion	-0.00669191919191919
1783	Ecd_20150608_P1	-16_-16	cell_area	0.0288523592989949
1784	Ecd_20150608_P1	-16_-16	tissue_area	0.028483660262078
1785	Ecd_20150608_P1	-16_-16	sumContrib	0.0248342368985195
1786	Ecd_20150608_P1	-16_-24	division	0.00909090909090909
1787	Ecd_20150608_P1	-16_-24	extrusion	-0.00766675185279836
1788	Ecd_20150608_P1	-16_-24	cell_area	0.0314247710309074
1789	Ecd_20150608_P1	-16_-24	tissue_area	0.0447036874240107
1790	Ecd_20150608_P1	-16_-24	sumContrib	0.0328489282690181
1791	Ecd_20150608_P1	-16_-32	division	0.00909090909090909
1792	Ecd_20150608_P1	-16_-32	extrusion	-0.00833333333333333
1793	Ecd_20150608_P1	-16_-32	cell_area	0.026931414132015
1794	Ecd_20150608_P1	-16_-32	tissue_area	0.0269743020280514
1795	Ecd_20150608_P1	-16_-32	sumContrib	0.0276889898895907
1796	Ecd_20150608_P1	-16_-40	division	0
1797	Ecd_20150608_P1	-16_-40	extrusion	0
1798	Ecd_20150608_P1	-16_-40	cell_area	0.0453729287705658
1799	Ecd_20150608_P1	-16_-40	tissue_area	0.0453729287705658
1800	Ecd_20150608_P1	-16_-40	sumContrib	0.0453729287705658
1801	Ecd_20150608_P1	-16_-8	division	0
1802	Ecd_20150608_P1	-16_-8	extrusion	-0.0320850099557193
1803	Ecd_20150608_P1	-16_-8	cell_area	0.0351970178675847
1804	Ecd_20150608_P1	-16_-8	tissue_area	0.00165377521301317
1805	Ecd_20150608_P1	-16_-8	sumContrib	0.00311200791186532
1806	Ecd_20150608_P1	-16_0	division	0.0181798245614035
1807	Ecd_20150608_P1	-16_0	extrusion	-0.00526315789473684
1808	Ecd_20150608_P1	-16_0	cell_area	0.00159723345787329
1809	Ecd_20150608_P1	-16_0	tissue_area	0.0329073367358015
1810	Ecd_20150608_P1	-16_0	sumContrib	0.01451390012454
1811	Ecd_20150608_P1	-16_16	division	0.011437908496732
1812	Ecd_20150608_P1	-16_16	extrusion	-0.0103562468551027
1813	Ecd_20150608_P1	-16_16	cell_area	0.0272809915253045
1814	Ecd_20150608_P1	-16_16	tissue_area	0.0269499803217892
1815	Ecd_20150608_P1	-16_16	sumContrib	0.0283626531669338
1816	Ecd_20150608_P1	-16_24	division	0.0111111111111111
1817	Ecd_20150608_P1	-16_24	extrusion	0
1818	Ecd_20150608_P1	-16_24	cell_area	0.0268177170174347
1819	Ecd_20150608_P1	-16_24	tissue_area	0.0366620945274749
1820	Ecd_20150608_P1	-16_24	sumContrib	0.0379288281285459
1821	Ecd_20150608_P1	-16_32	division	0
1822	Ecd_20150608_P1	-16_32	extrusion	0
1823	Ecd_20150608_P1	-16_32	cell_area	0.0419689313893399
1824	Ecd_20150608_P1	-16_32	tissue_area	0.0419689313893399
1825	Ecd_20150608_P1	-16_32	sumContrib	0.0419689313893399
1826	Ecd_20150608_P1	-16_40	division	0
1827	Ecd_20150608_P1	-16_40	extrusion	-0.0174242424242424
1828	Ecd_20150608_P1	-16_40	cell_area	0.0344930207647052
1829	Ecd_20150608_P1	-16_40	tissue_area	0.0149519057184704
1830	Ecd_20150608_P1	-16_40	sumContrib	0.0170687783404628
1831	Ecd_20150608_P1	-16_8	division	0
1832	Ecd_20150608_P1	-16_8	extrusion	0
1833	Ecd_20150608_P1	-16_8	cell_area	0.0122993755730121
1834	Ecd_20150608_P1	-16_8	tissue_area	0.0122993755730121
1835	Ecd_20150608_P1	-16_8	sumContrib	0.0122993755730121
1836	Ecd_20150608_P1	-24_-16	division	0.0231684981684982
1837	Ecd_20150608_P1	-24_-16	extrusion	0
1838	Ecd_20150608_P1	-24_-16	cell_area	0.0208258179331166
1839	Ecd_20150608_P1	-24_-16	tissue_area	0.0404432513334304
1840	Ecd_20150608_P1	-24_-16	sumContrib	0.0439943161016148
1841	Ecd_20150608_P1	-24_-24	division	0.01
1842	Ecd_20150608_P1	-24_-24	extrusion	0
1843	Ecd_20150608_P1	-24_-24	cell_area	0.026367027106027
1844	Ecd_20150608_P1	-24_-24	tissue_area	0.058955120068105
1845	Ecd_20150608_P1	-24_-24	sumContrib	0.036367027106027
1846	Ecd_20150608_P1	-24_-32	division	0
1847	Ecd_20150608_P1	-24_-32	extrusion	0
1848	Ecd_20150608_P1	-24_-32	cell_area	0.0701033272647564
1849	Ecd_20150608_P1	-24_-32	tissue_area	0.0701033272647564
1850	Ecd_20150608_P1	-24_-32	sumContrib	0.0701033272647564
1851	Ecd_20150608_P1	-24_-40	division	0.013594835397161
1852	Ecd_20150608_P1	-24_-40	extrusion	-0.0111111111111111
1853	Ecd_20150608_P1	-24_-40	cell_area	0.0302619754772641
1854	Ecd_20150608_P1	-24_-40	tissue_area	0.0293084377709008
1855	Ecd_20150608_P1	-24_-40	sumContrib	0.032745699763314
1856	Ecd_20150608_P1	-24_-8	division	0.00625
1857	Ecd_20150608_P1	-24_-8	extrusion	0
1858	Ecd_20150608_P1	-24_-8	cell_area	0.0228902434764154
1859	Ecd_20150608_P1	-24_-8	tissue_area	0.0318874522483226
1860	Ecd_20150608_P1	-24_-8	sumContrib	0.0291402434764154
1861	Ecd_20150608_P1	-24_0	division	0.0167010663914689
1862	Ecd_20150608_P1	-24_0	extrusion	-0.0105555555555556
1863	Ecd_20150608_P1	-24_0	cell_area	0.0105724059255758
1864	Ecd_20150608_P1	-24_0	tissue_area	0.0149561541308013
1865	Ecd_20150608_P1	-24_0	sumContrib	0.0167179167614891
1866	Ecd_20150608_P1	-24_16	division	0.0234439988116459
1867	Ecd_20150608_P1	-24_16	extrusion	-0.0210643857706281
1868	Ecd_20150608_P1	-24_16	cell_area	0.0118574461363186
1869	Ecd_20150608_P1	-24_16	tissue_area	0.0142288972901004
1870	Ecd_20150608_P1	-24_16	sumContrib	0.0142370591773363
1871	Ecd_20150608_P1	-24_24	division	0.00909090909090909
1872	Ecd_20150608_P1	-24_24	extrusion	-0.0333333333333333
1873	Ecd_20150608_P1	-24_24	cell_area	0.0381054908662998
1874	Ecd_20150608_P1	-24_24	tissue_area	0.0267370425537575
1875	Ecd_20150608_P1	-24_24	sumContrib	0.0138630666238756
1876	Ecd_20150608_P1	-24_32	division	0
1877	Ecd_20150608_P1	-24_32	extrusion	0
1878	Ecd_20150608_P1	-24_32	cell_area	0.0453440424029464
1879	Ecd_20150608_P1	-24_32	tissue_area	0.0552534763652106
1880	Ecd_20150608_P1	-24_32	sumContrib	0.0453440424029464
1881	Ecd_20150608_P1	-24_40	division	0
1882	Ecd_20150608_P1	-24_40	extrusion	0
1883	Ecd_20150608_P1	-24_40	cell_area	0.037218469674768
1884	Ecd_20150608_P1	-24_40	tissue_area	0.037218469674768
1885	Ecd_20150608_P1	-24_40	sumContrib	0.037218469674768
1886	Ecd_20150608_P1	-24_8	division	0.00625
1887	Ecd_20150608_P1	-24_8	extrusion	-0.0117647058823529
1888	Ecd_20150608_P1	-24_8	cell_area	0.00743270427424028
1889	Ecd_20150608_P1	-24_8	tissue_area	0.000415016363847796
1890	Ecd_20150608_P1	-24_8	sumContrib	0.00191799839188734
1891	Ecd_20150608_P1	-32_-16	division	0.0211111111111111
1892	Ecd_20150608_P1	-32_-16	extrusion	0
1893	Ecd_20150608_P1	-32_-16	cell_area	0.0294574277912502
1894	Ecd_20150608_P1	-32_-16	tissue_area	0.0477483529761055
1895	Ecd_20150608_P1	-32_-16	sumContrib	0.0505685389023613
1896	Ecd_20150608_P1	-32_-24	division	0.00909090909090909
1897	Ecd_20150608_P1	-32_-24	extrusion	0
1898	Ecd_20150608_P1	-32_-24	cell_area	0.020639636352197
1899	Ecd_20150608_P1	-32_-24	tissue_area	0.0391776071383845
1900	Ecd_20150608_P1	-32_-24	sumContrib	0.0297305454431061
1901	Ecd_20150608_P1	-32_-32	division	0
1902	Ecd_20150608_P1	-32_-32	extrusion	0
1903	Ecd_20150608_P1	-32_-32	cell_area	0.0160775883070945
1904	Ecd_20150608_P1	-32_-32	tissue_area	0.0220334004919257
1905	Ecd_20150608_P1	-32_-32	sumContrib	0.0160775883070945
1906	Ecd_20150608_P1	-32_-40	division	0.00151515151515152
1907	Ecd_20150608_P1	-32_-40	extrusion	-0.0142857142857143
1908	Ecd_20150608_P1	-32_-40	cell_area	0.0397725522049566
1909	Ecd_20150608_P1	-32_-40	tissue_area	0.0242011015766341
1910	Ecd_20150608_P1	-32_-40	sumContrib	0.0270019894343938
1911	Ecd_20150608_P1	-32_-8	division	0.00994005994005994
1912	Ecd_20150608_P1	-32_-8	extrusion	-0.00714285714285714
1913	Ecd_20150608_P1	-32_-8	cell_area	0.0171391560275154
1914	Ecd_20150608_P1	-32_-8	tissue_area	0.0250473116016696
1915	Ecd_20150608_P1	-32_-8	sumContrib	0.0199363588247182
1916	Ecd_20150608_P1	-32_0	division	0.023647504456328
1917	Ecd_20150608_P1	-32_0	extrusion	-0.00625
1918	Ecd_20150608_P1	-32_0	cell_area	-0.00110441175919063
1919	Ecd_20150608_P1	-32_0	tissue_area	0.0137878276003343
1920	Ecd_20150608_P1	-32_0	sumContrib	0.0162930926971374
1921	Ecd_20150608_P1	-32_16	division	0.00769230769230769
1922	Ecd_20150608_P1	-32_16	extrusion	-0.00714285714285714
1923	Ecd_20150608_P1	-32_16	cell_area	0.021296954153839
1924	Ecd_20150608_P1	-32_16	tissue_area	0.0200541009965578
1925	Ecd_20150608_P1	-32_16	sumContrib	0.0218464047032895
1926	Ecd_20150608_P1	-32_24	division	0.0125
1927	Ecd_20150608_P1	-32_24	extrusion	0
1928	Ecd_20150608_P1	-32_24	cell_area	0.010800821258006
1929	Ecd_20150608_P1	-32_24	tissue_area	0.034462279567918
1930	Ecd_20150608_P1	-32_24	sumContrib	0.023300821258006
1931	Ecd_20150608_P1	-32_32	division	0
1932	Ecd_20150608_P1	-32_32	extrusion	0
1933	Ecd_20150608_P1	-32_32	cell_area	0.0331556084358945
1934	Ecd_20150608_P1	-32_32	tissue_area	0.0331556084358945
1935	Ecd_20150608_P1	-32_32	sumContrib	0.0331556084358945
1936	Ecd_20150608_P1	-32_40	division	0
1937	Ecd_20150608_P1	-32_40	extrusion	0
1938	Ecd_20150608_P1	-32_40	cell_area	0.066010962799083
1939	Ecd_20150608_P1	-32_40	tissue_area	0.066010962799083
1940	Ecd_20150608_P1	-32_40	sumContrib	0.066010962799083
1941	Ecd_20150608_P1	-32_8	division	0.00427807486631016
1942	Ecd_20150608_P1	-32_8	extrusion	-0.00555555555555556
1943	Ecd_20150608_P1	-32_8	cell_area	0.00338885239979079
1944	Ecd_20150608_P1	-32_8	tissue_area	0.00146575092997724
1945	Ecd_20150608_P1	-32_8	sumContrib	0.0021113717105454
1946	Ecd_20150608_P1	-40_-16	division	0.01
1947	Ecd_20150608_P1	-40_-16	extrusion	0
1948	Ecd_20150608_P1	-40_-16	cell_area	0.012894240303423
1949	Ecd_20150608_P1	-40_-16	tissue_area	0.0299569969869318
1950	Ecd_20150608_P1	-40_-16	sumContrib	0.022894240303423
1951	Ecd_20150608_P1	-40_-24	division	0
1952	Ecd_20150608_P1	-40_-24	extrusion	0
1953	Ecd_20150608_P1	-40_-24	cell_area	0.0333012381548744
1954	Ecd_20150608_P1	-40_-24	tissue_area	0.0333012381548744
1955	Ecd_20150608_P1	-40_-24	sumContrib	0.0333012381548744
1956	Ecd_20150608_P1	-40_-32	division	0
1957	Ecd_20150608_P1	-40_-32	extrusion	0
1958	Ecd_20150608_P1	-40_-32	cell_area	0.0494412465393339
1959	Ecd_20150608_P1	-40_-32	tissue_area	0.0494412465393339
1960	Ecd_20150608_P1	-40_-32	sumContrib	0.0494412465393339
1961	Ecd_20150608_P1	-40_-8	division	0.0322594072594073
1962	Ecd_20150608_P1	-40_-8	extrusion	0
1963	Ecd_20150608_P1	-40_-8	cell_area	0.00105332176106374
1964	Ecd_20150608_P1	-40_-8	tissue_area	0.0304692267935176
1965	Ecd_20150608_P1	-40_-8	sumContrib	0.033312729020471
1966	Ecd_20150608_P1	-40_0	division	0.00625
1967	Ecd_20150608_P1	-40_0	extrusion	-0.011437908496732
1968	Ecd_20150608_P1	-40_0	cell_area	-0.00777387207745923
1969	Ecd_20150608_P1	-40_0	tissue_area	-0.00956245003661349
1970	Ecd_20150608_P1	-40_0	sumContrib	-0.0129617805741913
1971	Ecd_20150608_P1	-40_16	division	0
1972	Ecd_20150608_P1	-40_16	extrusion	-0.00833333333333333
1973	Ecd_20150608_P1	-40_16	cell_area	0.0233432575138405
1974	Ecd_20150608_P1	-40_16	tissue_area	0.0142154983658138
1975	Ecd_20150608_P1	-40_16	sumContrib	0.0150099241805071
1976	Ecd_20150608_P1	-40_24	division	0
1977	Ecd_20150608_P1	-40_24	extrusion	-0.0142857142857143
1978	Ecd_20150608_P1	-40_24	cell_area	0.0477757835021285
1979	Ecd_20150608_P1	-40_24	tissue_area	0.0310459376593183
1980	Ecd_20150608_P1	-40_24	sumContrib	0.0334900692164142
1981	Ecd_20150608_P1	-40_32	division	0
1982	Ecd_20150608_P1	-40_32	extrusion	-0.0111111111111111
1983	Ecd_20150608_P1	-40_32	cell_area	0.0428478841325015
1984	Ecd_20150608_P1	-40_32	tissue_area	0.0294794366782752
1985	Ecd_20150608_P1	-40_32	sumContrib	0.0317367730213904
1986	Ecd_20150608_P1	-40_8	division	0
1987	Ecd_20150608_P1	-40_8	extrusion	0
1988	Ecd_20150608_P1	-40_8	cell_area	0.0070351873362852
1989	Ecd_20150608_P1	-40_8	tissue_area	0.0070351873362852
1990	Ecd_20150608_P1	-40_8	sumContrib	0.0070351873362852
1991	Ecd_20150608_P1	-48_-16	division	0.0235741971207087
1992	Ecd_20150608_P1	-48_-16	extrusion	0
1993	Ecd_20150608_P1	-48_-16	cell_area	0.01686965928743
1994	Ecd_20150608_P1	-48_-16	tissue_area	0.0364773252463239
1995	Ecd_20150608_P1	-48_-16	sumContrib	0.0404438564081387
1996	Ecd_20150608_P1	-48_-24	division	0.0470230308956295
1997	Ecd_20150608_P1	-48_-24	extrusion	0
1998	Ecd_20150608_P1	-48_-24	cell_area	0.00723093041020076
1999	Ecd_20150608_P1	-48_-24	tissue_area	0.0456167135697778
[truncated: 1,051 more rows]
