# Supplementary material for: Self-organized patterning of cell morphology via mechanosensitive feedback
Source: eLife. 2021 Mar 26;10:e57964. doi: 10.7554/eLife.57964 (PMC8133777; doi:10.7554/eLife.57964)
Supplement: Figure 1—source data 2. [file elife-57964-fig1-data2.zip › Figure1_SourceData2_RateOfIsotropic_ROI_EachMovie.csv]

	movie	roi	isoContrib	rate.avg
1	Ecd_20141010_P2	blade	division	0.0223576974557788
2	Ecd_20141010_P2	blade	extrusion	-0.00860775257211461
3	Ecd_20141010_P2	blade	cell_area	-0.00606676844740496
4	Ecd_20141010_P2	blade	tissue_area	0.0126214056968807
5	Ecd_20141010_P2	blade	sumContrib	0.00768317643625919
6	Ecd_20141010_P2	horz_stripe	division	0.0211388348357915
7	Ecd_20141010_P2	horz_stripe	extrusion	-0.00856432693416158
8	Ecd_20141010_P2	horz_stripe	cell_area	-0.012107209014939
9	Ecd_20141010_P2	horz_stripe	tissue_area	0.00436137924324947
10	Ecd_20141010_P2	horz_stripe	sumContrib	0.00046729888669095
11	Ecd_20141010_P2	not_in_horz	division	0.024315525328971
12	Ecd_20141010_P2	not_in_horz	extrusion	-0.00736368451127336
13	Ecd_20141010_P2	not_in_horz	cell_area	-0.00469236017532058
14	Ecd_20141010_P2	not_in_horz	tissue_area	0.0174041958093746
15	Ecd_20141010_P2	not_in_horz	sumContrib	0.0122594806423771
16	Ecd_20141010_P2	rbin_16	division	0.0310718899943567
17	Ecd_20141010_P2	rbin_16	extrusion	-0.007141974516783
18	Ecd_20141010_P2	rbin_16	cell_area	-0.0047697307148778
19	Ecd_20141010_P2	rbin_16	tissue_area	0.020230074894464
20	Ecd_20141010_P2	rbin_16	sumContrib	0.0191601847626959
21	Ecd_20141010_P2	rbin_24	division	0.0335926612709468
22	Ecd_20141010_P2	rbin_24	extrusion	-0.0085363295984816
23	Ecd_20141010_P2	rbin_24	cell_area	-0.0147341637038707
24	Ecd_20141010_P2	rbin_24	tissue_area	0.0207946045813992
25	Ecd_20141010_P2	rbin_24	sumContrib	0.0103221679685945
26	Ecd_20141010_P2	rbin_32	division	0.023411202372297
27	Ecd_20141010_P2	rbin_32	extrusion	-0.00317471102580899
28	Ecd_20141010_P2	rbin_32	cell_area	-0.000437444221214918
29	Ecd_20141010_P2	rbin_32	tissue_area	0.0220688996312064
30	Ecd_20141010_P2	rbin_32	sumContrib	0.0197990471252731
31	Ecd_20141010_P2	rbin_40	division	0.0215404558101767
32	Ecd_20141010_P2	rbin_40	extrusion	-0.0037763460242298
33	Ecd_20141010_P2	rbin_40	cell_area	-0.00327652023850998
34	Ecd_20141010_P2	rbin_40	tissue_area	0.0184950472443576
35	Ecd_20141010_P2	rbin_40	sumContrib	0.0144875895474369
36	Ecd_20141010_P2	rbin_48	division	0.0251109310934499
37	Ecd_20141010_P2	rbin_48	extrusion	-0.00578539535448301
38	Ecd_20141010_P2	rbin_48	cell_area	-0.00459370077036133
39	Ecd_20141010_P2	rbin_48	tissue_area	0.0172553570103704
40	Ecd_20141010_P2	rbin_48	sumContrib	0.0147318349686056
41	Ecd_20141010_P2	xbin_0	division	0.00770179613347315
42	Ecd_20141010_P2	xbin_0	extrusion	-0.003849321102323
43	Ecd_20141010_P2	xbin_0	cell_area	0.00885598883039677
44	Ecd_20141010_P2	xbin_0	tissue_area	0.0162178973919034
45	Ecd_20141010_P2	xbin_0	sumContrib	0.0127084638615469
46	Ecd_20141010_P2	xbin_16	division	0.0216366391130118
47	Ecd_20141010_P2	xbin_16	extrusion	-0.00566138571573354
48	Ecd_20141010_P2	xbin_16	cell_area	-0.00429964373216985
49	Ecd_20141010_P2	xbin_16	tissue_area	0.0112550599033503
50	Ecd_20141010_P2	xbin_16	sumContrib	0.0116756096651084
51	Ecd_20141010_P2	xbin_32	division	0.0262428014164321
52	Ecd_20141010_P2	xbin_32	extrusion	-0.00463201674836872
53	Ecd_20141010_P2	xbin_32	cell_area	-0.0194654903205812
54	Ecd_20141010_P2	xbin_32	tissue_area	0.00317805117310379
55	Ecd_20141010_P2	xbin_32	sumContrib	0.00214529434748212
56	Ecd_20141010_P2	xbin_40	division	0.031623048542675
57	Ecd_20141010_P2	xbin_40	extrusion	-0.00858255453765657
58	Ecd_20141010_P2	xbin_40	cell_area	-0.0252987778360562
59	Ecd_20141010_P2	xbin_40	tissue_area	0.00426737618145074
60	Ecd_20141010_P2	xbin_40	sumContrib	-0.00225828383103776
61	Ecd_20141010_P2	xbin_48	division	0.0280454089133489
62	Ecd_20141010_P2	xbin_48	extrusion	-0.00696473413771523
63	Ecd_20141010_P2	xbin_48	cell_area	-0.0278950156738928
64	Ecd_20141010_P2	xbin_48	tissue_area	0.000783678743720293
65	Ecd_20141010_P2	xbin_48	sumContrib	-0.00681434089825912
66	Ecd_20141010_P2	xbin_8	division	0.0184984059554027
67	Ecd_20141010_P2	xbin_8	extrusion	-0.00722918115590372
68	Ecd_20141010_P2	xbin_8	cell_area	0.00267679622036482
69	Ecd_20141010_P2	xbin_8	tissue_area	0.0165946462557733
70	Ecd_20141010_P2	xbin_8	sumContrib	0.0139460210198638
71	Ecd_20150310_P2	blade	division	0.0191265156479535
72	Ecd_20150310_P2	blade	extrusion	-0.0193939374927084
73	Ecd_20150310_P2	blade	cell_area	0.0042717306128315
74	Ecd_20150310_P2	blade	tissue_area	0.00942870360778496
75	Ecd_20150310_P2	blade	sumContrib	0.00400430876807663
76	Ecd_20150310_P2	horz_stripe	division	0.0204711239107604
77	Ecd_20150310_P2	horz_stripe	extrusion	-0.0180728660055328
78	Ecd_20150310_P2	horz_stripe	cell_area	0.00582864419665379
79	Ecd_20150310_P2	horz_stripe	tissue_area	0.0131404633366719
80	Ecd_20150310_P2	horz_stripe	sumContrib	0.00822690210188133
81	Ecd_20150310_P2	not_in_horz	division	0.0197479696658933
82	Ecd_20150310_P2	not_in_horz	extrusion	-0.0174919180229995
83	Ecd_20150310_P2	not_in_horz	cell_area	0.0013650508943917
84	Ecd_20150310_P2	not_in_horz	tissue_area	0.00887054662976618
85	Ecd_20150310_P2	not_in_horz	sumContrib	0.00362110253728555
86	Ecd_20150310_P2	rbin_16	division	0.00843211885719452
87	Ecd_20150310_P2	rbin_16	extrusion	-0.0109469819641729
88	Ecd_20150310_P2	rbin_16	cell_area	0.0159691437031554
89	Ecd_20150310_P2	rbin_16	tissue_area	0.0151306697360676
90	Ecd_20150310_P2	rbin_16	sumContrib	0.0134542805961771
91	Ecd_20150310_P2	rbin_24	division	0.0181507929718381
92	Ecd_20150310_P2	rbin_24	extrusion	-0.00704480915092217
93	Ecd_20150310_P2	rbin_24	cell_area	0.00436054799834215
94	Ecd_20150310_P2	rbin_24	tissue_area	0.0181184422770894
95	Ecd_20150310_P2	rbin_24	sumContrib	0.0154665318192581
96	Ecd_20150310_P2	rbin_32	division	0.0174429429446238
97	Ecd_20150310_P2	rbin_32	extrusion	-0.00890639266506089
98	Ecd_20150310_P2	rbin_32	cell_area	0.00212732068816076
99	Ecd_20150310_P2	rbin_32	tissue_area	0.0148453733938988
100	Ecd_20150310_P2	rbin_32	sumContrib	0.0106638709677237
101	Ecd_20150310_P2	rbin_40	division	0.0299788664408106
102	Ecd_20150310_P2	rbin_40	extrusion	-0.0189828029301029
103	Ecd_20150310_P2	rbin_40	cell_area	-0.00474797399766401
104	Ecd_20150310_P2	rbin_40	tissue_area	0.0110025767031084
105	Ecd_20150310_P2	rbin_40	sumContrib	0.00624808951304373
106	Ecd_20150310_P2	rbin_48	division	0.0245120415828054
107	Ecd_20150310_P2	rbin_48	extrusion	-0.00743715313711041
108	Ecd_20150310_P2	rbin_48	cell_area	-0.00828594346690319
109	Ecd_20150310_P2	rbin_48	tissue_area	0.0117155584410642
110	Ecd_20150310_P2	rbin_48	sumContrib	0.00878894497879181
111	Ecd_20150310_P2	xbin_0	division	0.00397648460498224
112	Ecd_20150310_P2	xbin_0	extrusion	-0.00762654773043582
113	Ecd_20150310_P2	xbin_0	cell_area	0.0254529033783874
114	Ecd_20150310_P2	xbin_0	tissue_area	0.0215767031018962
115	Ecd_20150310_P2	xbin_0	sumContrib	0.0218028402529338
116	Ecd_20150310_P2	xbin_16	division	0.0132884700524742
117	Ecd_20150310_P2	xbin_16	extrusion	-0.00625799418196308
118	Ecd_20150310_P2	xbin_16	cell_area	0.0156999435231426
119	Ecd_20150310_P2	xbin_16	tissue_area	0.0222255077212166
120	Ecd_20150310_P2	xbin_16	sumContrib	0.0227304193936537
121	Ecd_20150310_P2	xbin_32	division	0.0261232720843363
122	Ecd_20150310_P2	xbin_32	extrusion	-0.00830174420010685
123	Ecd_20150310_P2	xbin_32	cell_area	0.00183911793581224
124	Ecd_20150310_P2	xbin_32	tissue_area	0.0242362859496074
125	Ecd_20150310_P2	xbin_32	sumContrib	0.0196606458200417
126	Ecd_20150310_P2	xbin_40	division	0.033438121757919
127	Ecd_20150310_P2	xbin_40	extrusion	-0.00570182413020564
128	Ecd_20150310_P2	xbin_40	cell_area	-0.00746609710279504
129	Ecd_20150310_P2	xbin_40	tissue_area	0.0254092758679452
130	Ecd_20150310_P2	xbin_40	sumContrib	0.0202702005249183
131	Ecd_20150310_P2	xbin_48	division	0.045254880389912
132	Ecd_20150310_P2	xbin_48	extrusion	-0.00979639066969153
133	Ecd_20150310_P2	xbin_48	cell_area	-0.0169571955294074
134	Ecd_20150310_P2	xbin_48	tissue_area	0.0212387297416796
135	Ecd_20150310_P2	xbin_48	sumContrib	0.0185012941908131
136	Ecd_20150310_P2	xbin_8	division	0.00457641969392793
137	Ecd_20150310_P2	xbin_8	extrusion	-0.0109742960632724
138	Ecd_20150310_P2	xbin_8	cell_area	0.0260541057132937
139	Ecd_20150310_P2	xbin_8	tissue_area	0.0228728946548481
140	Ecd_20150310_P2	xbin_8	sumContrib	0.0196562293439492
141	Ecd_20150418_P1	blade	division	0.017430991210098
142	Ecd_20150418_P1	blade	extrusion	-0.0134944649897633
143	Ecd_20150418_P1	blade	cell_area	-0.00186090173335157
144	Ecd_20150418_P1	blade	tissue_area	0.0116209421739656
145	Ecd_20150418_P1	blade	sumContrib	0.00207562448698312
146	Ecd_20150418_P1	horz_stripe	division	0.0218665212344562
147	Ecd_20150418_P1	horz_stripe	extrusion	-0.0135245478153107
148	Ecd_20150418_P1	horz_stripe	cell_area	-0.00658445461725701
149	Ecd_20150418_P1	horz_stripe	tissue_area	0.0106003420318935
150	Ecd_20150418_P1	horz_stripe	sumContrib	0.00175751880188842
151	Ecd_20150418_P1	not_in_horz	division	0.015326565494433
152	Ecd_20150418_P1	not_in_horz	extrusion	-0.0115880907741108
153	Ecd_20150418_P1	not_in_horz	cell_area	0.000289733242779327
154	Ecd_20150418_P1	not_in_horz	tissue_area	0.0135566436328019
155	Ecd_20150418_P1	not_in_horz	sumContrib	0.00402820796310156
156	Ecd_20150418_P1	rbin_16	division	0.0145493338060771
157	Ecd_20150418_P1	rbin_16	extrusion	-0.0087834515382359
158	Ecd_20150418_P1	rbin_16	cell_area	0.00737912619854253
159	Ecd_20150418_P1	rbin_16	tissue_area	0.0226074326695752
160	Ecd_20150418_P1	rbin_16	sumContrib	0.0131450084663837
161	Ecd_20150418_P1	rbin_24	division	0.015010827298083
162	Ecd_20150418_P1	rbin_24	extrusion	-0.00678868703278348
163	Ecd_20150418_P1	rbin_24	cell_area	-0.00196244063107919
164	Ecd_20150418_P1	rbin_24	tissue_area	0.0183280321360146
165	Ecd_20150418_P1	rbin_24	sumContrib	0.00625969963422036
166	Ecd_20150418_P1	rbin_32	division	0.0204851671523422
167	Ecd_20150418_P1	rbin_32	extrusion	-0.00977303464991887
168	Ecd_20150418_P1	rbin_32	cell_area	-0.00511323931300479
169	Ecd_20150418_P1	rbin_32	tissue_area	0.0133876744185043
170	Ecd_20150418_P1	rbin_32	sumContrib	0.00559889318941857
171	Ecd_20150418_P1	rbin_40	division	0.0123148846047507
172	Ecd_20150418_P1	rbin_40	extrusion	-0.00727720867907889
173	Ecd_20150418_P1	rbin_40	cell_area	0.00316043324122776
174	Ecd_20150418_P1	rbin_40	tissue_area	0.0153730397984284
175	Ecd_20150418_P1	rbin_40	sumContrib	0.00819810916689957
176	Ecd_20150418_P1	rbin_48	division	0.0267402408449664
177	Ecd_20150418_P1	rbin_48	extrusion	-0.00483220601812258
178	Ecd_20150418_P1	rbin_48	cell_area	-0.0131340024448974
179	Ecd_20150418_P1	rbin_48	tissue_area	0.0149326247566204
180	Ecd_20150418_P1	rbin_48	sumContrib	0.00877403238194647
181	Ecd_20150418_P1	xbin_0	division	0.00956211426320773
182	Ecd_20150418_P1	xbin_0	extrusion	-0.0191305901374846
183	Ecd_20150418_P1	xbin_0	cell_area	0.0212716348105761
184	Ecd_20150418_P1	xbin_0	tissue_area	0.0192600861737421
185	Ecd_20150418_P1	xbin_0	sumContrib	0.0117031589362992
186	Ecd_20150418_P1	xbin_16	division	0.0171732959041989
187	Ecd_20150418_P1	xbin_16	extrusion	-0.00930088219106953
188	Ecd_20150418_P1	xbin_16	cell_area	-0.0018263930236378
189	Ecd_20150418_P1	xbin_16	tissue_area	0.0149119916256968
190	Ecd_20150418_P1	xbin_16	sumContrib	0.00604602068949161
191	Ecd_20150418_P1	xbin_32	division	0.0243773648683786
192	Ecd_20150418_P1	xbin_32	extrusion	-0.00748510081167127
193	Ecd_20150418_P1	xbin_32	cell_area	-0.025149841315286
194	Ecd_20150418_P1	xbin_32	tissue_area	-4.12915028892397e-05
195	Ecd_20150418_P1	xbin_32	sumContrib	-0.00825757725857873
196	Ecd_20150418_P1	xbin_40	division	0.0238003054391957
197	Ecd_20150418_P1	xbin_40	extrusion	-0.00723397644264047
198	Ecd_20150418_P1	xbin_40	cell_area	-0.0173800532239536
199	Ecd_20150418_P1	xbin_40	tissue_area	0.0075858801811297
200	Ecd_20150418_P1	xbin_40	sumContrib	-0.000813724227398446
201	Ecd_20150418_P1	xbin_48	division	0.039080097415991
202	Ecd_20150418_P1	xbin_48	extrusion	-0.00433883731941919
203	Ecd_20150418_P1	xbin_48	cell_area	-0.0260943310257653
204	Ecd_20150418_P1	xbin_48	tissue_area	0.0140242857669343
205	Ecd_20150418_P1	xbin_48	sumContrib	0.0086469290708065
206	Ecd_20150418_P1	xbin_8	division	0.0121111095909162
207	Ecd_20150418_P1	xbin_8	extrusion	-0.0157585167046727
208	Ecd_20150418_P1	xbin_8	cell_area	0.0160075471184803
209	Ecd_20150418_P1	xbin_8	tissue_area	0.0201840140044232
210	Ecd_20150418_P1	xbin_8	sumContrib	0.0123601400047238
211	Ecd_20150608_P1	blade	division	0.0127387331134024
212	Ecd_20150608_P1	blade	extrusion	-0.014369744483537
213	Ecd_20150608_P1	blade	cell_area	0.00377592283390577
214	Ecd_20150608_P1	blade	tissue_area	0.0065494294456
215	Ecd_20150608_P1	blade	sumContrib	0.00214491146377116
216	Ecd_20150608_P1	horz_stripe	division	0.0163362552730069
217	Ecd_20150608_P1	horz_stripe	extrusion	-0.011250966000612
218	Ecd_20150608_P1	horz_stripe	cell_area	-0.00420219704508217
219	Ecd_20150608_P1	horz_stripe	tissue_area	0.00467534921785335
220	Ecd_20150608_P1	horz_stripe	sumContrib	0.000883092227312695
221	Ecd_20150608_P1	not_in_horz	division	0.0114344888493014
222	Ecd_20150608_P1	not_in_horz	extrusion	-0.0131483954489865
223	Ecd_20150608_P1	not_in_horz	cell_area	0.00666151081948474
224	Ecd_20150608_P1	not_in_horz	tissue_area	0.00963208617328305
225	Ecd_20150608_P1	not_in_horz	sumContrib	0.00494760421979971
226	Ecd_20150608_P1	rbin_16	division	0.0098544997032918
227	Ecd_20150608_P1	rbin_16	extrusion	-0.0127750896725137
228	Ecd_20150608_P1	rbin_16	cell_area	0.016975314163207
229	Ecd_20150608_P1	rbin_16	tissue_area	0.0179101013378148
230	Ecd_20150608_P1	rbin_16	sumContrib	0.0140547241939851
231	Ecd_20150608_P1	rbin_24	division	0.0138783610502687
232	Ecd_20150608_P1	rbin_24	extrusion	-0.00856980298626968
233	Ecd_20150608_P1	rbin_24	cell_area	0.00563774777807333
234	Ecd_20150608_P1	rbin_24	tissue_area	0.0185737220145839
235	Ecd_20150608_P1	rbin_24	sumContrib	0.0109463058420723
236	Ecd_20150608_P1	rbin_32	division	0.0136891509900911
237	Ecd_20150608_P1	rbin_32	extrusion	-0.00829912159671113
238	Ecd_20150608_P1	rbin_32	cell_area	0.000927045598230212
239	Ecd_20150608_P1	rbin_32	tissue_area	0.010875146555271
240	Ecd_20150608_P1	rbin_32	sumContrib	0.00631707499161019
241	Ecd_20150608_P1	rbin_40	division	0.0109690368134072
242	Ecd_20150608_P1	rbin_40	extrusion	-0.0100781791853385
243	Ecd_20150608_P1	rbin_40	cell_area	0.0115778582741553
244	Ecd_20150608_P1	rbin_40	tissue_area	0.0146174454097396
245	Ecd_20150608_P1	rbin_40	sumContrib	0.012468715902224
246	Ecd_20150608_P1	rbin_48	division	0.0142619162621109
247	Ecd_20150608_P1	rbin_48	extrusion	-0.000884570899838075
248	Ecd_20150608_P1	rbin_48	cell_area	0.00970114131017509
249	Ecd_20150608_P1	rbin_48	tissue_area	0.0243779012833054
250	Ecd_20150608_P1	rbin_48	sumContrib	0.0230784866724479
251	Ecd_20150608_P1	xbin_0	division	0.00388386123680241
252	Ecd_20150608_P1	xbin_0	extrusion	-0.00943665000268774
253	Ecd_20150608_P1	xbin_0	cell_area	0.0153639799612141
254	Ecd_20150608_P1	xbin_0	tissue_area	0.0132886830928183
255	Ecd_20150608_P1	xbin_0	sumContrib	0.0098111911953288
256	Ecd_20150608_P1	xbin_16	division	0.0108553653113112
257	Ecd_20150608_P1	xbin_16	extrusion	-0.0178368969539544
258	Ecd_20150608_P1	xbin_16	cell_area	0.00841391507622518
259	Ecd_20150608_P1	xbin_16	tissue_area	0.00245707532888369
260	Ecd_20150608_P1	xbin_16	sumContrib	0.00143238343358197
261	Ecd_20150608_P1	xbin_32	division	0.0254451109717008
262	Ecd_20150608_P1	xbin_32	extrusion	-0.00587653308264968
263	Ecd_20150608_P1	xbin_32	cell_area	-0.0133266514173141
264	Ecd_20150608_P1	xbin_32	tissue_area	0.00698344696793388
265	Ecd_20150608_P1	xbin_32	sumContrib	0.00624192647173701
266	Ecd_20150608_P1	xbin_40	division	0.0179212530442115
267	Ecd_20150608_P1	xbin_40	extrusion	-0.00441240091104579
268	Ecd_20150608_P1	xbin_40	cell_area	-0.0151343220679843
269	Ecd_20150608_P1	xbin_40	tissue_area	0.00328289274074108
270	Ecd_20150608_P1	xbin_40	sumContrib	-0.00162546993481858
271	Ecd_20150608_P1	xbin_48	division	0.0280793978838612
272	Ecd_20150608_P1	xbin_48	extrusion	-0.00436692307341042
273	Ecd_20150608_P1	xbin_48	cell_area	-0.0153626491187406
274	Ecd_20150608_P1	xbin_48	tissue_area	0.0102365352568945
275	Ecd_20150608_P1	xbin_48	sumContrib	0.00834982569171018
276	Ecd_20150608_P1	xbin_8	division	0.00504040404040404
277	Ecd_20150608_P1	xbin_8	extrusion	-0.0107977388258529
278	Ecd_20150608_P1	xbin_8	cell_area	0.0177196166235028
279	Ecd_20150608_P1	xbin_8	tissue_area	0.014346722867291
280	Ecd_20150608_P1	xbin_8	sumContrib	0.0119622818380539
281	Ecd_20161213_F0	blade	division	0.0256954175199223
282	Ecd_20161213_F0	blade	extrusion	-0.0080980975906186
283	Ecd_20161213_F0	blade	cell_area	-0.00601829631367436
284	Ecd_20161213_F0	blade	tissue_area	0.02021300775764
285	Ecd_20161213_F0	blade	sumContrib	0.0115790236156293
286	Ecd_20161213_F0	horz_stripe	division	0.0208602720675504
287	Ecd_20161213_F0	horz_stripe	extrusion	-0.00623056671035781
288	Ecd_20161213_F0	horz_stripe	cell_area	-0.0138229525645575
289	Ecd_20161213_F0	horz_stripe	tissue_area	0.0087507003579319
290	Ecd_20161213_F0	horz_stripe	sumContrib	0.000806752792635064
291	Ecd_20161213_F0	not_in_horz	division	0.0296886676889817
292	Ecd_20161213_F0	not_in_horz	extrusion	-0.00738537697884319
293	Ecd_20161213_F0	not_in_horz	cell_area	-0.00396294877782638
294	Ecd_20161213_F0	not_in_horz	tissue_area	0.0269336191201431
295	Ecd_20161213_F0	not_in_horz	sumContrib	0.0183403419323121
296	Ecd_20161213_F0	rbin_16	division	0.0223055376473137
297	Ecd_20161213_F0	rbin_16	extrusion	-0.00478278364083261
298	Ecd_20161213_F0	rbin_16	cell_area	0.00985028366106421
299	Ecd_20161213_F0	rbin_16	tissue_area	0.0401945144530406
300	Ecd_20161213_F0	rbin_16	sumContrib	0.0273730376675453
301	Ecd_20161213_F0	rbin_24	division	0.0311151028176763
302	Ecd_20161213_F0	rbin_24	extrusion	-0.00885791242798199
303	Ecd_20161213_F0	rbin_24	cell_area	-0.00414976625764371
304	Ecd_20161213_F0	rbin_24	tissue_area	0.0306419114868285
305	Ecd_20161213_F0	rbin_24	sumContrib	0.0181074241320506
306	Ecd_20161213_F0	rbin_32	division	0.0286530097206133
307	Ecd_20161213_F0	rbin_32	extrusion	-0.00600500740254485
308	Ecd_20161213_F0	rbin_32	cell_area	-0.00310610863462917
309	Ecd_20161213_F0	rbin_32	tissue_area	0.025938843023049
310	Ecd_20161213_F0	rbin_32	sumContrib	0.0195418936834393
311	Ecd_20161213_F0	rbin_40	division	0.02981019650904
312	Ecd_20161213_F0	rbin_40	extrusion	-0.00390160110378636
313	Ecd_20161213_F0	rbin_40	cell_area	-0.00556902889651107
314	Ecd_20161213_F0	rbin_40	tissue_area	0.028117473540804
315	Ecd_20161213_F0	rbin_40	sumContrib	0.0203395665087425
316	Ecd_20161213_F0	rbin_48	division	0.0345962285688797
317	Ecd_20161213_F0	rbin_48	extrusion	-0.00286864095806152
318	Ecd_20161213_F0	rbin_48	cell_area	-0.00559243632914459
319	Ecd_20161213_F0	rbin_48	tissue_area	0.0288606987339646
320	Ecd_20161213_F0	rbin_48	sumContrib	0.0261351512816735
321	Ecd_20161213_F0	xbin_0	division	0.0100632169135393
322	Ecd_20161213_F0	xbin_0	extrusion	-0.00203023814129442
323	Ecd_20161213_F0	xbin_0	cell_area	0.0126240161068972
324	Ecd_20161213_F0	xbin_0	tissue_area	0.0240719734776843
325	Ecd_20161213_F0	xbin_0	sumContrib	0.0206569948791421
326	Ecd_20161213_F0	xbin_16	division	0.0272280798792537
327	Ecd_20161213_F0	xbin_16	extrusion	-0.00350094697404153
328	Ecd_20161213_F0	xbin_16	cell_area	-0.00360228402922828
329	Ecd_20161213_F0	xbin_16	tissue_area	0.0205834882797404
330	Ecd_20161213_F0	xbin_16	sumContrib	0.0201248488759839
331	Ecd_20161213_F0	xbin_32	division	0.0279022999252322
332	Ecd_20161213_F0	xbin_32	extrusion	-0.00383231977135991
333	Ecd_20161213_F0	xbin_32	cell_area	-0.0224829501668193
334	Ecd_20161213_F0	xbin_32	tissue_area	0.00640621385681409
335	Ecd_20161213_F0	xbin_32	sumContrib	0.00158702998705299
336	Ecd_20161213_F0	xbin_40	division	0.0275785370809499
337	Ecd_20161213_F0	xbin_40	extrusion	-0.00576735883325889
338	Ecd_20161213_F0	xbin_40	cell_area	-0.0247415756206504
339	Ecd_20161213_F0	xbin_40	tissue_area	0.00691764867415551
340	Ecd_20161213_F0	xbin_40	sumContrib	-0.00293039737295945
341	Ecd_20161213_F0	xbin_48	division	0.0206895019035288
342	Ecd_20161213_F0	xbin_48	extrusion	-0.00985377768169398
343	Ecd_20161213_F0	xbin_48	cell_area	-0.0245434984296908
344	Ecd_20161213_F0	xbin_48	tissue_area	0.00127561978897326
345	Ecd_20161213_F0	xbin_48	sumContrib	-0.013707774207856
346	Ecd_20161213_F0	xbin_8	division	0.0122698302937504
347	Ecd_20161213_F0	xbin_8	extrusion	-0.00491140817567946
348	Ecd_20161213_F0	xbin_8	cell_area	0.00352665638027924
349	Ecd_20161213_F0	xbin_8	tissue_area	0.0190953707531113
350	Ecd_20161213_F0	xbin_8	sumContrib	0.0108850784983502
