# Supplementary material for: Self-organized patterning of cell morphology via mechanosensitive feedback
Source: eLife. 2021 Mar 26;10:e57964. doi: 10.7554/eLife.57964 (PMC8133777; doi:10.7554/eLife.57964)
Supplement: Figure 2—source data 1. [file elife-57964-fig2-data1.zip › Figure2_SourceData1_CumSumOfAnisotropic_Grid_EachMovie.csv]

	movie	roi	frame	tensor	xx	xy	xx.ma	xy.ma	accumulatedtimeInHour	xx.cumsum	xy.cumsum	xx.ma.cumsum	xy.ma.cumsum	gridGrp	elapsedTimeGrp
1	Ecd_20141010_P2	-15_-15	24	cagc	-0.000389707119164931	0.000633089544157521	-0.00138635751685828	-0.00111315866954081	0	0	0	0	0	-15_-15	0
2	Ecd_20141010_P2	-15_-15	24	CEwithCT	0.00217523324336708	0.0162392156479651	-0.00459431101569931	0.00430095080092164	0	0	0	0	0	-15_-15	0
3	Ecd_20141010_P2	-15_-15	24	correlationEffects	-0.00630007220387689	-0.000892027459488443	-0.00226555024317208	-0.00126803178572617	0	0	0	0	0	-15_-15	0
4	Ecd_20141010_P2	-15_-15	24	crc	-0.00591036508471196	-0.00152511700364596	-0.000879192726313801	-0.000154873116185362	0	0	0	0	0	-15_-15	0
5	Ecd_20141010_P2	-15_-15	24	ct	-0.000561583990342187	-0.00098122902824698	-0.00000245509573216622	-0.000269840629871087	0	0	0	0	0	-15_-15	0
6	Ecd_20141010_P2	-15_-15	24	deltaCheck	0.000661172978473607	0.000305424039503813	0.000691048193721902	0.000142129815251183	0	0	0	0	0	-15_-15	0
7	Ecd_20141010_P2	-15_-15	24	dqtot	0.0125796734358977	0.00531300671045821	-0.00501275843742839	-0.00344854756387411	0	0	0	0	0	-15_-15	0
8	Ecd_20141010_P2	-15_-15	24	nu	0.0132408464143713	0.00561843074996202	-0.00432171024370649	-0.00330641774862293	0	0	0	0	0	-15_-15	0
9	Ecd_20141010_P2	-15_-15	24	Q	0.0308101400104475	-0.0269950354607209	0.0410511983435672	-0.0198848055720608	0	0	0	0	0	-15_-15	0
10	Ecd_20141010_P2	-15_-15	24	ShearCD	0	0	-0.00262338819215885	0.00108136151965431	0	0	0	0	0	-15_-15	0
11	Ecd_20141010_P2	-15_-15	24	ShearCE	0.00273681723370927	0.0172204446762121	-0.00459185591996714	0.00457079143079273	0	0	0	0	0	-15_-15	0
12	Ecd_20141010_P2	-15_-15	24	ShearT1	0.0167045123964075	-0.0100341814780185	0.00442218242920596	-0.00753861337977385	0	0	0	0	0	-15_-15	0
13	Ecd_20141010_P2	-15_-15	24	ShearT2	0	0	0.0000483085843958865	-0.0000242147189500406	0	0	0	0	0	-15_-15	0
14	Ecd_20141010_P2	-15_-15	24	sumContrib	0.0125796734358977	0.0053130067104582	-0.00501275843742839	-0.00344854756387411	0	0	0	0	0	-15_-15	0
15	Ecd_20141010_P2	-15_-15	24	u	0.0224174907460195	0.0175339602174253	-0.000797864999013145	-0.00404426543883379	0	0	0	0	0	-15_-15	0
16	Ecd_20141010_P2	-15_-15	25	cagc	-0.00400946141868671	-0.00455527998180012	-0.00200120209048889	-0.000688901338508193	0.0833333333333333	-0.00400946141868671	-0.00455527998180012	-0.00200120209048889	-0.000688901338508193	-15_-15	0.0833333333333333
17	Ecd_20141010_P2	-15_-15	25	CEwithCT	0.0186618995212661	-0.0430710293974447	-0.00654128179049426	0.00522582817181918	0.0833333333333333	0.0186618995212661	-0.0430710293974447	-0.00654128179049426	0.00522582817181918	-15_-15	0.0833333333333333
18	Ecd_20141010_P2	-15_-15	25	correlationEffects	-0.00217549942416201	-0.00309322714722657	-0.00215469355300291	-0.00152483158166901	0.0833333333333333	-0.00217549942416201	-0.00309322714722657	-0.00215469355300291	-0.00152483158166901	-15_-15	0.0833333333333333
19	Ecd_20141010_P2	-15_-15	25	crc	0.00183396199452469	0.00146205283457355	-0.000153491462514013	-0.000835930243160818	0.0833333333333333	0.00183396199452469	0.00146205283457355	-0.000153491462514013	-0.000835930243160818	-15_-15	0.0833333333333333
20	Ecd_20141010_P2	-15_-15	25	ct	0.000357556775488059	0.000802217126262906	-0.0000729280669820896	-0.000339282691830559	0.0833333333333333	0.000357556775488059	0.000802217126262906	-0.0000729280669820896	-0.000339282691830559	-15_-15	0.0833333333333333
21	Ecd_20141010_P2	-15_-15	25	deltaCheck	-0.000873120361489741	0.00131212551432593	0.000806567410701254	-0.000171484157645289	0.0833333333333333	-0.000873120361489741	0.00131212551432593	0.000806567410701254	-0.000171484157645289	-15_-15	0.0833333333333333
22	Ecd_20141010_P2	-15_-15	25	dqtot	-0.00758759946133893	-0.0037323677583243	-0.00265223098549131	0.000638155162447681	0.0833333333333333	-0.00758759946133893	-0.0037323677583243	-0.00265223098549131	0.000638155162447681	-15_-15	0.0833333333333333
23	Ecd_20141010_P2	-15_-15	25	nu	-0.00846071982282867	-0.00242024224399837	-0.00184566357479006	0.000466671004802392	0.0833333333333333	-0.00846071982282867	-0.00242024224399837	-0.00184566357479006	0.000466671004802392	-15_-15	0.0833333333333333
24	Ecd_20141010_P2	-15_-15	25	Q	0.0335469572441567	-0.00977459078450875	0.0364593424236001	-0.0153140141412681	0.0833333333333333	0.0335469572441567	-0.00977459078450875	0.0364593424236001	-0.0153140141412681	-15_-15	0.0833333333333333
25	Ecd_20141010_P2	-15_-15	25	ShearCD	0	0	-0.00262338819215885	0.00108136151965431	0.0833333333333333	0	0	-0.00262338819215885	0.00108136151965431	-15_-15	0.0833333333333333
26	Ecd_20141010_P2	-15_-15	25	ShearCE	0.0183043427457781	-0.0438732465237076	-0.00646835372351218	0.00556511086364974	0.0833333333333333	0.0183043427457781	-0.0438732465237076	-0.00646835372351218	0.00556511086364974	-15_-15	0.0833333333333333
27	Ecd_20141010_P2	-15_-15	25	ShearT1	-0.024073999558443	0.042431888786347	0.00861882396576883	-0.00411998822840676	0.0833333333333333	-0.024073999558443	0.042431888786347	0.00861882396576883	-0.00411998822840676	-15_-15	0.0833333333333333
28	Ecd_20141010_P2	-15_-15	25	ShearT2	0	0	0.0000483085843958865	-0.0000242147189500406	0.0833333333333333	0	0	0.0000483085843958865	-0.0000242147189500406	-15_-15	0.0833333333333333
29	Ecd_20141010_P2	-15_-15	25	sumContrib	-0.00758759946133893	-0.00373236775832431	-0.00265223098549131	0.00063815516244768	0.0833333333333333	-0.00758759946133893	-0.00373236775832431	-0.00265223098549131	0.00063815516244768	-15_-15	0.0833333333333333
30	Ecd_20141010_P2	-15_-15	25	u	0.0095987519487743	-0.017121003680629	-0.00138814359339541	0.00162871929675186	0.0833333333333333	0.0095987519487743	-0.017121003680629	-0.00138814359339541	0.00162871929675186	-15_-15	0.0833333333333333
31	Ecd_20141010_P2	-15_-15	26	cagc	0.00139152107342962	0.00427868130583615	-0.00295521260408916	-0.00100356036019322	0.166666666666667	-0.00261794034525708	-0.000276598675963972	-0.00495641469457805	-0.00169246169870141	-15_-15	0.166666666666667
32	Ecd_20141010_P2	-15_-15	26	CEwithCT	0.00995080623122695	0.0529360736362283	-0.00505434659901368	0.00597723618804763	0.166666666666667	0.0286127057524931	0.00986504423878365	-0.0115956283895079	0.0112030643598668	-15_-15	0.166666666666667
33	Ecd_20141010_P2	-15_-15	26	correlationEffects	0.000832534731767505	0.00308279711369285	-0.00328941878236438	-0.0019231821716966	0.166666666666667	-0.00134296469239451	-0.0000104300335337193	-0.00544411233536729	-0.00344801375336561	-15_-15	0.166666666666667
34	Ecd_20141010_P2	-15_-15	26	crc	-0.000558986341662118	-0.00119588419214329	-0.000334206178275226	-0.000919621811503383	0.166666666666667	0.00127497565286257	0.000266168642430253	-0.000487697640789239	-0.0017555520546642	-15_-15	0.166666666666667
35	Ecd_20141010_P2	-15_-15	26	ct	-0.000936539255728146	-0.000956560620865665	-0.0000406006582933766	-0.0003180024725243	0.166666666666667	-0.000578982480240087	-0.000154343494602759	-0.000113528725275466	-0.000657285164354859	-15_-15	0.166666666666667
36	Ecd_20141010_P2	-15_-15	26	deltaCheck	-0.000359093393047612	-0.000731817269728446	0.000939846894845664	-0.000304134969836768	0.166666666666667	-0.00123221375453735	0.000580308244597484	0.00174641430554692	-0.000475619127482057	-15_-15	0.166666666666667
37	Ecd_20141010_P2	-15_-15	26	dqtot	0.00735326217952273	-0.00505239253519216	-0.00396353596402757	-0.000135167836472482	0.166666666666667	-0.000234337281816198	-0.00878476029351647	-0.00661576694951888	0.000502987325975199	-15_-15	0.166666666666667
38	Ecd_20141010_P2	-15_-15	26	nu	0.00699416878647512	-0.00578420980492061	-0.0030236890691819	-0.00043930280630925	0.166666666666667	-0.00146655103635355	-0.00820445204891898	-0.00486935264397196	0.0000273681984931423	-15_-15	0.166666666666667
39	Ecd_20141010_P2	-15_-15	26	Q	0.0518512999899348	-0.0536478373082164	0.0299909887000879	-0.00974890327761834	0.166666666666667	0.0853982572340915	-0.0634224280927251	0.066450331123688	-0.0250629174188864	-15_-15	0.166666666666667
40	Ecd_20141010_P2	-15_-15	26	ShearCD	0	0	-0.00262338819215885	0.00108136151965431	0.166666666666667	0	0	-0.00524677638431771	0.00216272303930861	-15_-15	0.166666666666667
41	Ecd_20141010_P2	-15_-15	26	ShearCE	0.0108873454869551	0.053892634257094	-0.0050137459407203	0.00629523866057193	0.166666666666667	0.0291916882327332	0.0100193877333864	-0.0114820996642325	0.0118603495242217	-15_-15	0.166666666666667
42	Ecd_20141010_P2	-15_-15	26	ShearT1	-0.00343007878347172	-0.0610712632851134	0.00695509795617603	-0.0052473796182231	0.166666666666667	-0.0275040783419148	-0.0186393744987664	0.0155739219219449	-0.00936736784662985	-15_-15	0.166666666666667
43	Ecd_20141010_P2	-15_-15	26	ShearT2	0	0	0.0000485196533333243	-0.0000232037542547206	0.166666666666667	0	0	0.0000968282377292109	-0.0000474184732047612	-15_-15	0.166666666666667
44	Ecd_20141010_P2	-15_-15	26	sumContrib	0.00735326217952273	-0.00505239253519216	-0.00396353596402757	-0.000135167836472482	0.166666666666667	-0.000234337281816202	-0.00878476029351647	-0.00661576694951888	0.000502987325975198	-15_-15	0.166666666666667
45	Ecd_20141010_P2	-15_-15	26	u	0.00890340367382575	0.00230916736423826	-0.00600356079636854	0.000180162096236815	0.166666666666667	0.0185021556226001	-0.0148118363163907	-0.00739170438976395	0.00180888139298867	-15_-15	0.166666666666667
46	Ecd_20141010_P2	-15_-15	27	cagc	0.00111264011095563	0.00100130268166733	-0.0029325906200984	-0.000806757070287587	0.25	-0.00150530023430145	0.000724704005703355	-0.00788900531467645	-0.002499218768989	-15_-15	0.25
47	Ecd_20141010_P2	-15_-15	27	CEwithCT	-0.00169784199009584	0.00600944259559744	-0.0010584817128092	0.000588999878223574	0.25	0.0269148637623972	0.0158744868343811	-0.0126541101023171	0.0117920642380904	-15_-15	0.25
48	Ecd_20141010_P2	-15_-15	27	correlationEffects	0.00241875760326915	0.00107395361732058	-0.00351453899780571	-0.00175015476628632	0.25	0.00107579291087464	0.00106352358378686	-0.008958651333173	-0.00519816851965193	-15_-15	0.25
49	Ecd_20141010_P2	-15_-15	27	crc	0.00130611749231352	0.0000726509356532513	-0.000581948377707304	-0.000943397695998729	0.25	0.00258109314517609	0.000338819578083504	-0.00106964601849654	-0.00269894975066293	-15_-15	0.25
50	Ecd_20141010_P2	-15_-15	27	ct	-0.0000116365653576856	-0.0018026635014079	-0.000105206736387534	-0.000302209401261184	0.25	-0.000590619045597773	-0.00195700699601066	-0.000218735461663	-0.000959494565616043	-15_-15	0.25
51	Ecd_20141010_P2	-15_-15	27	deltaCheck	-0.00091476478311954	-0.0000357627637396197	0.00100552932042084	-0.000295319854551058	0.25	-0.00214697853765689	0.000544545480857864	0.00275194362596776	-0.000770938982033115	-15_-15	0.25
52	Ecd_20141010_P2	-15_-15	27	dqtot	0.00740592323932128	-0.00306903892485411	-0.00379579763287137	0.00136221204705093	0.25	0.00717158595750508	-0.0118537992183706	-0.0104115645823903	0.00186519937302613	-15_-15	0.25
53	Ecd_20141010_P2	-15_-15	27	nu	0.00649115845620174	-0.00310480168859373	-0.00279026831245053	0.00106689219249988	0.25	0.00502460741984819	-0.0113092537375127	-0.00765962095642249	0.00109426039099302	-15_-15	0.25
54	Ecd_20141010_P2	-15_-15	27	Q	0.0627386454768899	0.000244796948877665	0.0249772427593676	-0.0034536646170464	0.25	0.148136902710981	-0.0631776311438474	0.0914275738830556	-0.0285165820359328	-15_-15	0.25
55	Ecd_20141010_P2	-15_-15	27	ShearCD	0	0	-0.00262338819215885	0.00108136151965431	0.25	0	0	-0.00787016457647656	0.00324408455896292	-15_-15	0.25
56	Ecd_20141010_P2	-15_-15	27	ShearCE	-0.00168620542473815	0.00781210609700534	-0.000953274976421662	0.000891209279484757	0.25	0.027505482807995	0.0178314938303918	-0.0124353746406541	0.0127515588037064	-15_-15	0.25
57	Ecd_20141010_P2	-15_-15	27	ShearT1	0.00668500762614797	-0.0101524351377721	0.00340061126990239	0.00144200541545937	0.25	-0.0208190707157668	-0.0287918096365385	0.0189745331918472	-0.00792536243117049	-15_-15	0.25
58	Ecd_20141010_P2	-15_-15	27	ShearT2	0	0	0	0	0.25	0	0	0.0000968282377292109	-0.0000474184732047612	-15_-15	0.25
59	Ecd_20141010_P2	-15_-15	27	sumContrib	0.00740592323932128	-0.00306903892485412	-0.00379579763287137	0.00136221204705093	0.25	0.00717158595750508	-0.0118537992183706	-0.0104115645823903	0.00186519937302613	-15_-15	0.25
60	Ecd_20141010_P2	-15_-15	27	u	-0.00910418253087197	0.0103624623627325	-0.00709826597911923	0.000357936367137374	0.25	0.00939797309172808	-0.00444937395365824	-0.0144899703688832	0.00216681776012605	-15_-15	0.25
61	Ecd_20141010_P2	-15_-15	28	cagc	-0.00657935519392566	-0.00397749624731388	-0.00250567448647874	-0.000627507331335662	0.333333333333333	-0.00808465542822711	-0.00325279224161053	-0.0103946798011552	-0.00312672610032466	-15_-15	0.333333333333333
62	Ecd_20141010_P2	-15_-15	28	CEwithCT	-0.00768491149178456	0.00222738033828568	0.00248596688163361	0.00487009671710556	0.333333333333333	0.0192299522706127	0.0181018671726668	-0.0101681432206835	0.0166621609551959	-15_-15	0.333333333333333
63	Ecd_20141010_P2	-15_-15	28	correlationEffects	-0.00593259845028146	0.000819582485094623	-0.00325336881261387	-0.00158016506780207	0.333333333333333	-0.00485680553940682	0.00188310606888148	-0.0122120201457869	-0.006778333587454	-15_-15	0.333333333333333
64	Ecd_20141010_P2	-15_-15	28	crc	0.000646756743644201	0.00479707873240851	-0.000747694326135132	-0.000952657736466408	0.333333333333333	0.00322784988882029	0.00513589831049201	-0.00181734034463168	-0.00365160748712934	-15_-15	0.333333333333333
65	Ecd_20141010_P2	-15_-15	28	ct	-0.00000362511838625378	-0.000113872439810798	-0.000222021681772841	-0.000277169894026049	0.333333333333333	-0.000594244163984027	-0.00207087943582145	-0.000440757143435841	-0.00123666445964209	-15_-15	0.333333333333333
66	Ecd_20141010_P2	-15_-15	28	deltaCheck	-0.000571278066944946	0.000416486814792092	0.000730085669325181	-0.000229341430148852	0.333333333333333	-0.00271825660460184	0.000961032295649956	0.00348202929529294	-0.00100028041218197	-15_-15	0.333333333333333
67	Ecd_20141010_P2	-15_-15	28	dqtot	-0.00803030129025208	-0.0150416792268775	-0.003104296042002	0.000188060571989221	0.333333333333333	-0.000858715332746996	-0.0268954784452481	-0.0135158606243923	0.00205325994501535	-15_-15	0.333333333333333
68	Ecd_20141010_P2	-15_-15	28	nu	-0.00860157935719702	-0.0146251924120854	-0.00237421037267682	-0.0000412808581596317	0.333333333333333	-0.00357697193734883	-0.0259344461495982	-0.0100338313290993	0.00105297953283339	-15_-15	0.333333333333333
69	Ecd_20141010_P2	-15_-15	28	Q	0.0610524400521517	0.008056903045883	0.0240239677829459	-0.00256245533756165	0.333333333333333	0.209189342763133	-0.0551207280979644	0.115451541666001	-0.0310790373734945	-15_-15	0.333333333333333
70	Ecd_20141010_P2	-15_-15	28	ShearCD	0	0	-0.00247796134235023	0.000243533443996804	0.333333333333333	0	0	-0.0103481259188268	0.00348761800295973	-15_-15	0.333333333333333
71	Ecd_20141010_P2	-15_-15	28	ShearCE	-0.00768128637339831	0.00234125277809647	0.00270798856340645	0.00514726661113161	0.333333333333333	0.0198241964345967	0.0201727466084882	-0.00972738607724769	0.017898825414838	-15_-15	0.333333333333333
72	Ecd_20141010_P2	-15_-15	28	ShearT1	0.00558720865181395	-0.0180886420502578	0.000141067231328498	-0.00334540452131108	0.333333333333333	-0.0152318620639528	-0.0468804516867964	0.0191156004231757	-0.0112707669524816	-15_-15	0.333333333333333
73	Ecd_20141010_P2	-15_-15	28	ShearT2	0	0	0	0	0.333333333333333	0	0	0.0000968282377292109	-0.0000474184732047612	-15_-15	0.333333333333333
74	Ecd_20141010_P2	-15_-15	28	sumContrib	-0.00803030129025208	-0.0150416792268775	-0.003104296042002	0.00018806057198922	0.333333333333333	-0.000858715332747	-0.0268954784452481	-0.0135158606243923	0.00205325994501535	-15_-15	0.333333333333333
75	Ecd_20141010_P2	-15_-15	28	u	-0.000833998141681384	-0.0133943195850419	-0.00254491870017522	-0.00371797080257928	0.333333333333333	0.00856397495004669	-0.0178436935387001	-0.0170348890690584	-0.00155115304245324	-15_-15	0.333333333333333
76	Ecd_20141010_P2	-15_-15	29	cagc	-0.006526146698343	0.00772512813425722	-0.00209962423084141	0.000177564006852227	0.416666666666667	-0.0146108021265701	0.00447233589264669	-0.0124943040319966	-0.00294916209347244	-15_-15	0.416666666666667
77	Ecd_20141010_P2	-15_-15	29	CEwithCT	-0.048429713976765	-0.0105741445072313	-0.00516931494230863	0.00675617838064318	0.416666666666667	-0.0291997617061524	0.00752772266543542	-0.0153374581629922	0.0234183393358391	-15_-15	0.416666666666667
78	Ecd_20141010_P2	-15_-15	29	correlationEffects	-0.0150793408754416	0.000868415455651418	-0.00271539983387459	-0.000659509442409833	0.416666666666667	-0.0199361464148484	0.0027515215245329	-0.0149274199796615	-0.00743784302986383	-15_-15	0.416666666666667
79	Ecd_20141010_P2	-15_-15	29	crc	-0.00855319417709856	-0.0068567126786058	-0.000615775603033182	-0.00083707344926206	0.416666666666667	-0.00532534428827827	-0.00172081436811379	-0.00243311594766486	-0.0044886809363914	-15_-15	0.416666666666667
80	Ecd_20141010_P2	-15_-15	29	ct	-0.000124709228384861	0.000758683217340826	-0.000227808891641623	-0.000222731220265471	0.416666666666667	-0.000718953392368887	-0.00131219621848063	-0.000668566035077463	-0.00145939567990756	-15_-15	0.416666666666667
81	Ecd_20141010_P2	-15_-15	29	deltaCheck	0.00485014566425691	-0.00230403639860052	0.000755263264517585	-0.000246981556805186	0.416666666666667	0.00213188905965507	-0.00134300410295057	0.00423729255981052	-0.00124726196898715	-15_-15	0.416666666666667
82	Ecd_20141010_P2	-15_-15	29	dqtot	-0.012741549730131	-0.0100164449118131	-0.00410850898046305	-0.0000671298045252186	0.416666666666667	-0.013600265062878	-0.0369119233570612	-0.0176243696048553	0.00198613014049013	-15_-15	0.416666666666667
83	Ecd_20141010_P2	-15_-15	29	nu	-0.00789140406587413	-0.0123204813104136	-0.00335324571594547	-0.000314111361330405	0.416666666666667	-0.011468376003223	-0.0382549274600118	-0.0133870770450448	0.000738868171502981	-15_-15	0.416666666666667
84	Ecd_20141010_P2	-15_-15	29	Q	0.0533711536787534	0.0103981558239795	0.0267319563463524	0.00258481127356997	0.416666666666667	0.262560496441887	-0.044722572273985	0.142183498012354	-0.0284942260999245	-15_-15	0.416666666666667
85	Ecd_20141010_P2	-15_-15	29	ShearCD	0	0	0.00014542684980862	-0.000837828075657503	0.416666666666667	0	0	-0.0102026990690182	0.00264978992730222	-15_-15	0.416666666666667
86	Ecd_20141010_P2	-15_-15	29	ShearCE	-0.0483050047483802	-0.0113328277245722	-0.004941506050667	0.00697890960090865	0.416666666666667	-0.0284808083137835	0.00883991888391606	-0.0146688921279147	0.0248777350157467	-15_-15	0.416666666666667
87	Ecd_20141010_P2	-15_-15	29	ShearT1	0.0507675051220755	-0.000310715860233193	0.00363077894591155	-0.00532597066710106	0.416666666666667	0.0355356430581227	-0.0471911675470296	0.0227463793690873	-0.0165967376195826	-15_-15	0.416666666666667
88	Ecd_20141010_P2	-15_-15	29	ShearT2	0	0	0	0	0.416666666666667	0	0	0.0000968282377292109	-0.0000474184732047612	-15_-15	0.416666666666667
89	Ecd_20141010_P2	-15_-15	29	sumContrib	-0.012741549730131	-0.0100164449118131	-0.00410850898046305	-0.000067129804525219	0.416666666666667	-0.013600265062878	-0.0369119233570612	-0.0176243696048553	0.00198613014049013	-15_-15	0.416666666666667
90	Ecd_20141010_P2	-15_-15	29	u	0.00456624768910452	-0.0192438680940532	-0.00131205295793114	-0.0013647514238314	0.416666666666667	0.0131302226391512	-0.0370875616327534	-0.0183469420269895	-0.00291590446628463	-15_-15	0.416666666666667
91	Ecd_20141010_P2	-15_-15	30	cagc	-0.00633668534951509	0.000306072894228043	-0.00209221463182438	0.0002828105505733	0.5	-0.0209474874760852	0.00477840878687474	-0.014586518663821	-0.00266635154289914	-15_-15	0.5
92	Ecd_20141010_P2	-15_-15	30	CEwithCT	-0.035869992384965	0.0111785806889583	-0.00443550484499829	0.00100538036360181	0.5	-0.0650697540911174	0.0187063033543938	-0.0197729630079904	0.0244237196994409	-15_-15	0.5
93	Ecd_20141010_P2	-15_-15	30	correlationEffects	0.000485796959126816	-0.00538524954254657	-0.00220867970290948	-0.000709867972885736	0.5	-0.0194503494557216	-0.00263372801801367	-0.0171360996825709	-0.00814771100274957	-15_-15	0.5
94	Ecd_20141010_P2	-15_-15	30	crc	0.00682248230864191	-0.00569132243677461	-0.000116465071085101	-0.000992678523459035	0.5	0.00149713802036364	-0.0074121368048884	-0.00254958101874996	-0.00548135945985043	-15_-15	0.5
95	Ecd_20141010_P2	-15_-15	30	ct	0.000290895031477855	-0.0000479800374493685	-0.00013675702950239	-0.000111987505298835	0.5	-0.000428058360891032	-0.00136017625593	-0.000805323064579854	-0.0015713831852064	-15_-15	0.5
96	Ecd_20141010_P2	-15_-15	30	deltaCheck	0.00145949782883201	-0.000980923861445365	0.000743946182059679	-0.000236464389961699	0.5	0.00359138688848708	-0.00232392796439593	0.0049812387418702	-0.00148372635894885	-15_-15	0.5
97	Ecd_20141010_P2	-15_-15	30	dqtot	0.00112044362643978	0.0212263215274174	-0.0049332119354113	-0.00251137965267972	0.5	-0.0124798214364383	-0.0156856018296438	-0.0225575815402666	-0.000525249512189588	-15_-15	0.5
98	Ecd_20141010_P2	-15_-15	30	nu	0.00257994145527179	0.0202453976659721	-0.00418926575335162	-0.00274784404264142	0.5	-0.00888843454795118	-0.0180095297940398	-0.0175763427983964	-0.00200897587113844	-15_-15	0.5
99	Ecd_20141010_P2	-15_-15	30	Q	0.00506614893037325	-0.000934671900592692	0.0217904502956854	0.00956372087447861	0.5	0.26762664537226	-0.0456572441745777	0.163973948308039	-0.0189305052254459	-15_-15	0.5
100	Ecd_20141010_P2	-15_-15	30	ShearCD	0	0	0.00014542684980862	-0.000837828075657503	0.5	0	0	-0.0100572722192096	0.00181196185164472	-15_-15	0.5
101	Ecd_20141010_P2	-15_-15	30	ShearCE	-0.0361608874164429	0.0112265607264077	-0.0042987478154959	0.00111736786890064	0.5	-0.0646416957302264	0.0200664796103238	-0.0189676399434106	0.0259951028846473	-15_-15	0.5
102	Ecd_20141010_P2	-15_-15	30	ShearT1	0.036504639052278	0.0154329903810057	0.00156554576268785	-0.00196906396773829	0.5	0.0720402821104007	-0.0317581771660239	0.0243119251317751	-0.0185658015873209	-15_-15	0.5
103	Ecd_20141010_P2	-15_-15	30	ShearT2	0	0	0	0	0.5	0	0	0.0000968282377292109	-0.0000474184732047612	-15_-15	0.5
104	Ecd_20141010_P2	-15_-15	30	sumContrib	0.00112044362643978	0.0212263215274174	-0.0049332119354113	-0.00251137965267972	0.5	-0.0124798214364383	-0.0156856018296438	-0.0225575815402666	-0.000525249512189592	-15_-15	0.5
105	Ecd_20141010_P2	-15_-15	30	u	0.00152667831313974	0.0320384369007168	-0.00206195815330066	-0.00436408915463325	0.5	0.0146569009522909	-0.00504912473203661	-0.0204089001802902	-0.00727999362091788	-15_-15	0.5
106	Ecd_20141010_P2	-15_-15	31	cagc	-0.00510891528029569	-0.00335234631858086	-0.00191113531911435	0.000610479009529302	0.619444444444444	-0.0260564027563809	0.00142606246829387	-0.0164976539829353	-0.00205587253336983	-15_-15	0.583333333333333
107	Ecd_20141010_P2	-15_-15	31	CEwithCT	0.0314082658988096	0.0193720302918341	-0.00436497770530922	0.00920812941779523	0.619444444444444	-0.0336614881923077	0.0380783336462279	-0.0241379407132997	0.0336318491172362	-15_-15	0.583333333333333
108	Ecd_20141010_P2	-15_-15	31	correlationEffects	-0.00846645465464957	-0.0047760596622284	-0.00219166101450215	-0.000168670118768467	0.619444444444444	-0.0279168041103711	-0.00740978768024207	-0.0193277606970731	-0.00831638112151804	-15_-15	0.583333333333333
109	Ecd_20141010_P2	-15_-15	31	crc	-0.00335753937435388	-0.00142371334364754	-0.000280525695387808	-0.000779149128297769	0.619444444444444	-0.00186040135399024	-0.00883585014853594	-0.00283010671413777	-0.0062605085881482	-15_-15	0.583333333333333
110	Ecd_20141010_P2	-15_-15	31	ct	-0.0000526856198400796	-0.000152687525941225	-0.000165161474547058	-0.000195812612824919	0.619444444444444	-0.000480743980731111	-0.00151286378187122	-0.000970484539126912	-0.00176719579803132	-15_-15	0.583333333333333
111	Ecd_20141010_P2	-15_-15	31	deltaCheck	0.00210098989417859	-0.000402620710558964	0.000919650141783926	-0.000375747188055504	0.619444444444444	0.00569237678266567	-0.00272654867495489	0.00590088888365413	-0.00185947354700436	-15_-15	0.583333333333333
112	Ecd_20141010_P2	-15_-15	31	dqtot	-0.0103744090334665	0.0017016495628896	-0.00387093123841048	-0.00309654106808064	0.619444444444444	-0.0228542304699048	-0.0139839522667542	-0.0264285127786771	-0.00362179058027023	-15_-15	0.583333333333333
113	Ecd_20141010_P2	-15_-15	31	nu	-0.00827341913928792	0.00129902885233063	-0.00295128109662656	-0.00347228825613615	0.619444444444444	-0.0171618536872391	-0.0167105009417091	-0.020527623895023	-0.00548126412727459	-15_-15	0.583333333333333
114	Ecd_20141010_P2	-15_-15	31	Q	-0.0310947384860696	0.010291888825815	0.0174917024801895	0.0106810887433793	0.619444444444444	0.23653190688619	-0.0353653553487626	0.181465650788229	-0.00824941648206663	-15_-15	0.583333333333333
115	Ecd_20141010_P2	-15_-15	31	ShearCD	0	0	0.00014542684980862	-0.000837828075657503	0.619444444444444	0	0	-0.00991184536940094	0.000974133775987217	-15_-15	0.583333333333333
116	Ecd_20141010_P2	-15_-15	31	ShearCE	0.0314609515186497	0.0195247178177754	-0.00419981623076216	0.00940394203062015	0.619444444444444	-0.0331807442115766	0.0395911974280991	-0.0231674561741728	0.0353990449152675	-15_-15	0.583333333333333
117	Ecd_20141010_P2	-15_-15	31	ShearT1	-0.0333162202776266	-0.0128943210667161	0.00254028063159227	-0.0112981722914499	0.619444444444444	0.0387240618327741	-0.0446524982327401	0.0268522057633674	-0.0298639738787708	-15_-15	0.583333333333333
118	Ecd_20141010_P2	-15_-15	31	ShearT2	0	0	0	0	0.619444444444444	0	0	0.0000968282377292109	-0.0000474184732047612	-15_-15	0.583333333333333
119	Ecd_20141010_P2	-15_-15	31	sumContrib	-0.0103744090334665	0.0017016495628896	-0.00387093123841049	-0.00309654106808064	0.619444444444444	-0.0228542304699048	-0.0139839522667542	-0.0264285127786771	-0.00362179058027023	-15_-15	0.583333333333333
120	Ecd_20141010_P2	-15_-15	31	u	-0.0245955147759441	-0.000704253376306917	-0.00110059818755979	-0.00420788259071326	0.619444444444444	-0.00993861382365317	-0.00575337810834353	-0.02150949836785	-0.0114878762116311	-15_-15	0.583333333333333
121	Ecd_20141010_P2	-15_-15	32	cagc	0.00181551417343613	0.00296044685893294	-0.00196651755570801	0.000206301977804609	0.702777777777778	-0.0242408885829448	0.00438650932722682	-0.0184641715386433	-0.00184957055556522	-15_-15	0.666666666666667
122	Ecd_20141010_P2	-15_-15	32	CEwithCT	0.011254498459816	-0.00882762780264165	-0.00357190804234016	0.000745022346791604	0.702777777777778	-0.0224069897324917	0.0292507058435862	-0.0277098487556398	0.0343768714640278	-15_-15	0.666666666666667
123	Ecd_20141010_P2	-15_-15	32	correlationEffects	0.00341675866014929	0.00184950835314653	-0.00202626900660783	-0.000232877269120501	0.702777777777778	-0.0245000454502218	-0.00556027932709553	-0.0213540297036809	-0.00854925839063854	-15_-15	0.666666666666667
124	Ecd_20141010_P2	-15_-15	32	crc	0.00160124448671316	-0.00111093850578641	-0.0000597514508998161	-0.000439179246925111	0.702777777777778	-0.000259156867277087	-0.00994678865432235	-0.00288985816503758	-0.00669968783507331	-15_-15	0.666666666666667
125	Ecd_20141010_P2	-15_-15	32	ct	-0.000900858791181351	-0.0000494667478159675	-0.0000105467232049491	-0.000106803137850151	0.702777777777778	-0.00138160277191246	-0.00156233052968719	-0.000981031262331861	-0.00187399893588147	-15_-15	0.666666666666667
126	Ecd_20141010_P2	-15_-15	32	deltaCheck	0.000333391031698423	0.000393971282291414	0.000873780049556538	-0.00037487916660651	0.702777777777778	0.0060257678143641	-0.00233257739266348	0.00677466893321067	-0.00223435271361087	-15_-15	0.666666666666667
127	Ecd_20141010_P2	-15_-15	32	dqtot	-0.0038317019887225	0.00840354367821097	-0.00558463700852781	-0.00275278088488437	0.702777777777778	-0.0266859324586273	-0.00558040858854326	-0.0320131497872049	-0.0063745714651546	-15_-15	0.666666666666667
128	Ecd_20141010_P2	-15_-15	32	nu	-0.00349831095702408	0.00879751496050238	-0.00471085695897128	-0.00312766005149088	0.702777777777778	-0.0206601646442632	-0.00791298598120673	-0.0252384808539942	-0.00860892417876547	-15_-15	0.666666666666667
129	Ecd_20141010_P2	-15_-15	32	Q	0.000366213032580085	0.0298166066435904	0.0132918862494273	0.0200850307739994	0.702777777777778	0.23689811991877	-0.00554874870517227	0.194757537037656	0.0118356142919328	-15_-15	0.666666666666667
130	Ecd_20141010_P2	-15_-15	32	ShearCD	0	0	0.00014542684980862	-0.000837828075657503	0.702777777777778	0	0	-0.00976641851959232	0.000136305700329714	-15_-15	0.666666666666667
131	Ecd_20141010_P2	-15_-15	32	ShearCE	0.0121553572509974	-0.00877816105482568	-0.00356136131913521	0.000851825484641755	0.702777777777778	-0.0210253869605792	0.0308130363732734	-0.026728817493308	0.0362508703999092	-15_-15	0.666666666666667
132	Ecd_20141010_P2	-15_-15	32	ShearT1	-0.0185029591086878	0.0153816631277061	-0.00013188680938845	-0.00242709788689797	0.702777777777778	0.0202211027240863	-0.029270835105034	0.026720318953979	-0.0322910717656688	-15_-15	0.666666666666667
133	Ecd_20141010_P2	-15_-15	32	ShearT2	0	0	0	0	0.702777777777778	0	0	0.0000968282377292109	-0.0000474184732047612	-15_-15	0.666666666666667
134	Ecd_20141010_P2	-15_-15	32	sumContrib	-0.0038317019887225	0.00840354367821097	-0.00558463700852782	-0.00275278088488437	0.702777777777778	-0.0266859324586273	-0.00558040858854326	-0.0320131497872049	-0.00637457146515461	-15_-15	0.666666666666667
135	Ecd_20141010_P2	-15_-15	32	u	-0.0148960759149662	-0.00424814957169735	-0.00389524941844888	-0.00391578738671725	0.702777777777778	-0.0248346897386194	-0.0100015276800409	-0.0254047477862989	-0.0154036635983484	-15_-15	0.666666666666667
136	Ecd_20141010_P2	-15_-15	33	cagc	-0.00247535196620484	-0.00394193241709598	-0.00201303548979507	-0.0000388613086754945	0.786111111111111	-0.0267162405491496	0.000444576910130839	-0.0204772070284384	-0.00188843186424072	-15_-15	0.75
137	Ecd_20141010_P2	-15_-15	33	CEwithCT	0.000137947338629723	0.0191107809157098	-0.00521791332781294	0.00104036612747501	0.786111111111111	-0.022269042393862	0.048361486759296	-0.0329277620834528	0.0354172375915028	-15_-15	0.75
138	Ecd_20141010_P2	-15_-15	33	correlationEffects	-0.00165663098768415	-0.00370090299098298	-0.00210928232180299	-0.000578685839793064	0.786111111111111	-0.026156676437906	-0.00926118231807852	-0.0234633120254839	-0.0091279442304316	-15_-15	0.75
139	Ecd_20141010_P2	-15_-15	33	crc	0.00081872097852069	0.000241029426112995	-0.0000962468320079159	-0.00053982453111757	0.786111111111111	0.000559564111243603	-0.00970575922820936	-0.0029861049970455	-0.00723951236619088	-15_-15	0.75
140	Ecd_20141010_P2	-15_-15	33	ct	-0.00116217197487379	0.000210963918076352	-0.0000089665021258133	0.0000555933869100416	0.786111111111111	-0.00254377474678625	-0.00135136661161084	-0.000989997764457674	-0.00181840554897143	-15_-15	0.75
141	Ecd_20141010_P2	-15_-15	33	deltaCheck	0.000621023821083321	-0.000487317514781115	0.000933874126371651	-0.000397968839767363	0.786111111111111	0.00664679163544742	-0.0028198949074446	0.00770854305958232	-0.00263232155337823	-15_-15	0.75
142	Ecd_20141010_P2	-15_-15	33	dqtot	-0.0181579437057245	-0.00180324476039801	-0.00602818548940684	-0.00275557569009113	0.786111111111111	-0.0448438761643518	-0.00738365334894126	-0.0380413352766117	-0.00913014715524574	-15_-15	0.75
143	Ecd_20141010_P2	-15_-15	33	nu	-0.0175369198846412	-0.00229056227517912	-0.00509431136303519	-0.0031535445298585	0.786111111111111	-0.0381970845289044	-0.0102035482563859	-0.0303327922170294	-0.011762468708624	-15_-15	0.75
144	Ecd_20141010_P2	-15_-15	33	Q	0.0125215702835775	0.0210384455887647	0.00973052493029211	0.0209368562586412	0.786111111111111	0.249419690202348	0.0154896968835924	0.204488061967948	0.0327724705505739	-15_-15	0.75
145	Ecd_20141010_P2	-15_-15	33	ShearCD	0.00159969534789482	-0.00921610883223253	0.00014542684980862	-0.000837828075657503	0.786111111111111	0.00159969534789482	-0.00921610883223253	-0.0096209916697837	-0.000701522375327789	-15_-15	0.75
146	Ecd_20141010_P2	-15_-15	33	ShearCE	0.00130011931350351	0.0188998169976334	-0.00520894682568713	0.000984772740564969	0.786111111111111	-0.0197252676470757	0.0497128533709068	-0.0319377643189951	0.0372356431404742	-15_-15	0.75
147	Ecd_20141010_P2	-15_-15	33	ShearT1	-0.0182389554045649	-0.00799701385289224	0.00115358331040047	-0.00237942790211558	0.786111111111111	0.0019821473195214	-0.0372678489579262	0.0278739022643794	-0.0346704996677844	-15_-15	0.75
148	Ecd_20141010_P2	-15_-15	33	ShearT2	0	0	0	0	0.786111111111111	0	0	0.0000968282377292109	-0.0000474184732047612	-15_-15	0.75
149	Ecd_20141010_P2	-15_-15	33	sumContrib	-0.0181579437057245	-0.001803244760398	-0.00602818548940684	-0.00275557569009113	0.786111111111111	-0.0448438761643518	-0.00738365334894127	-0.0380413352766117	-0.00913014715524574	-15_-15	0.75
150	Ecd_20141010_P2	-15_-15	33	u	-0.00682955393092391	-0.0313209259330102	-0.00431841490107132	-0.00511863792342237	0.786111111111111	-0.0316642436695433	-0.0413224536130511	-0.0297231626873702	-0.0205223015217708	-15_-15	0.75
151	Ecd_20141010_P2	-15_-15	34	cagc	0.00401008112905902	0.000875537621086137	-0.00156717633157108	0.000357653575008456	0.869444444444444	-0.0227061594200906	0.00132011453121698	-0.0220443833600095	-0.00153077828923226	-15_-15	0.833333333333333
152	Ecd_20141010_P2	-15_-15	34	CEwithCT	-0.0367686552149	0.0097172597798138	-0.00424292896376511	-0.0042171649903858	0.869444444444444	-0.059037697608762	0.0580787465391098	-0.0371706910472179	0.031200072601117	-15_-15	0.833333333333333
153	Ecd_20141010_P2	-15_-15	34	correlationEffects	0.00258735046916237	0.00289860591105879	-0.00158842829408728	-0.000210175280091072	0.869444444444444	-0.0235693259687436	-0.00636257640701972	-0.0250517403195712	-0.00933811951052267	-15_-15	0.833333333333333
154	Ecd_20141010_P2	-15_-15	34	crc	-0.00142273065989665	0.00202306828997266	-0.0000212519625161988	-0.000567828855099527	0.869444444444444	-0.000863166548653049	-0.0076826909382367	-0.0030073569595617	-0.00780734122129041	-15_-15	0.833333333333333
155	Ecd_20141010_P2	-15_-15	34	ct	0.00059946092907059	-0.000117447783062365	0.00000731607622394435	0.0000588256766264746	0.869444444444444	-0.00194431381771566	-0.0014688143946732	-0.00098268168823373	-0.00175957987234495	-15_-15	0.833333333333333
156	Ecd_20141010_P2	-15_-15	34	deltaCheck	0.000999931295772413	-0.000202326256916268	0.0008635061705695	-0.00044566099740627	0.869444444444444	0.00764672293121983	-0.00302222116436086	0.00857204923015182	-0.0030779825507845	-15_-15	0.833333333333333
157	Ecd_20141010_P2	-15_-15	34	dqtot	-0.0129293960566395	0.00133221878870565	-0.00470822974455506	-0.00190593420923053	0.869444444444444	-0.0577732722209913	-0.00605143456023561	-0.0427495650211668	-0.0110360813644763	-15_-15	0.833333333333333
158	Ecd_20141010_P2	-15_-15	34	nu	-0.0119294647608671	0.00112989253178938	-0.00384472357398556	-0.0023515952066368	0.869444444444444	-0.0501265492897715	-0.00907365572459648	-0.034177515791015	-0.0141140639152608	-15_-15	0.833333333333333
159	Ecd_20141010_P2	-15_-15	34	Q	0.013821689597081	0.0399382625863981	0.00452157810460498	0.0219216289992061	0.869444444444444	0.263241379799429	0.0554279594699905	0.209009640072553	0.0546940995497801	-15_-15	0.833333333333333
160	Ecd_20141010_P2	-15_-15	34	ShearCD	0	0	0.00014542684980862	-0.000837828075657503	0.869444444444444	0.00159969534789482	-0.00921610883223253	-0.00947556481997508	-0.00153935045098529	-15_-15	0.833333333333333
161	Ecd_20141010_P2	-15_-15	34	ShearCE	-0.0373681161439706	0.00983470756287616	-0.00425024503998905	-0.00427599066701228	0.869444444444444	-0.0570933837910463	0.059547560933783	-0.0361880093589841	0.0329596524734619	-15_-15	0.833333333333333
162	Ecd_20141010_P2	-15_-15	34	ShearT1	0.0212519086890981	-0.0112836469021669	0.000977700663488704	0.00335923413690384	0.869444444444444	0.0232340560086195	-0.0485514958600932	0.0288516029278681	-0.0313112655308805	-15_-15	0.833333333333333
163	Ecd_20141010_P2	-15_-15	34	ShearT2	0	0	0	0	0.869444444444444	0	0	0.0000968282377292109	-0.0000474184732047612	-15_-15	0.833333333333333
164	Ecd_20141010_P2	-15_-15	34	sumContrib	-0.0129293960566395	0.00133221878870565	-0.00470822974455507	-0.00190593420923053	0.869444444444444	-0.0577732722209913	-0.00605143456023562	-0.0427495650211668	-0.0110360813644763	-15_-15	0.833333333333333
165	Ecd_20141010_P2	-15_-15	34	u	-0.00518582961371871	0.00877622773348043	-0.00350827122629452	-0.00386309866913514	0.869444444444444	-0.036850073283262	-0.0325462258795706	-0.0332314339136647	-0.0243854001909059	-15_-15	0.833333333333333
166	Ecd_20141010_P2	-15_-15	35	cagc	-0.000308201529977598	0.00179080152508932	-0.000344084258568816	-0.000532632464704709	0.952777777777778	-0.0230143609500682	0.00311091605630629	-0.0223884676185783	-0.00206341075393697	-15_-15	0.916666666666667
167	Ecd_20141010_P2	-15_-15	35	CEwithCT	0.0102471443137808	-0.0470195625394899	-0.00158122674357204	0.00204062686659455	0.952777777777778	-0.0487905532949812	0.0110591839996199	-0.0387519177907899	0.0332406994677115	-15_-15	0.916666666666667
168	Ecd_20141010_P2	-15_-15	35	correlationEffects	-0.000726150763260655	-0.00144597129472337	-0.0000515907793807519	-0.00103783141633547	0.952777777777778	-0.0242954767320043	-0.00780854770174309	-0.0251033310989519	-0.0103759509268581	-15_-15	0.916666666666667
169	Ecd_20141010_P2	-15_-15	35	crc	-0.000417949233283058	-0.00323677281981269	0.000292493479188064	-0.000505198951630758	0.952777777777778	-0.00128111578193611	-0.0109194637580494	-0.00271486348037363	-0.00831254017292117	-15_-15	0.916666666666667
170	Ecd_20141010_P2	-15_-15	35	ct	0.000439986493189367	0.000236951836386017	-0.00000209317062096712	-0.0000211533662501991	0.952777777777778	-0.0015043273245263	-0.00123186255828718	-0.000984774858854697	-0.00178073323859515	-15_-15	0.916666666666667
171	Ecd_20141010_P2	-15_-15	35	deltaCheck	0.000536685071436642	0.000421112874782179	0.00041271359048563	-0.000201126229672198	0.952777777777778	0.00818340800265647	-0.00260110828957868	0.00898476282063745	-0.0032791087804567	-15_-15	0.916666666666667
172	Ecd_20141010_P2	-15_-15	35	dqtot	0.00350794093146702	-0.0215737416192413	-0.00237231896932499	-0.000306272008494288	0.952777777777778	-0.0542653312895243	-0.0276251761794769	-0.0451218839904918	-0.0113423533729706	-15_-15	0.916666666666667
173	Ecd_20141010_P2	-15_-15	35	nu	0.00404462600290366	-0.0211526287444592	-0.00195960537883936	-0.000507398238166485	0.952777777777778	-0.0460819232868678	-0.0302262844690556	-0.0361371211698543	-0.0146214621534273	-15_-15	0.916666666666667
174	Ecd_20141010_P2	-15_-15	35	Q	-0.0235464265468896	0.0497729701492743	0.000271333064615927	0.0176456383321939	0.952777777777778	0.239694953252539	0.105200929619265	0.209280973137169	0.0723397378819739	-15_-15	0.916666666666667
175	Ecd_20141010_P2	-15_-15	35	ShearCD	0	0	0.00014542684980862	-0.000837828075657503	0.952777777777778	0.00159969534789482	-0.00921610883223253	-0.00933013797016646	-0.0023771785266428	-15_-15	0.916666666666667
176	Ecd_20141010_P2	-15_-15	35	ShearCE	0.00980715782059146	-0.0472565143758759	-0.00157913357295107	0.00206178023284475	0.952777777777778	-0.0472862259704548	0.0122910465579071	-0.0377671429319352	0.0350214327063067	-15_-15	0.916666666666667
177	Ecd_20141010_P2	-15_-15	35	ShearT1	-0.00601305261905316	0.026891792214972	-0.00088492829618082	-0.000471239383095868	0.952777777777778	0.0172210033895663	-0.0216597036451212	0.0279666746316873	-0.0317825049139764	-15_-15	0.916666666666667
178	Ecd_20141010_P2	-15_-15	35	ShearT2	0	0	0	0	0.952777777777778	0	0	0.0000968282377292109	-0.0000474184732047612	-15_-15	0.916666666666667
179	Ecd_20141010_P2	-15_-15	35	sumContrib	0.00350794093146702	-0.0215737416192413	-0.00237231896932499	-0.000306272008494287	0.952777777777778	-0.0542653312895243	-0.0276251761794769	-0.0451218839904918	-0.0113423533729706	-15_-15	0.916666666666667
180	Ecd_20141010_P2	-15_-15	35	u	0.0141685335969548	-0.0154587548213951	-0.00333021327293963	-0.0010398971387952	0.952777777777778	-0.0226815396863072	-0.0480049807009658	-0.0365616471866044	-0.0254252973297011	-15_-15	0.916666666666667
181	Ecd_20141010_P2	-15_-15	36	cagc	-0.00201758897887634	-0.000950926933284088	-0.000167909835179798	-0.000661635296488379	1.03611111111111	-0.0250319499289445	0.0021599891230222	-0.0225563774537581	-0.00272504605042535	-15_-15	1
182	Ecd_20141010_P2	-15_-15	36	CEwithCT	0.0194376980578458	0.0471592101986829	0.00161355326314183	-0.00185437157595164	1.03611111111111	-0.0293528552371353	0.0582183941983028	-0.0371383645276481	0.0313863278917599	-15_-15	1
183	Ecd_20141010_P2	-15_-15	36	correlationEffects	-0.00198829385168143	0.00285994924806338	0.000106932151539415	-0.000285841478716292	1.03611111111111	-0.0262837705836857	-0.00494859845367971	-0.0249963989474125	-0.0106617924055744	-15_-15	1
184	Ecd_20141010_P2	-15_-15	36	crc	0.0000292951271949091	0.00381087618134747	0.000274841986719214	0.000375793817772087	1.03611111111111	-0.0012518206547412	-0.00710858757670191	-0.00244002149365442	-0.00793674635514908	-15_-15	1
185	Ecd_20141010_P2	-15_-15	36	ct	0.0000451078799967186	-0.000119859056524023	-0.0000509554138708258	-0.0000352802349489035	1.03611111111111	-0.00145921944452958	-0.00135172161481121	-0.00103573027272552	-0.00181601347354405	-15_-15	1
186	Ecd_20141010_P2	-15_-15	36	deltaCheck	0.00105962319547697	-0.000219985264705931	0.000299858019082624	-0.00016157450408115	1.03611111111111	0.00924303119813344	-0.00282109355428462	0.00928462083972007	-0.00344068328453785	-15_-15	1
187	Ecd_20141010_P2	-15_-15	36	dqtot	0.00409748820567003	-0.0101691433277344	-0.00293667704570849	-0.00186773484729286	1.03611111111111	-0.0501678430838543	-0.0377943195072114	-0.0480585610362003	-0.0132100882202634	-15_-15	1
188	Ecd_20141010_P2	-15_-15	36	nu	0.005157111401147	-0.0103891285924404	-0.00263681902662587	-0.00202930935137401	1.03611111111111	-0.0409248118857208	-0.040615413061496	-0.0387739401964802	-0.0166507715048013	-15_-15	1
189	Ecd_20141010_P2	-15_-15	36	Q	-0.0137392687262981	0.00251645577339831	-0.00130780050833514	0.0197074185650386	1.03611111111111	0.225955684526241	0.107717385392663	0.207973172628834	0.0920471564470125	-15_-15	1
190	Ecd_20141010_P2	-15_-15	36	ShearCD	0	0	0.00014542684980862	-0.000837828075657503	1.03611111111111	0.00159969534789482	-0.00921610883223253	-0.00918471112035784	-0.0032150066023003	-15_-15	1
191	Ecd_20141010_P2	-15_-15	36	ShearCE	0.0193925901778491	0.0472790692552069	0.00166450867701265	-0.00181909134100273	1.03611111111111	-0.0278936357926057	0.059570115813114	-0.0361026342549226	0.0332023413653039	-15_-15	1
192	Ecd_20141010_P2	-15_-15	36	ShearT1	-0.0133519160004944	-0.0601883027744807	-0.00480258931019835	0.00111030628303258	1.03611111111111	0.00386908738907196	-0.0818480064196019	0.023164085321489	-0.0306721986309438	-15_-15	1
193	Ecd_20141010_P2	-15_-15	36	ShearT2	0	0	0	0	1.03611111111111	0	0	0.0000968282377292109	-0.0000474184732047612	-15_-15	1
194	Ecd_20141010_P2	-15_-15	36	sumContrib	0.00409748820567003	-0.0101691433277344	-0.00293667704570849	-0.00186773484729286	1.03611111111111	-0.0501678430838543	-0.0377943195072114	-0.0480585610362003	-0.0132100882202634	-15_-15	1
195	Ecd_20141010_P2	-15_-15	36	u	0.0201737115719238	-0.0154027314775091	-0.00412145118551244	-0.00417599453014684	1.03611111111111	-0.00250782811438343	-0.0634077121784748	-0.0406830983721168	-0.0296012918598479	-15_-15	1
196	Ecd_20141010_P2	-15_-15	37	cagc	0.000782316470899316	-0.000167266043135474	0.000354061192624189	-0.000412177135950264	1.11944444444444	-0.0242496334580452	0.00199272307988673	-0.0222023162611339	-0.00313722318637562	-15_-15	1.08333333333333
197	Ecd_20141010_P2	-15_-15	37	CEwithCT	0.0186745725238867	-0.0401581041448115	0.000654919721634341	-0.00537201654433402	1.11944444444444	-0.0106782827132487	0.0180602900534913	-0.0364834448060137	0.0260143113474259	-15_-15	1.08333333333333
198	Ecd_20141010_P2	-15_-15	37	correlationEffects	0.00265184681860511	0.00237651845982048	0.000514801181999092	0.000215999170539168	1.11944444444444	-0.0236319237650806	-0.00257207999385923	-0.0244815977654134	-0.0104457932350353	-15_-15	1.08333333333333
199	Ecd_20141010_P2	-15_-15	37	crc	0.00186953034770579	0.00254378450295595	0.000160739989374903	0.000628176306489432	1.11944444444444	0.000617709692964597	-0.00456480307374596	-0.00227928150427952	-0.00730857004865965	-15_-15	1.08333333333333
200	Ecd_20141010_P2	-15_-15	37	ct	0.000764223009035049	0.0000225436038567923	-0.0000397029545782194	-0.0000276670923238109	1.11944444444444	-0.000694996435494527	-0.00132917801095442	-0.00107543322730374	-0.00184368056586787	-15_-15	1.08333333333333
201	Ecd_20141010_P2	-15_-15	37	deltaCheck	-0.000863664407548875	-0.000722269033789512	0.000231560988468618	-0.0000715570715427811	1.11944444444444	0.00837936679058457	-0.00354336258807413	0.00951618182818869	-0.00351224035608063	-15_-15	1.08333333333333
202	Ecd_20141010_P2	-15_-15	37	dqtot	-0.0114975012917679	-0.00127103052003318	-0.00268516484382741	-0.00282325839745141	1.11944444444444	-0.0616653443756221	-0.0390653500272446	-0.0507437258800277	-0.0160333466177148	-15_-15	1.08333333333333
203	Ecd_20141010_P2	-15_-15	37	nu	-0.0123611656993168	-0.0019932995538227	-0.00245360385535879	-0.00289481546899419	1.11944444444444	-0.0532859775850376	-0.0426087126153187	-0.041227544051839	-0.0195455869737954	-15_-15	1.08333333333333
204	Ecd_20141010_P2	-15_-15	37	Q	0.00565332145155097	0.0497955250286053	0.00035670816867751	0.0178883272240359	1.11944444444444	0.231609005977792	0.157512910421268	0.208329880797511	0.109935483671048	-15_-15	1.08333333333333
205	Ecd_20141010_P2	-15_-15	37	ShearCD	0	0	0.00014542684980862	-0.000837828075657503	1.11944444444444	0.00159969534789482	-0.00921610883223253	-0.00903928427054922	-0.0040528346779578	-15_-15	1.08333333333333
206	Ecd_20141010_P2	-15_-15	37	ShearCE	0.0179103495148516	-0.0401806477486683	0.000694622676212561	-0.00534434945201021	1.11944444444444	-0.00998328627775412	0.0193894680644457	-0.03540801157871	0.0278579919132937	-15_-15	1.08333333333333
207	Ecd_20141010_P2	-15_-15	37	ShearT1	-0.0328239206342597	0.0365105551649578	-0.00400031259726946	0.00317058705200095	1.11944444444444	-0.0289548332451877	-0.0453374512546441	0.0191637727242195	-0.0275016115789429	-15_-15	1.08333333333333
208	Ecd_20141010_P2	-15_-15	37	ShearT2	0	0	0	0	1.11944444444444	0	0	0.0000968282377292109	-0.0000474184732047612	-15_-15	1.08333333333333
209	Ecd_20141010_P2	-15_-15	37	sumContrib	-0.0114975012917679	-0.00127103052003318	-0.00268516484382741	-0.00282325839745141	1.11944444444444	-0.0616653443756222	-0.0390653500272446	-0.0507437258800277	-0.0160333466177148	-15_-15	1.08333333333333
210	Ecd_20141010_P2	-15_-15	37	u	-0.0218377598659543	0.00552221460819439	-0.00311400668640396	-0.00502555414864468	1.11944444444444	-0.0243455879803377	-0.0578854975702804	-0.0437971050585208	-0.0346268460084926	-15_-15	1.08333333333333
211	Ecd_20141010_P2	-15_-15	38	cagc	0.000600942835997945	-0.00169549346961382	0.000352299593224118	-0.000505774389057999	1.20277777777778	-0.0236486906220473	0.000297229610272915	-0.0218500166679098	-0.00364299757543362	-15_-15	1.16666666666667
212	Ecd_20141010_P2	-15_-15	38	CEwithCT	-0.0198039001302965	0.00925822418311491	-0.000699050125772092	-0.000269888757098052	1.20277777777778	-0.0304821828435451	0.0273185142366062	-0.0371824949317858	0.0257444225903278	-15_-15	1.16666666666667
213	Ecd_20141010_P2	-15_-15	38	correlationEffects	0.00150561113612236	-0.00272994066007761	0.0004846445234506	0.000196803918151817	1.20277777777778	-0.0221263126289582	-0.00530202065393685	-0.0239969532419628	-0.0102489893168834	-15_-15	1.16666666666667
214	Ecd_20141010_P2	-15_-15	38	crc	0.000904668300124417	-0.0010344471904638	0.000132344930226482	0.000702578307209817	1.20277777777778	0.00152237799308901	-0.00559925026420976	-0.00214693657405303	-0.00660599174144983	-15_-15	1.16666666666667
215	Ecd_20141010_P2	-15_-15	38	ct	0.0000057458665128083	-0.0000163017290457832	-0.0000040962655217224	-0.0000354050099045017	1.20277777777778	-0.000689250568981719	-0.0013454797400002	-0.00107952949282546	-0.00187908557577237	-15_-15	1.16666666666667
216	Ecd_20141010_P2	-15_-15	38	deltaCheck	-0.000253729938153298	-0.000289749168509003	0.000257001358408813	-0.000133178160723797	1.20277777777778	0.00812563685243127	-0.00383311175658313	0.0097731831865975	-0.00364541851680443	-15_-15	1.16666666666667
217	Ecd_20141010_P2	-15_-15	38	dqtot	0.00252688994965196	-0.00309978178212849	-0.00218511764813057	-0.00417234319394365	1.20277777777778	-0.0591384544259702	-0.042165131809373	-0.0529288435281583	-0.0202056898116585	-15_-15	1.16666666666667
218	Ecd_20141010_P2	-15_-15	38	nu	0.00227316001149867	-0.00338953095063749	-0.00192811628972176	-0.00430552135466745	1.20277777777778	-0.0510128175735389	-0.0459982435659562	-0.0431556603415608	-0.0238511083284629	-15_-15	1.16666666666667
219	Ecd_20141010_P2	-15_-15	38	Q	0.0235636709664026	0.00961487727993697	0.00105133084489007	0.0125439777720257	1.20277777777778	0.255172676944195	0.167127787701205	0.209381211642402	0.122479461443074	-15_-15	1.16666666666667
220	Ecd_20141010_P2	-15_-15	38	ShearCD	0	0	0.00014542684980862	-0.000837828075657503	1.20277777777778	0.00159969534789482	-0.00921610883223253	-0.0088938574207406	-0.0048906627536153	-15_-15	1.16666666666667
221	Ecd_20141010_P2	-15_-15	38	ShearCE	-0.0198096459968093	0.00927452591216069	-0.000694953860250369	-0.000234483747193551	1.20277777777778	-0.0297929322745634	0.0286639939766064	-0.0361029654389604	0.0276235081661002	-15_-15	1.16666666666667
222	Ecd_20141010_P2	-15_-15	38	ShearT1	0.0208251789438261	-0.00962806530516578	-0.0021161388956177	-0.00326143027933991	1.20277777777778	-0.00812965430136165	-0.0549655165598099	0.0170476338286018	-0.0307630418582828	-15_-15	1.16666666666667
223	Ecd_20141010_P2	-15_-15	38	ShearT2	0	0	0	0	1.20277777777778	0	0	0.0000968282377292109	-0.0000474184732047612	-15_-15	1.16666666666667
224	Ecd_20141010_P2	-15_-15	38	sumContrib	0.00252688994965196	-0.00309978178212849	-0.00218511764813057	-0.00417234319394365	1.20277777777778	-0.0591384544259702	-0.042165131809373	-0.0529288435281583	-0.0202056898116585	-15_-15	1.16666666666667
225	Ecd_20141010_P2	-15_-15	38	u	-0.0137590028397188	-0.00286889354102391	-0.00129945639143061	-0.00455689115254051	1.20277777777778	-0.0381045908200565	-0.0607543911113043	-0.0450965614499514	-0.0391837371610331	-15_-15	1.16666666666667
226	Ecd_20141010_P2	-15_-15	39	cagc	-0.00167490445346175	0.000384167473209567	0.000720099714201446	-0.000227192237937738	1.28611111111111	-0.025323595075509	0.000681397083482482	-0.0211299169537084	-0.00387018981337135	-15_-15	1.25
227	Ecd_20141010_P2	-15_-15	39	CEwithCT	0.0030399165127416	-0.0556054619581832	0.00263639300724715	-0.00246235456863629	1.28611111111111	-0.0274422663308035	-0.028286947721577	-0.0345461019245387	0.0232820680216915	-15_-15	1.25
228	Ecd_20141010_P2	-15_-15	39	correlationEffects	-0.000203204145408657	0.00487319864181654	0.000924350669498759	0.0000181454910453283	1.28611111111111	-0.0223295167743669	-0.000428822012120307	-0.0230726025724641	-0.0102308438258381	-15_-15	1.25
229	Ecd_20141010_P2	-15_-15	39	crc	0.00147170030805309	0.00448903116860697	0.000204250955297314	0.000245337728983067	1.28611111111111	0.0029940783011421	-0.00111021909560279	-0.00194268561875572	-0.00636065401246676	-15_-15	1.25
230	Ecd_20141010_P2	-15_-15	39	ct	0.00017548324346108	-0.0000783172529300341	0.000179344497477949	-0.00006092326619579	1.28611111111111	-0.000513767325520639	-0.00142379699293023	-0.000900184995347516	-0.00194000884196816	-15_-15	1.25
231	Ecd_20141010_P2	-15_-15	39	deltaCheck	-0.00134532558076861	-0.000108126919235878	0.000141457750368851	-0.000151980447341946	1.28611111111111	0.00678031127166266	-0.00394123867581901	0.00991464093696635	-0.00379739896414637	-15_-15	1.25
232	Ecd_20141010_P2	-15_-15	39	dqtot	0.00648921190311748	-0.00569562293741095	-0.000835972746653679	-0.00337629755327884	1.28611111111111	-0.0526492425228527	-0.047860754746784	-0.053764816274812	-0.0235819873649373	-15_-15	1.25
233	Ecd_20141010_P2	-15_-15	39	nu	0.00514388632234887	-0.00580374985664683	-0.000694514996284828	-0.00352827800062078	1.28611111111111	-0.04586893125119	-0.051801993422603	-0.0438501753378456	-0.0273793863290837	-15_-15	1.25
234	Ecd_20141010_P2	-15_-15	39	Q	0.00375402496959333	0.0188894031920977	0.000356376984639701	0.0123094940248321	1.28611111111111	0.258926701913788	0.186017190893303	0.209737588627041	0.134788955467906	-15_-15	1.25
235	Ecd_20141010_P2	-15_-15	39	ShearCD	0	0	0	0	1.28611111111111	0.00159969534789482	-0.00921610883223253	-0.0088938574207406	-0.0048906627536153	-15_-15	1.25
236	Ecd_20141010_P2	-15_-15	39	ShearCE	0.00286443326928052	-0.0555271447052532	0.0024570485097692	-0.0024014313024405	1.28611111111111	-0.0269284990052829	-0.0268631507286468	-0.0336459169291912	0.0252220768636597	-15_-15	1.25
237	Ecd_20141010_P2	-15_-15	39	ShearT1	0.00365249953578454	0.0450366403789558	-0.00439671642339958	-0.000932088475687878	1.28611111111111	-0.00447715476557711	-0.00992887618085411	0.0126509174052022	-0.0316951303339707	-15_-15	1.25
238	Ecd_20141010_P2	-15_-15	39	ShearT2	0	0	0	0	1.28611111111111	0	0	0.0000968282377292109	-0.0000474184732047612	-15_-15	1.25
239	Ecd_20141010_P2	-15_-15	39	sumContrib	0.00648921190311748	-0.00569562293741095	-0.000835972746653679	-0.00337629755327884	1.28611111111111	-0.0526492425228527	-0.047860754746784	-0.053764816274812	-0.0235819873649373	-15_-15	1.25
240	Ecd_20141010_P2	-15_-15	39	u	0.00807758228086347	0.00041661221211769	-0.000389805384714878	0.00041482425809931	1.28611111111111	-0.030027008539193	-0.0603377788991867	-0.0454863668346662	-0.0387689129029338	-15_-15	1.25
241	Ecd_20141010_P2	-15_-15	40	cagc	0.00692786610468192	-0.00206801830258759	0.000381253088870919	-0.000355481724322878	1.36944444444444	-0.0183957289708271	-0.00138662121910511	-0.0207486638648374	-0.00422567153769423	-15_-15	1.33333333333333
242	Ecd_20141010_P2	-15_-15	40	CEwithCT	-0.0191509895546412	0.0582615659195525	0.00549394025417989	-0.00447842888409991	1.36944444444444	-0.0465932558854448	0.0299746181979755	-0.0290521616703588	0.0188036391375916	-15_-15	1.33333333333333
243	Ecd_20141010_P2	-15_-15	40	correlationEffects	0.00182587178633025	-0.00823580204303693	0.000490168932356479	0.000170546704669169	1.36944444444444	-0.0205036449880366	-0.00866462405515724	-0.0225824336401076	-0.010060297121169	-15_-15	1.33333333333333
244	Ecd_20141010_P2	-15_-15	40	crc	-0.00510199431835166	-0.00616778374044934	0.00010891584348556	0.000526028428992047	1.36944444444444	-0.00210791601720956	-0.00727800283605213	-0.00183376977527016	-0.00583462558347472	-15_-15	1.33333333333333
245	Ecd_20141010_P2	-15_-15	40	ct	-0.000228210943678887	-0.000121086254302585	0.000130679618774247	-0.0000681016322262454	1.36944444444444	-0.000741978269199526	-0.00154488324723282	-0.000769505376573269	-0.0020081104741944	-15_-15	1.33333333333333
246	Ecd_20141010_P2	-15_-15	40	deltaCheck	-0.00010857271666566	0.000385846046474268	0.0000471004556167982	-0.000246981467073475	1.36944444444444	0.006671738554997	-0.00355539262934474	0.00996174139258315	-0.00404438043121985	-15_-15	1.33333333333333
247	Ecd_20141010_P2	-15_-15	40	dqtot	0.0129534687973998	0.00757983929628559	-0.000527036444740396	-0.00329511545936669	1.36944444444444	-0.0396957737254529	-0.0402809154504984	-0.0542918527195523	-0.026877102824304	-15_-15	1.33333333333333
248	Ecd_20141010_P2	-15_-15	40	nu	0.0128448960807341	0.00796568534275986	-0.000479935989123598	-0.00354209692644016	1.36944444444444	-0.0330240351704559	-0.0438363080798431	-0.0443301113269692	-0.0309214832555238	-15_-15	1.33333333333333
249	Ecd_20141010_P2	-15_-15	40	Q	0.00661845823887385	-0.0366377415131556	0.0028134254944089	0.00990806272239161	1.36944444444444	0.265545160152662	0.149379449380147	0.21255101412145	0.144697018190298	-15_-15	1.33333333333333
250	Ecd_20141010_P2	-15_-15	40	ShearCD	0	0	0	0	1.36944444444444	0.00159969534789482	-0.00921610883223253	-0.0088938574207406	-0.0048906627536153	-15_-15	1.33333333333333
251	Ecd_20141010_P2	-15_-15	40	ShearCE	-0.0189227786109624	0.0583826521738551	0.00536326063540564	-0.00441032725187366	1.36944444444444	-0.0458512776162452	0.0315195014452083	-0.0282826562937855	0.020811749611786	-15_-15	1.33333333333333
252	Ecd_20141010_P2	-15_-15	40	ShearT1	0.0302785865657108	-0.04244592458023	-0.00651114563127676	0.00101276672006405	1.36944444444444	0.0258014318001337	-0.0523748007610841	0.00613977177392544	-0.0306823636139066	-15_-15	1.33333333333333
253	Ecd_20141010_P2	-15_-15	40	ShearT2	0	0	0	0	1.36944444444444	0	0	0.0000968282377292109	-0.0000474184732047612	-15_-15	1.33333333333333
254	Ecd_20141010_P2	-15_-15	40	sumContrib	0.0129534687973998	0.00757983929628559	-0.000527036444740396	-0.00329511545936669	1.36944444444444	-0.0396957737254529	-0.0402809154504984	-0.0542918527195524	-0.026877102824304	-15_-15	1.33333333333333
255	Ecd_20141010_P2	-15_-15	40	u	0.00652488517600827	0.011811348739686	0.000402877074014366	-0.0000939892370870111	1.36944444444444	-0.0235021233631848	-0.0485264301595006	-0.0450834897606519	-0.0388629021400208	-15_-15	1.33333333333333
256	Ecd_20141010_P2	-15_-15	41	cagc	-0.0043987666922359	-0.00111295825539233	0.000183947440137794	-0.000648911199896474	1.45277777777778	-0.022794495663063	-0.00249957947449743	-0.0205647164246996	-0.00487458273759071	-15_-15	1.41666666666667
257	Ecd_20141010_P2	-15_-15	41	CEwithCT	-0.000727412311112528	-0.0316664021790497	0.00467892426385791	-0.00336034590950876	1.45277777777778	-0.0473206681965573	-0.00169178398107423	-0.0243732374065009	0.0154432932280829	-15_-15	1.41666666666667
258	Ecd_20141010_P2	-15_-15	41	correlationEffects	0.00222954919924865	0.00288663977126435	0.00056815844868427	0.0000866958967104311	1.45277777777778	-0.018274095788788	-0.00577798428389288	-0.0220142751914233	-0.00997360122445852	-15_-15	1.41666666666667
259	Ecd_20141010_P2	-15_-15	41	crc	0.00662831589148455	0.00399959802665668	0.000384211008546476	0.000735607096606905	1.45277777777778	0.00452039987427499	-0.00327840480939545	-0.00144955876672368	-0.00509901848686781	-15_-15	1.41666666666667
260	Ecd_20141010_P2	-15_-15	41	ct	-0.00024658964427059	-0.000203375593135117	0.000101154404511537	-0.0000147932891740476	1.45277777777778	-0.000988567913470116	-0.00174825884036794	-0.000668350972061732	-0.00202290376336845	-15_-15	1.41666666666667
261	Ecd_20141010_P2	-15_-15	41	deltaCheck	0.000218086543398948	-0.000545854879943839	0.00000533909758730594	-0.000247915327325463	1.45277777777778	0.00688982509839595	-0.00410124750928858	0.00996708049017046	-0.00429229575854531	-15_-15	1.41666666666667
262	Ecd_20141010_P2	-15_-15	41	dqtot	-0.00508749521377874	0.00405023030063317	-0.000883067251243523	-0.00243468875458559	1.45277777777778	-0.0447832689392317	-0.0362306851498652	-0.0551749199707959	-0.0293117915788896	-15_-15	1.41666666666667
263	Ecd_20141010_P2	-15_-15	41	nu	-0.00486940867037979	0.00350437542068933	-0.000877728153656217	-0.00268260408191105	1.45277777777778	-0.0378934438408357	-0.0403319326591538	-0.0452078394806254	-0.0336040873374349	-15_-15	1.41666666666667
264	Ecd_20141010_P2	-15_-15	41	Q	-0.0123043203720885	0.0217449106606996	0.00817668612981454	0.00549773547051795	1.45277777777778	0.253240839780573	0.171124360040847	0.220727700251265	0.150194753660816	-15_-15	1.41666666666667
265	Ecd_20141010_P2	-15_-15	41	ShearCD	0	0	0	0	1.45277777777778	0.00159969534789482	-0.00921610883223253	-0.0088938574207406	-0.0048906627536153	-15_-15	1.41666666666667
266	Ecd_20141010_P2	-15_-15	41	ShearCE	-0.000480822666841938	-0.0314630265859146	0.00457776985934637	-0.00334555262033471	1.45277777777778	-0.0463321002830872	0.000056474859293703	-0.0237048864344392	0.0174661969914513	-15_-15	1.41666666666667
267	Ecd_20141010_P2	-15_-15	41	ShearT1	-0.00658963210191487	0.0328299927084185	-0.0061301499637857	0.000838961258212744	1.45277777777778	0.0192117996982188	-0.0195448080526656	0.00000962181013973982	-0.0298434023556939	-15_-15	1.41666666666667
268	Ecd_20141010_P2	-15_-15	41	ShearT2	0	0	0	0	1.45277777777778	0	0	0.0000968282377292109	-0.0000474184732047612	-15_-15	1.41666666666667
269	Ecd_20141010_P2	-15_-15	41	sumContrib	-0.00508749521377874	0.00405023030063317	-0.000883067251243523	-0.00243468875458559	1.45277777777778	-0.0447832689392317	-0.0362306851498652	-0.0551749199707959	-0.0293117915788896	-15_-15	1.41666666666667
270	Ecd_20141010_P2	-15_-15	41	u	-0.00717693872516115	-0.00245863440415121	-0.000728081435546289	-0.000841238603111714	1.45277777777778	-0.0306790620883459	-0.0509850645636518	-0.0458115711961982	-0.0397041407431325	-15_-15	1.41666666666667
271	Ecd_20141010_P2	-15_-15	42	cagc	0.000632766025548168	-0.0006083065526616	0.000422213163364443	-0.000683638511469895	1.53611111111111	-0.0221617296375148	-0.00310788602715903	-0.0201425032613352	-0.0055582212490606	-15_-15	1.5
272	Ecd_20141010_P2	-15_-15	42	CEwithCT	0.0208632969422273	-0.0193220643603721	0.00409478168687815	-0.00941105642022269	1.53611111111111	-0.02645737125433	-0.0210138483414464	-0.0202784557196227	0.00603223680786016	-15_-15	1.5
273	Ecd_20141010_P2	-15_-15	42	correlationEffects	-0.00397989531959313	0.000744187479581663	0.0011045196411958	-0.000318763170572389	1.53611111111111	-0.0222539911083811	-0.00503379680431122	-0.0209097555502275	-0.0102923643950309	-15_-15	1.5
274	Ecd_20141010_P2	-15_-15	42	crc	-0.0046126613451413	0.00135249403224326	0.000682306477831358	0.000364875340897506	1.53611111111111	-0.0000922614708663072	-0.00192591077715219	-0.000767252288892325	-0.00473414314597031	-15_-15	1.5
275	Ecd_20141010_P2	-15_-15	42	ct	0.0000710914323785911	-0.0000689429570652057	0.0000697813994981979	-0.0000297166138398	1.53611111111111	-0.000917476481091525	-0.00181720179743314	-0.000598569572563534	-0.00205262037720825	-15_-15	1.5
276	Ecd_20141010_P2	-15_-15	42	deltaCheck	0.00134972255742452	0.000587571047363095	-0.000091583641137892	-0.00023295500200841	1.53611111111111	0.00823954765582047	-0.00351367646192549	0.00987549684903257	-0.00452525076055372	-15_-15	1.5
277	Ecd_20141010_P2	-15_-15	42	dqtot	-0.00760777481277463	-0.00880910948885449	-0.000427673788602074	-0.00294442064216042	1.53611111111111	-0.0523910437520063	-0.0450397946387197	-0.0556025937593979	-0.03225621222105	-15_-15	1.5
278	Ecd_20141010_P2	-15_-15	42	nu	-0.0062580522553501	-0.0082215384414914	-0.000519257429739966	-0.00317737564416883	1.53611111111111	-0.0441514960961858	-0.0485534711006452	-0.0457270969103654	-0.0367814629816037	-15_-15	1.5
279	Ecd_20141010_P2	-15_-15	42	Q	-0.0127851430389304	-0.00971811592521504	0.0127544559891609	0.00215218285018323	1.53611111111111	0.240455696741643	0.161406244115632	0.233482156240426	0.152346936510999	-15_-15	1.5
280	Ecd_20141010_P2	-15_-15	42	ShearCD	0	0	0	0	1.53611111111111	0.00159969534789482	-0.00921610883223253	-0.0088938574207406	-0.0048906627536153	-15_-15	1.5
281	Ecd_20141010_P2	-15_-15	42	ShearCE	0.0207922055098487	-0.0192531214033069	0.00402500028737995	-0.0093813398063829	1.53611111111111	-0.0255398947732385	-0.0191966465440132	-0.0196798861470592	0.00808485718506841	-15_-15	1.5
282	Ecd_20141010_P2	-15_-15	42	ShearT1	-0.0244911764354088	0.00976876739193597	-0.00562697511667602	0.00678539894863466	1.53611111111111	-0.00527937673718998	-0.00977604066072961	-0.00561735330653628	-0.0230580034070592	-15_-15	1.5
283	Ecd_20141010_P2	-15_-15	42	ShearT2	0	0	0	0	1.53611111111111	0	0	0.0000968282377292109	-0.0000474184732047612	-15_-15	1.5
284	Ecd_20141010_P2	-15_-15	42	sumContrib	-0.00760777481277462	-0.00880910948885449	-0.000427673788602074	-0.00294442064216042	1.53611111111111	-0.0523910437520063	-0.0450397946387197	-0.055602593759398	-0.03225621222105	-15_-15	1.5
285	Ecd_20141010_P2	-15_-15	42	u	-0.0135136252857508	-0.0100494091797832	-0.000898715744905033	-0.000524733078734359	1.53611111111111	-0.0441926873740967	-0.061034473743435	-0.0467102869411032	-0.0402288738218669	-15_-15	1.5
286	Ecd_20141010_P2	-15_-15	43	cagc	0.00179613658003535	0.00193087707474786	0.0000393508509927379	-0.000436004418863891	1.62027777777778	-0.0203655930574795	-0.00117700895241117	-0.0201031524103425	-0.00599422566792449	-15_-15	1.58333333333333
287	Ecd_20141010_P2	-15_-15	43	CEwithCT	-0.00363916986165472	0.047295777856954	0.000412096899226466	-0.00345619159850161	1.62027777777778	-0.0300965411159847	0.0262819295155077	-0.0198663588203963	0.00257604520935855	-15_-15	1.58333333333333
288	Ecd_20141010_P2	-15_-15	43	correlationEffects	0.00308503541611588	0.00163836057688568	0.000520052167329769	-0.000586713523297575	1.62027777777778	-0.0191689556922652	-0.00339543622742554	-0.0203897033828978	-0.0108790779183285	-15_-15	1.58333333333333
289	Ecd_20141010_P2	-15_-15	43	crc	0.00128889883608053	-0.000292516497862182	0.000480701316337031	-0.000150709104433684	1.62027777777778	0.00119663736521422	-0.00221842727501437	-0.000286550972555295	-0.00488485225040399	-15_-15	1.58333333333333
290	Ecd_20141010_P2	-15_-15	43	ct	-0.000509185211559884	-0.000134583841203566	-0.000137493372799051	-0.000222709600825462	1.62027777777778	-0.00142666169265141	-0.00195178563863671	-0.000736062945362585	-0.00227532997803371	-15_-15	1.58333333333333
291	Ecd_20141010_P2	-15_-15	43	deltaCheck	0.000613235101040566	-0.000283860698699763	-0.0000694371082865722	-0.000294801976227156	1.62027777777778	0.00885278275686104	-0.00379753716062525	0.00980605974074599	-0.00482005273678088	-15_-15	1.58333333333333
292	Ecd_20141010_P2	-15_-15	43	dqtot	0.0016688171639427	-0.00643638908320373	0.00222699680240813	-0.00143030054602776	1.62027777777778	-0.0507222265880636	-0.0514761837219235	-0.0533755969569898	-0.0336865127670778	-15_-15	1.58333333333333
293	Ecd_20141010_P2	-15_-15	43	nu	0.00228205226498327	-0.0067202497819035	0.00215755969412155	-0.00172510252225492	1.62027777777778	-0.0418694438312025	-0.0552737208825487	-0.0435695372162438	-0.0385065655038586	-15_-15	1.58333333333333
294	Ecd_20141010_P2	-15_-15	43	Q	0.00800706247091825	-0.028971237328522	0.0167794562765409	-0.00722915695619966	1.62027777777778	0.248462759212561	0.13243500678711	0.250261612516966	0.145117779554799	-15_-15	1.58333333333333
295	Ecd_20141010_P2	-15_-15	43	ShearCD	0	0	0	0	1.62027777777778	0.00159969534789482	-0.00921610883223253	-0.0088938574207406	-0.0048906627536153	-15_-15	1.58333333333333
296	Ecd_20141010_P2	-15_-15	43	ShearCE	-0.00312998465009484	0.0474303616981576	0.000549590272025518	-0.00323348199767615	1.62027777777778	-0.0286698794233333	0.0282337151541444	-0.0191302958750337	0.00485137518739226	-15_-15	1.58333333333333
297	Ecd_20141010_P2	-15_-15	43	ShearT1	0.00222295160948155	-0.0553705275170434	0.00129484773585189	0.00261260457577142	1.62027777777778	-0.00305642512770843	-0.065146568177773	-0.00432250557068439	-0.0204453988312878	-15_-15	1.58333333333333
298	Ecd_20141010_P2	-15_-15	43	ShearT2	0	0	0	0	1.62027777777778	0	0	0.0000968282377292109	-0.0000474184732047612	-15_-15	1.58333333333333
299	Ecd_20141010_P2	-15_-15	43	sumContrib	0.0016688171639427	-0.00643638908320373	0.00222699680240813	-0.00143030054602776	1.62027777777778	-0.0507222265880636	-0.0514761837219235	-0.0533755969569898	-0.0336865127670778	-15_-15	1.58333333333333
300	Ecd_20141010_P2	-15_-15	43	u	0.0050639773297406	0.000907143385448562	0.0031443706652461	0.00189266346612089	1.62027777777778	-0.0391287100443561	-0.0601273303579865	-0.0435659162758571	-0.038336210355746	-15_-15	1.58333333333333
301	Ecd_20141010_P2	-15_-15	44	cagc	0.00157044936454577	-0.000877528754773108	0.000182800955766028	-0.000105747673835669	1.70333333333333	-0.0187951436929337	-0.00205453770718428	-0.0199203514545764	-0.00609997334176016	-15_-15	1.66666666666667
302	Ecd_20141010_P2	-15_-15	44	CEwithCT	0.0368278218018413	-0.00500634301121084	0.00153004263823315	-0.00440268065231171	1.70333333333333	0.00673128068585663	0.0212755865042968	-0.0183363161821631	-0.00182663544295316	-15_-15	1.66666666666667
303	Ecd_20141010_P2	-15_-15	44	correlationEffects	0.0031801366188456	-0.00566614568915436	0.000465070757531613	0.000229654966793646	1.70333333333333	-0.0159888190734196	-0.0090615819165799	-0.0199246326253661	-0.0106494229515348	-15_-15	1.66666666666667
304	Ecd_20141010_P2	-15_-15	44	crc	0.00160968725429984	-0.00478861693438125	0.000282269801765585	0.000335402640629314	1.70333333333333	0.00280632461951405	-0.00700704420939562	-0.0000042811707897091	-0.00454944960977468	-15_-15	1.66666666666667
305	Ecd_20141010_P2	-15_-15	44	ct	0.000855676418122592	-0.0000697369011278187	-0.0000237106257906748	-0.000110364235657602	1.70333333333333	-0.000570985274528817	-0.00202152253976453	-0.00075977357115326	-0.00238569421369131	-15_-15	1.66666666666667
306	Ecd_20141010_P2	-15_-15	44	deltaCheck	-0.000649955867356256	-0.000694142667580747	-0.0000240862869132073	-0.000281393417178544	1.70333333333333	0.00820282688950478	-0.004491679828206	0.00978197345383279	-0.00510144615395942	-15_-15	1.66666666666667
307	Ecd_20141010_P2	-15_-15	44	dqtot	-0.00331734978947866	0.00695325728691498	0.000775277681588277	-0.00021937958766667	1.70333333333333	-0.0540395763775422	-0.0445229264350085	-0.0526003192754015	-0.0339058923547444	-15_-15	1.66666666666667
308	Ecd_20141010_P2	-15_-15	44	nu	-0.00396730565683492	0.00625911461933423	0.000751191394675069	-0.000500773004845213	1.70333333333333	-0.0458367494880375	-0.0490146062632145	-0.0428183458215688	-0.0390073385087039	-15_-15	1.66666666666667
309	Ecd_20141010_P2	-15_-15	44	Q	0.00487707782082341	0.0184591243696356	0.0173290465485664	-0.0104626389538758	1.70333333333333	0.253339837033384	0.150894131156746	0.267590659065533	0.134655140600923	-15_-15	1.66666666666667
310	Ecd_20141010_P2	-15_-15	44	ShearCD	0	0	0	0	1.70333333333333	0.00159969534789482	-0.00921610883223253	-0.0088938574207406	-0.0048906627536153	-15_-15	1.66666666666667
311	Ecd_20141010_P2	-15_-15	44	ShearCE	0.0359721453837188	-0.00493660611008302	0.00155375326402383	-0.00429231641665411	1.70333333333333	0.00730226596038545	0.0232971090440614	-0.0175765426110099	0.000559058770738152	-15_-15	1.66666666666667
312	Ecd_20141010_P2	-15_-15	44	ShearT1	-0.0433253082101656	0.0176257459872802	-0.00121983571417649	0.0039536460978514	1.70333333333333	-0.046381733337874	-0.0475208221904929	-0.00554234128486088	-0.0164917527334364	-15_-15	1.66666666666667
313	Ecd_20141010_P2	-15_-15	44	ShearT2	0	0	0	0	1.70333333333333	0	0	0.0000968282377292109	-0.0000474184732047612	-15_-15	1.66666666666667
314	Ecd_20141010_P2	-15_-15	44	sumContrib	-0.00331734978947866	0.00695325728691498	0.000775277681588277	-0.00021937958766667	1.70333333333333	-0.0540395763775422	-0.0445229264350085	-0.0526003192754016	-0.0339058923547444	-15_-15	1.66666666666667
315	Ecd_20141010_P2	-15_-15	44	u	0.00317660714294917	0.0233679435840278	0.00295647004811088	0.000676712713502578	1.70333333333333	-0.0359521029014069	-0.0367593867739587	-0.0406094462277462	-0.0376594976422434	-15_-15	1.66666666666667
316	Ecd_20141010_P2	-15_-15	45	cagc	0.000282768250423227	-0.000535646729150402	0.000128293008261148	-0.0000768980998449154	1.78666666666667	-0.0185123754425105	-0.00259018443633468	-0.0197920584463153	-0.00617687144160508	-15_-15	1.75
317	Ecd_20141010_P2	-15_-15	45	CEwithCT	-0.00533563549863982	-0.012459557690286	-0.000666141360692014	0.000711785163539649	1.78666666666667	0.0013956451872168	0.0088160288140108	-0.0190024575428551	-0.00111485027941351	-15_-15	1.75
318	Ecd_20141010_P2	-15_-15	45	correlationEffects	-0.00218864863940271	0.00457501926092104	0.0000814441925781752	-0.000308268791894271	1.78666666666667	-0.0181774677128224	-0.00448656265565886	-0.019843188432788	-0.0109576917434291	-15_-15	1.75
319	Ecd_20141010_P2	-15_-15	45	crc	-0.00247141688982594	0.00511066599007144	-0.0000468488156829722	-0.000231370692049355	1.78666666666667	0.000334907729688115	-0.00189637821932418	-0.0000511299864726813	-0.00478082030182403	-15_-15	1.75
320	Ecd_20141010_P2	-15_-15	45	ct	0.0000641472633298694	-0.000196409809397375	-0.0000427506552483359	-0.000105904592454684	1.78666666666667	-0.000506838011198947	-0.0022179323491619	-0.000802524226401596	-0.002491598806146	-15_-15	1.75
321	Ecd_20141010_P2	-15_-15	45	deltaCheck	-0.0000379989465001708	-0.0012473374739631	0.000197081941822016	-0.000277090595803273	1.78666666666667	0.00816482794300461	-0.00573901730216909	0.0099790553956548	-0.00537853674976269	-15_-15	1.75
322	Ecd_20141010_P2	-15_-15	45	dqtot	-0.00953109673559343	0.00222522182173931	-0.000319764927227665	0.00124488620400991	1.78666666666667	-0.0635706731131357	-0.0422977046132692	-0.0529200842026292	-0.0326610061507345	-15_-15	1.75
323	Ecd_20141010_P2	-15_-15	45	nu	-0.0095690956820936	0.000977884347776211	-0.000122682985405649	0.000967795608206635	1.78666666666667	-0.0554058451701311	-0.0480367219154383	-0.0429410288069744	-0.0380395429004972	-15_-15	1.75
324	Ecd_20141010_P2	-15_-15	45	Q	0.0408492232045422	0.0135225182595526	0.0188827998125902	-0.0147549553705299	1.78666666666667	0.294189060237927	0.164416649416298	0.286473458878123	0.119900185230394	-15_-15	1.75
325	Ecd_20141010_P2	-15_-15	45	ShearCD	0	0	0	0	1.78666666666667	0.00159969534789482	-0.00921610883223253	-0.0088938574207406	-0.0048906627536153	-15_-15	1.75
326	Ecd_20141010_P2	-15_-15	45	ShearCE	-0.00539978276196969	-0.0122631478808887	-0.000623390705443678	0.000817689755994334	1.78666666666667	0.00190248319841576	0.0110339611631727	-0.0181999333164535	0.00137674852673249	-15_-15	1.75
327	Ecd_20141010_P2	-15_-15	45	ShearT1	-0.00200681259755089	0.0101097602511043	0.000264932240886174	0.000841369832364528	1.78666666666667	-0.0483885459354249	-0.0374110619393886	-0.0052774090439747	-0.0156503829010718	-15_-15	1.75
328	Ecd_20141010_P2	-15_-15	45	ShearT2	0	0	0	0	1.78666666666667	0	0	0.0000968282377292109	-0.0000474184732047612	-15_-15	1.75
329	Ecd_20141010_P2	-15_-15	45	sumContrib	-0.00953109673559343	0.00222522182173931	-0.000319764927227665	0.00124488620400991	1.78666666666667	-0.0635706731131357	-0.0422977046132692	-0.0529200842026292	-0.0326610061507345	-15_-15	1.75
330	Ecd_20141010_P2	-15_-15	45	u	0.00353367743230298	0.0031792792864309	0.000536911555796179	0.0016134921284107	1.78666666666667	-0.032418425469104	-0.0335801074875278	-0.04007253467195	-0.0360460055138327	-15_-15	1.75
331	Ecd_20141010_P2	-15_-15	46	cagc	-0.00247856366604197	-0.00143692270622024	-0.000906067282577728	0.000210523993938682	1.87	-0.0209909391085524	-0.00402710714255492	-0.020698125728893	-0.00596634744766639	-15_-15	1.83333333333333
332	Ecd_20141010_P2	-15_-15	46	CEwithCT	0.00128196842023905	-0.0347206498189873	-0.000674584695145725	-0.0036726604673145	1.87	0.00267761360745585	-0.0259046210049765	-0.0196770422380009	-0.00478751074672802	-15_-15	1.83333333333333
333	Ecd_20141010_P2	-15_-15	46	correlationEffects	0.000131733916345041	-0.00236833018226949	-0.00018403899814279	0.000587565975865101	1.87	-0.0180457337964773	-0.00685489283792835	-0.0200272274309308	-0.010370125767564	-15_-15	1.83333333333333
334	Ecd_20141010_P2	-15_-15	46	crc	0.00261029758238702	-0.000931407476049253	0.000722028284434938	0.000377041981926418	1.87	0.00294520531207513	-0.00282778569537343	0.000670898297962257	-0.00440377831989761	-15_-15	1.83333333333333
335	Ecd_20141010_P2	-15_-15	46	ct	0.00011520913629956	0.000823343609960193	-0.0000256709328151069	-0.0000939986120520157	1.87	-0.000391628874899387	-0.00139458873920171	-0.000828195159216703	-0.00258559741819801	-15_-15	1.83333333333333
336	Ecd_20141010_P2	-15_-15	46	deltaCheck	0.0000773101331122273	0.000410840412010319	0.000291041147933548	-0.000358772737632951	1.87	0.00824213807611684	-0.00532817689015877	0.0102700965435884	-0.00573730948739564	-15_-15	1.83333333333333
337	Ecd_20141010_P2	-15_-15	46	dqtot	-0.000408397940067378	-0.0121090478666492	-0.00259450291451869	-0.00025651215733226	1.87	-0.063979071053203	-0.0544067524799184	-0.0555145871171479	-0.0329175183080668	-15_-15	1.83333333333333
338	Ecd_20141010_P2	-15_-15	46	nu	-0.00033108780695515	-0.0116982074546389	-0.00230346176658514	-0.000615284894965211	1.87	-0.0557369329770862	-0.0597349293700772	-0.0452444905735595	-0.0386548277954624	-15_-15	1.83333333333333
339	Ecd_20141010_P2	-15_-15	46	Q	0.0354494404425725	0.00125937037866396	0.0182594091071465	-0.0139372656145356	1.87	0.329638500680499	0.165676019794962	0.30473286798527	0.105962919615858	-15_-15	1.83333333333333
340	Ecd_20141010_P2	-15_-15	46	ShearCD	0	0	0	0	1.87	0.00159969534789482	-0.00921610883223253	-0.0088938574207406	-0.0048906627536153	-15_-15	1.83333333333333
341	Ecd_20141010_P2	-15_-15	46	ShearCE	0.00116675928393949	-0.0355439934289475	-0.000648913762330619	-0.00357866185526248	1.87	0.00306924248235524	-0.0245100322657748	-0.0188488470787842	-0.00220191332853	-15_-15	1.83333333333333
342	Ecd_20141010_P2	-15_-15	46	ShearT1	-0.00182210027665147	0.0249799321346076	-0.00173587922123017	0.00282858233411714	1.87	-0.0502106462120764	-0.012431129804781	-0.00701328826520487	-0.0128218005669547	-15_-15	1.83333333333333
343	Ecd_20141010_P2	-15_-15	46	ShearT2	0	0	0	0	1.87	0	0	0.0000968282377292109	-0.0000474184732047612	-15_-15	1.83333333333333
344	Ecd_20141010_P2	-15_-15	46	sumContrib	-0.000408397940067378	-0.0121090478666492	-0.00259450291451869	-0.000256512157332261	1.87	-0.0639790710532031	-0.0544067524799184	-0.0555145871171479	-0.0329175183080668	-15_-15	1.83333333333333
345	Ecd_20141010_P2	-15_-15	46	u	0.00172798999178757	-0.0236784978476668	0.0000544889363158375	-0.000244449722517205	1.87	-0.0306904354773164	-0.0572586053351946	-0.0400180457356342	-0.0362904552363499	-15_-15	1.83333333333333
346	Ecd_20141010_P2	-15_-15	47	cagc	0.000603333976616799	-0.00133292736059172	-0.000233122721432952	0.000137790506654401	1.95333333333333	-0.0203876051319356	-0.00536003450314664	-0.020931248450326	-0.00582855694101199	-15_-15	1.91666666666667
347	Ecd_20141010_P2	-15_-15	47	CEwithCT	0.0130121297110685	-0.0193986054191703	0.00204819104967857	-0.00324130720033597	1.95333333333333	0.0156897433185243	-0.0453032264241468	-0.0176288511883223	-0.00802881794706398	-15_-15	1.91666666666667
348	Ecd_20141010_P2	-15_-15	47	correlationEffects	0.0039116792659454	-0.00160010049204764	0.000175540632387837	0.00070343239112733	1.95333333333333	-0.0141340545305319	-0.00845499332997599	-0.0198516867985429	-0.00966669337643668	-15_-15	1.91666666666667
349	Ecd_20141010_P2	-15_-15	47	crc	0.0033083452893286	-0.00026717313145592	0.000408663353820789	0.000565641884472928	1.95333333333333	0.00625355060140374	-0.00309495882682935	0.00107956165178305	-0.00383813643542469	-15_-15	1.91666666666667
350	Ecd_20141010_P2	-15_-15	47	ct	-0.000299995175150013	-0.0002840156278473	-0.0000827440339991485	-0.0000203149201752313	1.95333333333333	-0.0006916240500494	-0.00167860436704901	-0.000910939193215851	-0.00260591233837324	-15_-15	1.91666666666667
351	Ecd_20141010_P2	-15_-15	47	deltaCheck	-0.00000652693050020615	-0.0000554216862183564	0.000247179568511066	-0.000311498743512655	1.95333333333333	0.00823561114561663	-0.00538359857637713	0.0105172761120994	-0.0060488082309083	-15_-15	1.91666666666667
352	Ecd_20141010_P2	-15_-15	47	dqtot	0.00910681629472596	-0.0157761940910576	-0.00165654053726965	-0.00152187680373486	1.95333333333333	-0.0548722547584771	-0.070182946570976	-0.0571711276544175	-0.0344393951118017	-15_-15	1.91666666666667
353	Ecd_20141010_P2	-15_-15	47	nu	0.00910028936422576	-0.015831615777276	-0.00140936096875858	-0.00183337554724752	1.95333333333333	-0.0466366436128604	-0.0755665451473532	-0.0466538515423181	-0.04048820334271	-15_-15	1.91666666666667
354	Ecd_20141010_P2	-15_-15	47	Q	0.036616199726512	-0.0342846230502835	0.0176104953448159	-0.0175159274697981	1.95333333333333	0.366254700407011	0.131391396744679	0.322343363330085	0.0884469921460599	-15_-15	1.91666666666667
355	Ecd_20141010_P2	-15_-15	47	ShearCD	0	0	0	0	1.95333333333333	0.00159969534789482	-0.00921610883223253	-0.0088938574207406	-0.0048906627536153	-15_-15	1.91666666666667
356	Ecd_20141010_P2	-15_-15	47	ShearCE	0.0133121248862185	-0.019114589791323	0.00213093508367772	-0.00322099228016074	1.95333333333333	0.0163813673685737	-0.0436246220570978	-0.0167179119951064	-0.00542290560869073	-15_-15	1.91666666666667
357	Ecd_20141010_P2	-15_-15	47	ShearT1	-0.00781699268228789	0.00522251182016034	-0.00388027221933606	0.00101599800547377	1.95333333333333	-0.0580276388943643	-0.00720861798462067	-0.0108935604845409	-0.0118058025614809	-15_-15	1.91666666666667
358	Ecd_20141010_P2	-15_-15	47	ShearT2	0	0	0	0	1.95333333333333	0	0	0.0000968282377292109	-0.0000474184732047612	-15_-15	1.91666666666667
359	Ecd_20141010_P2	-15_-15	47	sumContrib	0.00910681629472596	-0.0157761940910576	-0.00165654053726965	-0.00152187680373486	1.95333333333333	-0.0548722547584771	-0.070182946570976	-0.0571711276544176	-0.0344393951118017	-15_-15	1.91666666666667
360	Ecd_20141010_P2	-15_-15	47	u	0.0182967341689776	-0.0119211707093582	0.00108505700392855	0.000665214922895455	1.95333333333333	-0.0123937013083388	-0.0691797760445528	-0.0389329887317056	-0.0356252403134545	-15_-15	1.91666666666667
361	Ecd_20141010_P2	-15_-15	48	cagc	-0.00342916896518944	0.00255670897553057	-0.000259887066146406	0.000193287391009272	2.03666666666667	-0.0238167740971251	-0.00280332552761607	-0.0211911355164724	-0.00563526955000272	-15_-15	2
362	Ecd_20141010_P2	-15_-15	48	CEwithCT	-0.0218349601402818	0.0253454088941204	0.00163367146804888	-0.00285561674473611	2.03666666666667	-0.00614521682175753	-0.0199578175300264	-0.0159951797202734	-0.0108844346918001	-15_-15	2
363	Ecd_20141010_P2	-15_-15	48	correlationEffects	-0.00377729539392124	-0.000570935420156567	0.000741419884137012	0.000276434044826473	2.03666666666667	-0.0179113499244532	-0.00902592875013256	-0.0191102669144059	-0.00939025933161021	-15_-15	2
364	Ecd_20141010_P2	-15_-15	48	crc	-0.000348126428731799	-0.00312764439568714	0.00100130695028342	0.0000831466538172009	2.03666666666667	0.00590542417267194	-0.00622260322251649	0.00208086860206646	-0.00375498978160748	-15_-15	2
365	Ecd_20141010_P2	-15_-15	48	ct	-0.00151579948623469	-0.00210037925298549	-0.0000819750290319705	-0.0000127886904795287	2.03666666666667	-0.00220742353628409	-0.0037789836200345	-0.000992914222247822	-0.00261870102885277	-15_-15	2
366	Ecd_20141010_P2	-15_-15	48	deltaCheck	-0.000620052546184358	-0.00140258575019572	0.000104530274231669	-0.000424716902848319	2.03666666666667	0.00761555859943227	-0.00678618432657285	0.0106218063863311	-0.00647352513375662	-15_-15	2
367	Ecd_20141010_P2	-15_-15	48	dqtot	0.0177038752093443	0.0153842905374261	-0.0016950323146526	0.00123091811422786	2.03666666666667	-0.0371683795491327	-0.05479865603355	-0.0588661599690701	-0.0332084769975738	-15_-15	2
368	Ecd_20141010_P2	-15_-15	48	nu	0.01708382266316	0.0139817047872304	-0.00159050204042093	0.000806201211379539	2.03666666666667	-0.0295528209497005	-0.0615848403601228	-0.048244353582739	-0.0396820021313304	-15_-15	2
369	Ecd_20141010_P2	-15_-15	48	Q	0.0499283246127304	-0.0533992128416066	0.0197414304284936	-0.0207369197499588	2.03666666666667	0.416183025019741	0.0779921839030721	0.342084793758579	0.0677100723961011	-15_-15	2
370	Ecd_20141010_P2	-15_-15	48	ShearCD	0	0	0	0	2.03666666666667	0.00159969534789482	-0.00921610883223253	-0.0088938574207406	-0.0048906627536153	-15_-15	2
371	Ecd_20141010_P2	-15_-15	48	ShearCE	-0.0203191606540471	0.0274457881471059	0.00171564649708085	-0.00284282805425658	2.03666666666667	-0.00393779328547343	-0.0161788339099919	-0.0150022654980256	-0.00826573366294732	-15_-15	2
372	Ecd_20141010_P2	-15_-15	48	ShearT1	0.0433161307435474	-0.00939018293653776	-0.00407012366683848	0.0038101008141375	2.03666666666667	-0.0147115081508169	-0.0165988009211584	-0.0149636841513794	-0.00799570174734344	-15_-15	2
373	Ecd_20141010_P2	-15_-15	48	ShearT2	0	0	0	0	2.03666666666667	0	0	0.0000968282377292109	-0.0000474184732047612	-15_-15	2
374	Ecd_20141010_P2	-15_-15	48	sumContrib	0.0177038752093443	0.0153842905374261	-0.0016950323146526	0.00123091811422786	2.03666666666667	-0.0371683795491328	-0.05479865603355	-0.0588661599690701	-0.0332084769975738	-15_-15	2
375	Ecd_20141010_P2	-15_-15	48	u	0.0226361906457082	0.0321135766016022	0.00155371346696655	0.00336854494649228	2.03666666666667	0.0102424893373695	-0.0370661994429506	-0.0373792752647391	-0.0322566953669622	-15_-15	2
376	Ecd_20141010_P2	-15_-15	49	cagc	0.00217889398850414	0.00193733072569663	-0.000675935790175465	-0.000130564698740573	2.12	-0.021637880108621	-0.000865994801919441	-0.0218670713066478	-0.00576583424874329	-15_-15	2.08333333333333
377	Ecd_20141010_P2	-15_-15	49	CEwithCT	-0.00750649700122291	-0.00115315540879621	0.00204666966779782	-0.00665016633384838	2.12	-0.0136517138229804	-0.0211109729388226	-0.0139485100524756	-0.0175346010256485	-15_-15	2.08333333333333
378	Ecd_20141010_P2	-15_-15	49	correlationEffects	0.000900815628342652	0.00625011273092581	0.000162296378884307	-0.000434140200844821	2.12	-0.0170105342961105	-0.00277581601920675	-0.0189479705355216	-0.00982439953245503	-15_-15	2.08333333333333
379	Ecd_20141010_P2	-15_-15	49	crc	-0.00127807836016148	0.00431278200522918	0.000838232169059773	-0.000303575502104248	2.12	0.00462734581251045	-0.0019098212172873	0.00291910077112624	-0.00405856528371173	-15_-15	2.08333333333333
380	Ecd_20141010_P2	-15_-15	49	ct	0.00125735608360495	0.00121949728780068	-0.0000385544382169434	-0.00000193287562009829	2.12	-0.000950067452679142	-0.00255948633223382	-0.00103146866046477	-0.00262063390447287	-15_-15	2.08333333333333
381	Ecd_20141010_P2	-15_-15	49	deltaCheck	0.000245129096953716	-0.000142255018974269	-0.000000357801660623379	-0.000367217949189058	2.12	0.00786068769638599	-0.00692843934554712	0.0106214485846705	-0.00684074308294568	-15_-15	2.08333333333333
382	Ecd_20141010_P2	-15_-15	49	dqtot	-0.0134420203793664	0.0102203487598435	-0.00199396761713236	0.00239237884048798	2.12	-0.0506103999284991	-0.0445783072737064	-0.0608601275862025	-0.0308160981570858	-15_-15	2.08333333333333
383	Ecd_20141010_P2	-15_-15	49	nu	-0.0131968912824127	0.0100780937408693	-0.00199432541879298	0.00202516089129892	2.12	-0.0427497122321132	-0.0515067466192535	-0.050238679001532	-0.0376568412400315	-15_-15	2.08333333333333
384	Ecd_20141010_P2	-15_-15	49	Q	0.0296091639586833	-0.0259534246945007	0.0214570769255745	-0.0235797478042154	2.12	0.445792188978425	0.0520387592085714	0.363541870684154	0.0441303245918857	-15_-15	2.08333333333333
385	Ecd_20141010_P2	-15_-15	49	ShearCD	0	0	0	0	2.12	0.00159969534789482	-0.00921610883223253	-0.0088938574207406	-0.0048906627536153	-15_-15	2.08333333333333
386	Ecd_20141010_P2	-15_-15	49	ShearCE	-0.00876385308482786	-0.00237265269659688	0.00208522410601476	-0.00664823345822828	2.12	-0.0127016463703013	-0.0185514866065888	-0.0129170413920108	-0.0149139671211756	-15_-15	2.08333333333333
387	Ecd_20141010_P2	-15_-15	49	ShearT1	-0.00683633900648613	0.00512339143771394	-0.00420293366381449	0.00947668537518118	2.12	-0.021547847157303	-0.0114754094834445	-0.0191666178151939	0.00148098362783774	-15_-15	2.08333333333333
388	Ecd_20141010_P2	-15_-15	49	ShearT2	0	0	0	0	2.12	0	0	0.0000968282377292109	-0.0000474184732047612	-15_-15	2.08333333333333
389	Ecd_20141010_P2	-15_-15	49	sumContrib	-0.0134420203793664	0.0102203487598435	-0.00199396761713236	0.00239237884048798	2.12	-0.0506103999284991	-0.0445783072737064	-0.0608601275862025	-0.0308160981570858	-15_-15	2.08333333333333
390	Ecd_20141010_P2	-15_-15	49	u	-0.0158259096282063	-0.0162443518198254	-0.000228641102382852	0.0039702981780508	2.12	-0.00558342029083685	-0.053310551262776	-0.037607916367122	-0.0282863971889114	-15_-15	2.08333333333333
391	Ecd_20141010_P2	-15_-15	50	cagc	-0.00227449187601543	0.000701512787107852	-0.000448729635109258	-0.0000846138891543483	2.20333333333333	-0.0239123719846364	-0.000164482014811588	-0.0223158009417571	-0.00585044813789764	-15_-15	2.16666666666667
392	Ecd_20141010_P2	-15_-15	50	CEwithCT	-0.0211181074754352	0.000653662016181739	-0.000544272610029944	-0.00278386390310926	2.20333333333333	-0.0347698212984157	-0.0204573109226409	-0.0144927826625055	-0.0203184649287577	-15_-15	2.16666666666667
393	Ecd_20141010_P2	-15_-15	50	correlationEffects	-0.00442309635989647	-0.00104396270375054	0.0000953867053511547	0.00016135258401422	2.20333333333333	-0.021433630656007	-0.00381977872295728	-0.0188525838301704	-0.00966304694844081	-15_-15	2.16666666666667
394	Ecd_20141010_P2	-15_-15	50	crc	-0.00214860448388104	-0.00174547549085839	0.000544116340460412	0.000245966473168568	2.20333333333333	0.00247874132862941	-0.00365529670814569	0.00346321711158665	-0.00381259881054316	-15_-15	2.16666666666667
395	Ecd_20141010_P2	-15_-15	50	ct	-0.0000339570805731918	-0.0000292611776979287	-0.000342328309725027	-0.000122095227041737	2.20333333333333	-0.000984024533252334	-0.00258874750993175	-0.00137379697018979	-0.00274272913151461	-15_-15	2.16666666666667
396	Ecd_20141010_P2	-15_-15	50	deltaCheck	0.00108752493531885	-0.00006079588410789	0.0000401009285122047	-0.000278208208472184	2.20333333333333	0.00894821263170484	-0.00698923522965501	0.0106615495131827	-0.00711895129141786	-15_-15	2.16666666666667
397	Ecd_20141010_P2	-15_-15	50	dqtot	-0.00555625679385788	0.0104113007710314	-0.00130351469488474	0.00129160874411916	2.20333333333333	-0.056166656722357	-0.034167006502675	-0.0621636422810872	-0.0295244894129667	-15_-15	2.16666666666667
398	Ecd_20141010_P2	-15_-15	50	nu	-0.00446873185853902	0.0103505048869235	-0.00126341376637253	0.00101340053564697	2.20333333333333	-0.0472184440906522	-0.04115624173233	-0.0515020927679046	-0.0366434407043845	-15_-15	2.16666666666667
399	Ecd_20141010_P2	-15_-15	50	Q	0.0208453108738554	-0.0283260773910976	0.0235423010315892	-0.0302279812624437	2.20333333333333	0.46663749985228	0.0237126818174738	0.387084171715743	0.013902343329442	-15_-15	2.16666666666667
400	Ecd_20141010_P2	-15_-15	50	ShearCD	0	0	0	0	2.20333333333333	0.00159969534789482	-0.00921610883223253	-0.0088938574207406	-0.0048906627536153	-15_-15	2.16666666666667
401	Ecd_20141010_P2	-15_-15	50	ShearCE	-0.021084150394862	0.000682923193879668	-0.000201944300304918	-0.00266176867606752	2.20333333333333	-0.0337857967651633	-0.0178685634127091	-0.0131189856923157	-0.0175757357972431	-15_-15	2.16666666666667
402	Ecd_20141010_P2	-15_-15	50	ShearT1	0.0199849470414738	0.0108016014586002	-0.00085462879020595	0.0039141200632142	2.20333333333333	-0.0015629001158292	-0.000673808024844305	-0.0200212466053999	0.00539510369105194	-15_-15	2.16666666666667
403	Ecd_20141010_P2	-15_-15	50	ShearT2	0	0	0	0	2.20333333333333	0	0	0.0000968282377292109	-0.0000474184732047612	-15_-15	2.16666666666667
404	Ecd_20141010_P2	-15_-15	50	sumContrib	-0.00555625679385787	0.0104113007710314	-0.00130351469488474	0.00129160874411916	2.20333333333333	-0.056166656722357	-0.034167006502675	-0.0621636422810872	-0.0295244894129667	-15_-15	2.16666666666667
405	Ecd_20141010_P2	-15_-15	50	u	-0.0185375611345982	0.010721185776107	-0.000792187070045915	0.00336403514171297	2.20333333333333	-0.0241209814254351	-0.042589365486669	-0.0384001034371679	-0.0249223620471984	-15_-15	2.16666666666667
406	Ecd_20141010_P2	-15_-15	51	cagc	-0.00445009709454572	0.00109362472903199	-0.000467374674574601	0.0000631584626282404	2.28666666666667	-0.0283624690791821	0.000929142714220401	-0.0227831756163317	-0.0057872896752694	-15_-15	2.25
407	Ecd_20141010_P2	-15_-15	51	CEwithCT	-0.0192438662336321	0.0100326639801569	-0.00270479132589248	-0.00498549600522659	2.28666666666667	-0.0540136875320477	-0.010424646942484	-0.017197573988398	-0.0253039609339843	-15_-15	2.25
408	Ecd_20141010_P2	-15_-15	51	correlationEffects	-0.00109444331160036	0.00161838040231616	0.000244513342172035	0.0000307953042858881	2.28666666666667	-0.0225280739676073	-0.00220139832064113	-0.0186080704879984	-0.00963225164415492	-15_-15	2.25
409	Ecd_20141010_P2	-15_-15	51	crc	0.00335565378294535	0.000524755673284169	0.000711888016746636	-0.0000323631583423522	2.28666666666667	0.00583439511157476	-0.00313054103486153	0.00417510512833329	-0.00384496196888552	-15_-15	2.25
410	Ecd_20141010_P2	-15_-15	51	ct	-0.0000403339969133673	0.00000987953012676256	-0.00029265763564625	-0.0000103426837096465	2.28666666666667	-0.0010243585301657	-0.00257886797980499	-0.00166645460583604	-0.00275307181522426	-15_-15	2.25
411	Ecd_20141010_P2	-15_-15	51	deltaCheck	0.000924978550561192	-0.000512657513652192	0.000101449837916485	-0.000101778963252369	2.28666666666667	0.00987319118226603	-0.0075018927433072	0.0107629993510992	-0.00722073025467023	-15_-15	2.25
412	Ecd_20141010_P2	-15_-15	51	dqtot	-0.0120686490628014	-0.00893554267847825	-0.00251059346125435	0.00130780883108729	2.28666666666667	-0.0682353057851584	-0.0431025491811533	-0.0646742357423416	-0.0282166805818794	-15_-15	2.25
413	Ecd_20141010_P2	-15_-15	51	nu	-0.0111436705122402	-0.00944820019213044	-0.00240914362333786	0.00120602986783492	2.28666666666667	-0.0583621146028924	-0.0506044419244605	-0.0539112363912424	-0.0354374108365496	-15_-15	2.25
414	Ecd_20141010_P2	-15_-15	51	Q	-0.000238839521006612	-0.0276431541972179	0.0233403567312843	-0.0328897499385112	2.28666666666667	0.466398660331274	-0.00393047237974406	0.410424528447027	-0.0189874066090692	-15_-15	2.25
415	Ecd_20141010_P2	-15_-15	51	ShearCD	0	0	0	0	2.28666666666667	0.00159969534789482	-0.00921610883223253	-0.0088938574207406	-0.0048906627536153	-15_-15	2.25
416	Ecd_20141010_P2	-15_-15	51	ShearCE	-0.0192035322367187	0.0100227844500301	-0.00241213369024623	-0.00497515332151694	2.28666666666667	-0.052989329001882	-0.00784577896267903	-0.015531119382562	-0.0225508891187601	-15_-15	2.25
417	Ecd_20141010_P2	-15_-15	51	ShearT1	0.008269660482431	-0.0205865870609513	-0.0000503154775339023	0.00626250953202799	2.28666666666667	0.00670676036660181	-0.0212603950857956	-0.0200715620829338	0.0116576132230799	-15_-15	2.25
418	Ecd_20141010_P2	-15_-15	51	ShearT2	0	0	0	0	2.28666666666667	0	0	0.0000968282377292109	-0.0000474184732047612	-15_-15	2.25
419	Ecd_20141010_P2	-15_-15	51	sumContrib	-0.0120686490628014	-0.00893554267847825	-0.00251059346125435	0.00130780883108729	2.28666666666667	-0.0682353057851585	-0.0431025491811533	-0.0646742357423416	-0.0282166805818794	-15_-15	2.25
420	Ecd_20141010_P2	-15_-15	51	u	0.00121823636172451	-0.0086260116205209	-0.00270997971388034	0.0016552282704264	2.28666666666667	-0.0229027450637105	-0.0512153771071899	-0.0411100831510482	-0.023267133776772	-15_-15	2.25
421	Ecd_20141010_P2	-15_-15	52	cagc	0.00300362348035664	-0.00191302661551942	-0.000333198279470041	-0.000189537981808255	2.37	-0.0253588455988255	-0.000983883901299018	-0.0231163738958017	-0.00597682765707765	-15_-15	2.33333333333333
422	Ecd_20141010_P2	-15_-15	52	CEwithCT	0.0292231208819547	-0.0269215162422858	-0.00293865544205847	-0.00588821039883542	2.37	-0.024790566650093	-0.0373461631847699	-0.0201362294304565	-0.0311921713328197	-15_-15	2.33333333333333
423	Ecd_20141010_P2	-15_-15	52	correlationEffects	0.00618492513508555	0.00416117033914887	0.000175940222953292	0.00000146860200867684	2.37	-0.0163431488325218	0.00195977201850774	-0.0184321302650451	-0.00963078304214624	-15_-15	2.33333333333333
424	Ecd_20141010_P2	-15_-15	52	crc	0.00318130165472891	0.00607419695466829	0.000509138502423333	0.000191006583816932	2.37	0.00901569676630367	0.00294365591980676	0.00468424363075662	-0.00365395538506859	-15_-15	2.33333333333333
425	Ecd_20141010_P2	-15_-15	52	ct	-0.000874393757295048	0.000607145017509511	-0.000197653659246103	-0.0000703491093832098	2.37	-0.00189875228746075	-0.00197172296229548	-0.00186410826508215	-0.00282342092460746	-15_-15	2.33333333333333
426	Ecd_20141010_P2	-15_-15	52	deltaCheck	-0.000264390830248353	-0.0000258409446205858	0.000118126688250617	-0.0000926523233628355	2.37	0.00960880035201768	-0.00752773368792779	0.0108811260393498	-0.00731338257803306	-15_-15	2.33333333333333
427	Ecd_20141010_P2	-15_-15	52	dqtot	0.00523009093596065	-0.00986878080979547	-0.00230172811704744	0.000538374446185225	2.37	-0.0630052148491978	-0.0529713299909487	-0.066975963859389	-0.0276783061356942	-15_-15	2.33333333333333
428	Ecd_20141010_P2	-15_-15	52	nu	0.0049657001057123	-0.00989462175441606	-0.00218360142879683	0.00044572212282239	2.37	-0.0533964144971801	-0.0604990636788765	-0.0560948378200393	-0.0349916887137272	-15_-15	2.33333333333333
429	Ecd_20141010_P2	-15_-15	52	Q	-0.0194423717577253	-0.0176203697471878	0.0209282230410381	-0.0378649032600281	2.37	0.446956288573548	-0.0215508421269318	0.431352751488065	-0.0568523098690973	-15_-15	2.33333333333333
430	Ecd_20141010_P2	-15_-15	52	ShearCD	0	0	0	0	2.37	0.00159969534789482	-0.00921610883223253	-0.0088938574207406	-0.0048906627536153	-15_-15	2.33333333333333
431	Ecd_20141010_P2	-15_-15	52	ShearCE	0.0300975146392498	-0.0275286612597953	-0.00274100178281237	-0.00581786128945221	2.37	-0.0228918143626322	-0.0353744402224744	-0.0182721211653743	-0.0283687504082123	-15_-15	2.33333333333333
432	Ecd_20141010_P2	-15_-15	52	ShearT1	-0.0301779550810796	0.0128915650933415	0.000460987102057734	0.00642511624301197	2.37	-0.0234711947144778	-0.00836882999245409	-0.019610574980876	0.0180827294660919	-15_-15	2.33333333333333
433	Ecd_20141010_P2	-15_-15	52	ShearT2	0	0	0	0	2.37	0	0	0.0000968282377292109	-0.0000474184732047612	-15_-15	2.33333333333333
434	Ecd_20141010_P2	-15_-15	52	sumContrib	0.00523009093596065	-0.00986878080979547	-0.00230172811704744	0.000538374446185223	2.37	-0.0630052148491978	-0.0529713299909487	-0.066975963859389	-0.0276783061356942	-15_-15	2.33333333333333
435	Ecd_20141010_P2	-15_-15	52	u	0.00415931001857875	0.00754767669538805	0.00015561691159369	0.00114586739517958	2.37	-0.0187434350451318	-0.0436677004118018	-0.0409544662394545	-0.0221212663815925	-15_-15	2.33333333333333
436	Ecd_20141010_P2	-15_-15	53	cagc	0.000338358233700169	0.00000215917524197876	-0.000264683280140935	-0.0000769039952309907	2.45333333333333	-0.0250204873651253	-0.000981724726057039	-0.0233810571759427	-0.00605373165230865	-15_-15	2.41666666666667
437	Ecd_20141010_P2	-15_-15	53	CEwithCT	0.0163035815443006	-0.0150794693487737	-0.00406172481156024	-0.00505331676112018	2.45333333333333	-0.00848698510579238	-0.0524256325335436	-0.0241979542420167	-0.0362454880939399	-15_-15	2.41666666666667
438	Ecd_20141010_P2	-15_-15	53	correlationEffects	0.0022447764496478	-0.00395279432972776	-0.000188200689732255	0.000301518835605591	2.45333333333333	-0.014098372382874	-0.00199302231122002	-0.0186203309547774	-0.00932926420654065	-15_-15	2.41666666666667
439	Ecd_20141010_P2	-15_-15	53	crc	0.00190641821594763	-0.00395495350496974	0.0000764825904086801	0.000378422830836581	2.45333333333333	0.0109221149822513	-0.00101129758516298	0.0047607262211653	-0.003275532554232	-15_-15	2.41666666666667
440	Ecd_20141010_P2	-15_-15	53	ct	0.0000795504870175491	0.0000138455695875235	-0.0000584054551988959	-0.000037109271145713	2.45333333333333	-0.0018192018004432	-0.00195787739270796	-0.00192251372028104	-0.00286053019575318	-15_-15	2.41666666666667
441	Ecd_20141010_P2	-15_-15	53	deltaCheck	-0.000219419679648855	-0.000657828705329204	0.000149820496275047	-0.0000290228550256152	2.45333333333333	0.00938938067236883	-0.00818556239325699	0.0110309465356248	-0.00734240543305868	-15_-15	2.41666666666667
442	Ecd_20141010_P2	-15_-15	53	dqtot	-0.00803118436398705	0.0214716346087354	-0.00307830270084496	0.00119854451566463	2.45333333333333	-0.0710363992131849	-0.0314996953822133	-0.070054266560234	-0.0264797616200295	-15_-15	2.41666666666667
443	Ecd_20141010_P2	-15_-15	53	nu	-0.0082506040436359	0.0208138059034062	-0.00292848220456991	0.00116952166063901	2.45333333333333	-0.061647018540816	-0.0396852577754703	-0.0590233200246092	-0.0338221670530882	-15_-15	2.41666666666667
444	Ecd_20141010_P2	-15_-15	53	Q	0.0106551428815245	-0.0451490310069831	0.0181872212582257	-0.0436827645494803	2.45333333333333	0.457611431455073	-0.066699873133915	0.449539972746291	-0.100535074418578	-15_-15	2.41666666666667
445	Ecd_20141010_P2	-15_-15	53	ShearCD	0	0	0	0	2.45333333333333	0.00159969534789482	-0.00921610883223253	-0.0088938574207406	-0.0048906627536153	-15_-15	2.41666666666667
446	Ecd_20141010_P2	-15_-15	53	ShearCE	0.0162240310572831	-0.0150933149183613	-0.00400331935636135	-0.00501620748997446	2.45333333333333	-0.00666778330534917	-0.0504677551408356	-0.0222754405217357	-0.0333849578981867	-15_-15	2.41666666666667
447	Ecd_20141010_P2	-15_-15	53	ShearT1	-0.0265795423579355	0.0405038982872369	0.00117162280044754	0.00595034244117921	2.45333333333333	-0.0500507370724133	0.0321350682947828	-0.0184389521804285	0.0240330719072711	-15_-15	2.41666666666667
448	Ecd_20141010_P2	-15_-15	53	ShearT2	0	0	0	0	2.45333333333333	0	0	0.0000968282377292109	-0.0000474184732047612	-15_-15	2.41666666666667
449	Ecd_20141010_P2	-15_-15	53	sumContrib	-0.00803118436398705	0.0214716346087354	-0.00307830270084496	0.00119854451566462	2.45333333333333	-0.0710363992131849	-0.0314996953822133	-0.070054266560234	-0.0264797616200295	-15_-15	2.41666666666667
450	Ecd_20141010_P2	-15_-15	53	u	-0.0083584041923329	0.0196872210797819	-0.000823275880780203	0.00100270383763899	2.45333333333333	-0.0271018392374647	-0.02398047933202	-0.0417777421202347	-0.0211185625439535	-15_-15	2.41666666666667
451	Ecd_20141010_P2	-15_-15	54	cagc	-0.0027803993842843	-0.00163149591250044	-0.000331476717745464	-0.000355143328750751	2.53666666666667	-0.0278008867494096	-0.00261322063855748	-0.0237125338936881	-0.0064088749810594	-15_-15	2.5
452	Ecd_20141010_P2	-15_-15	54	CEwithCT	0.000903810335583684	0.00555573237671912	-0.00290432381374176	-0.00657889843850083	2.53666666666667	-0.00758317477020869	-0.0468699001568245	-0.0271022780557585	-0.0428243865324407	-15_-15	2.5
453	Ecd_20141010_P2	-15_-15	54	correlationEffects	-0.00328532314166388	-0.00617795612549856	0.000131173038455528	0.00028802233007283	2.53666666666667	-0.0173836955245379	-0.00817097843671858	-0.0184891579163218	-0.00904124187646782	-15_-15	2.5
454	Ecd_20141010_P2	-15_-15	54	crc	-0.000504923757379578	-0.00454646021299812	0.000462649756200992	0.00064316565882358	2.53666666666667	0.0104171912248717	-0.0055577577981611	0.00522337597736629	-0.00263236689540842	-15_-15	2.5
455	Ecd_20141010_P2	-15_-15	54	ct	-0.0000315587125945852	-0.0000151698777498323	0.000290060929756982	0.000157976256972256	2.53666666666667	-0.00185076051303779	-0.00197304727045779	-0.00163245279052406	-0.00270255393878092	-15_-15	2.5
456	Ecd_20141010_P2	-15_-15	54	deltaCheck	-0.000540533733774646	0.000348627791552097	0.000133045118228613	0.000201507597164693	2.53666666666667	0.00884884693859418	-0.00783693460170489	0.0111639916538534	-0.00714089783589399	-15_-15	2.5
457	Ecd_20141010_P2	-15_-15	54	dqtot	-0.00161947116333468	0.00633967890565763	-0.00479394701126764	-0.000811179774084599	2.53666666666667	-0.0726558703765195	-0.0251600164765557	-0.0748482135715016	-0.0272909413941141	-15_-15	2.5
458	Ecd_20141010_P2	-15_-15	54	nu	-0.00216000489710933	0.00668830669720972	-0.00466090189303903	-0.000609672176919906	2.53666666666667	-0.0638070234379254	-0.0329969510782606	-0.0636842219176482	-0.0344318392300081	-15_-15	2.5
459	Ecd_20141010_P2	-15_-15	54	Q	0.0268791739388075	-0.0602423459253444	0.0141839019018644	-0.0486989720394548	2.53666666666667	0.48449060539388	-0.126942219059259	0.463723874648155	-0.149234046458032	-15_-15	2.5
460	Ecd_20141010_P2	-15_-15	54	ShearCD	0	0	0	0	2.53666666666667	0.00159969534789482	-0.00921610883223253	-0.0088938574207406	-0.0048906627536153	-15_-15	2.5
461	Ecd_20141010_P2	-15_-15	54	ShearCE	0.000935369048178269	0.00557090225446896	-0.00319438474349874	-0.00673687469547309	2.53666666666667	-0.0057324142571709	-0.0448968528863667	-0.0254698252652344	-0.0401218325936598	-15_-15	2.5
462	Ecd_20141010_P2	-15_-15	54	ShearT1	0.000762041642745511	0.00696190265443707	-0.00202079623598141	0.0054796963343434	2.53666666666667	-0.0492886954296678	0.0390969709492199	-0.0204597484164099	0.0295127682416145	-15_-15	2.5
463	Ecd_20141010_P2	-15_-15	54	ShearT2	0	0	0	0	2.53666666666667	0	0	0.0000968282377292109	-0.0000474184732047612	-15_-15	2.5
464	Ecd_20141010_P2	-15_-15	54	sumContrib	-0.00161947116333468	0.00633967890565763	-0.00479394701126764	-0.000811179774084602	2.53666666666667	-0.0726558703765195	-0.0251600164765557	-0.0748482135715016	-0.0272909413941141	-15_-15	2.5
465	Ecd_20141010_P2	-15_-15	54	u	-0.0145419229331028	0.00752642893259224	-0.00472191765906962	-0.00331574878803244	2.53666666666667	-0.0416437621705675	-0.0164540503994277	-0.0464996597793043	-0.0244343113319859	-15_-15	2.5
466	Ecd_20141010_P2	-15_-15	55	cagc	0.00406971707027405	-0.000372069849324634	-0.000423802198055652	-0.000417887662240016	2.62	-0.0237311696791355	-0.00298529048788211	-0.0241363360917438	-0.00682676264329941	-15_-15	2.58333333333333
467	Ecd_20141010_P2	-15_-15	55	CEwithCT	0.00832745674573593	0.0375229837269195	-0.00199783260885257	-0.00552860205806793	2.62	0.000744281975527238	-0.00934691642990501	-0.029100110664611	-0.0483529885905087	-15_-15	2.58333333333333
468	Ecd_20141010_P2	-15_-15	55	correlationEffects	0.00244413020998092	0.000884274944295091	0.000141103240275975	-0.000383810857849593	2.62	-0.0149395653145569	-0.00728670349242349	-0.0183480546760459	-0.00942505273431742	-15_-15	2.58333333333333
469	Ecd_20141010_P2	-15_-15	55	crc	-0.00162558686029313	0.00125634479361972	0.000564905438331628	0.0000340768043904225	2.62	0.00879160436457859	-0.00430141300454138	0.00578828141569792	-0.002598290091018	-15_-15	2.58333333333333
470	Ecd_20141010_P2	-15_-15	55	ct	-0.00248583616846633	-0.00139152276676584	0.000231071477740431	0.0000466007160875864	2.62	-0.00433659668150411	-0.00336457003722363	-0.00140138131278363	-0.00265595322269334	-15_-15	2.58333333333333
471	Ecd_20141010_P2	-15_-15	55	deltaCheck	-0.000204909835455147	0.00028496448030487	0.000139005318128948	0.000162879352491815	2.62	0.00864393710313903	-0.00755197012140002	0.0113029969719824	-0.00697801848340217	-15_-15	2.58333333333333
472	Ecd_20141010_P2	-15_-15	55	dqtot	0.00427763235524517	-0.00515521377314209	-0.00267768083669388	-0.000225814295788438	2.62	-0.0683782380212744	-0.0303152302496977	-0.0775258944081955	-0.0275167556899026	-15_-15	2.58333333333333
473	Ecd_20141010_P2	-15_-15	55	nu	0.00407272251979002	-0.00487024929283722	-0.00253867551856494	-0.0000629349432966232	2.62	-0.0597343009181353	-0.0378672003710978	-0.0662228974362131	-0.0344947741733047	-15_-15	2.58333333333333
474	Ecd_20141010_P2	-15_-15	55	Q	0.0278145429869858	-0.0546714436708754	0.0109895171583656	-0.0554358467349279	2.62	0.512305148380866	-0.181613662730135	0.474713391806521	-0.20466989319296	-15_-15	2.58333333333333
475	Ecd_20141010_P2	-15_-15	55	ShearCD	0	0	0.000479450137277191	0.000537974877252637	2.62	0.00159969534789482	-0.00921610883223253	-0.00841440728346341	-0.00435268787636267	-15_-15	2.58333333333333
476	Ecd_20141010_P2	-15_-15	55	ShearCE	0.0108132929142023	0.0389145064936853	-0.002228904086593	-0.00557520277415552	2.62	0.00508087865703136	-0.00598234639268137	-0.0276987293518274	-0.0456970353678153	-15_-15	2.58333333333333
477	Ecd_20141010_P2	-15_-15	55	ShearT1	-0.00649395460047169	-0.0435624724443566	-0.00130040160539448	0.00514862374287645	2.62	-0.0557826500301395	-0.00446550149513673	-0.0217601500218044	0.0346613919844909	-15_-15	2.58333333333333
478	Ecd_20141010_P2	-15_-15	55	ShearT2	0	0	0	0	2.62	0	0	0.0000968282377292109	-0.0000474184732047612	-15_-15	2.58333333333333
479	Ecd_20141010_P2	-15_-15	55	sumContrib	0.00427763235524516	-0.00515521377314209	-0.00267768083669388	-0.00022581429578844	2.62	-0.0683782380212744	-0.0303152302496978	-0.0775258944081955	-0.0275167556899026	-15_-15	2.58333333333333
480	Ecd_20141010_P2	-15_-15	55	u	-0.00302239850134451	0.0166990501843117	-0.00279216107720816	-0.00074509408244044	2.62	-0.044666160671912	0.000244999784883992	-0.0492918208565125	-0.0251794054144263	-15_-15	2.58333333333333
481	Ecd_20141010_P2	-15_-15	56	cagc	0.000077672816304452	0.00108984914045807	0.000280470731706578	-0.000824600407139068	2.70333333333333	-0.0236534968628311	-0.00189544134742404	-0.0238558653600372	-0.00765136305043848	-15_-15	2.66666666666667
482	Ecd_20141010_P2	-15_-15	56	CEwithCT	-0.0291013413731277	-0.0366775108135767	0.00139782062626789	-0.00421338722001894	2.70333333333333	-0.0283570593976005	-0.0460244272434817	-0.0277022900383432	-0.0525663758105276	-15_-15	2.66666666666667
483	Ecd_20141010_P2	-15_-15	56	correlationEffects	-0.000548255634373026	0.0031388891839094	0.000711837427611975	-0.000492320965229728	2.70333333333333	-0.01548782094893	-0.00414781430851409	-0.0176362172484339	-0.00991737369954714	-15_-15	2.66666666666667
484	Ecd_20141010_P2	-15_-15	56	crc	-0.000625928450677478	0.00204904004345132	0.000431366695905398	0.00033227944190934	2.70333333333333	0.00816567591390111	-0.00225237296109005	0.00621964811160332	-0.00226601064910866	-15_-15	2.66666666666667
485	Ecd_20141010_P2	-15_-15	56	ct	0.000610524678196409	0.00103286816725562	0.000133543274698218	0.0000457925321513801	2.70333333333333	-0.0037260720033077	-0.00233170186996801	-0.00126783803808541	-0.00261016069054196	-15_-15	2.66666666666667
486	Ecd_20141010_P2	-15_-15	56	deltaCheck	0.000636839056946913	0.000693384223454867	0.0000210550817473098	0.000202047120447268	2.70333333333333	0.00928077616008595	-0.00685858589794516	0.0113240520537297	-0.0067759713629549	-15_-15	2.66666666666667
487	Ecd_20141010_P2	-15_-15	56	dqtot	-0.0228089631656591	0.00240342277838874	-0.00139991522427317	-0.000238056320583839	2.70333333333333	-0.0911872011869335	-0.027911807471309	-0.0789258096324687	-0.0277548120104864	-15_-15	2.66666666666667
488	Ecd_20141010_P2	-15_-15	56	nu	-0.0221721241087122	0.00309680700184361	-0.00137886014252586	-0.0000360092001365721	2.70333333333333	-0.0819064250268476	-0.0347703933692542	-0.067601757578739	-0.0345307833734413	-15_-15	2.66666666666667
489	Ecd_20141010_P2	-15_-15	56	Q	0.0386278359011881	-0.0157569371771901	0.00876061307177263	-0.0610110495090834	2.70333333333333	0.550932984282054	-0.197370599907325	0.483474004878294	-0.265680942702044	-15_-15	2.66666666666667
490	Ecd_20141010_P2	-15_-15	56	ShearCD	0	0	0.000479450137277191	0.000537974877252637	2.70333333333333	0.00159969534789482	-0.00921610883223253	-0.00793495714618622	-0.00381471299911003	-15_-15	2.66666666666667
491	Ecd_20141010_P2	-15_-15	56	ShearCE	-0.0297118660513241	-0.0377103789808323	0.00126427735156968	-0.00425917975217032	2.70333333333333	-0.0246309873942928	-0.0436927253735136	-0.0264344520002577	-0.0499562151199856	-15_-15	2.66666666666667
492	Ecd_20141010_P2	-15_-15	56	ShearT1	0.00684063384184162	0.035942044408056	-0.00398902341543023	0.00392967698741219	2.70333333333333	-0.0489420161882979	0.0314765429129193	-0.0257491734372346	0.0385910689719031	-15_-15	2.66666666666667
493	Ecd_20141010_P2	-15_-15	56	ShearT2	0	0	0	0	2.70333333333333	0	0	0.0000968282377292109	-0.0000474184732047612	-15_-15	2.66666666666667
494	Ecd_20141010_P2	-15_-15	56	sumContrib	-0.0228089631656591	0.00240342277838874	-0.00139991522427317	-0.000238056320583842	2.70333333333333	-0.0911872011869335	-0.027911807471309	-0.0789258096324687	-0.0277548120104864	-15_-15	2.66666666666667
495	Ecd_20141010_P2	-15_-15	56	u	-0.0175620416498757	-0.0156175962977213	-0.000508645348851	-0.000136419110289492	2.70333333333333	-0.0622282023217877	-0.0153725965128373	-0.0498004662053635	-0.0253158245247158	-15_-15	2.66666666666667
496	Ecd_20141010_P2	-15_-15	57	cagc	-0.00100262331989181	-0.00421658359502168	0.000740262422228478	-0.000862253748898263	2.78666666666667	-0.0246561201827229	-0.00611202494244572	-0.0231156029378087	-0.00851361679933674	-15_-15	2.75
497	Ecd_20141010_P2	-15_-15	57	CEwithCT	-0.00129053685758683	-0.0446505081486844	0.0032440805967685	-0.000609401095118954	2.78666666666667	-0.0296475962551873	-0.0906749353921661	-0.0244582094415747	-0.0531757769056466	-15_-15	2.75
498	Ecd_20141010_P2	-15_-15	57	correlationEffects	-0.000622570395061132	-0.00269092390731881	0.000806678272542403	-0.000441949072710882	2.78666666666667	-0.0161103913439911	-0.00683873821583291	-0.0168295389758915	-0.010359322772258	-15_-15	2.75
499	Ecd_20141010_P2	-15_-15	57	crc	0.00038005292483068	0.00152565968770287	0.0000664158503139253	0.000420304676187382	2.78666666666667	0.00854572883873179	-0.000726713273387185	0.00628606396191724	-0.00184570597292128	-15_-15	2.75
500	Ecd_20141010_P2	-15_-15	57	ct	0.00116025287670118	0.000163272927550997	-0.0000616292686771559	-0.00000323484563803007	2.78666666666667	-0.00256581912660652	-0.00216842894241702	-0.00132946730676257	-0.00261339553617999	-15_-15	2.75
501	Ecd_20141010_P2	-15_-15	57	deltaCheck	0.000260755486787677	0.000511233450795193	-0.000132839306999255	0.000180900607701956	2.78666666666667	0.00954153164687362	-0.00634735244714996	0.0111912127467304	-0.00659507075525295	-15_-15	2.75
502	Ecd_20141010_P2	-15_-15	57	dqtot	0.00188912084620859	-0.0205728261005719	-0.0000248777689899341	0.00172232365640361	2.78666666666667	-0.0892980803407249	-0.0484846335718809	-0.0789506874014586	-0.0260324883540828	-15_-15	2.75
503	Ecd_20141010_P2	-15_-15	57	nu	0.00214987633299627	-0.0200615926497767	-0.000157717075989188	0.00190322426410556	2.78666666666667	-0.0797565486938513	-0.0548319860190309	-0.0677594746547282	-0.0326275591093357	-15_-15	2.75
504	Ecd_20141010_P2	-15_-15	57	Q	0.00891596984986394	-0.0534673161580224	0.0100248904233423	-0.0652702292612537	2.78666666666667	0.559848954131918	-0.250837916065347	0.493498895301636	-0.330951171963297	-15_-15	2.75
505	Ecd_20141010_P2	-15_-15	57	ShearCD	0	0	0.000479450137277191	0.000537974877252637	2.78666666666667	0.00159969534789482	-0.00921610883223253	-0.00745550700890902	-0.00327673812185739	-15_-15	2.75
506	Ecd_20141010_P2	-15_-15	57	ShearCE	-0.00245078973428801	-0.0448137810762354	0.00330570986544565	-0.000606166249480924	2.78666666666667	-0.0270817771285808	-0.0885065064497491	-0.0231287421348121	-0.0505623813694666	-15_-15	2.75
507	Ecd_20141010_P2	-15_-15	57	ShearT1	0.00380222809885655	0.0267686059554313	-0.00455508677557803	0.0022356989469808	2.78666666666667	-0.0451397880894413	0.0582451488683506	-0.0303042602128126	0.0408267679188839	-15_-15	2.75
508	Ecd_20141010_P2	-15_-15	57	ShearT2	0	0	0	0	2.78666666666667	0	0	0.0000968282377292109	-0.0000474184732047612	-15_-15	2.75
509	Ecd_20141010_P2	-15_-15	57	sumContrib	0.00188912084620859	-0.0205728261005719	-0.0000248777689899341	0.0017223236564036	2.78666666666667	-0.0892980803407249	-0.0484846335718809	-0.0789506874014586	-0.0260324883540828	-15_-15	2.75
510	Ecd_20141010_P2	-15_-15	57	u	0.0332495528720019	-0.0292814674753819	0.000760634750453876	0.00318781742074622	2.78666666666667	-0.0289786494497858	-0.0446540639882193	-0.0490398314549096	-0.0221280071039696	-15_-15	2.75
511	Ecd_20141010_P2	-15_-15	58	cagc	0.00135699896923696	-0.0000939535082418175	0.000136236454939196	-0.000434753097318011	2.87	-0.0232991212134859	-0.00620597845068754	-0.0229793664828695	-0.00894836989665476	-15_-15	2.83333333333333
512	Ecd_20141010_P2	-15_-15	58	CEwithCT	0.000658366646548916	-0.0102147754043027	0.000488604908957097	-0.00368228319688397	2.87	-0.0289892296086384	-0.100889710796469	-0.0239696045326176	-0.0568580601025305	-15_-15	2.83333333333333
513	Ecd_20141010_P2	-15_-15	58	correlationEffects	-0.0000938707735956197	0.00170045207751841	0.000202873996429436	-0.000857113415730258	2.87	-0.0162042621175867	-0.00513828613831449	-0.0166266649794621	-0.0112164361879883	-15_-15	2.83333333333333
514	Ecd_20141010_P2	-15_-15	58	crc	-0.00145086974283258	0.00179440558576023	0.0000666375414902402	-0.000422360318412247	2.87	0.00709485909589922	0.00106769231237304	0.00635270150340748	-0.00226806629133353	-15_-15	2.83333333333333
515	Ecd_20141010_P2	-15_-15	58	ct	0.00123173506936926	0.0000816225927651645	0.0000328275187699477	-0.000049426003469295	2.87	-0.00133408405723725	-0.00208680634965185	-0.00129663978799262	-0.00266282153964928	-15_-15	2.83333333333333
516	Ecd_20141010_P2	-15_-15	58	deltaCheck	0.00034210495776853	0.000644502465491066	-0.0000882661259796592	0.000178469973135357	2.87	0.00988363660464215	-0.0057028499816589	0.0111029466207508	-0.00641660078211759	-15_-15	2.83333333333333
517	Ecd_20141010_P2	-15_-15	58	dqtot	0.000564495872953299	-0.00851432332678424	-0.00030521924002478	0.00182195058570087	2.87	-0.0887335844677716	-0.0569989568986652	-0.0792559066414834	-0.0242105377683819	-15_-15	2.83333333333333
518	Ecd_20141010_P2	-15_-15	58	nu	0.000906600830721829	-0.00786982086129317	-0.00039348536600444	0.00200042055883623	2.87	-0.0788499478631295	-0.062701806880324	-0.0681529600207326	-0.0306271385504995	-15_-15	2.83333333333333
519	Ecd_20141010_P2	-15_-15	58	Q	0.00646518011557593	-0.0982810972342578	0.013330600288788	-0.0658763955107346	2.87	0.566314134247494	-0.349119013299605	0.506829495590424	-0.396827567474032	-15_-15	2.83333333333333
520	Ecd_20141010_P2	-15_-15	58	ShearCD	0	0	0.000479450137277191	0.000537974877252637	2.87	0.00159969534789482	-0.00921610883223253	-0.00697605687163183	-0.00273876324460476	-15_-15	2.83333333333333
521	Ecd_20141010_P2	-15_-15	58	ShearCE	-0.000573368422820348	-0.0102963979970678	0.00045577739018715	-0.00363285719341468	2.87	-0.0276551455514011	-0.0988029044468169	-0.0226729647446249	-0.0541952385628812	-15_-15	2.83333333333333
522	Ecd_20141010_P2	-15_-15	58	ShearT1	0.00000000000000000260208521396521	0	-0.0014761482826885	0.00582337232106246	2.87	-0.0451397880894413	0.0582451488683506	-0.0317804084955011	0.0466501402399464	-15_-15	2.83333333333333
523	Ecd_20141010_P2	-15_-15	58	ShearT2	0	0	0	0	2.87	0	0	0.0000968282377292109	-0.0000474184732047612	-15_-15	2.83333333333333
524	Ecd_20141010_P2	-15_-15	58	sumContrib	0.000564495872953299	-0.00851432332678424	-0.00030521924002478	0.00182195058570087	2.87	-0.0887335844677716	-0.0569989568986652	-0.0792559066414834	-0.0242105377683819	-15_-15	2.83333333333333
525	Ecd_20141010_P2	-15_-15	58	u	0.00752891345286478	-0.0134959698423046	0.00222917803929656	0.00139162648562908	2.87	-0.021449735996921	-0.0581500338305238	-0.0468106534156131	-0.0207363806183405	-15_-15	2.83333333333333
526	Ecd_20141010_P2	-15_-15	59	cagc	-0.00416389677883925	-0.000503923693186789	-0.000451868935350923	-0.000888632270161066	2.95333333333333	-0.0274630179923252	-0.00670990214387433	-0.0234312354182205	-0.00983700216681582	-15_-15	2.91666666666667
527	Ecd_20141010_P2	-15_-15	59	CEwithCT	-0.00910354916427846	0.00856401044293319	-0.00229803838273795	-0.00265084604212489	2.95333333333333	-0.0380927787729169	-0.0923257003535356	-0.0262676429153555	-0.0595089061446554	-15_-15	2.91666666666667
528	Ecd_20141010_P2	-15_-15	59	correlationEffects	-0.000264184383855619	-0.000719396981016939	-0.00105104559586934	-0.000991918375019431	2.95333333333333	-0.0164684465014423	-0.00585768311933143	-0.0176777105753314	-0.0122083545630077	-15_-15	2.91666666666667
529	Ecd_20141010_P2	-15_-15	59	crc	0.00389971239498363	-0.00021547328783015	-0.000599176660518417	-0.000103286104858365	2.95333333333333	0.0109945714908828	0.000852219024542894	0.00575352484288907	-0.00237135239619189	-15_-15	2.91666666666667
530	Ecd_20141010_P2	-15_-15	59	ct	0.00231733074827997	0.0000455615563121681	0.000322473245420417	-0.0000110753414302666	2.95333333333333	0.000983246691042716	-0.00204124479333968	-0.000974166542572201	-0.00267389688107955	-15_-15	2.91666666666667
531	Ecd_20141010_P2	-15_-15	59	deltaCheck	-0.00080458170469514	0.00113324922389767	0.000101786799336203	0.00041029109749209	2.95333333333333	0.00907905489994701	-0.00456960075776122	0.011204733420087	-0.0060063096846255	-15_-15	2.91666666666667
532	Ecd_20141010_P2	-15_-15	59	dqtot	-0.0011682122053052	-0.0067226766498154	-0.000465853925490613	-0.000798803114550408	2.95333333333333	-0.0899017966730768	-0.0637216335484806	-0.079721760566974	-0.0250093408829323	-15_-15	2.91666666666667
533	Ecd_20141010_P2	-15_-15	59	nu	-0.00197279391000034	-0.00558942742591772	-0.00036406712615441	-0.000388512017058318	2.95333333333333	-0.0808227417731298	-0.0682912343062418	-0.068517027146887	-0.0310156505675578	-15_-15	2.91666666666667
534	Ecd_20141010_P2	-15_-15	59	Q	0.00589181169275558	-0.108577495231326	0.0137863776789751	-0.0695092527041493	2.95333333333333	0.57220594594025	-0.457696508530931	0.520615873269399	-0.466336820178181	-15_-15	2.91666666666667
535	Ecd_20141010_P2	-15_-15	59	ShearCD	0	0	0.000479450137277191	0.000537974877252637	2.95333333333333	0.00159969534789482	-0.00921610883223253	-0.00649660673435464	-0.00220078836735212	-15_-15	2.91666666666667
536	Ecd_20141010_P2	-15_-15	59	ShearCE	-0.0114208799125584	0.00851844888662102	-0.00262051162815837	-0.00263977070069462	2.95333333333333	-0.0390760254639596	-0.0902844555601959	-0.0252934763727833	-0.0568350092635759	-15_-15	2.91666666666667
537	Ecd_20141010_P2	-15_-15	59	ShearT1	0.00819952134282888	-0.0145672901117316	0.00240377991583949	0.00230598642534128	2.95333333333333	-0.0369402667466124	0.043677858756619	-0.0293766285796616	0.0489561266652877	-15_-15	2.91666666666667
538	Ecd_20141010_P2	-15_-15	59	ShearT2	0	0	0	0	2.95333333333333	0	0	0.0000968282377292109	-0.0000474184732047612	-15_-15	2.91666666666667
539	Ecd_20141010_P2	-15_-15	59	sumContrib	-0.0011682122053052	-0.0067226766498154	-0.000465853925490614	-0.00079880311455041	2.95333333333333	-0.0899017966730768	-0.0637216335484806	-0.079721760566974	-0.0250093408829324	-15_-15	2.91666666666667
540	Ecd_20141010_P2	-15_-15	59	u	-0.0202488689154753	-0.0153894022807837	0.00391524276966022	-0.00261892948321806	2.95333333333333	-0.0416986049123963	-0.0735394361113075	-0.0428954106459528	-0.0233553101015586	-15_-15	2.91666666666667
541	Ecd_20141010_P2	-15_-15	60	cagc	0.00116331370509206	0.00124714305731471	-0.000507040529668855	-0.00103376340789325	3.03666666666667	-0.0262997042872331	-0.00546275908655961	-0.0239382759478893	-0.0108707655747091	-15_-15	3
542	Ecd_20141010_P2	-15_-15	60	CEwithCT	0.00246490625255815	0.0104001047759657	-0.00462528816351655	0.000692015755992649	3.03666666666667	-0.0356278725203587	-0.0819255955775699	-0.0308929310788721	-0.0588168903886628	-15_-15	3
543	Ecd_20141010_P2	-15_-15	60	correlationEffects	0.00101004784836757	-0.00114005233622084	-0.0011565979674378	-0.00114227678287408	3.03666666666667	-0.0154583986530748	-0.00699773545555227	-0.0188343085427692	-0.0133506313458818	-15_-15	3
544	Ecd_20141010_P2	-15_-15	60	crc	-0.000153265856724491	-0.00238719539353555	-0.000649557437768943	-0.00010851337498083	3.03666666666667	0.0108413056341584	-0.00153497636899266	0.00510396740512012	-0.00247986577117272	-15_-15	3
545	Ecd_20141010_P2	-15_-15	60	ct	0.000608472111422879	-0.00000563366193069047	0.000453738737784276	-0.00000500086447036378	3.03666666666667	0.0015917188024656	-0.00204687845527037	-0.000520427804787925	-0.00267889774554991	-15_-15	3
546	Ecd_20141010_P2	-15_-15	60	deltaCheck	0.000310691295857408	-0.00056716571037593	0.000180253256241402	0.000607146256366586	3.03666666666667	0.00938974619580442	-0.00513676646813715	0.0113849866763284	-0.00539916342825892	-15_-15	3
547	Ecd_20141010_P2	-15_-15	60	dqtot	0.00983690754094494	0.0166593690211013	0.000736044412708598	-0.00384090538457261	3.03666666666667	-0.0800648891321319	-0.0470622645273792	-0.0789857161542654	-0.028850246267505	-15_-15	3
548	Ecd_20141010_P2	-15_-15	60	nu	0.0101475988368023	0.0160922033107254	0.00091629766895	-0.00323375912820603	3.03666666666667	-0.0706751429363275	-0.0521990309955164	-0.067600729477937	-0.0342494096957639	-15_-15	3
549	Ecd_20141010_P2	-15_-15	60	Q	-0.00552906821980285	-0.100059046344705	0.0111658660508167	-0.072149023404844	3.03666666666667	0.566676877720447	-0.557755554875635	0.531781739320216	-0.538485843583025	-15_-15	3
550	Ecd_20141010_P2	-15_-15	60	ShearCD	0.0052739515100491	0.00591772364977901	0.000479450137277191	0.000537974877252637	3.03666666666667	0.00687364685794392	-0.00329838518245353	-0.00601715659707745	-0.00166281349009948	-15_-15	3
551	Ecd_20141010_P2	-15_-15	60	ShearCE	0.00185643414113527	0.0104057384378964	-0.00507902690130083	0.000697016620463013	3.03666666666667	-0.0372195913228243	-0.0798787171222995	-0.0303725032740841	-0.0561379926431129	-15_-15	3
552	Ecd_20141010_P2	-15_-15	60	ShearT1	0.00108800192997012	0.00148159293157746	0.00603848040638575	-0.00392861923494382	3.03666666666667	-0.0358522648166423	0.0451594516881964	-0.0233381481732759	0.0450275074303439	-15_-15	3
553	Ecd_20141010_P2	-15_-15	60	ShearT2	0	0	0	0	3.03666666666667	0	0	0.0000968282377292109	-0.0000474184732047612	-15_-15	3
554	Ecd_20141010_P2	-15_-15	60	sumContrib	0.00983690754094494	0.0166593690211013	0.000736044412708597	-0.00384090538457262	3.03666666666667	-0.0800648891321319	-0.0470622645273793	-0.0789857161542654	-0.028850246267505	-15_-15	3
555	Ecd_20141010_P2	-15_-15	60	u	0.00540141277226978	0.0120328499416867	0.00579285652690997	-0.00622780812952316	3.03666666666667	-0.0362971921401266	-0.0615065861696208	-0.0371025541190429	-0.0295831182310818	-15_-15	3
556	Ecd_20141010_P2	-15_-15	61	cagc	0.0054725103513691	-0.00377232740678173	-0.000664248156767865	-0.00126441814178899	3.12	-0.020827193935864	-0.00923508649334134	-0.0246025241046572	-0.0121351837164981	-15_-15	3.08333333333333
557	Ecd_20141010_P2	-15_-15	61	CEwithCT	0.0162340781108899	0.0151210252347206	-0.00871505267320549	-0.0047987346800822	3.12	-0.0193937944094688	-0.0668045703428492	-0.0396079837520776	-0.063615625068745	-15_-15	3.08333333333333
558	Ecd_20141010_P2	-15_-15	61	correlationEffects	0.00185497970079953	-0.00223757388493202	-0.000893206009496104	-0.0011443734310107	3.12	-0.0136034189522752	-0.00923530934048429	-0.0197275145522653	-0.0144950047768925	-15_-15	3.08333333333333
559	Ecd_20141010_P2	-15_-15	61	crc	-0.00361753065056957	0.00153475352184971	-0.000228957852728239	0.000120044710778284	3.12	0.00722377498358878	-0.000000222847142951652	0.00487500955239188	-0.00235982106039444	-15_-15	3.08333333333333
560	Ecd_20141010_P2	-15_-15	61	ct	-0.00110676731403753	-0.0000381512009961978	0.000732155694546305	0.000097232560530802	3.12	0.000484951488428067	-0.00208502965626657	0.00021172788975838	-0.00258166518501911	-15_-15	3.08333333333333
561	Ecd_20141010_P2	-15_-15	61	deltaCheck	-0.000209927664879169	0.00037004956340209	0.000252773835071527	0.000530598383088352	3.12	0.00917981853092525	-0.00476671690473506	0.0116377605113999	-0.00486856504517056	-15_-15	3.08333333333333
562	Ecd_20141010_P2	-15_-15	61	dqtot	0.00849916494276995	0.010276638498282	0.00133295170720607	-0.00410075326926594	3.12	-0.0715657241893619	-0.0367856260290973	-0.0776527644470593	-0.0329509995367709	-15_-15	3.08333333333333
563	Ecd_20141010_P2	-15_-15	61	nu	0.00828923727789078	0.0106466880616841	0.0015857255422776	-0.00357015488617759	3.12	-0.0623859056584367	-0.0415523429338323	-0.0660150039356594	-0.0378195645819414	-15_-15	3.08333333333333
564	Ecd_20141010_P2	-15_-15	61	Q	-0.00367263407866758	-0.0896533079068082	0.00608683914951591	-0.0714520067843809	3.12	0.563004243641779	-0.647408862782444	0.537868578469732	-0.609937850367406	-15_-15	3.08333333333333
565	Ecd_20141010_P2	-15_-15	61	ShearCD	0	0	0.000479450137277191	0.000537974877252637	3.12	0.00687364685794392	-0.00329838518245353	-0.00553770645980026	-0.00112483861284684	-15_-15	3.08333333333333
566	Ecd_20141010_P2	-15_-15	61	ShearCE	0.0173408454249274	0.0151591764357168	-0.00944720836775179	-0.00489596724061301	3.12	-0.0198787458978969	-0.0647195406865827	-0.0398197116418359	-0.0610339598837259	-15_-15	3.08333333333333
567	Ecd_20141010_P2	-15_-15	61	ShearT1	-0.00958989286891945	-0.00260681285150664	0.0104617602526305	0.00130437996457433	3.12	-0.0454421576855618	0.0425526388366898	-0.0128763879206454	0.0463318873949182	-15_-15	3.08333333333333
568	Ecd_20141010_P2	-15_-15	61	ShearT2	0	0	0	0	3.12	0	0	0.0000968282377292109	-0.0000474184732047612	-15_-15	3.08333333333333
569	Ecd_20141010_P2	-15_-15	61	sumContrib	0.00849916494276995	0.010276638498282	0.00133295170720607	-0.00410075326926594	3.12	-0.0715657241893619	-0.0367856260290973	-0.0776527644470593	-0.0329509995367709	-15_-15	3.08333333333333
570	Ecd_20141010_P2	-15_-15	61	u	0.00658111187733049	0.0174166104697674	0.0082554567199466	-0.0090070042817238	3.12	-0.0297160802627961	-0.0440899756998534	-0.0288470973990963	-0.0385901225128056	-15_-15	3.08333333333333
571	Ecd_20141010_P2	-15_-15	62	cagc	0.000607611501195184	0.000679437969680841	-0.0019026282874585	-0.000924196718562309	3.20333333333333	-0.0202195824346688	-0.0085556485236605	-0.0265051523921157	-0.0130593804350604	-15_-15	3.16666666666667
572	Ecd_20141010_P2	-15_-15	62	CEwithCT	0.00106499344187457	0.0496765113540567	0.000574348613413589	-0.000219951458629538	3.20333333333333	-0.0183288009675943	-0.0171280589887925	-0.039033635138664	-0.0638355765273745	-15_-15	3.16666666666667
573	Ecd_20141010_P2	-15_-15	62	correlationEffects	-0.0000511940173656585	0.00217247122002347	-0.00289601864583513	-0.00131097019984688	3.20333333333333	-0.0136546129696409	-0.00706283812046082	-0.0226235331981004	-0.0158059749767394	-15_-15	3.16666666666667
574	Ecd_20141010_P2	-15_-15	62	crc	-0.000658805518560842	0.00149303325034263	-0.000993390358376634	-0.000386773481284568	3.20333333333333	0.00656496946502794	0.00149281040319968	0.00388161919401525	-0.002746594541679	-15_-15	3.16666666666667
575	Ecd_20141010_P2	-15_-15	62	ct	-0.00218723197404248	-0.00052942162555675	0.000693189089836805	-0.000017816795490359	3.20333333333333	-0.00170228048561442	-0.00261445128182332	0.000904916979595186	-0.00259948198050947	-15_-15	3.16666666666667
576	Ecd_20141010_P2	-15_-15	62	deltaCheck	-0.000767859725651017	-0.000745269153850618	0.00104763163134793	0.000348223033880337	3.20333333333333	0.00841195880527423	-0.00551198605858568	0.0126853921427478	-0.00452034201129023	-15_-15	3.16666666666667
577	Ecd_20141010_P2	-15_-15	62	dqtot	0.0030567629453142	0.0126286370683836	0.00268162786198819	-0.00122183639283123	3.20333333333333	-0.0685089612440477	-0.0241569889607136	-0.0749711365850712	-0.0341728359296021	-15_-15	3.16666666666667
578	Ecd_20141010_P2	-15_-15	62	nu	0.00228890321966318	0.011883367914533	0.00372925949333612	-0.000873613358950891	3.20333333333333	-0.0600970024387735	-0.0296689750192993	-0.0622857444423233	-0.0386931779408923	-15_-15	3.16666666666667
579	Ecd_20141010_P2	-15_-15	62	Q	0.0136682113462598	-0.0744941314710914	-0.00336036921823588	-0.076347974024994	3.20333333333333	0.576672454988039	-0.721902994253535	0.534508209251496	-0.6862858243924	-15_-15	3.16666666666667
580	Ecd_20141010_P2	-15_-15	62	ShearCD	0	0	0.000479450137277191	0.000537974877252637	3.20333333333333	0.00687364685794392	-0.00329838518245353	-0.00505825632252307	-0.000586863735594207	-15_-15	3.16666666666667
581	Ecd_20141010_P2	-15_-15	62	ShearCE	0.00325222541591706	0.0502059329796135	-0.000118840476423216	-0.00020213466313918	3.20333333333333	-0.0166265204819798	-0.0145136077069692	-0.0399385521182592	-0.061236094546865	-15_-15	3.16666666666667
582	Ecd_20141010_P2	-15_-15	62	ShearT1	0.00204296352080528	-0.0392203455056965	0.00452384775713254	-0.000228889611607451	3.20333333333333	-0.0433991941647565	0.00333229333099324	-0.00835254016351288	0.0461029977833107	-15_-15	3.16666666666667
583	Ecd_20141010_P2	-15_-15	62	ShearT2	0	0	0	0	3.20333333333333	0	0	0.0000968282377292109	-0.0000474184732047612	-15_-15	3.16666666666667
584	Ecd_20141010_P2	-15_-15	62	sumContrib	0.0030567629453142	0.0126286370683836	0.00268162786198819	-0.00122183639283123	3.20333333333333	-0.0685089612440477	-0.0241569889607136	-0.0749711365850712	-0.0341728359296021	-15_-15	3.16666666666667
585	Ecd_20141010_P2	-15_-15	62	u	0.0151803174540782	0.0279405902208719	0.00773632577459926	-0.00489053513378096	3.20333333333333	-0.0145357628087179	-0.0161493854789814	-0.021110771624497	-0.0434806576465865	-15_-15	3.16666666666667
586	Ecd_20141010_P2	-15_-15	63	cagc	-0.00364066215982546	0.00278948055186336	-0.00144498889214026	-0.00089001577438619	3.28666666666667	-0.0238602445944943	-0.00576616797179714	-0.0279501412842559	-0.0139493962094466	-15_-15	3.25
587	Ecd_20141010_P2	-15_-15	63	CEwithCT	-0.00108711168397067	-0.060723219361701	-0.0011560897991687	0.00681368742555416	3.28666666666667	-0.0194159126515649	-0.0778512783504935	-0.0401897249378327	-0.0570218891018204	-15_-15	3.25
588	Ecd_20141010_P2	-15_-15	63	correlationEffects	-0.000456921902157089	-0.000405637434064268	-0.00223846427204864	-0.00173013796712104	3.28666666666667	-0.014111534871798	-0.00746847555452509	-0.0248619974701491	-0.0175361129438604	-15_-15	3.25
589	Ecd_20141010_P2	-15_-15	63	crc	0.00318374025766837	-0.00319511798592763	-0.000793475379908381	-0.000840122192734848	3.28666666666667	0.00974870972269631	-0.00170230758272795	0.00308814381410687	-0.00358671673441385	-15_-15	3.25
590	Ecd_20141010_P2	-15_-15	63	ct	0.000164630904623091	0.0000990422813655968	0.000269001765332324	-0.0000274334100621485	3.28666666666667	-0.00153764958099133	-0.00251540900045772	0.00117391874492751	-0.00262691539057162	-15_-15	3.25
591	Ecd_20141010_P2	-15_-15	63	deltaCheck	0.000225914160967196	-0.0000525779248531765	0.00106026943655231	0.000250547942801377	3.28666666666667	0.00863787296624143	-0.00556456398343886	0.0137456615793001	-0.00426979406848885	-15_-15	3.25
592	Ecd_20141010_P2	-15_-15	63	dqtot	0.00214633475457734	-0.00877288458752552	0.00086697881032768	-0.000223043490705712	3.28666666666667	-0.0663626264894704	-0.0329298735482391	-0.0741041577747435	-0.0343958794203078	-15_-15	3.25
593	Ecd_20141010_P2	-15_-15	63	nu	0.00237224891554454	-0.0088254625123787	0.00192724824687999	0.0000275044520956652	3.28666666666667	-0.057724753523229	-0.038494437531678	-0.0603584961954433	-0.0386656734887967	-15_-15	3.25
594	Ecd_20141010_P2	-15_-15	63	Q	0.0169204367621769	-0.0242881984914779	-0.0034792096946591	-0.0765501086881331	3.28666666666667	0.593592891750216	-0.746191192745013	0.531028999556837	-0.762835933080533	-15_-15	3.25
595	Ecd_20141010_P2	-15_-15	63	ShearCD	0	0	0.000450316833797897	-0.0012843521727032	3.28666666666667	0.00687364685794392	-0.00329838518245353	-0.00460793948872517	-0.0018712159082974	-15_-15	3.25
596	Ecd_20141010_P2	-15_-15	63	ShearCE	-0.00125174258859376	-0.0608222616430666	-0.00142509156450103	0.0068411208356163	3.28666666666667	-0.0178782630705736	-0.0753358693500358	-0.0413636436827602	-0.0543949737112487	-15_-15	3.25
597	Ecd_20141010_P2	-15_-15	63	ShearT1	0.0036903683407051	0.0523559722082398	0.00381121604774713	-0.00402224077643563	3.28666666666667	-0.0397088258240514	0.055688265539233	-0.00454132411576575	0.0420807570068751	-15_-15	3.25
598	Ecd_20141010_P2	-15_-15	63	ShearT2	0	0	0	0	3.28666666666667	0	0	0.0000968282377292109	-0.0000474184732047612	-15_-15	3.25
599	Ecd_20141010_P2	-15_-15	63	sumContrib	0.00214633475457734	-0.00877288458752553	0.00086697881032768	-0.000223043490705712	3.28666666666667	-0.0663626264894704	-0.0329298735482392	-0.0741041577747435	-0.0343958794203079	-15_-15	3.25
600	Ecd_20141010_P2	-15_-15	63	u	0.0203132861958483	-0.0122104235909005	0.00245651407723349	-0.000425804943760178	3.28666666666667	0.00577752338713036	-0.028359809069882	-0.0186542575472635	-0.0439064625903467	-15_-15	3.25
601	Ecd_20141010_P2	-15_-15	64	cagc	-0.00613080105949113	-0.00499051172603163	-0.00168538840737876	-0.000669044286708543	3.37	-0.0299910456539854	-0.0107566796978288	-0.0296355296916347	-0.0146184404961551	-15_-15	3.33333333333333
602	Ecd_20141010_P2	-15_-15	64	CEwithCT	-0.0143494946643449	-0.00373366064642384	-0.00339640561959291	0.00541967990228296	3.37	-0.0337654073159099	-0.0815849389969174	-0.0435861305574256	-0.0516022091995374	-15_-15	3.33333333333333
603	Ecd_20141010_P2	-15_-15	64	correlationEffects	-0.0115483390656387	-0.00543564888190867	-0.00233466027457348	-0.00151262023642952	3.37	-0.0256598739374367	-0.0129041244364338	-0.0271966577447226	-0.0190487331802899	-15_-15	3.33333333333333
604	Ecd_20141010_P2	-15_-15	64	crc	-0.0054175380061476	-0.000445137155877044	-0.000649271867194722	-0.000843575949720977	3.37	0.00433117171654871	-0.00214744473860499	0.00243887194691215	-0.00443029268413483	-15_-15	3.33333333333333
605	Ecd_20141010_P2	-15_-15	64	ct	0.00326565348017272	0.000435702852016835	0.000241063795555709	-0.000103535048160579	3.37	0.00172800389918139	-0.00207970614844089	0.00141498254048322	-0.0027304504387322	-15_-15	3.33333333333333
606	Ecd_20141010_P2	-15_-15	64	deltaCheck	0.00187116249882563	0.00189220366259485	0.00102708516973446	0.000109260037453781	3.37	0.0105090354650671	-0.003672360320844	0.0147727467490346	-0.00416053403103507	-15_-15	3.33333333333333
607	Ecd_20141010_P2	-15_-15	64	dqtot	-0.00979816590411121	-0.00735665609402864	0.0000412997577460783	0.00171449715664728	3.37	-0.0761607923935816	-0.0402865296422678	-0.0740628580169974	-0.0326813822636606	-15_-15	3.33333333333333
608	Ecd_20141010_P2	-15_-15	64	nu	-0.00792700340528558	-0.00546445243143379	0.00106838492748053	0.00182375719410106	3.37	-0.0656517569285145	-0.0439588899631118	-0.0592901112679628	-0.0368419162946956	-15_-15	3.33333333333333
609	Ecd_20141010_P2	-15_-15	64	Q	0.0156686941735831	-0.0851104601345446	-0.00490430125916013	-0.0697089878525168	3.37	0.609261585923799	-0.831301652879558	0.526124698297676	-0.83254492093305	-15_-15	3.33333333333333
610	Ecd_20141010_P2	-15_-15	64	ShearCD	0	0	0.000450316833797897	-0.0012843521727032	3.37	0.00687364685794392	-0.00329838518245353	-0.00415762265492728	-0.0031555680810006	-15_-15	3.33333333333333
611	Ecd_20141010_P2	-15_-15	64	ShearCE	-0.0176151481445177	-0.00416936349844067	-0.00363746941514862	0.00552321495044354	3.37	-0.0354934112150913	-0.0795052328484765	-0.0450011130979088	-0.0488717587608052	-15_-15	3.33333333333333
612	Ecd_20141010_P2	-15_-15	64	ShearT1	0.0160996678258725	0.00181265343430387	0.00532204881811457	-0.00090821033650296	3.37	-0.0236091579981789	0.0575009189735369	0.000780724702348828	0.0411725466703722	-15_-15	3.33333333333333
613	Ecd_20141010_P2	-15_-15	64	ShearT2	0	0	0	0	3.37	0	0	0.0000968282377292109	-0.0000474184732047612	-15_-15	3.33333333333333
614	Ecd_20141010_P2	-15_-15	64	sumContrib	-0.00979816590411122	-0.00735665609402864	0.0000412997577460787	0.00171449715664728	3.37	-0.0761607923935816	-0.0402865296422678	-0.0740628580169974	-0.0326813822636606	-15_-15	3.33333333333333
615	Ecd_20141010_P2	-15_-15	64	u	0.0101883078416673	-0.0244288945775366	0.0010426336043395	-0.000549421987357229	3.37	0.0159658312287977	-0.0527887036474186	-0.017611623942924	-0.0444558845777039	-15_-15	3.33333333333333
616	Ecd_20141010_P2	-15_-15	65	cagc	-0.00338728692178155	-0.00322793842755451	-0.00172930179785312	-0.000687787595894021	3.45333333333333	-0.033378332575767	-0.0139846181253833	-0.0313648314894878	-0.0153062280920491	-15_-15	3.41666666666667
617	Ecd_20141010_P2	-15_-15	65	CEwithCT	-0.0246959372529809	0.0423272121560121	-0.00131018041333401	0.00484923267760982	3.45333333333333	-0.0584613445688907	-0.0392577268409053	-0.0448963109707596	-0.0467529765219276	-15_-15	3.41666666666667
618	Ecd_20141010_P2	-15_-15	65	correlationEffects	-0.00444639922891691	-0.00783189861189974	-0.00243577677310637	-0.00167455477996568	3.45333333333333	-0.0301062731663536	-0.0207360230483335	-0.0296324345178289	-0.0207232879602556	-15_-15	3.41666666666667
619	Ecd_20141010_P2	-15_-15	65	crc	-0.00105911230713536	-0.00460396018434523	-0.000706474975253242	-0.000986767184071657	3.45333333333333	0.00327205940941335	-0.00675140492295023	0.00173239697165891	-0.00541705986820649	-15_-15	3.41666666666667
620	Ecd_20141010_P2	-15_-15	65	ct	0.00141236170340786	0.0000516493688090989	0.0000682510828909724	-0.000137245984280002	3.45333333333333	0.00314036560258925	-0.00202805677963179	0.00148323362337419	-0.0028676964230122	-15_-15	3.41666666666667
621	Ecd_20141010_P2	-15_-15	65	deltaCheck	0.000322597292182543	0.00251403453917155	0.00116276781756543	0.0000430248067608999	3.45333333333333	0.0108316327572496	-0.00115832578167245	0.0159355145666	-0.00411750922427417	-15_-15	3.41666666666667
622	Ecd_20141010_P2	-15_-15	65	dqtot	0.0116014105568566	-0.0271234460645866	-0.000817077708698252	0.00122244154384826	3.45333333333333	-0.064559381836725	-0.0674099757068544	-0.0748799357256957	-0.0314589407198123	-15_-15	3.41666666666667
623	Ecd_20141010_P2	-15_-15	65	nu	0.0119240078490392	-0.0246094115254151	0.00034569010886718	0.00126546635060916	3.45333333333333	-0.0537277490794754	-0.0685683014885269	-0.0589444211590956	-0.0355764499440865	-15_-15	3.41666666666667
624	Ecd_20141010_P2	-15_-15	65	Q	-0.00194645397093456	-0.0892798236329852	-0.00854177067430874	-0.0641857729020733	3.45333333333333	0.607315131952864	-0.920581476512543	0.517582927623368	-0.896730693835123	-15_-15	3.41666666666667
625	Ecd_20141010_P2	-15_-15	65	ShearCD	0	0	0.000450316833797897	-0.0012843521727032	3.45333333333333	0.00687364685794392	-0.00329838518245353	-0.00370730582112938	-0.0044399202537038	-15_-15	3.41666666666667
626	Ecd_20141010_P2	-15_-15	65	ShearCE	-0.0261082989563887	0.042275562787203	-0.00137843149622498	0.00498647866188982	3.45333333333333	-0.06160171017148	-0.0372296700612735	-0.0463795445941338	-0.0438852800989154	-15_-15	3.41666666666667
627	Ecd_20141010_P2	-15_-15	65	ShearT1	0.0407437470387544	-0.061618759608699	0.00247856264394422	-0.000667884181092688	3.45333333333333	0.0171345890405755	-0.00411784063516208	0.00325928734629305	0.0405046624892795	-15_-15	3.41666666666667
628	Ecd_20141010_P2	-15_-15	65	ShearT2	0	0	0	0	3.45333333333333	0	0	0.0000968282377292109	-0.0000474184732047612	-15_-15	3.41666666666667
629	Ecd_20141010_P2	-15_-15	65	sumContrib	0.0116014105568566	-0.0271234460645866	-0.000817077708698252	0.00122244154384826	3.45333333333333	-0.064559381836725	-0.0674099757068544	-0.0748799357256957	-0.0314589407198123	-15_-15	3.41666666666667
630	Ecd_20141010_P2	-15_-15	65	u	0.00611182839664454	-0.0321712361767639	0.00230594546010169	-0.000594870892604162	3.45333333333333	0.0220776596254422	-0.0849599398241825	-0.0153056784828223	-0.0450507554703081	-15_-15	3.41666666666667
631	Ecd_20141010_P2	-15_-15	66	cagc	0.00234043317218494	-0.0029092719221777	-0.00182950682885984	-0.00081348754712702	3.53666666666667	-0.0310378994035821	-0.016893890047561	-0.0331943383183477	-0.0161197156391761	-15_-15	3.5
632	Ecd_20141010_P2	-15_-15	66	CEwithCT	-0.0366599528608424	-0.0228752710699039	-0.000688533335442363	0.00406574669183603	3.53666666666667	-0.0951212974297331	-0.0621329979108093	-0.045584844306202	-0.0426872298300916	-15_-15	3.5
633	Ecd_20141010_P2	-15_-15	66	correlationEffects	0.00534144174733955	0.000861211814792273	-0.00265629439301836	-0.00152428458709852	3.53666666666667	-0.0247648314190141	-0.0198748112335412	-0.0322887289108473	-0.0222475725473541	-15_-15	3.5
634	Ecd_20141010_P2	-15_-15	66	crc	0.00300100857515461	0.00377048373696997	-0.000826787564158516	-0.000710797039971498	3.53666666666667	0.00627306798456796	-0.00298092118598025	0.000905609407500389	-0.00612785690817798	-15_-15	3.5
635	Ecd_20141010_P2	-15_-15	66	ct	0.000576750355915992	-0.000266955091753017	-0.0000809876207547904	-0.000104080581953919	3.53666666666667	0.00371711595850524	-0.00229501187138481	0.0014022460026194	-0.00297177700496612	-15_-15	3.5
636	Ecd_20141010_P2	-15_-15	66	deltaCheck	0.000592816531676222	-0.000557062125755693	0.00114744269317651	0.0000486236265794851	3.53666666666667	0.0114244492889258	-0.00171538790742814	0.0170829572597765	-0.00406888559769468	-15_-15	3.5
637	Ecd_20141010_P2	-15_-15	66	dqtot	0.0108436125947174	-0.00801354050476867	-0.00099430765435671	-0.0000834393928180575	3.53666666666667	-0.0537157692420075	-0.0754235162116231	-0.0758742433800524	-0.0315423801126304	-15_-15	3.5
638	Ecd_20141010_P2	-15_-15	66	nu	0.0114364291263936	-0.00857060263052436	0.000153135038819798	-0.0000348157662385723	3.53666666666667	-0.0422913199530817	-0.0771389041190512	-0.0587912861202758	-0.035611265710325	-15_-15	3.5
639	Ecd_20141010_P2	-15_-15	66	Q	-0.0280547529273233	-0.0470042608457823	-0.00992020217053373	-0.0591992942401835	3.53666666666667	0.579260379025541	-0.967585737358325	0.507662725452834	-0.955929988075307	-15_-15	3.5
640	Ecd_20141010_P2	-15_-15	66	ShearCD	0	0	-0.0000291333034792943	-0.00182232704995583	3.53666666666667	0.00687364685794392	-0.00329838518245353	-0.00373643912460867	-0.00626224730365963	-15_-15	3.5
641	Ecd_20141010_P2	-15_-15	66	ShearCE	-0.0372367032167584	-0.0226083159781509	-0.000607545714687574	0.00416982727378994	3.53666666666667	-0.0988384133882384	-0.0598379860394244	-0.0469870903088214	-0.0397154528251254	-15_-15	3.5
642	Ecd_20141010_P2	-15_-15	66	ShearT1	0.0421621237082203	0.014000518750343	0.00237965337758331	-0.00080257444759973	3.53666666666667	0.0592967127487958	0.00988267811518091	0.00563894072387636	0.0397020880416797	-15_-15	3.5
643	Ecd_20141010_P2	-15_-15	66	ShearT2	0	0	0	0	3.53666666666667	0	0	0.0000968282377292109	-0.0000474184732047612	-15_-15	3.5
644	Ecd_20141010_P2	-15_-15	66	sumContrib	0.0108436125947174	-0.00801354050476867	-0.000994307654356709	-0.0000834393928180571	3.53666666666667	-0.0537157692420076	-0.0754235162116231	-0.0758742433800524	-0.0315423801126304	-15_-15	3.5
645	Ecd_20141010_P2	-15_-15	66	u	0.0240662036220584	-0.0138721074898953	0.0032387092950223	-0.00048059389030843	3.53666666666667	0.0461438632475006	-0.0988320473140778	-0.0120669691878	-0.0455313493606165	-15_-15	3.5
646	Ecd_20141010_P2	-15_-15	67	cagc	-0.0135445086212925	0.00483228479595153	-0.0020628061070964	-0.000605065983937085	3.62	-0.0445824080248745	-0.0120616052516094	-0.0352571444254441	-0.0167247816231132	-15_-15	3.58333333333333
647	Ecd_20141010_P2	-15_-15	67	CEwithCT	0.0730820727796822	0.0136891046224027	-0.00265478905653816	0.00521136421040171	3.62	-0.022039224650051	-0.0484438932884066	-0.0482396333627401	-0.0374758656196898	-15_-15	3.58333333333333
648	Ecd_20141010_P2	-15_-15	67	correlationEffects	-0.0225791946341023	0.00130632472671149	-0.0021226925346847	-0.00160568973760551	3.62	-0.0473440260531164	-0.0185684865068297	-0.034411421445532	-0.0238532622849596	-15_-15	3.58333333333333
649	Ecd_20141010_P2	-15_-15	67	crc	-0.00903468601280982	-0.00352596006924004	-0.0000598864275882981	-0.00100062375366843	3.62	-0.00276161802824185	-0.0065068812552203	0.000845722979912091	-0.00712848066184641	-15_-15	3.58333333333333
650	Ecd_20141010_P2	-15_-15	67	ct	0.000181892026391914	-0.000232674748977154	0.000199042984350732	-0.000135780817432783	3.62	0.00389900798489716	-0.00252768662036196	0.00160128898697013	-0.0031075578223989	-15_-15	3.58333333333333
651	Ecd_20141010_P2	-15_-15	67	deltaCheck	0.00938027481598738	-0.0013127446178333	0.00106263487601841	0.0000316899093927726	3.62	0.0208047241049132	-0.00302813252526145	0.018145592135795	-0.00403719568830191	-15_-15	3.58333333333333
652	Ecd_20141010_P2	-15_-15	67	dqtot	-0.00797352546305589	0.0340715084191706	-0.000835460303175952	-0.00124555041649851	3.62	-0.0616892947050634	-0.0413520077924525	-0.0767097036832283	-0.0327879305291289	-15_-15	3.58333333333333
653	Ecd_20141010_P2	-15_-15	67	nu	0.00140674935293149	0.0327587638013373	0.000227174572842458	-0.00121386050710574	3.62	-0.0408845706001502	-0.044380140317714	-0.0585641115474334	-0.0368251262174308	-15_-15	3.58333333333333
654	Ecd_20141010_P2	-15_-15	67	Q	-0.0652914561440817	-0.0696125768239332	-0.0105277478852213	-0.0550294669663935	3.62	0.513968922881459	-1.03719831418226	0.497134977567613	-1.0109594550417	-15_-15	3.58333333333333
655	Ecd_20141010_P2	-15_-15	67	ShearCD	0	0	-0.0000291333034792943	-0.00182232704995583	3.62	0.00687364685794392	-0.00329838518245353	-0.00376557242808797	-0.00808457435361547	-15_-15	3.58333333333333
656	Ecd_20141010_P2	-15_-15	67	ShearCE	0.0729001807532902	0.0139217793713798	-0.00285383204088889	0.00534714502783449	3.62	-0.0259382326349482	-0.0459162066680446	-0.0498409223497102	-0.0343683077972909	-15_-15	3.58333333333333
657	Ecd_20141010_P2	-15_-15	67	ShearT1	-0.0584764036086357	0.0190760790700564	0.00397115459152621	-0.00302889783933887	3.62	0.000820309140160039	0.0289587571852373	0.00961009531540256	0.0366731902023409	-15_-15	3.58333333333333
658	Ecd_20141010_P2	-15_-15	67	ShearT2	0	0	0	0	3.62	0	0	0.0000968282377292109	-0.0000474184732047612	-15_-15	3.58333333333333
659	Ecd_20141010_P2	-15_-15	67	sumContrib	-0.00797352546305589	0.0340715084191706	-0.000835460303175952	-0.00124555041649851	3.62	-0.0616892947050635	-0.0413520077924525	-0.0767097036832283	-0.0327879305291289	-15_-15	3.58333333333333
660	Ecd_20141010_P2	-15_-15	67	u	-0.0232724820486964	0.0296635643296499	0.00184985842144228	-0.00426597014083037	3.62	0.0228713811988042	-0.0691684829844279	-0.0102171107663577	-0.0497973195014469	-15_-15	3.58333333333333
661	Ecd_20141010_P2	-15_-15	68	cagc	0.00403141002860877	-0.00384059320908437	-0.00211889525812272	-0.000938130924733176	3.70333333333333	-0.0405509979962658	-0.0159021984606938	-0.0373760396835668	-0.0176629125478464	-15_-15	3.66666666666667
662	Ecd_20141010_P2	-15_-15	68	CEwithCT	-0.020325359395992	0.0327195195773362	-0.0039382544571938	-0.00156333566855601	3.70333333333333	-0.042364584046043	-0.0157243737110704	-0.0521778878199339	-0.0390392012882459	-15_-15	3.66666666666667
663	Ecd_20141010_P2	-15_-15	68	correlationEffects	0.00661052771659023	-0.00730176934733458	-0.00249893431995497	-0.00186165015821174	3.70333333333333	-0.0407334983365262	-0.0258702558541643	-0.036910355765487	-0.0257149124431714	-15_-15	3.66666666666667
664	Ecd_20141010_P2	-15_-15	68	crc	0.00257911768798146	-0.00346117613825021	-0.000380039061832249	-0.000923519233478567	3.70333333333333	-0.000182500340260396	-0.00996805739347051	0.000465683918079842	-0.00805199989532498	-15_-15	3.66666666666667
665	Ecd_20141010_P2	-15_-15	68	ct	-0.00350580769284811	0.0000574901672613128	0.000415752432756112	-0.000117721776302238	3.70333333333333	0.00039320029204905	-0.00247019645310065	0.00201704141972624	-0.00322527959870114	-15_-15	3.66666666666667
666	Ecd_20141010_P2	-15_-15	68	deltaCheck	0.000399771344035821	-0.000563192551073363	0.00116347145800447	0.0000558372409058911	3.70333333333333	0.021204495448949	-0.00359132507633481	0.0193090635937994	-0.00398135844739602	-15_-15	3.66666666666667
667	Ecd_20141010_P2	-15_-15	68	dqtot	-0.018072018722057	-0.00958610417719123	-0.00136847634965389	-0.00121222558450454	3.70333333333333	-0.0797613134271204	-0.0509381119696437	-0.0780781800328822	-0.0340001561136334	-15_-15	3.66666666666667
668	Ecd_20141010_P2	-15_-15	68	nu	-0.0176722473780212	-0.0101492967282646	-0.000205004891649413	-0.00115638834359865	3.70333333333333	-0.0585568179781714	-0.0545294370459786	-0.0587691164390828	-0.0379815145610294	-15_-15	3.66666666666667
669	Ecd_20141010_P2	-15_-15	68	Q	0.00760872460920856	-0.0556907974525534	-0.0133815799261102	-0.049682321938559	3.70333333333333	0.521577647490668	-1.09288911163481	0.483753397641503	-1.06064177698026	-15_-15	3.66666666666667
670	Ecd_20141010_P2	-15_-15	68	ShearCD	-0.000320466338272237	-0.0200455975495142	-0.0000291333034792943	-0.00182232704995583	3.70333333333333	0.00655318051967168	-0.0233439827319677	-0.00379470573156726	-0.0099069014035713	-15_-15	3.66666666666667
671	Ecd_20141010_P2	-15_-15	68	ShearCE	-0.0168195517031439	0.0326620294100749	-0.00435400688994991	-0.00144561389225378	3.70333333333333	-0.0427577843380921	-0.0132541772579698	-0.0541949292396602	-0.0358139216895447	-15_-15	3.66666666666667
672	Ecd_20141010_P2	-15_-15	68	ShearT1	-0.00403672070438293	-0.0149582568576786	0.00509784573097418	0.00403508729221906	3.70333333333333	-0.00321641156422289	0.0140005003275587	0.0147079410463767	0.0407082774945599	-15_-15	3.66666666666667
673	Ecd_20141010_P2	-15_-15	68	ShearT2	0	0	0	0	3.70333333333333	0	0	0.0000968282377292109	-0.0000474184732047612	-15_-15	3.66666666666667
674	Ecd_20141010_P2	-15_-15	68	sumContrib	-0.018072018722057	-0.00958610417719123	-0.00136847634965388	-0.00121222558450454	3.70333333333333	-0.0797613134271204	-0.0509381119696438	-0.0780781800328822	-0.0340001561136334	-15_-15	3.66666666666667
675	Ecd_20141010_P2	-15_-15	68	u	-0.0248283757990216	0.0198305646148467	0.000411651882167091	-0.00655707130038313	3.70333333333333	-0.00195699460021741	-0.0493379183695812	-0.00980545888419066	-0.05635439080183	-15_-15	3.66666666666667
676	Ecd_20141010_P2	-15_-15	69	cagc	-0.00128739569838654	0.00233673285621229	-0.00205775360486792	-0.00117471124790401	3.78666666666667	-0.0418383936946523	-0.0135654656044815	-0.0394337932884347	-0.0188376237957504	-15_-15	3.75
677	Ecd_20141010_P2	-15_-15	69	CEwithCT	-0.0239851073781173	-0.0255488581602858	-0.00340695969338247	0.00573734768504666	3.78666666666667	-0.0663496914241604	-0.0412732318713562	-0.0555848475133164	-0.0333018536031992	-15_-15	3.75
678	Ecd_20141010_P2	-15_-15	69	correlationEffects	-0.00115202680136886	0.0040931471151251	-0.00229940774436668	-0.00168128384752522	3.78666666666667	-0.041885525137895	-0.0217771087390392	-0.0392097635098536	-0.0273961962906966	-15_-15	3.75
679	Ecd_20141010_P2	-15_-15	69	crc	0.000135368897017672	0.0017564142589128	-0.000241654139498758	-0.000506572599621207	3.78666666666667	-0.0000471314432427239	-0.00821164313455771	0.000224029778581084	-0.00855857249494619	-15_-15	3.75
680	Ecd_20141010_P2	-15_-15	69	ct	0.000924417401826495	-0.000755495426317574	0.000403993964209895	-0.000128856292182261	3.78666666666667	0.00131761769387555	-0.00322569187941822	0.00242103538393614	-0.0033541358908834	-15_-15	3.75
681	Ecd_20141010_P2	-15_-15	69	deltaCheck	-0.000022921977227865	-0.000909664493332497	0.00112337692089568	0.000122639023396533	3.78666666666667	0.0211815734717212	-0.00450098956966731	0.0204324405146951	-0.00385871942399949	-15_-15	3.75
682	Ecd_20141010_P2	-15_-15	69	dqtot	-0.00851797370544431	0.0127986237940987	-0.00167080696130862	-0.00227244096881653	3.78666666666667	-0.0882792871325647	-0.0381394881755451	-0.0797489869941908	-0.0362725970824499	-15_-15	3.75
683	Ecd_20141010_P2	-15_-15	69	nu	-0.00854089568267218	0.0118889593007662	-0.000547430040412933	-0.00214980194542	3.78666666666667	-0.0670977136608436	-0.0426404777452124	-0.0593165464794957	-0.0401313165064494	-15_-15	3.75
684	Ecd_20141010_P2	-15_-15	69	Q	-0.00921082709393538	-0.0230287680424785	-0.0177355868160601	-0.0511279358308128	3.78666666666667	0.512366820396733	-1.11591787967729	0.466017810825442	-1.11176971281107	-15_-15	3.75
685	Ecd_20141010_P2	-15_-15	69	ShearCD	0	0	-0.0000291333034792943	-0.00182232704995583	3.78666666666667	0.00655318051967168	-0.0233439827319677	-0.00382383903504656	-0.0117292284535271	-15_-15	3.75
686	Ecd_20141010_P2	-15_-15	69	ShearCE	-0.0249095247799438	-0.0247933627339682	-0.00381095365759236	0.00586620397722892	3.78666666666667	-0.0676673091180359	-0.038047539991938	-0.0580058828972525	-0.0299477177123158	-15_-15	3.75
687	Ecd_20141010_P2	-15_-15	69	ShearT1	0.0166191604740419	0.0342543348392594	0.00406469377991982	-0.00450617775638214	3.78666666666667	0.013402748909819	0.0482548351668181	0.0187726348262966	0.0362020997381778	-15_-15	3.75
688	Ecd_20141010_P2	-15_-15	69	ShearT2	0	0	0	0	3.78666666666667	0	0	0.0000968282377292109	-0.0000474184732047612	-15_-15	3.75
689	Ecd_20141010_P2	-15_-15	69	sumContrib	-0.00851797370544431	0.0127986237940987	-0.00167080696130862	-0.00227244096881653	3.78666666666667	-0.0882792871325647	-0.0381394881755451	-0.0797489869941908	-0.0362725970824499	-15_-15	3.75
690	Ecd_20141010_P2	-15_-15	69	u	-0.00802377174896912	-0.0148557573218721	-0.00183016683923015	-0.00727823550203664	3.78666666666667	-0.00998076634918653	-0.0641936756914533	-0.0116356257234208	-0.0636326263038667	-15_-15	3.75
691	Ecd_20141010_P2	-15_-15	70	cagc	-0.00464694407405724	-0.000710100094227041	-0.00158248676688533	-0.000702248243458893	3.87	-0.0464853377687095	-0.0142755656987086	-0.04101628005532	-0.0195398720392093	-15_-15	3.83333333333333
692	Ecd_20141010_P2	-15_-15	70	CEwithCT	0.0138449281045694	0.00228909097152864	-0.00344896182842791	0.00401558535695309	3.87	-0.0525047633195909	-0.0389841408998276	-0.0590338093417443	-0.0292862682462461	-15_-15	3.83333333333333
693	Ecd_20141010_P2	-15_-15	70	correlationEffects	-0.00137646586771733	-0.00250067695991466	-0.00128633525502448	-0.00110404769062135	3.87	-0.0432619910056124	-0.0242777856989539	-0.0404960987648781	-0.028500243981318	-15_-15	3.83333333333333
694	Ecd_20141010_P2	-15_-15	70	crc	0.00327047820633991	-0.00179057686568762	0.000296151511860849	-0.000401799447162459	3.87	0.00322334676309718	-0.0100022200002453	0.000520181290441933	-0.00896037194210864	-15_-15	3.83333333333333
695	Ecd_20141010_P2	-15_-15	70	ct	0.000416390908967867	-0.000325258741001485	0.00010237171724411	-0.000161752431703101	3.87	0.00173400860284341	-0.00355095062041971	0.00252340710118025	-0.0035158883225865	-15_-15	3.83333333333333
696	Ecd_20141010_P2	-15_-15	70	deltaCheck	0.000687927421445605	0.000404661686275983	0.000931039087223808	-0.000115166198306595	3.87	0.0218695008931668	-0.00409632788339132	0.0213634796019189	-0.00397388562230608	-15_-15	3.83333333333333
697	Ecd_20141010_P2	-15_-15	70	dqtot	-0.0106103643361928	-0.0121352883906047	-0.00143924344399692	-0.00165838646270112	3.87	-0.0988896514687576	-0.0502747765661497	-0.0811882304381877	-0.0379309835451511	-15_-15	3.83333333333333
698	Ecd_20141010_P2	-15_-15	70	nu	-0.00992243691474724	-0.0117306267043287	-0.000508204356773118	-0.00177355266100772	3.87	-0.0770201505755908	-0.0543711044495411	-0.0598247508362688	-0.0419048691674571	-15_-15	3.83333333333333
699	Ecd_20141010_P2	-15_-15	70	Q	-0.0341203518738792	-0.0478221307764467	-0.0215465404736525	-0.0452617318535839	3.87	0.478246468522853	-1.16374001045374	0.44447127035179	-1.15703144466466	-15_-15	3.83333333333333
700	Ecd_20141010_P2	-15_-15	70	ShearCD	0	0	-0.0000291333034792943	-0.00182232704995583	3.87	0.00655318051967168	-0.0233439827319677	-0.00385297233852585	-0.013551555503483	-15_-15	3.83333333333333
701	Ecd_20141010_P2	-15_-15	70	ShearCE	0.0134285371956016	0.00261434971253013	-0.00355133354567202	0.00417733778865619	3.87	-0.0542387719224344	-0.0354331902794079	-0.0615572164429245	-0.0257703799236596	-15_-15	3.83333333333333
702	Ecd_20141010_P2	-15_-15	70	ShearT1	-0.0230788265730449	-0.0119237024022187	0.00332518694293476	-0.00274759707907703	3.87	-0.00967607766322595	0.0363311327645994	0.0220978217692313	0.0334545026591008	-15_-15	3.83333333333333
703	Ecd_20141010_P2	-15_-15	70	ShearT2	0	0	0	0	3.87	0	0	0.0000968282377292109	-0.0000474184732047612	-15_-15	3.83333333333333
704	Ecd_20141010_P2	-15_-15	70	sumContrib	-0.0106103643361928	-0.0121352883906047	-0.00143924344399693	-0.00165838646270112	3.87	-0.0988896514687576	-0.0502747765661498	-0.0811882304381877	-0.0379309835451511	-15_-15	3.83333333333333
705	Ecd_20141010_P2	-15_-15	70	u	-0.00635243850209121	-0.0158893402384999	-0.00162374704066254	-0.00504895785928284	3.87	-0.0163332048512777	-0.0800830159299533	-0.0132593727640833	-0.0686815841631495	-15_-15	3.83333333333333
706	Ecd_20141010_P2	-15_-15	71	cagc	0.0000610583640181777	-0.000135556406248273	-0.00109475426631633	-0.000222320755083495	3.95333333333333	-0.0464242794046914	-0.0144111221049568	-0.0421110343216364	-0.0197621927942928	-15_-15	3.91666666666667
707	Ecd_20141010_P2	-15_-15	71	CEwithCT	0.00930302410936624	0.00178175893245397	-0.00412737871672092	0.0029642949625906	3.95333333333333	-0.0432017392102247	-0.0372023819673736	-0.0631611880584652	-0.0263219732836555	-15_-15	3.91666666666667
708	Ecd_20141010_P2	-15_-15	71	correlationEffects	-0.00141564597066433	0.00051291978531792	-0.00058994418790913	-0.000488035776744967	3.95333333333333	-0.0446776369762767	-0.023764865913636	-0.0410860429527872	-0.0289882797580629	-15_-15	3.91666666666667
709	Ecd_20141010_P2	-15_-15	71	crc	-0.0014767043346825	0.000648476191566194	0.000504810078407203	-0.000265715021661472	3.95333333333333	0.00174664242841468	-0.00935374380867913	0.00102499136884914	-0.00922608696377012	-15_-15	3.91666666666667
710	Ecd_20141010_P2	-15_-15	71	ct	-0.00103315362868051	0.000359185763656225	-0.0000832270458647722	-0.0000980405519316694	3.95333333333333	0.000700854974162901	-0.00319176485676348	0.00244018005531548	-0.00361392887451817	-15_-15	3.91666666666667
711	Ecd_20141010_P2	-15_-15	71	deltaCheck	0.000142114927579229	-0.000505578692371492	0.000892388681631309	-0.000336303378152147	3.95333333333333	0.022011615820746	-0.00460190657576282	0.0222558682835502	-0.00431018900045823	-15_-15	3.91666666666667
712	Ecd_20141010_P2	-15_-15	71	dqtot	0.00788737813870191	0.00229467871777188	-0.00293720424463639	0.0018193469214456	3.95333333333333	-0.0910022733300557	-0.0479800978483779	-0.0841254346828241	-0.0361116366237055	-15_-15	3.91666666666667
713	Ecd_20141010_P2	-15_-15	71	nu	0.00802949306628114	0.00178910002540039	-0.00204481556300508	0.00148304354329345	3.95333333333333	-0.0689906575093097	-0.0525820044241407	-0.0618695663992739	-0.0404218256241637	-15_-15	3.91666666666667
714	Ecd_20141010_P2	-15_-15	71	Q	-0.0206918146782776	-0.0452077810639166	-0.0250978740193245	-0.0410843940649277	3.95333333333333	0.457554653844576	-1.20894779151765	0.419373396332466	-1.19811583872958	-15_-15	3.91666666666667
715	Ecd_20141010_P2	-15_-15	71	ShearCD	0	0	-0.0000291333034792943	-0.00182232704995583	3.95333333333333	0.00655318051967168	-0.0233439827319677	-0.00388210564200515	-0.0153738825534388	-15_-15	3.91666666666667
716	Ecd_20141010_P2	-15_-15	71	ShearCE	0.0103361777380468	0.00142257316879774	-0.00404415167085615	0.00306233551452227	3.95333333333333	-0.0439025941843876	-0.0340106171106101	-0.0656013681137807	-0.0227080444091373	-15_-15	3.91666666666667
717	Ecd_20141010_P2	-15_-15	71	ShearT1	-0.00000000000000000346944695195361	-0.00000000000000000693889390390723	0.00180925196347295	0.0011654147855558	3.95333333333333	-0.00967607766322595	0.0363311327645994	0.0239070737327043	0.0346199174446566	-15_-15	3.91666666666667
718	Ecd_20141010_P2	-15_-15	71	ShearT2	0	0	0	0	3.95333333333333	0	0	0.0000968282377292109	-0.0000474184732047612	-15_-15	3.91666666666667
719	Ecd_20141010_P2	-15_-15	71	sumContrib	0.00788737813870191	0.00229467871777188	-0.00293720424463639	0.0018193469214456	3.95333333333333	-0.0910022733300557	-0.0479800978483779	-0.0841254346828241	-0.0361116366237055	-15_-15	3.91666666666667
720	Ecd_20141010_P2	-15_-15	71	u	0.0156618149563964	0.0132898969669397	-0.00127429398097232	-0.000321913965353754	3.95333333333333	-0.000671389894881285	-0.0667931189630136	-0.0145336667450557	-0.0690034981285032	-15_-15	3.91666666666667
721	Ecd_20141010_P2	-15_-15	72	cagc	0.0029062182907669	-0.00147969021169245	-0.00121654968581575	-0.0000575385501995428	4.03666666666667	-0.0435180611139245	-0.0158908123166493	-0.0433275840074521	-0.0198197313444923	-15_-15	4
722	Ecd_20141010_P2	-15_-15	72	CEwithCT	-0.00539473482116389	0.0277228179389432	0.00242203060947021	0.00190704135789481	4.03666666666667	-0.0485964740313886	-0.00947956402843042	-0.060739157448995	-0.0244149319257607	-15_-15	4
723	Ecd_20141010_P2	-15_-15	72	correlationEffects	0.00772460014246972	-0.00313303054050898	-0.00120370261969367	-0.000499966851106055	4.03666666666667	-0.036953036833807	-0.0268978964541449	-0.0422897455724809	-0.029488246609169	-15_-15	4
724	Ecd_20141010_P2	-15_-15	72	crc	0.00481838185170282	-0.00165334032881654	0.0000128470661220868	-0.000442428300906512	4.03666666666667	0.0065650242801175	-0.0110070841374957	0.00103783843497122	-0.00966851526467663	-15_-15	4
725	Ecd_20141010_P2	-15_-15	72	ct	0.00197356934212321	-0.000386853791263708	-0.000127976595989448	-0.000130857114110418	4.03666666666667	0.00267442431628612	-0.00357861864802719	0.00231220345932603	-0.00374478598862859	-15_-15	4
726	Ecd_20141010_P2	-15_-15	72	deltaCheck	-0.00114281365361825	0.000183778674348252	0.00089896853179662	-0.000342530601084842	4.03666666666667	0.0208688021671278	-0.00441812790141457	0.0231548368153468	-0.00465271960154307	-15_-15	4
727	Ecd_20141010_P2	-15_-15	72	dqtot	0.0102464858057583	-0.00250658276220301	-0.00443969163334182	0.00326235745595891	4.03666666666667	-0.0807557875242974	-0.0504866806105809	-0.0885651263161659	-0.0328492791677465	-15_-15	4
728	Ecd_20141010_P2	-15_-15	72	nu	0.00910367215214004	-0.00232280408785476	-0.0035407231015452	0.00291982685487407	4.03666666666667	-0.0598869853571696	-0.0549048085119954	-0.0654102895008191	-0.0375019987692896	-15_-15	4
729	Ecd_20141010_P2	-15_-15	72	Q	-0.0103556369402309	-0.0437852078951189	-0.0291420256901806	-0.0380220585504054	4.03666666666667	0.447199016904345	-1.25273299941277	0.390231370642285	-1.23613789727999	-15_-15	4
730	Ecd_20141010_P2	-15_-15	72	ShearCD	0	0	-0.0000291333034792943	-0.00182232704995583	4.03666666666667	0.00655318051967168	-0.0233439827319677	-0.00391123894548444	-0.0171962096033946	-15_-15	4
731	Ecd_20141010_P2	-15_-15	72	ShearCE	-0.0073683041632871	0.0281096717302069	0.00255000720545966	0.00203789847200522	4.03666666666667	-0.0512708983476747	-0.00590094538040323	-0.063051360908321	-0.0206701459371321	-15_-15	4
732	Ecd_20141010_P2	-15_-15	72	ShearT1	0.00791662048445245	-0.0270963701606372	-0.00562888631963907	0.00367760999912599	4.03666666666667	-0.00175945717877351	0.00923476260396219	0.0182781874130652	0.0382975274437826	-15_-15	4
733	Ecd_20141010_P2	-15_-15	72	ShearT2	0	0	0	0	4.03666666666667	0	0	0.0000968282377292109	-0.0000474184732047612	-15_-15	4
734	Ecd_20141010_P2	-15_-15	72	sumContrib	0.0102464858057583	-0.00250658276220301	-0.00443969163334182	0.00326235745595891	4.03666666666667	-0.0807557875242974	-0.0504866806105809	-0.0885651263161659	-0.0328492791677466	-15_-15	4
735	Ecd_20141010_P2	-15_-15	72	u	-0.00869624773204973	-0.0242225282859738	-0.00433603892174054	0.00118017408406581	4.03666666666667	-0.00936763762693102	-0.0910156472489874	-0.0188697056667962	-0.0678233240444374	-15_-15	4
736	Ecd_20141010_P2	-15_-15	73	cagc	-0.00000936916009432534	-0.00298427637907615	0.000149494567801593	-0.0000340491805373963	4.12	-0.0435274302740188	-0.0188750886957254	-0.0431780894396505	-0.0198537805250297	-15_-15	4.08333333333333
737	Ecd_20141010_P2	-15_-15	73	CEwithCT	-0.0130531259653374	-0.0248451873144783	-0.00440246717728532	0.00622034746977963	4.12	-0.061649599996726	-0.0343247513429087	-0.0651416246262803	-0.0181945844559811	-15_-15	4.08333333333333
738	Ecd_20141010_P2	-15_-15	73	correlationEffects	-0.00418985365533863	-0.000643093406645045	0.000531973097345705	0.000244067848819698	4.12	-0.0411428904891456	-0.02754098986079	-0.0417577724751352	-0.0292441787603493	-15_-15	4.08333333333333
739	Ecd_20141010_P2	-15_-15	73	crc	-0.0041804844952443	0.00234118297243111	0.000382478529544112	0.000278117029357094	4.12	0.0023845397848732	-0.00866590116506456	0.00142031696451533	-0.00939039823531953	-15_-15	4.08333333333333
740	Ecd_20141010_P2	-15_-15	73	ct	0.0001965719584167	-0.000330772173120747	-0.0000797033169916582	-0.000159353166607033	4.12	0.00287099627470281	-0.00390939082114794	0.00223250014233437	-0.00390413915523562	-15_-15	4.08333333333333
741	Ecd_20141010_P2	-15_-15	73	deltaCheck	0.000341342676195673	-0.000479648507206314	0.0000421468874755151	-0.000213792179695755	4.12	0.0212101448433234	-0.00489777640862088	0.0231969837028224	-0.00486651178123882	-15_-15	4.08333333333333
742	Ecd_20141010_P2	-15_-15	73	dqtot	-0.00280641356594307	0.0129952102203174	-0.00376014404787761	0.000703416167998597	4.12	-0.0835622010902405	-0.0374914703902635	-0.0923252703640436	-0.0321458629997479	-15_-15	4.08333333333333
743	Ecd_20141010_P2	-15_-15	73	nu	-0.0024650708897474	0.012515561713111	-0.0037179971604021	0.000489623988302842	4.12	-0.062352056246917	-0.0423892467988844	-0.0691282866612212	-0.0370123747809868	-15_-15	4.08333333333333
744	Ecd_20141010_P2	-15_-15	73	Q	-0.017723941103518	-0.015675536164912	-0.026592018484721	-0.0359841600784002	4.12	0.429475075800827	-1.26840853557768	0.363639352157564	-1.27212205735839	-15_-15	4.08333333333333
745	Ecd_20141010_P2	-15_-15	73	ShearCD	0	0	-0.0000291333034792943	-0.00182232704995583	4.12	0.00655318051967168	-0.0233439827319677	-0.00394037224896373	-0.0190185366533505	-15_-15	4.08333333333333
746	Ecd_20141010_P2	-15_-15	73	ShearCE	-0.0132496979237541	-0.0245144151413575	-0.00432276386029366	0.00637970063638666	4.12	-0.0645205962714289	-0.0304153605217607	-0.0673741247686147	-0.0142904453007455	-15_-15	4.08333333333333
747	Ecd_20141010_P2	-15_-15	73	ShearT1	0.014436566054733	0.0384834909414407	0.0001394833355413	-0.0039386721006449	4.12	0.0126771088759595	0.0477182535454029	0.0184176707486065	0.0343588553431377	-15_-15	4.08333333333333
748	Ecd_20141010_P2	-15_-15	73	ShearT2	0	0	0	0	4.12	0	0	0.0000968282377292109	-0.0000474184732047612	-15_-15	4.08333333333333
749	Ecd_20141010_P2	-15_-15	73	sumContrib	-0.00280641356594307	0.0129952102203174	-0.00376014404787761	0.000703416167998597	4.12	-0.0835622010902405	-0.0374914703902635	-0.0923252703640436	-0.032145862999748	-15_-15	4.08333333333333
750	Ecd_20141010_P2	-15_-15	73	u	-0.000639954477948889	0.00273847746579157	-0.0000880532311151837	-0.00163110249994092	4.12	-0.0100075921048799	-0.0882771697831958	-0.0189577588979114	-0.0694544265443784	-15_-15	4.08333333333333
751	Ecd_20141010_P2	-15_-15	74	cagc	-0.00296810397402261	0.00018709699698416	0.000147963865412097	0.000614468883642107	4.20333333333333	-0.0464955342480414	-0.0186879916987413	-0.0430301255742384	-0.0192393116413876	-15_-15	4.16666666666667
752	Ecd_20141010_P2	-15_-15	74	CEwithCT	0.00475713071795396	0.0195842975279284	-0.00479429438056218	0.00332175547274739	4.20333333333333	-0.0568924692787721	-0.0147404538149803	-0.0699359190068425	-0.0148728289832337	-15_-15	4.16666666666667
753	Ecd_20141010_P2	-15_-15	74	correlationEffects	0.00173787042931417	0.0015783919834875	0.000695355657015249	0.00118488804571117	4.20333333333333	-0.0394050200598314	-0.0259625978773025	-0.04106241681812	-0.0280592907146381	-15_-15	4.16666666666667
754	Ecd_20141010_P2	-15_-15	74	crc	0.00470597440333678	0.00139129498650334	0.000547391791603153	0.000570419162069063	4.20333333333333	0.00709051418820998	-0.00727460617856122	0.00196770875611849	-0.00881997907325047	-15_-15	4.16666666666667
755	Ecd_20141010_P2	-15_-15	74	ct	0.0000352877506147001	-0.0000234373933146632	0.000205713791406122	-0.000241028248517197	4.20333333333333	0.00290628402531752	-0.0039328282144626	0.00243821393374049	-0.00414516740375282	-15_-15	4.16666666666667
756	Ecd_20141010_P2	-15_-15	74	deltaCheck	-0.000215125747229476	0.000682241682543886	0.0000255024816662419	-0.000184365611706732	4.20333333333333	0.020995019096094	-0.00421553472607699	0.0232224861844886	-0.00505087739294556	-15_-15	4.16666666666667
757	Ecd_20141010_P2	-15_-15	74	dqtot	-0.00117930197362471	-0.0204352538149574	-0.00361678796058559	0.00281733366620942	4.20333333333333	-0.0847415030638652	-0.057926724205221	-0.0959420583246291	-0.0293285293335385	-15_-15	4.16666666666667
758	Ecd_20141010_P2	-15_-15	74	nu	-0.00139442772085419	-0.0197530121324135	-0.00359128547891934	0.00263296805450268	4.20333333333333	-0.0637464839677712	-0.0621422589312979	-0.0727195721401405	-0.0343794067264841	-15_-15	4.16666666666667
759	Ecd_20141010_P2	-15_-15	74	Q	-0.0309736390272721	-0.0401899513062695	-0.0309147823450146	-0.0296044594420135	4.20333333333333	0.398501436773555	-1.30859848688395	0.332724569812549	-1.3017265168004	-15_-15	4.16666666666667
760	Ecd_20141010_P2	-15_-15	74	ShearCD	0	0	0	0	4.20333333333333	0.00655318051967168	-0.0233439827319677	-0.00394037224896373	-0.0190185366533505	-15_-15	4.16666666666667
761	Ecd_20141010_P2	-15_-15	74	ShearCE	0.00472184296733926	0.0196077349212431	-0.00500000817196831	0.00356278372126459	4.20333333333333	-0.0597987533040896	-0.0108076256005177	-0.072374132940583	-0.0107276615794809	-15_-15	4.16666666666667
762	Ecd_20141010_P2	-15_-15	74	ShearT1	-0.00767430312089284	-0.0415979433263734	0.000482150762961349	-0.00168930985224914	4.20333333333333	0.00500280575506666	0.0061203102190295	0.0188998215115679	0.0326695454908885	-15_-15	4.16666666666667
763	Ecd_20141010_P2	-15_-15	74	ShearT2	0	0	0	0	4.20333333333333	0	0	0.0000968282377292109	-0.0000474184732047612	-15_-15	4.16666666666667
764	Ecd_20141010_P2	-15_-15	74	sumContrib	-0.00117930197362471	-0.0204352538149574	-0.00361678796058559	0.00281733366620942	4.20333333333333	-0.0847415030638652	-0.057926724205221	-0.0959420583246292	-0.0293285293335385	-15_-15	4.16666666666667
765	Ecd_20141010_P2	-15_-15	74	u	-0.00434671973952134	-0.0201432298090892	0.00144220788863839	-0.00301435974966564	4.20333333333333	-0.0143543118444012	-0.108420399592285	-0.017515551009273	-0.072468786294044	-15_-15	4.16666666666667
766	Ecd_20141010_P2	-15_-15	75	cagc	-0.000902865841682636	0.000206581322864684	0.00052270370139912	0.00102358488053618	4.28666666666667	-0.047398400089724	-0.0184814103758766	-0.0425074218728393	-0.0182157267608515	-15_-15	4.25
767	Ecd_20141010_P2	-15_-15	75	CEwithCT	-0.0148115181498448	-0.0226730462554531	-0.0047837437969704	0.00488273900924451	4.28666666666667	-0.0717039874286169	-0.0374135000704334	-0.0747196628038129	-0.00999008997398917	-15_-15	4.25
768	Ecd_20141010_P2	-15_-15	75	correlationEffects	-0.00040454168287456	0.000913948844033861	0.00100223326439579	0.00145915235714796	4.28666666666667	-0.039809561742706	-0.0250486490332686	-0.0400601835537242	-0.0266001383574902	-15_-15	4.25
769	Ecd_20141010_P2	-15_-15	75	crc	0.000498324158808076	0.000707367521169177	0.000479529562996668	0.000435567476611783	4.28666666666667	0.00758883834701805	-0.00656723865739204	0.00244723831911515	-0.00838441159663869	-15_-15	4.25
770	Ecd_20141010_P2	-15_-15	75	ct	-0.0000521912364509193	0.0000738453172876049	0.000105395327682353	-0.000251352299233224	4.28666666666667	0.0028540927888666	-0.003858982897175	0.00254360926142284	-0.00439651970298604	-15_-15	4.25
771	Ecd_20141010_P2	-15_-15	75	deltaCheck	-0.000244553671565003	-0.00072365377613955	0.0000344501877617694	-0.0000988552475147264	4.28666666666667	0.0207504654245289	-0.00493918850221654	0.0232569363722504	-0.00514973264046028	-15_-15	4.25
772	Ecd_20141010_P2	-15_-15	75	dqtot	-0.00725096721368261	-0.000602056526759169	-0.00456969471812257	0.00140804041955211	4.28666666666667	-0.0919924702775478	-0.0585287807319801	-0.100511753042752	-0.0279204889139864	-15_-15	4.25
773	Ecd_20141010_P2	-15_-15	75	nu	-0.00749552088524761	-0.00132571030289872	-0.0045352445303608	0.00130918517203738	4.28666666666667	-0.0712420048530188	-0.0634679692341967	-0.0772548166705013	-0.0330702215544467	-15_-15	4.25
774	Ecd_20141010_P2	-15_-15	75	Q	-0.0262517960599329	-0.0205822163850264	-0.0359147905169829	-0.026041675720749	4.28666666666667	0.372249640713622	-1.32918070326898	0.296809779295566	-1.32776819252115	-15_-15	4.25
775	Ecd_20141010_P2	-15_-15	75	ShearCD	0	0	0	0	4.28666666666667	0.00655318051967168	-0.0233439827319677	-0.00394037224896373	-0.0190185366533505	-15_-15	4.25
776	Ecd_20141010_P2	-15_-15	75	ShearCE	-0.0147593269133939	-0.0227468915727407	-0.00488913912465275	0.00513409130847774	4.28666666666667	-0.0745580802174835	-0.0335545171732584	-0.0772632720652357	-0.00559357027100314	-15_-15	4.25
777	Ecd_20141010_P2	-15_-15	75	ShearT1	0.00796509261903675	0.0211570408846601	-0.000788184185547955	-0.00493385094684036	4.28666666666667	0.0129678983741034	0.0272773511036896	0.0181116373260199	0.0277356945440481	-15_-15	4.25
778	Ecd_20141010_P2	-15_-15	75	ShearT2	0	0	0	0	4.28666666666667	0	0	0.0000968282377292109	-0.0000474184732047612	-15_-15	4.25
779	Ecd_20141010_P2	-15_-15	75	sumContrib	-0.00725096721368261	-0.000602056526759168	-0.00456969471812257	0.00140804041955211	4.28666666666667	-0.0919924702775478	-0.0585287807319801	-0.100511753042752	-0.0279204889139864	-15_-15	4.25
780	Ecd_20141010_P2	-15_-15	75	u	0.012458925625911	0.0000931594927552543	0.000443701716791189	-0.00241324568087663	4.28666666666667	-0.00189538621849026	-0.10832724009953	-0.0170718492924818	-0.0748820319749206	-15_-15	4.25
781	Ecd_20141010_P2	-15_-15	76	cagc	0.0019777705844774	0.00205126394457486	0.000160904493355093	0.00122916728918209	4.37	-0.0454206295052466	-0.0164301464313017	-0.0423465173794842	-0.0169865594716694	-15_-15	4.33333333333333
782	Ecd_20141010_P2	-15_-15	76	CEwithCT	-0.032158523024204	0.0307630178180246	-0.00511866537578887	0.0030974467682009	4.37	-0.103862510452821	-0.00665048225240874	-0.0798383281796018	-0.00689264320578827	-15_-15	4.33333333333333
783	Ecd_20141010_P2	-15_-15	76	correlationEffects	0.00321390250935193	-0.00105576755925951	-0.00006311412118428	0.00143078365944307	4.37	-0.0365956592333541	-0.0261044165925281	-0.0401232976749084	-0.0251693546980471	-15_-15	4.33333333333333
784	Ecd_20141010_P2	-15_-15	76	crc	0.00123613192487453	-0.00310703150383437	-0.000224018614539373	0.000201616370260983	4.37	0.00882497027189258	-0.00967427016122641	0.00222321970457578	-0.00818279522637771	-15_-15	4.33333333333333
785	Ecd_20141010_P2	-15_-15	76	ct	-0.000629224690789839	0.000752480046294842	0.0000781808062903018	-0.0000174915870004137	4.37	0.00222486809807676	-0.00310650285088015	0.00262179006771315	-0.00441401128998646	-15_-15	4.33333333333333
786	Ecd_20141010_P2	-15_-15	76	deltaCheck	-0.000102557169334948	0.0000815255608704792	-0.00000780610090090513	-0.000252470566870503	4.37	0.020647908255194	-0.00485766294134606	0.0232491302713495	-0.00540220320733079	-15_-15	4.33333333333333
787	Ecd_20141010_P2	-15_-15	76	dqtot	-0.0048761582501775	0.0111316211610273	-0.00381322161100281	0.00156811229615689	4.37	-0.0968686285277253	-0.0473971595709528	-0.104324974653755	-0.0263523766178295	-15_-15	4.33333333333333
788	Ecd_20141010_P2	-15_-15	76	nu	-0.00497871541951245	0.0112131467218978	-0.00382102771190372	0.00131564172928639	4.37	-0.0762207202725313	-0.0522548225122989	-0.0810758443824051	-0.0317545798251603	-15_-15	4.33333333333333
789	Ecd_20141010_P2	-15_-15	76	Q	-0.0410111229733268	-0.0433291079577671	-0.0408039296416357	-0.0209075844122712	4.37	0.331238517740295	-1.37250981122675	0.256005849653931	-1.34867577693342	-15_-15	4.33333333333333
790	Ecd_20141010_P2	-15_-15	76	ShearCD	0	0	0	0	4.37	0.00655318051967168	-0.0233439827319677	-0.00394037224896373	-0.0190185366533505	-15_-15	4.33333333333333
791	Ecd_20141010_P2	-15_-15	76	ShearCE	-0.0315292983334142	0.0300105377717298	-0.00519684618207917	0.00311493835520131	4.37	-0.106087378550898	-0.00354397940152859	-0.0824601182473149	-0.00247863191580183	-15_-15	4.33333333333333
792	Ecd_20141010_P2	-15_-15	76	ShearT1	0.0240684622646746	-0.0185756290977378	0.00136855788597034	-0.00296011813148708	4.37	0.037036360638778	0.00870172200595173	0.0194801952119902	0.0247755764125611	-15_-15	4.33333333333333
793	Ecd_20141010_P2	-15_-15	76	ShearT2	0	0	0	0	4.37	0	0	0.0000968282377292109	-0.0000474184732047612	-15_-15	4.33333333333333
794	Ecd_20141010_P2	-15_-15	76	sumContrib	-0.0048761582501775	0.0111316211610273	-0.00381322161100281	0.00156811229615689	4.37	-0.0968686285277253	-0.0473971595709529	-0.104324974653755	-0.0263523766178296	-15_-15	4.33333333333333
795	Ecd_20141010_P2	-15_-15	76	u	0.00995581205323695	0.019826246656456	-0.000189655753601773	-0.000892103881032296	4.37	0.00806042583474669	-0.0885009934430738	-0.0172615050460836	-0.0757741358559529	-15_-15	4.33333333333333
796	Ecd_20141010_P2	-15_-15	77	cagc	0.00100068355769131	-0.00109666766845422	-0.000454351718742558	0.00137446822406833	4.45333333333333	-0.0444199459475553	-0.0175268140997559	-0.0428008690982268	-0.015612091247601	-15_-15	4.41666666666667
797	Ecd_20141010_P2	-15_-15	77	CEwithCT	0.0353835497272601	-0.0345050607215577	-0.000261054752133183	0.000120531588239314	4.45333333333333	-0.0684789607255608	-0.0411555429739664	-0.0800993829317349	-0.00677211161754895	-15_-15	4.41666666666667
798	Ecd_20141010_P2	-15_-15	77	correlationEffects	-0.00140990100229035	0.000729969996820309	-0.000660196340573022	0.00278977655728535	4.45333333333333	-0.0380055602356444	-0.0253744465957078	-0.0407834940154815	-0.0223795781407617	-15_-15	4.41666666666667
799	Ecd_20141010_P2	-15_-15	77	crc	-0.00241058455998166	0.00182663766527453	-0.000205844621830465	0.00141530833321702	4.45333333333333	0.00641438571191092	-0.00784763249595188	0.00201737508274532	-0.00676748689316068	-15_-15	4.41666666666667
800	Ecd_20141010_P2	-15_-15	77	ct	0.0000845053045445529	-0.000627937275719255	0.000102991988185098	0.000167086529956155	4.45333333333333	0.00230937340262131	-0.00373444012659941	0.00272478205589824	-0.0042469247600303	-15_-15	4.41666666666667
801	Ecd_20141010_P2	-15_-15	77	deltaCheck	0.000665194883494647	-0.000625561578015345	0.000199330272506572	-0.000279280798189717	4.45333333333333	0.0213131031386886	-0.00548322451936141	0.023448460543856	-0.0056814840055205	-15_-15	4.41666666666667
802	Ecd_20141010_P2	-15_-15	77	dqtot	-0.00568374868104228	0.00785957537487773	-0.00191855709804846	0.00122526313165141	4.45333333333333	-0.102552377208768	-0.0395375841960751	-0.106243531751803	-0.0251271134861781	-15_-15	4.41666666666667
803	Ecd_20141010_P2	-15_-15	77	nu	-0.00501855379754763	0.00723401379686238	-0.00171922682554189	0.000945982333461688	4.45333333333333	-0.0812392740700789	-0.0450208087154365	-0.0827950712079469	-0.0308085974916986	-15_-15	4.41666666666667
804	Ecd_20141010_P2	-15_-15	77	Q	-0.0725404213067409	-0.0133185701860373	-0.0460007758237149	-0.0177926460570699	4.45333333333333	0.258698096433554	-1.38582838141278	0.210005073830216	-1.36646842299049	-15_-15	4.41666666666667
805	Ecd_20141010_P2	-15_-15	77	ShearCD	0	0	0	0	4.45333333333333	0.00655318051967168	-0.0233439827319677	-0.00394037224896373	-0.0190185366533505	-15_-15	4.41666666666667
806	Ecd_20141010_P2	-15_-15	77	ShearCE	0.0352990444227155	-0.0338771234458384	-0.00036404674031828	-0.0000465549417168424	4.45333333333333	-0.0707883341281821	-0.037421102847367	-0.0828241649876332	-0.00252518685751867	-15_-15	4.41666666666667
807	Ecd_20141010_P2	-15_-15	77	ShearT1	-0.039657397406012	0.0416346660996151	-0.000997306005342253	-0.00168504501387326	4.45333333333333	-0.00262103676723401	0.0503363881055668	0.018482889206648	0.0230905313986878	-15_-15	4.41666666666667
808	Ecd_20141010_P2	-15_-15	77	ShearT2	0	0	0	0	4.45333333333333	0	0	0.0000968282377292109	-0.0000474184732047612	-15_-15	4.41666666666667
809	Ecd_20141010_P2	-15_-15	77	sumContrib	-0.00568374868104227	0.00785957537487773	-0.00191855709804846	0.00122526313165141	4.45333333333333	-0.102552377208768	-0.0395375841960751	-0.106243531751803	-0.0251271134861781	-15_-15	4.41666666666667
810	Ecd_20141010_P2	-15_-15	77	u	-0.00961299072639205	0.00265086105371991	-0.00133343338184431	-0.000647764434962513	4.45333333333333	-0.00155256489164536	-0.0858501323893539	-0.0185949384279279	-0.0764219002909154	-15_-15	4.41666666666667
811	Ecd_20141010_P2	-15_-15	78	cagc	0.00148197816849831	0.00509066786223514	-0.000730779222243322	0.00152463596300383	4.53666666666667	-0.042937967779057	-0.0124361462375208	-0.0435316483204701	-0.0140874552845972	-15_-15	4.5
812	Ecd_20141010_P2	-15_-15	78	CEwithCT	-0.00198740287462871	0.0611354718531357	-0.000220260630507749	-0.00253279873755482	4.53666666666667	-0.0704663636001895	0.0199799288791693	-0.0803196435622427	-0.00930491035510378	-15_-15	4.5
813	Ecd_20141010_P2	-15_-15	78	correlationEffects	-0.00348676174666923	0.00949070642589476	-0.00164303208573197	0.00326963458126471	4.53666666666667	-0.0414923219823136	-0.0158837401698131	-0.0424265261012134	-0.019109943559497	-15_-15	4.5
814	Ecd_20141010_P2	-15_-15	78	crc	-0.00496873991516754	0.00440003856365962	-0.000912252863488646	0.00174499861826088	4.53666666666667	0.00144564579674337	-0.00344759393229227	0.00110512221925667	-0.0050224882748998	-15_-15	4.5
815	Ecd_20141010_P2	-15_-15	78	ct	0.000712898095367608	-0.000546131326439916	-0.0000100401572492306	0.00018809092284249	4.53666666666667	0.00302227149798892	-0.00428057145303933	0.00271474189864901	-0.00405883383718781	-15_-15	4.5
816	Ecd_20141010_P2	-15_-15	78	deltaCheck	-0.0000447632715447717	0.000103378017446655	0.000288135695618133	-0.00037980281763816	4.53666666666667	0.0212683398671439	-0.00537984650191476	0.0237365962394742	-0.00606128682315866	-15_-15	4.5
817	Ecd_20141010_P2	-15_-15	78	dqtot	-0.000498502022949594	0.00592315425160716	-0.00237839919730805	0.000592890089511201	4.53666666666667	-0.103050879231717	-0.0336144299444679	-0.108621930949111	-0.0245342233966669	-15_-15	4.5
818	Ecd_20141010_P2	-15_-15	78	nu	-0.000543265294494366	0.00602653226905381	-0.00209026350168991	0.000213087271873041	4.53666666666667	-0.0817825393645733	-0.0389942764463827	-0.0848853347096369	-0.0305955102198256	-15_-15	4.5
819	Ecd_20141010_P2	-15_-15	78	Q	-0.0372413768840254	-0.0471956936318757	-0.0463648225640331	-0.0178392009987867	4.53666666666667	0.221456719549529	-1.43302407504466	0.163640251266183	-1.38430762398928	-15_-15	4.5
820	Ecd_20141010_P2	-15_-15	78	ShearCD	0	0	0.00128785500811844	-0.000774283095699357	4.53666666666667	0.00655318051967168	-0.0233439827319677	-0.00265251724084529	-0.0197928197490498	-15_-15	4.5
821	Ecd_20141010_P2	-15_-15	78	ShearCE	-0.00270030096999632	0.0616816031795756	-0.000210220473258517	-0.00272088966039731	4.53666666666667	-0.0734886350981784	0.0242605003322086	-0.0830343854608917	-0.00524607651791598	-15_-15	4.5
822	Ecd_20141010_P2	-15_-15	78	ShearT1	0.00497566259834835	-0.0647030240274233	-0.00180296148918677	0.000630337341500675	4.53666666666667	0.00235462583111434	-0.0143666359218565	0.0166799277174612	0.0237208687401885	-15_-15	4.5
823	Ecd_20141010_P2	-15_-15	78	ShearT2	0	0	0	0	4.53666666666667	0	0	0.0000968282377292109	-0.0000474184732047612	-15_-15	4.5
824	Ecd_20141010_P2	-15_-15	78	sumContrib	-0.000498502022949594	0.00592315425160715	-0.00237839919730805	0.000592890089511201	4.53666666666667	-0.103050879231717	-0.033614429944468	-0.108621930949111	-0.0245342233966669	-15_-15	4.5
825	Ecd_20141010_P2	-15_-15	78	u	0.0234553605481825	-0.00126047809442413	-0.000142801458183707	-0.0000458649958176437	4.53666666666667	0.0219027956565372	-0.087110610483778	-0.0187377398861116	-0.0764677652867331	-15_-15	4.5
826	Ecd_20141010_P2	-15_-15	79	cagc	0.00401457230232431	0.00329310549689017	-0.000504335932182538	0.00211717682307101	4.62	-0.0389233954767327	-0.00914304074063063	-0.0440359842526526	-0.0119702784615262	-15_-15	4.58333333333333
827	Ecd_20141010_P2	-15_-15	79	CEwithCT	-0.0246354586320376	0.000835007609981543	0.000868800782737786	-0.000997175781184439	4.62	-0.0951018222322271	0.0208149364891509	-0.0794508427795049	-0.0103020861362882	-15_-15	4.58333333333333
828	Ecd_20141010_P2	-15_-15	79	correlationEffects	0.00840773587295521	0.00304725281847162	-0.00108237128952843	0.00339017590646995	4.62	-0.0330845861093584	-0.0128364873513414	-0.0435088973907419	-0.0157197676530271	-15_-15	4.58333333333333
829	Ecd_20141010_P2	-15_-15	79	crc	0.00439316357063091	-0.000245852678418552	-0.000578035357345889	0.00127299908339894	4.62	0.00583880936737428	-0.00369344661071082	0.000527086861910782	-0.00374948919150087	-15_-15	4.58333333333333
830	Ecd_20141010_P2	-15_-15	79	ct	-0.000366219500472525	-0.000840935733750494	0.000043977205399332	0.000181186385188455	4.62	0.00265605199751639	-0.00512150718678982	0.00275871910404835	-0.00387764745199936	-15_-15	4.58333333333333
831	Ecd_20141010_P2	-15_-15	79	deltaCheck	0.000216682880133816	-0.000239500303194109	0.000254842207912656	-0.000190173229636765	4.62	0.0214850227472777	-0.00561934680510886	0.0239914384473868	-0.00625146005279543	-15_-15	4.58333333333333
832	Ecd_20141010_P2	-15_-15	79	dqtot	-0.0164951017618447	0.0136669883031278	-0.00288056400720458	-0.00119857700907468	4.62	-0.119545980993562	-0.0199474416413402	-0.111502494956316	-0.0257328004057416	-15_-15	4.58333333333333
833	Ecd_20141010_P2	-15_-15	79	nu	-0.0162784188817109	0.0134274879999337	-0.00262572179929192	-0.00138875023871145	4.62	-0.0980609582462842	-0.025566788446449	-0.0875110565089288	-0.031984260458537	-15_-15	4.58333333333333
834	Ecd_20141010_P2	-15_-15	79	Q	-0.0399416778540217	0.0144859095476999	-0.0465750430372917	-0.0205600906591841	4.62	0.181515041695507	-1.41853816549696	0.117065208228891	-1.40486771464846	-15_-15	4.58333333333333
835	Ecd_20141010_P2	-15_-15	79	ShearCD	0	0	0.00128785500811844	-0.000774283095699357	4.62	0.00655318051967168	-0.0233439827319677	-0.00136466223272685	-0.0205671028447492	-15_-15	4.58333333333333
836	Ecd_20141010_P2	-15_-15	79	ShearCE	-0.024269239131565	0.00167594334373204	0.000824823577338453	-0.00117836216637289	4.62	-0.0977578742297435	0.0259364436759407	-0.0822095618835533	-0.00642443868428888	-15_-15	4.58333333333333
837	Ecd_20141010_P2	-15_-15	79	ShearT1	-0.000267379002762386	0.00978472787467463	-0.00395484850853238	-0.00281729403866084	4.62	0.00208724682835195	-0.00458190804718189	0.0127250792089288	0.0209035747015276	-15_-15	4.58333333333333
838	Ecd_20141010_P2	-15_-15	79	ShearT2	0	0	0	0	4.62	0	0	0.0000968282377292109	-0.0000474184732047612	-15_-15	4.58333333333333
839	Ecd_20141010_P2	-15_-15	79	sumContrib	-0.0164951017618447	0.0136669883031278	-0.00288056400720458	-0.00119857700907468	4.62	-0.119545980993562	-0.0199474416413402	-0.111502494956316	-0.0257328004057416	-15_-15	4.58333333333333
840	Ecd_20141010_P2	-15_-15	79	u	-0.00799550348173231	0.00461473486787479	-0.00172126606840251	-0.00146594811491643	4.62	0.0139072921748049	-0.0824958756159032	-0.0204590059545141	-0.0779337134016495	-15_-15	4.58333333333333
841	Ecd_20141010_P2	-15_-15	80	cagc	0.00283474249747072	0.00683700882204704	-0.000470982266090616	0.00214025603163821	4.70333333333333	-0.036088652979262	-0.00230603191858359	-0.0445069665187433	-0.00983002242988799	-15_-15	4.66666666666667
842	Ecd_20141010_P2	-15_-15	80	CEwithCT	-0.0238690509586077	-0.00837803925881742	0.00367661495779254	-0.000133768699255555	4.70333333333333	-0.118970873190835	0.0124368972303334	-0.0757742278217124	-0.0104358548355438	-15_-15	4.66666666666667
843	Ecd_20141010_P2	-15_-15	80	correlationEffects	0.00222362687981706	0.00711005454092976	-0.00112615253279531	0.00267629197173961	4.70333333333333	-0.0308609592295414	-0.00572643281041168	-0.0446350499235372	-0.0130434756812875	-15_-15	4.66666666666667
844	Ecd_20141010_P2	-15_-15	80	crc	-0.000611115617653663	0.000273045718882719	-0.000655170266704693	0.000536035940101402	4.70333333333333	0.00522769374972062	-0.0034204008918281	-0.000128083404793911	-0.00321345325139946	-15_-15	4.66666666666667
845	Ecd_20141010_P2	-15_-15	80	ct	-0.000179085699134969	-0.000869059984193869	-0.000105045084771764	0.000232865048509679	4.70333333333333	0.00247696629838142	-0.00599056717098369	0.00265367401927658	-0.00364478240348968	-15_-15	4.66666666666667
846	Ecd_20141010_P2	-15_-15	80	deltaCheck	0.0000755027898229378	0.0000309495127795655	0.000160903348419158	-0.0000961338188894785	4.70333333333333	0.0215605255371006	-0.0055883972923293	0.024152341795806	-0.00634759387168491	-15_-15	4.66666666666667
847	Ecd_20141010_P2	-15_-15	80	dqtot	-0.0189999480383511	-0.00270360191913172	-0.002355071279293	-0.00132807498512521	4.70333333333333	-0.138545929031913	-0.0226510435604719	-0.113857566235609	-0.0270608753908668	-15_-15	4.66666666666667
848	Ecd_20141010_P2	-15_-15	80	nu	-0.0189244452485282	-0.00267265240635215	-0.00219416793087384	-0.00142420880401469	4.70333333333333	-0.116985403494812	-0.0282394408528012	-0.0897052244398026	-0.0334084692625517	-15_-15	4.66666666666667
849	Ecd_20141010_P2	-15_-15	80	Q	-0.0642109169855868	0.0161618528914319	-0.0457502194599532	-0.021738452825557	4.70333333333333	0.11730412470992	-1.40237631260553	0.0713149887689378	-1.42660616747402	-15_-15	4.66666666666667
850	Ecd_20141010_P2	-15_-15	80	ShearCD	0	0	0.00128785500811844	-0.000774283095699357	4.70333333333333	0.00655318051967168	-0.0233439827319677	-0.0000768072246084051	-0.0213413859404485	-15_-15	4.66666666666667
851	Ecd_20141010_P2	-15_-15	80	ShearCE	-0.0236899652594727	-0.00750897927462355	0.00378166004256431	-0.000366633747765234	4.70333333333333	-0.121447839489216	0.0184274644013171	-0.078427901840989	-0.00679107243205411	-15_-15	4.66666666666667
852	Ecd_20141010_P2	-15_-15	80	ShearT1	0.00264547604043953	-0.00143561720124406	-0.00619338871240868	-0.00309631516190991	4.70333333333333	0.00473272286879148	-0.00601752524842596	0.00653169049652015	0.0178072595396177	-15_-15	4.66666666666667
853	Ecd_20141010_P2	-15_-15	80	ShearT2	0	0	0	0	4.70333333333333	0	0	0.0000968282377292109	-0.0000474184732047612	-15_-15	4.66666666666667
854	Ecd_20141010_P2	-15_-15	80	sumContrib	-0.0189999480383511	-0.00270360191913172	-0.002355071279293	-0.00132807498512521	4.70333333333333	-0.138545929031913	-0.0226510435604719	-0.113857566235609	-0.0270608753908668	-15_-15	4.66666666666667
855	Ecd_20141010_P2	-15_-15	80	u	-0.0190073396392883	-0.00824350256519309	-0.000458437774018604	-0.000220372584539762	4.70333333333333	-0.00510004746448345	-0.0907393781810963	-0.0209174437285327	-0.0781540859861893	-15_-15	4.66666666666667
856	Ecd_20141010_P2	-15_-15	81	cagc	-0.00862673536254153	0.00155130640087802	-0.000228271947834386	0.00221873155724102	4.78666666666667	-0.0447153883418035	-0.00075472551770557	-0.0447352384665776	-0.00761129087264697	-15_-15	4.75
857	Ecd_20141010_P2	-15_-15	81	CEwithCT	0.0101607907375663	-0.0173491236799511	0.00627239473595342	0.00158754847077292	4.78666666666667	-0.108810082453269	-0.00491222644961769	-0.0695018330857589	-0.00884830636477085	-15_-15	4.75
858	Ecd_20141010_P2	-15_-15	81	correlationEffects	-0.0130952871090981	-0.0028127326346684	-0.000688938957952973	0.0027857186054846	4.78666666666667	-0.0439562463386394	-0.00853916544508008	-0.0453239888814901	-0.0102577570758029	-15_-15	4.75
859	Ecd_20141010_P2	-15_-15	81	crc	-0.00446855174655654	-0.00436403903554641	-0.000460667010118587	0.000566987048243581	4.78666666666667	0.000759142003164078	-0.00778443992737451	-0.000588750414912498	-0.00264646620315588	-15_-15	4.75
860	Ecd_20141010_P2	-15_-15	81	ct	0.000117031173655308	0.00224720909355943	-0.000126495627215799	0.000206738309406585	4.78666666666667	0.00259399747203673	-0.00374335807742426	0.00252717839206078	-0.00343804409408309	-15_-15	4.75
861	Ecd_20141010_P2	-15_-15	81	deltaCheck	0.000223108246156185	-0.00128510682663756	0.000105613240232118	-0.0000378990220684941	4.78666666666667	0.0217836337832568	-0.00687350411896686	0.0242579550360381	-0.0063854928937534	-15_-15	4.75
862	Ecd_20141010_P2	-15_-15	81	dqtot	-0.00228916015787554	-0.0103744977479521	-0.000479746850603202	-0.00183974022876017	4.78666666666667	-0.140835089189789	-0.0330255413084239	-0.114337313086212	-0.028900615619627	-15_-15	4.75
863	Ecd_20141010_P2	-15_-15	81	nu	-0.00206605191171935	-0.0116596045745896	-0.000374133610371085	-0.00187763925082867	4.78666666666667	-0.119051455406532	-0.0398990454273908	-0.0900793580501737	-0.0352861085133804	-15_-15	4.75
864	Ecd_20141010_P2	-15_-15	81	Q	-0.0879008822450595	0.00865287361680838	-0.0419685594173889	-0.0221050865733222	4.78666666666667	0.0294032424648608	-1.39372343898872	0.0293464293515489	-1.44871125404734	-15_-15	4.75
865	Ecd_20141010_P2	-15_-15	81	ShearCD	0	0	0.00128785500811844	-0.000774283095699357	4.78666666666667	0.00655318051967168	-0.0233439827319677	0.00121104778351004	-0.0221156690361479	-15_-15	4.75
866	Ecd_20141010_P2	-15_-15	81	ShearCE	0.010043759563911	-0.0195963327735106	0.00639889036316922	0.00138081016136634	4.78666666666667	-0.111404079925305	-0.00116886837219343	-0.0720290114778197	-0.00541026227068777	-15_-15	4.75
867	Ecd_20141010_P2	-15_-15	81	ShearT1	0.00064533621365627	0.00978735856666747	-0.0073510576367221	-0.00543872420931834	4.78666666666667	0.00537805908244775	0.00376983331824152	-0.000819367140201947	0.0123685353302994	-15_-15	4.75
868	Ecd_20141010_P2	-15_-15	81	ShearT2	0	0	0	0	4.78666666666667	0	0	0.0000968282377292109	-0.0000474184732047612	-15_-15	4.75
869	Ecd_20141010_P2	-15_-15	81	sumContrib	-0.00228916015787554	-0.0103744977479521	-0.000479746850603204	-0.00183974022876017	4.78666666666667	-0.140835089189789	-0.033025541308424	-0.114337313086212	-0.028900615619627	-15_-15	4.75
870	Ecd_20141010_P2	-15_-15	81	u	-0.0133193706764138	0.000843219559787787	-0.00078592893814738	-0.000378769291563582	4.78666666666667	-0.0184194181408972	-0.0898961586213085	-0.0217033726666801	-0.0785328552777528	-15_-15	4.75
871	Ecd_20141010_P2	-15_-15	82	cagc	-0.00670675996905598	0.00146275387750035	-0.000619733652934763	0.0024491330793796	4.87	-0.0514221483108595	0.000708028359794777	-0.0453549721195124	-0.00516215779326737	-15_-15	4.83333333333333
872	Ecd_20141010_P2	-15_-15	82	CEwithCT	0.0627367409695788	-0.0309643080471235	0.00895926979860066	-0.000271767301772849	4.87	-0.0460733414836897	-0.0358765344967412	-0.0605425632871583	-0.00912007366654369	-15_-15	4.83333333333333
873	Ecd_20141010_P2	-15_-15	82	correlationEffects	-0.00798355038394049	0.015461841661583	-0.000755484133533571	0.00315150401803674	4.87	-0.0519397967225799	0.00692267621650291	-0.0460794730150237	-0.00710625305776612	-15_-15	4.83333333333333
874	Ecd_20141010_P2	-15_-15	82	crc	-0.00127679041488451	0.0139990877840826	-0.000135750480598807	0.000702370938657132	4.87	-0.000517648411720428	0.00621464785670813	-0.000724500895511305	-0.00194409526449875	-15_-15	4.83333333333333
875	Ecd_20141010_P2	-15_-15	82	ct	-0.000760230627837753	0.00238954505017848	-0.0000406192494107255	0.000202796373632109	4.87	0.00183376684419898	-0.00135381302724578	0.00248655914265006	-0.00323524772045098	-15_-15	4.83333333333333
876	Ecd_20141010_P2	-15_-15	82	deltaCheck	0.00242061503506148	-0.000800491236882847	0.0000226666908223991	-0.0000982031763268349	4.87	0.0242042488183183	-0.00767399535584971	0.0242806217268605	-0.00648369607008024	-15_-15	4.83333333333333
877	Ecd_20141010_P2	-15_-15	82	dqtot	0.0287286877811998	-0.00147666209178846	0.000603650245640864	-0.00027114095219153	4.87	-0.112106401408589	-0.0345022034002124	-0.113733662840571	-0.0291717565718185	-15_-15	4.83333333333333
878	Ecd_20141010_P2	-15_-15	82	nu	0.0311493028162613	-0.0022771533286713	0.000626316936463264	-0.000369344128518365	4.87	-0.0879021525902704	-0.0421761987560621	-0.0894530411137104	-0.0356554526418988	-15_-15	4.83333333333333
879	Ecd_20141010_P2	-15_-15	82	Q	-0.0778571226811485	-0.0109434591567022	-0.0355696690542197	-0.0207242764119559	4.87	-0.0484538802162877	-1.40466689814542	-0.00622323970267077	-1.4694355304593	-15_-15	4.83333333333333
880	Ecd_20141010_P2	-15_-15	82	ShearCD	0	0	0.00128785500811844	-0.000774283095699357	4.87	0.00655318051967168	-0.0233439827319677	0.00249890279162848	-0.0228899521318473	-15_-15	4.83333333333333
881	Ecd_20141010_P2	-15_-15	82	ShearCE	0.0634969715974165	-0.033353853097302	0.00899988904801139	-0.000474563675404958	4.87	-0.0479071083278887	-0.0345227214694954	-0.0630291224298083	-0.00588482594609273	-15_-15	4.83333333333333
882	Ecd_20141010_P2	-15_-15	82	ShearT1	-0.0260245028044385	0.014025804293752	-0.00888799042754467	-0.00237659457275606	4.87	-0.0206464437219907	0.0177956376119935	-0.00970735756774662	0.00999194075754333	-15_-15	4.83333333333333
883	Ecd_20141010_P2	-15_-15	82	ShearT2	0	0	0	0	4.87	0	0	0.0000968282377292109	-0.0000474184732047612	-15_-15	4.83333333333333
884	Ecd_20141010_P2	-15_-15	82	sumContrib	0.0287286877811998	-0.00147666209178846	0.000603650245640863	-0.000271140952191531	4.87	-0.112106401408589	-0.0345022034002124	-0.113733662840571	-0.0291717565718185	-15_-15	4.83333333333333
885	Ecd_20141010_P2	-15_-15	82	u	0.00308026104572853	0.0159776308737073	0.000809629773246891	-0.000686802583124056	4.87	-0.0153391570951687	-0.0739185277476012	-0.0208937428934332	-0.0792196578608769	-15_-15	4.83333333333333
886	Ecd_20141010_P2	-15_-15	83	cagc	-0.000134484247741507	0.000172154916598069	-0.000206535104722951	0.00283276604166922	4.95333333333333	-0.051556632558601	0.000880183276392846	-0.0455615072242354	-0.00232939175159815	-15_-15	4.91666666666667
887	Ecd_20141010_P2	-15_-15	83	CEwithCT	-0.00494599948328412	-0.00146381564479232	0.00316487542989013	0.00182166681314602	4.95333333333333	-0.0510193409669738	-0.0373403501415335	-0.0573776878572682	-0.00729840685339767	-15_-15	4.91666666666667
888	Ecd_20141010_P2	-15_-15	83	correlationEffects	-0.00308659305427868	0.00214540772326392	-0.000289500760267098	0.00346029650973363	4.95333333333333	-0.0550263897768586	0.00906808393976683	-0.0463689737752908	-0.00364595654803249	-15_-15	4.91666666666667
889	Ecd_20141010_P2	-15_-15	83	crc	-0.00295210880653717	0.00197325280666585	-0.0000829656555441466	0.000627530468064414	4.95333333333333	-0.0034697572182576	0.00818790066337398	-0.000807466551055452	-0.00131656479643434	-15_-15	4.91666666666667
890	Ecd_20141010_P2	-15_-15	83	ct	0.000730215742345601	-0.000155805469514026	-0.0000091530469233899	0.000333117113247776	4.95333333333333	0.00256398258654458	-0.0015096184967598	0.00247740609572667	-0.00290213060720321	-15_-15	4.91666666666667
891	Ecd_20141010_P2	-15_-15	83	deltaCheck	-0.000165953999391073	-0.000921963539584614	-0.000121540798165769	0.0000212558531146496	4.95333333333333	0.0240382948189272	-0.00859595889543432	0.0241590809286947	-0.00646244021696559	-15_-15	4.91666666666667
892	Ecd_20141010_P2	-15_-15	83	dqtot	0.00518822271390281	-0.00946268622574526	0.0010699302102414	-0.0000630971472872837	4.95333333333333	-0.106918178694686	-0.0439648896259577	-0.11266373263033	-0.0292348537191058	-15_-15	4.91666666666667
893	Ecd_20141010_P2	-15_-15	83	nu	0.00502226871451174	-0.0103846497653299	0.000948389412075632	-0.0000418412941726337	4.95333333333333	-0.0828798838757587	-0.052560848521392	-0.0885046517016348	-0.0356972939360714	-15_-15	4.91666666666667
894	Ecd_20141010_P2	-15_-15	83	Q	-0.014360151083732	-0.0442973122540041	-0.0265697800062083	-0.0211988400873608	4.95333333333333	-0.0628140313000197	-1.44896421039943	-0.0327930197088791	-1.49063437054666	-15_-15	4.91666666666667
895	Ecd_20141010_P2	-15_-15	83	ShearCD	0.0141664050893029	-0.00851711405269293	0.00128785500811844	-0.000774283095699357	4.95333333333333	0.0207195856089746	-0.0318610967846606	0.00378675779974692	-0.0236642352275466	-15_-15	4.91666666666667
896	Ecd_20141010_P2	-15_-15	83	ShearCE	-0.00567621522562972	-0.0013080101752783	0.00317402847681352	0.00148854969989825	4.95333333333333	-0.0535833235535184	-0.0358307316447737	-0.0598550939529948	-0.00439627624619448	-15_-15	4.91666666666667
897	Ecd_20141010_P2	-15_-15	83	ShearT1	-0.000945589837837269	-0.00162716425152393	-0.00309329946750007	-0.00457077737446758	4.95333333333333	-0.021592033559828	0.0161684733604696	-0.0128006570352467	0.00542116338307576	-15_-15	4.91666666666667
898	Ecd_20141010_P2	-15_-15	83	ShearT2	0	0	0	0	4.95333333333333	0	0	0.0000968282377292109	-0.0000474184732047612	-15_-15	4.91666666666667
899	Ecd_20141010_P2	-15_-15	83	sumContrib	0.00518822271390281	-0.00946268622574526	0.0010699302102414	-0.0000630971472872841	4.95333333333333	-0.106918178694686	-0.0439648896259577	-0.11266373263033	-0.0292348537191058	-15_-15	4.91666666666667
900	Ecd_20141010_P2	-15_-15	83	u	0.00440070342821692	-0.0176016344553803	0.00433270069954884	-0.00141306605376335	4.95333333333333	-0.0109384536669518	-0.0915201622029815	-0.0165610421938844	-0.0806327239146403	-15_-15	4.91666666666667
901	Ecd_20141010_P2	-15_-15	84	cagc	0.0024815070305743	0.00353367308166289	-0.000267843449281919	0.00220580698846698	5.03666666666667	-0.0490751255280267	0.00441385635805573	-0.0458293506735173	-0.00012358476313117	-15_-15	5
902	Ecd_20141010_P2	-15_-15	84	CEwithCT	-0.00107345041963657	-0.00795333479440404	0.00394113841110302	-0.00340305590160979	5.03666666666667	-0.0520927913866104	-0.0452936849359375	-0.0534365494461651	-0.0107014627550075	-15_-15	5
903	Ecd_20141010_P2	-15_-15	84	correlationEffects	0.00197741510290033	0.000682861170612654	-0.000153250074247188	0.00189229032193049	5.03666666666667	-0.0530489746739583	0.00975094511037948	-0.046522223849538	-0.001753666226102	-15_-15	5
904	Ecd_20141010_P2	-15_-15	84	crc	-0.000504091927673972	-0.00285081191105023	0.000114593375034732	-0.000313516666536493	5.03666666666667	-0.00397384914593157	0.00533708875232375	-0.00069287317602072	-0.00163008146297083	-15_-15	5
905	Ecd_20141010_P2	-15_-15	84	ct	0.000790762947550888	-0.000406722087315131	-0.000160682537518162	0.000394640005132982	5.03666666666667	0.00335474553409547	-0.00191634058407493	0.00231672355820851	-0.00250749060207022	-15_-15	5
906	Ecd_20141010_P2	-15_-15	84	deltaCheck	-0.0000248856885645774	0.00160627696080902	0.000107209739314648	0.000226892677050383	5.03666666666667	0.0240134091303626	-0.0069896819346253	0.0242662906680094	-0.0062355475399152	-15_-15	5
907	Ecd_20141010_P2	-15_-15	84	dqtot	-0.00833022647480493	-0.00671092786412739	0.000260425787519212	-0.00237018402343616	5.03666666666667	-0.115248405169491	-0.050675817490085	-0.11240330684281	-0.031605037742542	-15_-15	5
908	Ecd_20141010_P2	-15_-15	84	nu	-0.0083551121633695	-0.00510465090331836	0.000367635526833859	-0.00214329134638578	5.03666666666667	-0.0912349960391282	-0.0576654994247103	-0.088137016174801	-0.0378405852824572	-15_-15	5
909	Ecd_20141010_P2	-15_-15	84	Q	-0.0200363663093617	-0.0456053224292824	-0.0233957515293948	-0.0197102903874626	5.03666666666667	-0.0828503976093814	-1.49456953282871	-0.0561887712382738	-1.51034466093412	-15_-15	5
910	Ecd_20141010_P2	-15_-15	84	ShearCD	0	0	0.00128785500811844	-0.000774283095699357	5.03666666666667	0.0207195856089746	-0.0318610967846606	0.00507461280786537	-0.024438518323246	-15_-15	5
911	Ecd_20141010_P2	-15_-15	84	ShearCE	-0.00186421336718746	-0.00754661270708891	0.00410182094862118	-0.00379769590674277	5.03666666666667	-0.0554475369207059	-0.0433773443518626	-0.0557532730043736	-0.00819397215293725	-15_-15	5
912	Ecd_20141010_P2	-15_-15	84	ShearT1	-0.00923419115806868	0.000559545759664	-0.00481531755745506	-0.0000851353480575034	5.03666666666667	-0.0308262247178967	0.0167280191201336	-0.0176159745927018	0.00533602803501825	-15_-15	5
913	Ecd_20141010_P2	-15_-15	84	ShearT2	0	0	0	0	5.03666666666667	0	0	0.0000968282377292109	-0.0000474184732047612	-15_-15	5
914	Ecd_20141010_P2	-15_-15	84	sumContrib	-0.00833022647480493	-0.00671092786412739	0.000260425787519211	-0.00237018402343616	5.03666666666667	-0.115248405169491	-0.0506758174900851	-0.11240330684281	-0.031605037742542	-15_-15	5
915	Ecd_20141010_P2	-15_-15	84	u	-0.0180030651903558	-0.012882436844295	0.000997960295392064	-0.00172947223717809	5.03666666666667	-0.0289415188573076	-0.104402599047277	-0.0155630818984923	-0.0823621961518183	-15_-15	5
916	Ecd_20141010_P2	-15_-15	85	cagc	-0.00260121364701146	0.000440968291223309	0.000183772198355358	0.00172460769020848	5.12	-0.0516763391750382	0.00485482464927904	-0.0456455784751619	0.00160102292707731	-15_-15	5.08333333333333
917	Ecd_20141010_P2	-15_-15	85	CEwithCT	0.0356430866435563	0.0290817754291461	0.00343334176003143	-0.000620765533837057	5.12	-0.0164497047430541	-0.0162119095067914	-0.0500032076861337	-0.0113222282888445	-15_-15	5.08333333333333
918	Ecd_20141010_P2	-15_-15	85	correlationEffects	0.00125627675337847	-0.00627433129854624	0.0000576697130751312	0.00201738688147597	5.12	-0.0517926979205798	0.00347661381183324	-0.0464645541364629	0.000263720655373972	-15_-15	5.08333333333333
919	Ecd_20141010_P2	-15_-15	85	crc	0.00385749040038993	-0.00671529958976955	-0.000126102485280227	0.000292779191267497	5.12	-0.000116358745541645	-0.0013782108374458	-0.000818975661300946	-0.00133730227170333	-15_-15	5.08333333333333
920	Ecd_20141010_P2	-15_-15	85	ct	-0.00160395744126735	0.000545027903218807	-0.000100203678696509	0.000486192693768247	5.12	0.00175078809282812	-0.00137131268085613	0.002216519879512	-0.00202129790830198	-15_-15	5.08333333333333
921	Ecd_20141010_P2	-15_-15	85	deltaCheck	-0.00124845320165795	0.00171667520076404	0.000055284083778716	-0.00025677880648844	5.12	0.0227649559287047	-0.00527300673386126	0.0243215747517881	-0.00649232634640364	-15_-15	5.08333333333333
922	Ecd_20141010_P2	-15_-15	85	dqtot	0.00460111803340268	-0.0218597315515132	0.00309025920645307	-0.00180653150395808	5.12	-0.110647287136088	-0.0725355490415983	-0.109313047636357	-0.0334115692465001	-15_-15	5.08333333333333
923	Ecd_20141010_P2	-15_-15	85	nu	0.00335266483174473	-0.0201430563507492	0.00314554329023179	-0.00206331031044652	5.12	-0.0878823312073835	-0.0778085557754595	-0.0849914728845692	-0.0399038955929037	-15_-15	5.08333333333333
924	Ecd_20141010_P2	-15_-15	85	Q	-0.0219005796765491	-0.0531519351363713	-0.0192939305807736	-0.0235079862942053	5.12	-0.104750977285931	-1.54772146796508	-0.0754827018190474	-1.53385264722833	-15_-15	5.08333333333333
925	Ecd_20141010_P2	-15_-15	85	ShearCD	0	0	0.00128785500811844	-0.000774283095699357	5.12	0.0207195856089746	-0.0318610967846606	0.00636246781598381	-0.0252128014189453	-15_-15	5.08333333333333
926	Ecd_20141010_P2	-15_-15	85	ShearCE	0.0372470440848236	0.0285367475259273	0.00353354543872794	-0.0011069582276053	5.12	-0.0182004928358822	-0.0148405968259352	-0.0522197275656457	-0.00930093038054256	-15_-15	5.08333333333333
927	Ecd_20141010_P2	-15_-15	85	ShearT1	-0.0322982453635321	-0.0446671756821131	-0.00168860727477193	-0.00242886975589764	5.12	-0.0631244700814288	-0.0279391565619795	-0.0193045818674737	0.00290715827912061	-15_-15	5.08333333333333
928	Ecd_20141010_P2	-15_-15	85	ShearT2	0	0	0	0	5.12	0	0	0.0000968282377292109	-0.0000474184732047612	-15_-15	5.08333333333333
929	Ecd_20141010_P2	-15_-15	85	sumContrib	0.00460111803340268	-0.0218597315515132	0.00309025920645307	-0.00180653150395808	5.12	-0.110647287136088	-0.0725355490415983	-0.109313047636357	-0.0334115692465001	-15_-15	5.08333333333333
930	Ecd_20141010_P2	-15_-15	85	u	0.00954439149870167	-0.00644189897494593	0.00415216963461173	-0.00128200373335769	5.12	-0.0193971273586059	-0.110844498022222	-0.0114109122638806	-0.083644199885176	-15_-15	5.08333333333333
931	Ecd_20141010_P2	-15_-15	86	cagc	0.0017669476591359	0.00106981210449554	-0.00106078730782795	0.000432030509093367	5.20333333333333	-0.0499093915159023	0.00592463675377458	-0.0467063657829899	0.00203305343617067	-15_-15	5.16666666666667
932	Ecd_20141010_P2	-15_-15	86	CEwithCT	0.0137420594099249	-0.00373855738513984	0.00990439662851401	-0.00237356362885287	5.20333333333333	-0.00270764533312922	-0.0199504668919312	-0.0400988110576197	-0.0136957919176974	-15_-15	5.16666666666667
933	Ecd_20141010_P2	-15_-15	86	correlationEffects	0.00440480764039114	0.00211764181522869	-0.000501870032381463	0.0013284253647034	5.20333333333333	-0.0473878902801887	0.00559425562706193	-0.0469664241688443	0.00159214602007737	-15_-15	5.16666666666667
934	Ecd_20141010_P2	-15_-15	86	crc	0.00263785998125524	0.00104782971073315	0.000558917275446487	0.000896394855610029	5.20333333333333	0.00252150123571359	-0.00033038112671265	-0.00026005838585446	-0.000440907416093305	-15_-15	5.16666666666667
935	Ecd_20141010_P2	-15_-15	86	ct	-0.000288147203335305	-0.000213548812846436	-0.000143560973931619	0.000666485145908682	5.20333333333333	0.00146264088949281	-0.00158486149370256	0.00207295890558038	-0.0013548127623933	-15_-15	5.16666666666667
936	Ecd_20141010_P2	-15_-15	86	deltaCheck	-0.000852744861622448	-0.0000830710111087221	-0.000524279670011326	0.000464450380995827	5.20333333333333	0.0219122110670822	-0.00535607774496998	0.0237972950817768	-0.00602787596540782	-15_-15	5.16666666666667
937	Ecd_20141010_P2	-15_-15	86	dqtot	0.0133776015019051	-0.00623037420674373	0.00260720561759406	-0.00591104613393895	5.20333333333333	-0.097269685634183	-0.078765923248342	-0.106705842018763	-0.039322615380439	-15_-15	5.16666666666667
938	Ecd_20141010_P2	-15_-15	86	nu	0.0125248566402827	-0.00631344521785245	0.00208292594758273	-0.00544659575294312	5.20333333333333	-0.0753574745671008	-0.084122000993312	-0.0829085469369864	-0.0453504913458468	-15_-15	5.16666666666667
939	Ecd_20141010_P2	-15_-15	86	Q	0.0153464644082745	-0.024615187610444	-0.0157603851420457	-0.0246149445218106	5.20333333333333	-0.0894045128776561	-1.57233665557552	-0.0912430869610931	-1.55846759175014	-15_-15	5.16666666666667
940	Ecd_20141010_P2	-15_-15	86	ShearCD	0	0	0.00117626768588296	-0.00122986019673984	5.20333333333333	0.0207195856089746	-0.0318610967846606	0.00753873550186677	-0.0264426616156852	-15_-15	5.16666666666667
941	Ecd_20141010_P2	-15_-15	86	ShearCE	0.0140302066132602	-0.0035250085722934	0.0100479576024456	-0.00304004877476155	5.20333333333333	-0.00417028622262203	-0.0183656053982287	-0.0421717699632001	-0.0123409791553041	-15_-15	5.16666666666667
942	Ecd_20141010_P2	-15_-15	86	ShearT1	-0.00476926554841088	-0.00460945863683258	-0.00797158866442145	-0.00363604767304963	5.20333333333333	-0.0678937356298396	-0.0325486151988121	-0.0272761705318951	-0.000728889393929019	-15_-15	5.16666666666667
943	Ecd_20141010_P2	-15_-15	86	ShearT2	0	0	0	0	5.20333333333333	0	0	0.0000968282377292109	-0.0000474184732047612	-15_-15	5.16666666666667
944	Ecd_20141010_P2	-15_-15	86	sumContrib	0.0133776015019051	-0.00623037420674373	0.00260720561759406	-0.00591104613393895	5.20333333333333	-0.097269685634183	-0.078765923248342	-0.106705842018763	-0.039322615380439	-15_-15	5.16666666666667
945	Ecd_20141010_P2	-15_-15	86	u	0.00885652282049445	-0.00164920428450677	0.00351780220631143	-0.0032602359827381	5.20333333333333	-0.0105406045381114	-0.112493702306729	-0.00789311005756915	-0.0869044358679141	-15_-15	5.16666666666667
946	Ecd_20141010_P2	-15_-15	87	cagc	-0.00232830817162676	0.00458568068809935	0.00106745028501308	0.000590540114753018	5.28666666666667	-0.052237699687529	0.0105103174418739	-0.0456389154979768	0.00262359355092369	-15_-15	5.25
947	Ecd_20141010_P2	-15_-15	87	CEwithCT	-0.0026028973350844	0.0103105443200211	0.00790558285257913	-0.00836160472918807	5.28666666666667	-0.00531054266821362	-0.00963992257191007	-0.0321932282050406	-0.0220573966468855	-15_-15	5.25
948	Ecd_20141010_P2	-15_-15	87	correlationEffects	0.00248190557796535	0.00296787197881403	0.00221870809713589	0.00179178352398526	5.28666666666667	-0.0449059847022233	0.00856212760587596	-0.0447477160717084	0.00338392954406263	-15_-15	5.25
949	Ecd_20141010_P2	-15_-15	87	crc	0.0048102137495921	-0.00161780870928532	0.00115125781212282	0.00120124340923224	5.28666666666667	0.0073317149853057	-0.00194818983599797	0.000891199426268356	0.000760335993138935	-15_-15	5.25
950	Ecd_20141010_P2	-15_-15	87	ct	0.000315415465065966	0.000709118752775611	-0.00016702599952065	0.000450793370681601	5.28666666666667	0.00177805635455878	-0.000875742740926951	0.00190593290605973	-0.000904019391711696	-15_-15	5.25
951	Ecd_20141010_P2	-15_-15	87	deltaCheck	-0.00101496921284185	-0.000581820135971269	-0.00108026358681075	0.000213375434765731	5.28666666666667	0.0208972418542404	-0.00593789788094125	0.022717031494966	-0.00581450053064209	-15_-15	5.25
952	Ecd_20141010_P2	-15_-15	87	dqtot	0.00704120980850724	0.0283862132032823	0.00353397632874753	-0.00580639876472269	5.28666666666667	-0.0902284758256758	-0.0503797100450597	-0.103171865690016	-0.0451290141451617	-15_-15	5.25
953	Ecd_20141010_P2	-15_-15	87	nu	0.00602624059566539	0.0278043930673111	0.00245371274193679	-0.00559302332995696	5.28666666666667	-0.0693312339714354	-0.0563176079260009	-0.0804548341950496	-0.0509435146758038	-15_-15	5.25
954	Ecd_20141010_P2	-15_-15	87	Q	0.0293766710215347	-0.0281401961827374	-0.00571242753960001	-0.0276549932965722	5.28666666666667	-0.0600278418561214	-1.60047685175826	-0.0969555145006931	-1.58612258504671	-15_-15	5.25
955	Ecd_20141010_P2	-15_-15	87	ShearCD	0	0	-0.00144546311039316	-0.00125047801368371	5.28666666666667	0.0207195856089746	-0.0318610967846606	0.00609327239147361	-0.0276931396293689	-15_-15	5.25
956	Ecd_20141010_P2	-15_-15	87	ShearCE	-0.00291831280015036	0.00960142556724553	0.00807260885209978	-0.00881239809986966	5.28666666666667	-0.00708859902277239	-0.00876417983098312	-0.0340991611111003	-0.0211533772551738	-15_-15	5.25
957	Ecd_20141010_P2	-15_-15	87	ShearT1	0.00716220156562629	0.0151077969044472	-0.00514485151057433	0.00201390045416383	5.28666666666667	-0.0607315340642134	-0.0174408182943649	-0.0324210220424695	0.00128501106023481	-15_-15	5.25
958	Ecd_20141010_P2	-15_-15	87	ShearT2	0	0	0	0	5.28666666666667	0	0	0.0000968282377292109	-0.0000474184732047612	-15_-15	5.25
959	Ecd_20141010_P2	-15_-15	87	sumContrib	0.00704120980850724	0.0283862132032823	0.00353397632874753	-0.00580639876472269	5.28666666666667	-0.0902284758256758	-0.0503797100450597	-0.103171865690016	-0.0451290141451617	-15_-15	5.25
960	Ecd_20141010_P2	-15_-15	87	u	0.0275069578785739	0.0164378804492908	0.00148761581886376	-0.00427907148050232	5.28666666666667	0.0169663533404625	-0.0960558218574384	-0.00640549423870538	-0.0911835073484165	-15_-15	5.25
961	Ecd_20141010_P2	-15_-15	88	cagc	0.00554586758802125	0.0031232949167315	0.00205910765662247	0.000911981296021136	5.37	-0.0466918320995078	0.0136336123586054	-0.0435798078413543	0.00353557484694483	-15_-15	5.33333333333333
962	Ecd_20141010_P2	-15_-15	88	CEwithCT	-0.0283547883285558	-0.0114772854574501	0.00120626611631674	-0.0022553126134239	5.37	-0.0336653309967694	-0.0211172080293602	-0.0309869620887238	-0.0243127092603094	-15_-15	5.33333333333333
963	Ecd_20141010_P2	-15_-15	88	correlationEffects	0.00371591610364085	0.00412668740548614	0.00357820099218375	0.000551289873477145	5.37	-0.0411900685985825	0.0126888150113621	-0.0411695150795247	0.00393521941753977	-15_-15	5.33333333333333
964	Ecd_20141010_P2	-15_-15	88	crc	-0.00182995148438039	0.00100339248875464	0.00151909333556128	-0.000360691422543991	5.37	0.0055017635009253	-0.000944797347243327	0.00241029276182964	0.000399644570594944	-15_-15	5.33333333333333
965	Ecd_20141010_P2	-15_-15	88	ct	0.000430633531905244	0.000805590860053078	-0.0000775545463743853	0.000235197301847589	5.37	0.00220868988646402	-0.0000701518808738734	0.00182837835968534	-0.000668822089864107	-15_-15	5.33333333333333
966	Ecd_20141010_P2	-15_-15	88	deltaCheck	-0.000921087495375197	0.000688487745840984	-0.00139303873761416	0.00012992757441043	5.37	0.0199761543588652	-0.00524941013510026	0.0213239927573519	-0.00568457295623166	-15_-15	5.33333333333333
967	Ecd_20141010_P2	-15_-15	88	dqtot	-0.000554669070436377	0.0101480572288244	0.00130464351533741	-0.0031716210594577	5.37	-0.0907831448961121	-0.0402316528162352	-0.101867222174678	-0.0483006352046194	-15_-15	5.33333333333333
968	Ecd_20141010_P2	-15_-15	88	nu	-0.00147575656581157	0.0108365449746654	-0.0000883952222767436	-0.00304169348504727	5.37	-0.070806990537247	-0.0454810629513355	-0.0805432294173264	-0.053985208160851	-15_-15	5.33333333333333
969	Ecd_20141010_P2	-15_-15	88	Q	0.0264583582213843	-0.0185387706154919	0.00236018131249976	-0.0364673913964419	5.37	-0.033569483634737	-1.61901562237375	-0.0945953331881933	-1.62258997644315	-15_-15	5.33333333333333
970	Ecd_20141010_P2	-15_-15	88	ShearCD	0	0	-0.00144546311039316	-0.00125047801368371	5.37	0.0207195856089746	-0.0318610967846606	0.00464780928108045	-0.0289436176430526	-15_-15	5.33333333333333
971	Ecd_20141010_P2	-15_-15	88	ShearCE	-0.028785421860461	-0.0122828763175032	0.00128382066269112	-0.00249050991527148	5.37	-0.0358740208832334	-0.0210470561484863	-0.0328153404484092	-0.0236438871704453	-15_-15	5.33333333333333
972	Ecd_20141010_P2	-15_-15	88	ShearT1	0.0240842031544785	0.0174986552807884	-0.00240389516317763	-0.000273427682043003	5.37	-0.0366473309097348	0.0000578369864234286	-0.0348249172056471	0.00101158337819181	-15_-15	5.33333333333333
973	Ecd_20141010_P2	-15_-15	88	ShearT2	0	0	0.000369534680407707	0.0000563073762157597	5.37	0	0	0.000466362918136917	0.0000088889030109985	-15_-15	5.33333333333333
974	Ecd_20141010_P2	-15_-15	88	sumContrib	-0.000554669070436376	0.0101480572288244	0.00130464351533741	-0.0031716210594577	5.37	-0.0907831448961122	-0.0402316528162352	-0.101867222174678	-0.0483006352046194	-15_-15	5.33333333333333
975	Ecd_20141010_P2	-15_-15	88	u	0.0291407894629293	-0.00533803712331237	0.000874650844376297	-0.00363855646148862	5.37	0.0461071428033918	-0.101393858980751	-0.00553084339432909	-0.0948220638099051	-15_-15	5.33333333333333
976	Ecd_20141010_P2	-15_-15	89	cagc	0.000807586378349663	-0.00180588172298941	0.00231955410389629	0.000453596566347344	5.45333333333333	-0.0458842457211581	0.011827730635616	-0.041260253737458	0.00398917141329217	-15_-15	5.41666666666667
977	Ecd_20141010_P2	-15_-15	89	CEwithCT	0.00655148991871308	0.0036635219908218	0.000217570825018354	0.0057136718982588	5.45333333333333	-0.0271138410780563	-0.0174536860385384	-0.0307693912637055	-0.0185990373620506	-15_-15	5.41666666666667
978	Ecd_20141010_P2	-15_-15	89	correlationEffects	-0.00198800420045022	-0.00775736163993978	0.00421145815083004	0.000154526307761212	5.45333333333333	-0.0431780727990327	0.00493145337142233	-0.0369580569286946	0.00408974572530098	-15_-15	5.41666666666667
979	Ecd_20141010_P2	-15_-15	89	crc	-0.00279559057879988	-0.00595147991695036	0.00189190404693375	-0.000299070258586132	5.45333333333333	0.00270617292212542	-0.00689627726419369	0.00430219680876339	0.000100574312008811	-15_-15	5.41666666666667
980	Ecd_20141010_P2	-15_-15	89	ct	-0.000953926301174889	0.000130620484297344	-0.000286228099710121	0.000234045917201039	5.45333333333333	0.00125476358528913	0.000060468603423471	0.00154215025997522	-0.000434776172663067	-15_-15	5.41666666666667
981	Ecd_20141010_P2	-15_-15	89	deltaCheck	0.00247149264073981	0.00236538308073973	-0.00153486215829131	0.0000733676820996986	5.45333333333333	0.022447646999605	-0.00288402705436054	0.0197891305990606	-0.00561120527413196	-15_-15	5.41666666666667
982	Ecd_20141010_P2	-15_-15	89	dqtot	-0.00940305067289368	-0.0194548013860305	0.00226726067759574	-0.00232530675070419	5.45333333333333	-0.100186195569006	-0.0596864542022657	-0.0995999614970825	-0.0506259419553236	-15_-15	5.41666666666667
983	Ecd_20141010_P2	-15_-15	89	nu	-0.00693155803215387	-0.0170894183052907	0.000732398519304432	-0.00225193906860449	5.45333333333333	-0.0777385485694008	-0.0625704812566262	-0.079810830898022	-0.0562371472294555	-15_-15	5.41666666666667
984	Ecd_20141010_P2	-15_-15	89	Q	-0.00232706363907669	-0.030821646932995	0.00364400197519089	-0.0389579013117133	5.45333333333333	-0.0358965472738137	-1.64983726930675	-0.0909513312130024	-1.66154787775487	-15_-15	5.41666666666667
985	Ecd_20141010_P2	-15_-15	89	ShearCD	0	0	-0.00250532169411409	-0.000602958166869854	5.45333333333333	0.0207195856089746	-0.0318610967846606	0.00214248758696636	-0.0295465758099225	-15_-15	5.41666666666667
986	Ecd_20141010_P2	-15_-15	89	ShearCE	0.00750541621988797	0.00353290150652446	0.000503798924728476	0.00547962598105776	5.45333333333333	-0.0283686046633454	-0.0175141546419618	-0.0323115415236807	-0.0181642611893875	-15_-15	5.41666666666667
987	Ecd_20141010_P2	-15_-15	89	ShearT1	-0.0139665363911566	-0.0153609617369125	-0.0000259812845462786	-0.00764685416607011	5.45333333333333	-0.0506138673008914	-0.0153031247504891	-0.0348508984901934	-0.0066352707878783	-15_-15	5.41666666666667
988	Ecd_20141010_P2	-15_-15	89	ShearT2	0	0	0.000369534680407707	0.0000563073762157597	5.45333333333333	0	0	0.000835897598544624	0.0000651962792267582	-15_-15	5.41666666666667
989	Ecd_20141010_P2	-15_-15	89	sumContrib	-0.00940305067289368	-0.0194548013860305	0.00226726067759574	-0.00232530675070419	5.45333333333333	-0.100186195569006	-0.0596864542022657	-0.0995999614970825	-0.0506259419553236	-15_-15	5.41666666666667
990	Ecd_20141010_P2	-15_-15	89	u	-0.013226783897542	-0.00474094611198627	0.00178442987557815	-0.00120309286386312	5.45333333333333	0.0328803589058499	-0.106134805092737	-0.00374641351875094	-0.0960251566737682	-15_-15	5.41666666666667
991	Ecd_20141010_P2	-15_-15	90	cagc	0.00898234442633436	-0.00200008678395341	0.0019578341682575	0.000480679031152837	5.53666666666667	-0.0369019012948238	0.00982764385166261	-0.0393024195692005	0.00446985044444501	-15_-15	5.5
992	Ecd_20141010_P2	-15_-15	90	CEwithCT	-0.0302212217938251	0.0314402016554816	-0.00161200356523118	0.00194172472756424	5.53666666666667	-0.0573350628718814	0.0139865156169432	-0.0323813948289366	-0.0166573126344863	-15_-15	5.5
993	Ecd_20141010_P2	-15_-15	90	correlationEffects	0.0107278535335007	0.00442331497347194	0.00386337045453287	0.000942662928718644	5.53666666666667	-0.032450219265532	0.00935476834489426	-0.0330946864741618	0.00503240865401963	-15_-15	5.5
994	Ecd_20141010_P2	-15_-15	90	crc	0.00174550910716637	0.00642340175742535	0.00190553628627536	0.000461983897565807	5.53666666666667	0.00445168202929179	-0.000472875506768345	0.00620773309503876	0.000562558209574619	-15_-15	5.5
995	Ecd_20141010_P2	-15_-15	90	ct	0.000299047946565658	0.000166143841237421	-0.000352621943345696	0.000311389961823845	5.53666666666667	0.00155381153185479	0.000226612444660892	0.00118952831662952	-0.000123386210839223	-15_-15	5.5
996	Ecd_20141010_P2	-15_-15	90	deltaCheck	-0.000354499330761439	-0.00555988662212116	-0.00143526458918887	-0.0000729320760391521	5.53666666666667	0.0220931476688436	-0.0084439136764817	0.0183538660098717	-0.00568413735017111	-15_-15	5.5
997	Ecd_20141010_P2	-15_-15	90	dqtot	0.0146330658464278	0.0198671660173867	0.00149373799745387	-0.0032770118142125	5.53666666666667	-0.0855531297225781	-0.039819288184879	-0.0981062234996287	-0.0539029537695361	-15_-15	5.5
998	Ecd_20141010_P2	-15_-15	90	nu	0.0142785665156663	0.0143072793952655	0.0000584734082650031	-0.00334994389025166	5.53666666666667	-0.0634599820537345	-0.0482632018613607	-0.079752357489757	-0.0595870911197072	-15_-15	5.5
999	Ecd_20141010_P2	-15_-15	90	Q	0.00517835258081128	-0.0272887454264706	0.00414780089991936	-0.0334782753306556	5.53666666666667	-0.0307181946930024	-1.67712601473322	-0.0868035303130831	-1.69502615308552	-15_-15	5.5
1000	Ecd_20141010_P2	-15_-15	90	ShearCD	0	0	-0.00250532169411409	-0.000602958166869854	5.53666666666667	0.0207195856089746	-0.0318610967846606	-0.000362834107147725	-0.0301495339767923	-15_-15	5.5
1001	Ecd_20141010_P2	-15_-15	90	ShearCE	-0.0305202697403907	0.0312740578142442	-0.00125938162188549	0.0016303347657404	5.53666666666667	-0.0588888744037361	0.0137599031722823	-0.0335709231455662	-0.0165339264236471	-15_-15	5.5
1002	Ecd_20141010_P2	-15_-15	90	ShearT1	0.0341264341067521	-0.0159963506115669	0.00137815812185857	-0.0056147486798413	5.53666666666667	-0.0164874331941393	-0.0312994753620559	-0.0334727403683348	-0.0122500194677196	-15_-15	5.5
1003	Ecd_20141010_P2	-15_-15	90	ShearT2	0	0	0.000369534680407707	0.0000563073762157597	5.53666666666667	0	0	0.00120543227895233	0.000121503655442518	-15_-15	5.5
1004	Ecd_20141010_P2	-15_-15	90	sumContrib	0.0146330658464278	0.0198671660173867	0.00149373799745387	-0.0032770118142125	5.53666666666667	-0.0855531297225781	-0.0398192881848791	-0.0981062234996287	-0.0539029537695361	-15_-15	5.5
1005	Ecd_20141010_P2	-15_-15	90	u	0.026700799249684	0.00953688840989926	0.00247688972970998	-0.000697491322522052	5.53666666666667	0.0595811581555339	-0.0965979166828378	-0.00126952378904096	-0.0967226479962903	-15_-15	5.5
1006	Ecd_20141010_P2	-15_-15	91	cagc	-0.0108554120705457	-0.00738134017021916	0.00193515349360489	0.000205041771678629	5.62	-0.0477573133653694	0.00244630368144345	-0.0373672660755956	0.00467489221612364	-15_-15	5.58333333333333
1007	Ecd_20141010_P2	-15_-15	91	CEwithCT	0.0473125525947008	-0.0276588183039914	-0.00438038327785873	-0.00292519379397343	5.62	-0.0100225102771806	-0.0136723026870481	-0.0367617781067954	-0.0195825064284597	-15_-15	5.58333333333333
1008	Ecd_20141010_P2	-15_-15	91	correlationEffects	-0.00393131032020548	-0.000468522143568595	0.00394166436056686	0.00135678049992596	5.62	-0.0363815295857375	0.00888624620132567	-0.0291530221135949	0.00638918915394559	-15_-15	5.58333333333333
1009	Ecd_20141010_P2	-15_-15	91	crc	0.00692410175034019	0.00691281802665056	0.00200651086696197	0.00115173872824733	5.62	0.011375783779632	0.00643994251988222	0.00821424396200073	0.00171429693782195	-15_-15	5.58333333333333
1010	Ecd_20141010_P2	-15_-15	91	ct	-0.00065601594672118	0.00111415698935092	-0.0000979516877759837	0.000155859774230799	5.62	0.00089779558513361	0.00134076943401181	0.00109157662885354	0.0000324735633915765	-15_-15	5.58333333333333
1011	Ecd_20141010_P2	-15_-15	91	deltaCheck	-0.00629969850186752	0.0079644705751065	-0.00135916746291853	-0.000299759425844475	5.62	0.015793449166976	-0.000479443101375202	0.0169946985469532	-0.00598389677601558	-15_-15	5.58333333333333
1012	Ecd_20141010_P2	-15_-15	91	dqtot	-0.0243135375158003	-0.0478532628489213	0.00112765163719028	-0.00211220680762673	5.62	-0.109866667238378	-0.0876725510338003	-0.0969785718624384	-0.0560151605771628	-15_-15	5.58333333333333
1013	Ecd_20141010_P2	-15_-15	91	nu	-0.0306132360176678	-0.0398887922738148	-0.000231515825728252	-0.00241196623347121	5.62	-0.0940732180714023	-0.0881519941351755	-0.0799838733154852	-0.0619990573531784	-15_-15	5.58333333333333
1014	Ecd_20141010_P2	-15_-15	91	Q	-0.0253419171595794	0.00398531238777359	0.00288841927803388	-0.0318479405649152	5.62	-0.0560601118525819	-1.67314070234545	-0.0839151110350492	-1.72687409365044	-15_-15	5.58333333333333
1015	Ecd_20141010_P2	-15_-15	91	ShearCD	-0.00122746054459036	-0.00501134811144537	-0.00250532169411409	-0.000602958166869854	5.62	0.0194921250643842	-0.036872444896106	-0.00286815580126181	-0.0307524921436622	-15_-15	5.58333333333333
1016	Ecd_20141010_P2	-15_-15	91	ShearCE	0.0479685685414219	-0.0287729752933423	-0.00428243159008274	-0.00308105356820423	5.62	-0.0109203058623142	-0.0150130721210599	-0.0378533547356489	-0.0196149799918513	-15_-15	5.58333333333333
1017	Ecd_20141010_P2	-15_-15	91	ShearT1	-0.0664673192457052	-0.014714574289916	0.00370215756818853	0.00000285727707483073	5.62	-0.0829547524398445	-0.0460140496519719	-0.0297705828001463	-0.0122471621906448	-15_-15	5.58333333333333
1018	Ecd_20141010_P2	-15_-15	91	ShearT2	0	0	0.000369534680407707	0.0000563073762157597	5.62	0	0	0.00157496695936004	0.000177811031658278	-15_-15	5.58333333333333
1019	Ecd_20141010_P2	-15_-15	91	sumContrib	-0.0243135375158003	-0.0478532628489213	0.00112765163719028	-0.00211220680762673	5.62	-0.109866667238378	-0.0876725510338004	-0.0969785718624384	-0.0560151605771628	-15_-15	5.58333333333333
1020	Ecd_20141010_P2	-15_-15	91	u	-0.0259853813505916	-0.0300040573083776	0.00280312053018657	-0.00239110642585748	5.62	0.0335957768049423	-0.126601973991215	0.00153359674114561	-0.0991137544221477	-15_-15	5.58333333333333
1021	Ecd_20141010_P2	-15_-15	92	cagc	0.0147838781587098	0.00329491206313418	0.00157205376183906	0.000132122415574255	5.70333333333333	-0.0329734352066597	0.00574121574457763	-0.0357952123137566	0.00480701463169789	-15_-15	5.66666666666667
1022	Ecd_20141010_P2	-15_-15	92	CEwithCT	-0.0118261607977175	-0.0832175757836383	-0.00391876959640359	-0.00652079272266425	5.70333333333333	-0.0218486710748981	-0.0968898784706864	-0.040680547703199	-0.026103299151124	-15_-15	5.66666666666667
1023	Ecd_20141010_P2	-15_-15	92	correlationEffects	0.0168310723155928	0.00228420711743208	0.00324572849238899	0.00133631037903097	5.70333333333333	-0.0195504572701446	0.0111704533187578	-0.0259072936212059	0.00772549953297656	-15_-15	5.66666666666667
1024	Ecd_20141010_P2	-15_-15	92	crc	0.00204719415688308	-0.00101070494570209	0.00167367473054993	0.00120418796345671	5.70333333333333	0.0134229779365151	0.00542923757418013	0.00988791869255066	0.00291848490127866	-15_-15	5.66666666666667
1025	Ecd_20141010_P2	-15_-15	92	ct	-0.00014108410782403	-0.000125400433938462	0.0000268993806464826	0.000124318799460554	5.70333333333333	0.00075671147730958	0.00121536900007335	0.00111847600950002	0.00015679236285213	-15_-15	5.66666666666667
1026	Ecd_20141010_P2	-15_-15	92	deltaCheck	-0.00589271483863743	-0.00404693123516862	-0.00120888720205073	-0.000313191770560304	5.70333333333333	0.00990073432833861	-0.00452637433654382	0.0157858113449024	-0.00629708854657589	-15_-15	5.66666666666667
1027	Ecd_20141010_P2	-15_-15	92	dqtot	0.00790531766481269	-0.00922337668657319	-0.000111716128128243	-0.00204783496415184	5.70333333333333	-0.101961349573566	-0.0968959277203735	-0.0970902879905666	-0.0580629955413147	-15_-15	5.66666666666667
1028	Ecd_20141010_P2	-15_-15	92	nu	0.00201260282617525	-0.0132703079217418	-0.00132060333017898	-0.00236102673471215	5.70333333333333	-0.0920606152452271	-0.101422302056917	-0.0813044766456642	-0.0643600840878905	-15_-15	5.66666666666667
1029	Ecd_20141010_P2	-15_-15	92	Q	0.0226266513818425	-0.0247876629055687	-0.00139401231204887	-0.0349289941331194	5.70333333333333	-0.0334334604707394	-1.69792836525101	-0.0853091233470981	-1.76180308778356	-15_-15	5.66666666666667
1030	Ecd_20141010_P2	-15_-15	92	ShearCD	-0.0288390387590373	-0.000226795986382533	-0.00250532169411409	-0.000602958166869854	5.70333333333333	-0.00934691369465307	-0.0370992408824885	-0.0053734774953759	-0.031355450310532	-15_-15	5.66666666666667
1031	Ecd_20141010_P2	-15_-15	92	ShearCE	-0.0116850766898935	-0.0830921753496998	-0.00394566897705007	-0.0066451115221248	5.70333333333333	-0.0226053825522077	-0.0981052474707597	-0.041799023712699	-0.0262600915139761	-15_-15	5.66666666666667
1032	Ecd_20141010_P2	-15_-15	92	ShearT1	0.0317394449059746	0.0719367879660155	0.00269711198959273	0.00368329817013553	5.70333333333333	-0.0512153075338699	0.0259227383140436	-0.0270734708105535	-0.00856386402050923	-15_-15	5.66666666666667
1033	Ecd_20141010_P2	-15_-15	92	ShearT2	0	0	0.000369534680407707	0.0000563073762157597	5.70333333333333	0	0	0.00194450163976774	0.000234118407874037	-15_-15	5.66666666666667
1034	Ecd_20141010_P2	-15_-15	92	sumContrib	0.00790531766481269	-0.00922337668657319	-0.000111716128128242	-0.00204783496415184	5.70333333333333	-0.101961349573566	-0.0968959277203736	-0.0970902879905666	-0.0580629955413147	-15_-15	5.66666666666667
1035	Ecd_20141010_P2	-15_-15	92	u	-0.0356514209383381	-0.0103639709156186	0.00452236227597955	-0.00363432197707409	5.70333333333333	-0.00205564413339583	-0.136965944906834	0.00605595901712516	-0.102748076399222	-15_-15	5.66666666666667
1036	Ecd_20141010_P2	-15_-15	93	cagc	0.00420147111864731	0.00499860687144965	0.0011220514390604	-0.000575260792919801	5.78666666666667	-0.0287719640880124	0.0107398226160273	-0.0346731608746962	0.00423175383877809	-15_-15	5.75
1037	Ecd_20141010_P2	-15_-15	93	CEwithCT	-0.0109557431293075	0.0362049052262824	-0.00310289038575076	-0.00285680821695385	5.78666666666667	-0.0328044142042056	-0.060684973244404	-0.0437834380889497	-0.0289601073680778	-15_-15	5.75
1038	Ecd_20141010_P2	-15_-15	93	correlationEffects	0.00697087146158596	0.00181641150599375	0.00275214079345437	0.000744289784190409	5.78666666666667	-0.0125795858085587	0.0129868648247515	-0.0231551528277516	0.00846978931716696	-15_-15	5.75
1039	Ecd_20141010_P2	-15_-15	93	crc	0.00276940034293865	-0.0031821953654559	0.00163008935439397	0.00131955057711021	5.78666666666667	0.0161923782794537	0.00224704220872423	0.0115180080469446	0.00423803547838888	-15_-15	5.75
1040	Ecd_20141010_P2	-15_-15	93	ct	0.00022395535677116	0.0000179882930043553	-0.000248128416389357	0.000103096121796125	5.78666666666667	0.000980666834080741	0.0012333572930777	0.000870347593110666	0.000259888484648255	-15_-15	5.75
1041	Ecd_20141010_P2	-15_-15	93	deltaCheck	-0.00101991162377604	-0.00171841770079116	-0.000961153681534521	-0.000187017193092085	5.78666666666667	0.00888082270456258	-0.00624479203733498	0.0148246576633679	-0.00648410573966797	-15_-15	5.75
1042	Ecd_20141010_P2	-15_-15	93	dqtot	0.0042060268336885	0.0275058926661264	-0.0012253397937694	-0.00427540161557773	5.78666666666667	-0.0977553227398772	-0.0693900350542471	-0.098315627784336	-0.0623383971568924	-15_-15	5.75
1043	Ecd_20141010_P2	-15_-15	93	nu	0.00318611520991247	0.0257874749653353	-0.00218649347530392	-0.00446241880866982	5.78666666666667	-0.0888745000353146	-0.0756348270915821	-0.0834909701209681	-0.0688225028965604	-15_-15	5.75
1044	Ecd_20141010_P2	-15_-15	93	Q	0.010941574691949	-0.107879838255268	-0.00533968128909894	-0.0415741056552442	5.78666666666667	-0.0224918857787904	-1.80580820350628	-0.090648804636197	-1.8033771934388	-15_-15	5.75
1045	Ecd_20141010_P2	-15_-15	93	ShearCD	0	0	-0.00327516653441863	-0.000256464993900529	5.78666666666667	-0.00934691369465307	-0.0370992408824885	-0.00864864402979452	-0.0316119153044325	-15_-15	5.75
1046	Ecd_20141010_P2	-15_-15	93	ShearCE	-0.0111796984860786	0.036186916933278	-0.0028547619693614	-0.00295990433874998	5.78666666666667	-0.0337850810382863	-0.0619183305374817	-0.0446537856820604	-0.0292199958527261	-15_-15	5.75
1047	Ecd_20141010_P2	-15_-15	93	ShearT1	0.00412601701692523	-0.0111348052045231	0.00203104165253792	-0.00196272556512952	5.78666666666667	-0.0470892905169446	0.0147879331095205	-0.0250424291580156	-0.0105265895856388	-15_-15	5.75
1048	Ecd_20141010_P2	-15_-15	93	ShearT2	0.00406488148448477	0.000619381138373357	0.000369534680407707	0.0000563073762157597	5.78666666666667	0.00406488148448477	0.000619381138373357	0.00231403632017545	0.000290425784089797	-15_-15	5.75
1049	Ecd_20141010_P2	-15_-15	93	sumContrib	0.00420602683368851	0.0275058926661264	-0.0012253397937694	-0.00427540161557773	5.78666666666667	-0.0977553227398772	-0.0693900350542472	-0.098315627784336	-0.0623383971568924	-15_-15	5.75
1050	Ecd_20141010_P2	-15_-15	93	u	-0.00366235367363363	0.023023296082858	0.00407971177466588	-0.00345145078187754	5.78666666666667	-0.00571799780702945	-0.113942648823976	0.010135670791791	-0.106199527181099	-15_-15	5.75
1051	Ecd_20141010_P2	-15_-15	94	cagc	0.00273042667227054	-0.00487007710981364	0.000974951207189461	-0.00122523183883364	5.87	-0.0260415374157418	0.00586974550621363	-0.0336982096675067	0.00300652199994445	-15_-15	5.83333333333333
1052	Ecd_20141010_P2	-15_-15	94	CEwithCT	-0.0158216476875664	0.0861950139837173	0.00110824335022176	-0.00389175299660994	5.87	-0.0486260618917719	0.0255100407393133	-0.042675194738728	-0.0328518603646878	-15_-15	5.83333333333333
1053	Ecd_20141010_P2	-15_-15	94	correlationEffects	0.00387923569083052	-0.00221899149961135	0.00247666475426316	-0.0000159305551516583	5.87	-0.00870035011772816	0.0107678733251402	-0.0206784880734884	0.00845385876201531	-15_-15	5.83333333333333
1054	Ecd_20141010_P2	-15_-15	94	crc	0.00114880901855998	0.0026510856102023	0.0015017135470737	0.00120930128368198	5.87	0.0173411872980137	0.00489812781892653	0.0130197215940183	0.00544733676207086	-15_-15	5.83333333333333
1055	Ecd_20141010_P2	-15_-15	94	ct	-0.0015651933443475	-0.000168470700626077	-0.000147920485529767	0.0000159507324357595	5.87	-0.000584526510266757	0.00106488659245163	0.000722427107580899	0.000275839217084015	-15_-15	5.83333333333333
1056	Ecd_20141010_P2	-15_-15	94	deltaCheck	-0.00172601162683973	-0.00154412235500266	-0.000592376077354044	-0.000065290294127567	5.87	0.00715481107772285	-0.00778891439233764	0.0142322815860139	-0.00654939603379554	-15_-15	5.83333333333333
1057	Ecd_20141010_P2	-15_-15	94	dqtot	0.0157770114987444	-0.000153228829456641	-0.00139031279913903	-0.00554749901649147	5.87	-0.0819783112411328	-0.0695432638837038	-0.099705940583475	-0.0678858961733839	-15_-15	5.83333333333333
1058	Ecd_20141010_P2	-15_-15	94	nu	0.0140509998719047	-0.0016973511844593	-0.00198268887649308	-0.00561278931061903	5.87	-0.0748235001634099	-0.0773321782760414	-0.0854736589974612	-0.0744352922071794	-15_-15	5.83333333333333
1059	Ecd_20141010_P2	-15_-15	94	Q	-0.000238123794129596	-0.0716929213219905	-0.00819444325846034	-0.0445340099939942	5.87	-0.0227300095729199	-1.87750112482827	-0.0988432478946573	-1.84791120343279	-15_-15	5.83333333333333
1060	Ecd_20141010_P2	-15_-15	94	ShearCD	0.00250796066837268	-0.0013943957377405	-0.00327516653441863	-0.000256464993900529	5.87	-0.00683895302628039	-0.038493636620229	-0.0119238105642132	-0.0318683802983331	-15_-15	5.83333333333333
1061	Ecd_20141010_P2	-15_-15	94	ShearCE	-0.0142564543432189	0.0863634846843434	0.00125616383575152	-0.0039077037290457	5.87	-0.0480415353815052	0.0244451541468617	-0.0433976218463089	-0.0331276995817718	-15_-15	5.83333333333333
1062	Ecd_20141010_P2	-15_-15	94	ShearT1	0.0252114628271076	-0.0827348555758221	-0.00206958904961303	-0.0014396578470451	5.87	-0.0218778276898371	-0.0679469224663016	-0.0271120182076286	-0.0119662474326839	-15_-15	5.83333333333333
1063	Ecd_20141010_P2	-15_-15	94	ShearT2	0	0	0.000369534680407707	0.0000563073762157597	5.87	0.00406488148448477	0.000619381138373357	0.00268357100058316	0.000346733160305557	-15_-15	5.83333333333333
1064	Ecd_20141010_P2	-15_-15	94	sumContrib	0.0157770114987444	-0.000153228829456628	-0.00139031279913903	-0.00554749901649147	5.87	-0.0819783112411328	-0.0695432638837038	-0.0997059405834751	-0.0678858961733839	-15_-15	5.83333333333333
1065	Ecd_20141010_P2	-15_-15	94	u	0.0144082727714373	0.00918846511850025	0.00200486753767206	-0.00451828701195458	5.87	0.00869027496440781	-0.104754183705476	0.0121405383294631	-0.110717814193054	-15_-15	5.83333333333333
1066	Ecd_20141010_P2	-15_-15	95	cagc	-0.00149741226145233	0.00383158019452331	0.001460720826482	-0.000589447295786902	5.95333333333333	-0.0275389496771942	0.00970132570073694	-0.0322374888410247	0.00241707470415755	-15_-15	5.91666666666667
1067	Ecd_20141010_P2	-15_-15	95	CEwithCT	-0.0211987687123815	-0.0494447536720441	-0.00352170902691254	-0.00289944857944312	5.95333333333333	-0.0698248306041534	-0.0239347129327308	-0.0461969037656405	-0.0357513089441309	-15_-15	5.91666666666667
1068	Ecd_20141010_P2	-15_-15	95	correlationEffects	-0.00185154955636862	0.00935236400114441	0.00305472883772256	0.00249648171377652	5.95333333333333	-0.0105518996740968	0.0201202373262846	-0.0176237592357658	0.0109503404757918	-15_-15	5.91666666666667
1069	Ecd_20141010_P2	-15_-15	95	crc	-0.000354137294916287	0.0055207838066211	0.00159400801124056	0.00308592900956342	5.95333333333333	0.0169870500030974	0.0104189116255476	0.0146137296052589	0.00853326577163428	-15_-15	5.91666666666667
1070	Ecd_20141010_P2	-15_-15	95	ct	0.00006043066755957	0.000444062403535731	-0.0000435745773378303	0.00000411108934740521	5.95333333333333	-0.000524095842707187	0.00150894899598736	0.000678852530243068	0.00027995030643142	-15_-15	5.91666666666667
1071	Ecd_20141010_P2	-15_-15	95	deltaCheck	0.00107068757156225	-0.00000302037871833388	-0.000517225055146887	-0.00130043387731459	5.95333333333333	0.0082254986492851	-0.00779193477105597	0.013715056530867	-0.00784982991111013	-15_-15	5.91666666666667
1072	Ecd_20141010_P2	-15_-15	95	dqtot	-0.0168389759563655	-0.0171796835627188	-0.00274255510813474	-0.00233123113692079	5.95333333333333	-0.0988172871974983	-0.0867229474464226	-0.10244849569161	-0.0702171273103046	-15_-15	5.91666666666667
1073	Ecd_20141010_P2	-15_-15	95	nu	-0.0157682883848032	-0.0171827039414372	-0.00325978016328163	-0.00363166501423538	5.95333333333333	-0.0905917885482131	-0.0945148822174785	-0.0887334391607428	-0.0780669572214148	-15_-15	5.91666666666667
1074	Ecd_20141010_P2	-15_-15	95	Q	-0.0144945781373485	0.0146705633623529	-0.00693827942270882	-0.0484417137230399	5.95333333333333	-0.0372245877102684	-1.86283056146592	-0.105781527317366	-1.89635291715583	-15_-15	5.91666666666667
1075	Ecd_20141010_P2	-15_-15	95	ShearCD	0	0	-0.00327516653441863	-0.000256464993900529	5.95333333333333	-0.00683895302628039	-0.038493636620229	-0.0151989770986318	-0.0321248452922336	-15_-15	5.91666666666667
1076	Ecd_20141010_P2	-15_-15	95	ShearCE	-0.021259199379941	-0.0498888160755799	-0.00347813444957471	-0.00290355966879053	5.95333333333333	-0.0693007347614462	-0.0254436619287182	-0.0468757562958836	-0.0360312592505623	-15_-15	5.91666666666667
1077	Ecd_20141010_P2	-15_-15	95	ShearT1	0.00621134231238461	0.0229127061081809	0.000630056935066159	-0.00172810665356941	5.95333333333333	-0.0156664853774525	-0.0450342163581207	-0.0264819612725625	-0.0136943540862533	-15_-15	5.91666666666667
1078	Ecd_20141010_P2	-15_-15	95	ShearT2	0	0	0.000369534680407707	0.0000563073762157597	5.95333333333333	0.00406488148448477	0.000619381138373357	0.00305310568099086	0.000403040536521316	-15_-15	5.91666666666667
1079	Ecd_20141010_P2	-15_-15	95	sumContrib	-0.0168389759563655	-0.0171796835627188	-0.00274255510813474	-0.00233123113692079	5.95333333333333	-0.0988172871974983	-0.0867229474464226	-0.10244849569161	-0.0702171273103047	-15_-15	5.91666666666667
1080	Ecd_20141010_P2	-15_-15	95	u	-0.0103860067949056	-0.00732081988954332	-0.00231024101267008	-0.00379673802349907	5.95333333333333	-0.00169573183049777	-0.112075003595019	0.00983029731679302	-0.114514552216553	-15_-15	5.91666666666667
1081	Ecd_20141010_P2	-15_-15	96	cagc	-0.0028507010681902	-0.00259104156299298	0.000787651394775927	-0.000290465822165886	6.03666666666667	-0.0303896507453844	0.00711028413774396	-0.0314498374462488	0.00212660888199166	-15_-15	6
1082	Ecd_20141010_P2	-15_-15	96	CEwithCT	0.0051909098046533	-0.0244543283077683	-0.00140418029240358	-0.00511457395826579	6.03666666666667	-0.0646339207995001	-0.0483890412404991	-0.0476010840580441	-0.0408658829023967	-15_-15	6
1083	Ecd_20141010_P2	-15_-15	96	correlationEffects	0.00211750971975241	-0.00171903801526575	0.00221236754135514	0.00203985000340813	6.03666666666667	-0.00843438995434436	0.0184011993110188	-0.0154113916944107	0.0129901904791999	-15_-15	6
1084	Ecd_20141010_P2	-15_-15	96	crc	0.00496821078794261	0.000872003547727235	0.00142471614657921	0.00233031582557401	6.03666666666667	0.02195526079104	0.0112909151732749	0.0160384457518381	0.0108635815972083	-15_-15	6
1085	Ecd_20141010_P2	-15_-15	96	ct	0.00119741536999948	-0.00116580416030469	-0.0000954390137203999	0.00000405410547936469	6.03666666666667	0.000673319527292295	0.000343144835682664	0.000583413516522669	0.000284004411910784	-15_-15	6
1086	Ecd_20141010_P2	-15_-15	96	deltaCheck	-0.000411384812684256	-0.000778425647094509	-0.000490777602281201	-0.000859394599823537	6.03666666666667	0.00781411383660085	-0.00857036041815048	0.0132242789285858	-0.00870922451093366	-15_-15	6
1087	Ecd_20141010_P2	-15_-15	96	dqtot	0.000574168070503184	-0.00904687647906975	-0.00392603064587894	-0.00309126612495763	6.03666666666667	-0.0982431191269951	-0.0957698239254923	-0.106374526337489	-0.0733083934352623	-15_-15	6
1088	Ecd_20141010_P2	-15_-15	96	nu	0.000162783257818927	-0.00982530212616426	-0.00441680824816014	-0.00395066072478116	6.03666666666667	-0.0904290052903942	-0.104340184343643	-0.093150247408903	-0.0820176179461959	-15_-15	6
1089	Ecd_20141010_P2	-15_-15	96	Q	-0.0357537775172895	-0.0352182527132269	-0.0104164138722835	-0.0513452733918304	6.03666666666667	-0.0729783652275579	-1.89804881417915	-0.11619794118965	-1.94769819054766	-15_-15	6
1090	Ecd_20141010_P2	-15_-15	96	ShearCD	0	0	-0.00327516653441863	-0.000256464993900529	6.03666666666667	-0.00683895302628039	-0.038493636620229	-0.0184741436330504	-0.0323813102861341	-15_-15	6
1091	Ecd_20141010_P2	-15_-15	96	ShearCE	0.00399349443465381	-0.0232885241474636	-0.00130874127868318	-0.00511862806374516	6.03666666666667	-0.0653072403267924	-0.0487321860761818	-0.0481844975745668	-0.0411498873143075	-15_-15	6
1092	Ecd_20141010_P2	-15_-15	96	ShearT1	-0.00673425145390252	0.0171264898439643	-0.00182858604081958	0.000183615447584805	6.03666666666667	-0.022400736831355	-0.0279077265141564	-0.0283105473133821	-0.0135107386386685	-15_-15	6
1093	Ecd_20141010_P2	-15_-15	96	ShearT2	0	0	0.000369534680407707	0.0000563073762157597	6.03666666666667	0.00406488148448477	0.000619381138373357	0.00342264036139857	0.000459347912737076	-15_-15	6
1094	Ecd_20141010_P2	-15_-15	96	sumContrib	0.000574168070503184	-0.00904687647906975	-0.00392603064587894	-0.00309126612495763	6.03666666666667	-0.0982431191269951	-0.0957698239254923	-0.106374526337489	-0.0733083934352623	-15_-15	6
1095	Ecd_20141010_P2	-15_-15	96	u	0.0131329303039441	-0.0250716651116356	-0.00543969018569946	-0.00336838550978567	6.03666666666667	0.0114371984734463	-0.137146668706655	0.00439060713109356	-0.117882937726339	-15_-15	6
1096	Ecd_20141010_P2	-15_-15	97	cagc	-0.00222714939028826	0.000267699187347425	0.00175214723119429	0.000172069398448026	6.12	-0.0326168001356726	0.00737798332509138	-0.0296976902150545	0.00229867828043969	-15_-15	6.08333333333333
1097	Ecd_20141010_P2	-15_-15	97	CEwithCT	0.0188198099059314	-0.0432901456007388	-0.00558689518555452	0.000614359297261418	6.12	-0.0458141108935687	-0.091679186841238	-0.0531879792435986	-0.0402515236051353	-15_-15	6.08333333333333
1098	Ecd_20141010_P2	-15_-15	97	correlationEffects	-0.00325048690956545	0.00189247048538376	0.0028278754454635	0.00201302528602586	6.12	-0.0116848768639098	0.0202936697964026	-0.0125835162489472	0.0150032157652258	-15_-15	6.08333333333333
1099	Ecd_20141010_P2	-15_-15	97	crc	-0.00102333751927718	0.00162477129803633	0.0010757282142692	0.00184095588757784	6.12	0.0209319232717628	0.0129156864713112	0.0171141739661073	0.0127045374847861	-15_-15	6.08333333333333
1100	Ecd_20141010_P2	-15_-15	97	ct	0.00108521454931182	-0.000560499535319135	0.000146311309231506	-0.000290602839284397	6.12	0.00175853407660412	-0.000217354699636471	0.000729724825754175	-0.00000659842737361257	-15_-15	6.08333333333333
1101	Ecd_20141010_P2	-15_-15	97	deltaCheck	0.000800338007923309	-0.00023082680298284	-0.00000709767781873611	-0.00153412329898779	6.12	0.00861445184452416	-0.00880118722113332	0.013217181250767	-0.0102433478099215	-15_-15	6.08333333333333
1102	Ecd_20141010_P2	-15_-15	97	dqtot	-0.000255443916598601	-0.00552228392851995	-0.00279907096373922	0.00245696362431987	6.12	-0.0984985630435937	-0.101292107854012	-0.109173597301228	-0.0708514298109424	-15_-15	6.08333333333333
1103	Ecd_20141010_P2	-15_-15	97	nu	0.000544894091324708	-0.00575311073150279	-0.00280616864155796	0.000922840325332082	6.12	-0.0898841111990695	-0.110093295075146	-0.0959564160504609	-0.0810947776208639	-15_-15	6.08333333333333
1104	Ecd_20141010_P2	-15_-15	97	Q	-0.0317602830826357	-0.0585067768606905	-0.0117251551509667	-0.0564639014555756	6.12	-0.104738648310194	-1.95655559103984	-0.127923096340616	-2.00416209200324	-15_-15	6.08333333333333
1105	Ecd_20141010_P2	-15_-15	97	ShearCD	0	0	-0.00504283851895512	0.000147497981591999	6.12	-0.00683895302628039	-0.038493636620229	-0.0235169821520055	-0.0322338123045421	-15_-15	6.08333333333333
1106	Ecd_20141010_P2	-15_-15	97	ShearCE	0.0177345953566196	-0.0427296460654197	-0.00573320649478602	0.000904962136545814	6.12	-0.0475726449701728	-0.0914618321416015	-0.0539177040693528	-0.0402449251777617	-15_-15	6.08333333333333
1107	Ecd_20141010_P2	-15_-15	97	ShearT1	-0.0158247669129646	0.0358753911868351	0.00463325261489921	-0.000374226316775172	6.12	-0.0382255037443196	0.00796766467267875	-0.0236772946984829	-0.0138849649554436	-15_-15	6.08333333333333
1108	Ecd_20141010_P2	-15_-15	97	ShearT2	0	0	0.000369534680407707	0.0000563073762157597	6.12	0.00406488148448477	0.000619381138373357	0.00379217504180628	0.000515655288952836	-15_-15	6.08333333333333
1109	Ecd_20141010_P2	-15_-15	97	sumContrib	-0.0002554439165986	-0.00552228392851995	-0.00279907096373922	0.00245696362431987	6.12	-0.0984985630435937	-0.101292107854012	-0.109173597301228	-0.0708514298109424	-15_-15	6.08333333333333
1110	Ecd_20141010_P2	-15_-15	97	u	0.0277681820242173	-0.0153245753478895	-0.00312254398657856	-0.00135042298442333	6.12	0.0392053804976636	-0.152471244054544	0.001268063144515	-0.119233360710762	-15_-15	6.08333333333333
1111	Ecd_20141010_P2	-15_-15	98	cagc	-0.00727833372219206	-0.00319553460533527	0.000221942406645905	-0.000432766806333897	6.20333333333333	-0.0398951338578647	0.00418244871975612	-0.0294757478084086	0.00186591147410579	-15_-15	6.16666666666667
1112	Ecd_20141010_P2	-15_-15	98	CEwithCT	0.00637177398209669	0.0506143738828355	-0.00234285986996404	0.005559741722062	6.20333333333333	-0.039442336911472	-0.0410648129584024	-0.0555308391135626	-0.0346917818830733	-15_-15	6.16666666666667
1113	Ecd_20141010_P2	-15_-15	98	correlationEffects	-0.00294755911031551	-0.00354435456443211	0.00102744785001365	0.00146963015677298	6.20333333333333	-0.0146324359742253	0.0167493152319705	-0.0115560683989336	0.0164728459219988	-15_-15	6.16666666666667
1114	Ecd_20141010_P2	-15_-15	98	crc	0.00433077461187655	-0.000348819959096846	0.000805505443367749	0.00190239696310688	6.20333333333333	0.0252626978836394	0.0125668665122144	0.017919679409475	0.014606934447893	-15_-15	6.16666666666667
1115	Ecd_20141010_P2	-15_-15	98	ct	-0.00270989030232827	0.00047566929846689	0.00017075345940419	-0.000324650078214565	6.20333333333333	-0.000951356225724154	0.00025831459883042	0.000900478285158365	-0.000331248505588177	-15_-15	6.16666666666667
1116	Ecd_20141010_P2	-15_-15	98	deltaCheck	0.0017100995128365	0.000806100216179138	0.000541677208404937	-0.00111995600372177	6.20333333333333	0.0103245513573607	-0.00799508700495418	0.013758858459172	-0.0113633038136432	-15_-15	6.16666666666667
1117	Ecd_20141010_P2	-15_-15	98	dqtot	-0.00520865051354548	0.00388298003759755	-0.00328562044775016	0.0041150540938979	6.20333333333333	-0.103707213557139	-0.0974091278164147	-0.112459217748978	-0.0667363757170445	-15_-15	6.16666666666667
1118	Ecd_20141010_P2	-15_-15	98	nu	-0.00349855100070898	0.00468908025377668	-0.00274394323934522	0.00299509809017613	6.20333333333333	-0.0933826621997785	-0.105404214821369	-0.0987003592898061	-0.0780996795306877	-15_-15	6.16666666666667
1119	Ecd_20141010_P2	-15_-15	98	Q	-0.0140256877260161	-0.10123642292611	-0.0174583616457527	-0.0555589393190297	6.20333333333333	-0.11876433603621	-2.05779201396595	-0.145381457986369	-2.05972103132227	-15_-15	6.16666666666667
1120	Ecd_20141010_P2	-15_-15	98	ShearCD	-0.00846829324334996	0.00381142490266257	-0.00242110772267901	0.000168115798535866	6.20333333333333	-0.0153072462696304	-0.0346822117175664	-0.0259380898746845	-0.0320656965060063	-15_-15	6.16666666666667
1121	Ecd_20141010_P2	-15_-15	98	ShearCE	0.00908166428442496	0.0501387045843686	-0.00251361332936823	0.00588439180027656	6.20333333333333	-0.0384909806857478	-0.0413231275572329	-0.056431317398721	-0.0343605333774851	-15_-15	6.16666666666667
1122	Ecd_20141010_P2	-15_-15	98	ShearT1	-0.000164572141976701	-0.0469984641834684	0.000081364614471528	-0.0031387409596887	6.20333333333333	-0.0383900758862963	-0.0390307995107897	-0.0235959300840113	-0.0170237059151323	-15_-15	6.16666666666667
1123	Ecd_20141010_P2	-15_-15	98	ShearT2	0	0	0.000369534680407707	0.0000563073762157597	6.20333333333333	0.00406488148448477	0.000619381138373357	0.00416170972221398	0.000571962665168595	-15_-15	6.16666666666667
1124	Ecd_20141010_P2	-15_-15	98	sumContrib	-0.00520865051354548	0.00388298003759754	-0.00328562044775016	0.0041150540938979	6.20333333333333	-0.103707213557139	-0.0974091278164148	-0.112459217748978	-0.0667363757170445	-15_-15	6.16666666666667
1125	Ecd_20141010_P2	-15_-15	98	u	0.0226378023641236	0.0184494635964528	0.00112095804069707	-0.000110403085075242	6.20333333333333	0.0618431828617872	-0.134021780458091	0.00238902118521207	-0.119343763795837	-15_-15	6.16666666666667
1126	Ecd_20141010_P2	-15_-15	99	cagc	0.00392776503744097	-0.00402638658832074	-0.00019345613041594	-0.00100981683047327	6.28666666666667	-0.0359673688204237	0.000156062131435376	-0.0296692039388245	0.000856094643632521	-15_-15	6.25
1127	Ecd_20141010_P2	-15_-15	99	CEwithCT	0.0179676827671419	-0.022861678033667	-0.000842565436348073	0.0036030099243071	6.28666666666667	-0.0214746541443301	-0.0639264909920695	-0.0563734045499107	-0.0310887719587662	-15_-15	6.25
1128	Ecd_20141010_P2	-15_-15	99	correlationEffects	0.000685679672537548	-0.0042357363272766	0.000399820047595974	0.00117105726322211	6.28666666666667	-0.0139467563016878	0.0125135789046939	-0.0111562483513376	0.0176439031852209	-15_-15	6.25
1129	Ecd_20141010_P2	-15_-15	99	crc	-0.00324208536490343	-0.000209349738955858	0.000593276178011914	0.00218087409369538	6.28666666666667	0.022020612518736	0.0123575167732585	0.018512955587487	0.0167878085415884	-15_-15	6.25
1130	Ecd_20141010_P2	-15_-15	99	ct	0.00153292077136073	-0.000153008422910938	0.000140316627563304	-0.000322609447878567	6.28666666666667	0.000581564545636579	0.000105306175919481	0.00104079491272167	-0.000653857953466744	-15_-15	6.25
1131	Ecd_20141010_P2	-15_-15	99	deltaCheck	0.00313546615061005	0.00202748363445068	0.000646918520678351	-0.000931230090951437	6.28666666666667	0.0134600175079707	-0.0059676033705035	0.0144057769798503	-0.0122945339045947	-15_-15	6.25
1132	Ecd_20141010_P2	-15_-15	99	dqtot	-0.00236937212950235	-0.00384501418122664	-0.00366341366986854	0.00105688493132271	6.28666666666667	-0.106076585686642	-0.101254141997641	-0.116122631418847	-0.0656794907857218	-15_-15	6.25
1133	Ecd_20141010_P2	-15_-15	99	nu	0.000766094021107697	-0.00181753054677596	-0.00301649514919019	0.00012565484037127	6.28666666666667	-0.0926165681786708	-0.107221745368145	-0.101716854438996	-0.0779740246903164	-15_-15	6.25
1134	Ecd_20141010_P2	-15_-15	99	Q	-0.00494402344159111	-0.0510977183417416	-0.019971974975121	-0.0496745475187532	6.28666666666667	-0.123708359477801	-2.10888973230769	-0.16535343296149	-2.10939557884102	-15_-15	6.25
1135	Ecd_20141010_P2	-15_-15	99	ShearCD	0	0	-0.00242110772267901	0.000168115798535866	6.28666666666667	-0.0153072462696304	-0.0346822117175664	-0.0283591975973635	-0.0318975807074704	-15_-15	6.25
1136	Ecd_20141010_P2	-15_-15	99	ShearCE	0.0164347619957812	-0.0227086696107561	-0.000982882063911377	0.00392561937218567	6.28666666666667	-0.0220562186899666	-0.0640317971679889	-0.0574141994626324	-0.0304349140052994	-15_-15	6.25
1137	Ecd_20141010_P2	-15_-15	99	ShearT1	-0.0210227345691818	0.023252400179717	-0.000799560558437431	-0.00388529805474237	6.28666666666667	-0.0594128104554781	-0.0157783993310727	-0.0243954906424488	-0.0209090039698747	-15_-15	6.25
1138	Ecd_20141010_P2	-15_-15	99	ShearT2	0	0	0	0	6.28666666666667	0.00406488148448477	0.000619381138373357	0.00416170972221398	0.000571962665168595	-15_-15	6.25
1139	Ecd_20141010_P2	-15_-15	99	sumContrib	-0.00236937212950235	-0.00384501418122664	-0.00366341366986854	0.00105688493132271	6.28666666666667	-0.106076585686642	-0.101254141997641	-0.116122631418847	-0.0656794907857218	-15_-15	6.25
1140	Ecd_20141010_P2	-15_-15	99	u	0.00631750285599734	-0.0170732356541598	0.0016649167727921	-0.00269392155739686	6.28666666666667	0.0681606857177845	-0.151095016112251	0.00405393795800417	-0.122037685353234	-15_-15	6.25
1141	Ecd_20141010_P2	-15_-15	100	cagc	0.00615105219056757	0.00518774825052472	-0.000446614102197614	-0.00047408614457695	6.37	-0.0298163166298562	0.00534381038196009	-0.0301158180410222	0.000382008499055571	-15_-15	6.33333333333333
1142	Ecd_20141010_P2	-15_-15	100	CEwithCT	-0.0443779862297642	0.0145788705796568	0.00123108956543273	-0.00598717332751732	6.37	-0.0658526403740943	-0.0493476204124127	-0.055142314984478	-0.0370759452862835	-15_-15	6.33333333333333
1143	Ecd_20141010_P2	-15_-15	100	correlationEffects	0.00437070071760324	0.0198791733182701	-0.0000334370707523922	0.0014987939628209	6.37	-0.00957605558408453	0.032392752222964	-0.01118968542209	0.0191426971480418	-15_-15	6.33333333333333
1144	Ecd_20141010_P2	-15_-15	100	crc	-0.00178035147296432	0.0146914250677454	0.000413177031445221	0.00197288010739785	6.37	0.0202402610457716	0.0270489418410039	0.0189261326189322	0.0187606886489862	-15_-15	6.33333333333333
1145	Ecd_20141010_P2	-15_-15	100	ct	0.000193878688936419	0.00000038441032544704	0.000264861139689419	-0.000300160456558686	6.37	0.000775443234572999	0.000105690586244928	0.00130565605241109	-0.000954018410025431	-15_-15	6.33333333333333
1146	Ecd_20141010_P2	-15_-15	100	deltaCheck	0.00329815388501854	-0.0112211963343175	0.00086252566178493	-0.000775384542521785	6.37	0.0167581713929892	-0.017188799704821	0.0152683026416353	-0.0130699184471164	-15_-15	6.33333333333333
1147	Ecd_20141010_P2	-15_-15	100	dqtot	-0.0242777160718465	0.015924145289247	-0.00561834357362519	0.000234048106060864	6.37	-0.130354301758488	-0.0853299967083944	-0.121740974992472	-0.0654454426796609	-15_-15	6.33333333333333
1148	Ecd_20141010_P2	-15_-15	100	nu	-0.020979562186828	0.00470294895492951	-0.00475581791184026	-0.00054133643646092	6.37	-0.113596130365499	-0.102518796413215	-0.106472672350837	-0.0785153611267774	-15_-15	6.33333333333333
1149	Ecd_20141010_P2	-15_-15	100	Q	0.0114907385541901	-0.0738063879524977	-0.0209548570390323	-0.0457489281465675	6.37	-0.112217620923611	-2.18269612026019	-0.186308290000522	-2.15514450698759	-15_-15	6.33333333333333
1150	Ecd_20141010_P2	-15_-15	100	ShearCD	0	0	-0.00264910414707652	0.000294879047421365	6.37	-0.0153072462696304	-0.0346822117175664	-0.0310083017444401	-0.031602701660049	-15_-15	6.33333333333333
1151	Ecd_20141010_P2	-15_-15	100	ShearCE	-0.0445718649187006	0.0145784861693313	0.00096622842574331	-0.00568701287095864	6.37	-0.0666280836086673	-0.0494533109986576	-0.0564479710368891	-0.0361219268762581	-15_-15	6.33333333333333
1152	Ecd_20141010_P2	-15_-15	100	ShearT1	0.0157295694403145	-0.0185338986086799	-0.00416689192122901	0.00442754842333592	6.37	-0.0436832410151636	-0.0343122979397526	-0.0285623825636778	-0.0164814555465388	-15_-15	6.33333333333333
1153	Ecd_20141010_P2	-15_-15	100	ShearT2	0	0	0	0	6.37	0.00406488148448477	0.000619381138373357	0.00416170972221398	0.000571962665168595	-15_-15	6.33333333333333
1154	Ecd_20141010_P2	-15_-15	100	sumContrib	-0.0242777160718465	0.015924145289247	-0.00561834357362519	0.000234048106060865	6.37	-0.130354301758488	-0.0853299967083944	-0.121740974992472	-0.065445442679661	-15_-15	6.33333333333333
1155	Ecd_20141010_P2	-15_-15	100	u	-0.0606929779513055	0.00319609276102437	-0.00132924666610498	-0.004074008175793	6.37	0.007467707766479	-0.147898923351227	0.00272469129189919	-0.126111693529027	-15_-15	6.33333333333333
1156	Ecd_20141010_P2	-15_-15	101	cagc	0.00157858067756757	0.00128870942587777	-0.000338879951111352	-0.000656279722297633	6.45333333333333	-0.0282377359522886	0.00663251980783786	-0.0304546979921335	-0.000274271223242062	-15_-15	6.41666666666667
1157	Ecd_20141010_P2	-15_-15	101	CEwithCT	-0.00692840571422644	0.00707382248843224	0.00178999013679987	-0.00103735147239256	6.45333333333333	-0.0727810460883207	-0.0422737979239804	-0.0533523248476781	-0.0381132967586761	-15_-15	6.41666666666667
1158	Ecd_20141010_P2	-15_-15	101	correlationEffects	0.00146187927345906	-0.000599633840580351	0.000264746858022132	0.000757465982235532	6.45333333333333	-0.00811417631062547	0.0317931183823836	-0.0109249385640678	0.0199001631302773	-15_-15	6.41666666666667
1159	Ecd_20141010_P2	-15_-15	101	crc	-0.000116701404108516	-0.00188834326645812	0.000603626809133484	0.00141374570453317	6.45333333333333	0.0201235596416631	0.0251605985745458	0.0195297594280657	0.0201744343535194	-15_-15	6.41666666666667
1160	Ecd_20141010_P2	-15_-15	101	ct	-0.000271460853642608	0.000165517018688975	0.000256705340300366	-0.000340137990213671	6.45333333333333	0.000503982380930391	0.000271207604933904	0.00156236139271145	-0.0012941564002391	-15_-15	6.41666666666667
1161	Ecd_20141010_P2	-15_-15	101	deltaCheck	-0.0000635773492388898	-0.000708454569719621	0.000759041516828524	-0.000801992080218483	6.45333333333333	0.0166945940437504	-0.0178972542745406	0.0160273441584638	-0.0138719105273349	-15_-15	6.41666666666667
1162	Ecd_20141010_P2	-15_-15	101	dqtot	0.00161483493124159	0.0115067811489814	-0.00441141310786098	0.00241126966128663	6.45333333333333	-0.128739466827246	-0.0738232155594129	-0.126152388100333	-0.0630341730183743	-15_-15	6.41666666666667
1163	Ecd_20141010_P2	-15_-15	101	nu	0.0015512575820027	0.0107983265792618	-0.00365237159103246	0.00160927758106815	6.45333333333333	-0.112044872783496	-0.0917204698339535	-0.110125043941869	-0.0769060835457092	-15_-15	6.41666666666667
1164	Ecd_20141010_P2	-15_-15	101	Q	-0.0330811263645106	-0.0592279017831664	-0.019988628613289	-0.0514359410175262	6.45333333333333	-0.145298747288121	-2.24192402204335	-0.206296918613811	-2.20658044800512	-15_-15	6.41666666666667
1165	Ecd_20141010_P2	-15_-15	101	ShearCD	0	0	-0.00264910414707652	0.000294879047421365	6.45333333333333	-0.0153072462696304	-0.0346822117175664	-0.0336574058915166	-0.0313078226126277	-15_-15	6.41666666666667
1166	Ecd_20141010_P2	-15_-15	101	ShearCE	-0.00665694486058383	0.00690830546974327	0.0015332847964995	-0.000697213482178892	6.45333333333333	-0.0732850284692511	-0.0425450055289144	-0.0549146862403896	-0.036819140358437	-15_-15	6.41666666666667
1167	Ecd_20141010_P2	-15_-15	101	ShearT1	0.00708136137200897	0.00503259250112954	-0.00381704595560646	0.00239627610402229	6.45333333333333	-0.0366018796431547	-0.0292797054386231	-0.0323794285192842	-0.0140851794425165	-15_-15	6.41666666666667
1168	Ecd_20141010_P2	-15_-15	101	ShearT2	0	0	0	0	6.45333333333333	0.00406488148448477	0.000619381138373357	0.00416170972221398	0.000571962665168595	-15_-15	6.41666666666667
1169	Ecd_20141010_P2	-15_-15	101	sumContrib	0.00161483493124159	0.0115067811489814	-0.00441141310786099	0.00241126966128663	6.45333333333333	-0.128739466827246	-0.073823215559413	-0.126152388100333	-0.0630341730183743	-15_-15	6.41666666666667
1170	Ecd_20141010_P2	-15_-15	101	u	-0.00772314165363919	0.0142487660607466	-0.00169877490401887	-0.00277846093425924	6.45333333333333	-0.000255433887160187	-0.13365015729048	0.00102591638788032	-0.128890154463286	-15_-15	6.41666666666667
1171	Ecd_20141010_P2	-15_-15	102	cagc	-0.000245957869943636	-0.00229345274346612	-0.0000908921823099794	-0.00043272704376866	6.53666666666667	-0.0284836938222322	0.00433906706437174	-0.0305455901744435	-0.000706998267010722	-15_-15	6.5
1172	Ecd_20141010_P2	-15_-15	102	CEwithCT	0.00130268877004043	0.0353594475068079	0.000184611424930848	0.00120328521737927	6.53666666666667	-0.0714783573182803	-0.00691435041717252	-0.0531677134227473	-0.0369100115412968	-15_-15	6.5
1173	Ecd_20141010_P2	-15_-15	102	correlationEffects	0.00283927662498646	-0.000763594034773479	0.0000941600804290297	0.00106827262308182	6.53666666666667	-0.00527489968563901	0.0310295243476102	-0.0108307784836388	0.0209684357533592	-15_-15	6.5
1174	Ecd_20141010_P2	-15_-15	102	crc	0.0030852344949301	0.00152985870869264	0.000185052262739009	0.00150099966685048	6.53666666666667	0.0232087941365932	0.0266904572832384	0.0197148116908047	0.0216754340203699	-15_-15	6.5
1175	Ecd_20141010_P2	-15_-15	102	ct	0.00200323760574979	-0.00212706940305046	0.0000635702138673331	-0.000199260470404899	6.53666666666667	0.00250721998668018	-0.00185586179811656	0.00162593160657879	-0.001493416870644	-15_-15	6.5
1176	Ecd_20141010_P2	-15_-15	102	deltaCheck	-0.000979219332780407	0.000542454884299735	0.000744361169816755	-0.00063942946627254	6.53666666666667	0.01571537471097	-0.0173547993902409	0.0167717053282805	-0.0145113399936075	-15_-15	6.5
1177	Ecd_20141010_P2	-15_-15	102	dqtot	-0.0119169810122634	0.0131772643931312	-0.00436413977908399	0.00330269603081288	6.53666666666667	-0.14065644783951	-0.0606459511662818	-0.130516527879417	-0.0597314769875614	-15_-15	6.5
1178	Ecd_20141010_P2	-15_-15	102	nu	-0.0128962003450438	0.0137197192774309	-0.00361977860926724	0.00266326656454034	6.53666666666667	-0.12494107312854	-0.0780007505565226	-0.113744822551136	-0.0742428169811689	-15_-15	6.5
1179	Ecd_20141010_P2	-15_-15	102	Q	-0.0397380712250944	-0.0523195963134231	-0.0184553438167895	-0.052133154499705	6.53666666666667	-0.185036818513216	-2.29424361835678	-0.224752262430601	-2.25871360250482	-15_-15	6.5
1180	Ecd_20141010_P2	-15_-15	102	ShearCD	-0.0206718523744918	-0.000567755381027555	-0.00264910414707652	0.000294879047421365	6.53666666666667	-0.0359790986441221	-0.035249967098594	-0.0363065100385931	-0.0310129435652063	-15_-15	6.5
1181	Ecd_20141010_P2	-15_-15	102	ShearCE	-0.000700548835709351	0.0374865169098584	0.000121041211063515	0.00140254568778417	6.53666666666667	-0.0739855773049605	-0.00505848861905596	-0.0547936450293261	-0.0354165946706528	-15_-15	6.5
1182	Ecd_20141010_P2	-15_-15	102	ShearT1	0.00461290596720148	-0.0208508336978757	-0.00199380713736735	0.000736259142930422	6.53666666666667	-0.0319889736759532	-0.0501305391364988	-0.0343732356566516	-0.0133489202995861	-15_-15	6.5
1183	Ecd_20141010_P2	-15_-15	102	ShearT2	0	0	0	0	6.53666666666667	0.00406488148448477	0.000619381138373357	0.00416170972221398	0.000571962665168595	-15_-15	6.5
1184	Ecd_20141010_P2	-15_-15	102	sumContrib	-0.0119169810122634	0.0131772643931312	-0.00436413977908399	0.00330269603081288	6.53666666666667	-0.14065644783951	-0.0606459511662818	-0.130516527879417	-0.0597314769875615	-15_-15	6.5
1185	Ecd_20141010_P2	-15_-15	102	u	-0.000496773160261693	-0.00780646952939191	-0.00219393626899974	0.000645535677927611	6.53666666666667	-0.00075220704742188	-0.141456626819872	-0.00116801988111942	-0.128244618785359	-15_-15	6.5
1186	Ecd_20141010_P2	-15_-15	103	cagc	-0.00204837491132252	-0.00335828618946698	-0.000270983746037136	-0.000668980333185682	6.62	-0.0305320687335547	0.000980780874904758	-0.0308165739204806	-0.0013759786001964	-15_-15	6.58333333333333
1187	Ecd_20141010_P2	-15_-15	103	CEwithCT	0.0238582276737777	-0.0288183691108319	0.000719250748316109	0.0074773586501649	6.62	-0.0476201296445026	-0.0357327195280044	-0.0524484626744312	-0.0294326528911319	-15_-15	6.58333333333333
1188	Ecd_20141010_P2	-15_-15	103	correlationEffects	-0.00297363123435544	-0.00369313930434965	0.0000280332086058264	0.000951868115409506	6.62	-0.00824853091999444	0.0273363850432605	-0.010802745275033	0.0219203038687687	-15_-15	6.58333333333333
1189	Ecd_20141010_P2	-15_-15	103	crc	-0.00092525632303292	-0.00033485311488267	0.000299016954642963	0.00162084844859519	6.62	0.0222835378135603	0.0263556041683558	0.0200138286454476	0.0232962824689651	-15_-15	6.58333333333333
1190	Ecd_20141010_P2	-15_-15	103	ct	0.000127779544075498	-0.000499920062170306	-0.0000278983440207298	-0.000153739109118522	6.62	0.00263499953075567	-0.00235578186028686	0.00159803326255806	-0.00164715597976252	-15_-15	6.58333333333333
1191	Ecd_20141010_P2	-15_-15	103	deltaCheck	0.000143808909822975	0.000508909012757569	0.000744286028869036	-0.000657063766738703	6.62	0.0158591836207929	-0.0168458903774833	0.0175159913571496	-0.0151684037603462	-15_-15	6.58333333333333
1192	Ecd_20141010_P2	-15_-15	103	dqtot	0.00255327334069242	0.00901561847878513	-0.00482503175655207	0.00390296361442992	6.62	-0.138103174498817	-0.0516303326874966	-0.135341559635969	-0.0558285133731315	-15_-15	6.58333333333333
1193	Ecd_20141010_P2	-15_-15	103	nu	0.00269708225051539	0.0095245274915427	-0.00408074572768304	0.00324589984769122	6.62	-0.122243990878024	-0.0684762230649799	-0.117825568278819	-0.0709969171334777	-15_-15	6.58333333333333
1194	Ecd_20141010_P2	-15_-15	103	Q	-0.0404386200608037	-0.0148330794035647	-0.018334302605726	-0.0507306088119209	6.62	-0.225475438574019	-2.30907669776034	-0.243086565036327	-2.30944421131674	-15_-15	6.58333333333333
1195	Ecd_20141010_P2	-15_-15	103	ShearCD	0	0	-0.00264910414707652	0.000294879047421365	6.62	-0.0359790986441221	-0.035249967098594	-0.0389556141856696	-0.0307180645177849	-15_-15	6.58333333333333
1196	Ecd_20141010_P2	-15_-15	103	ShearCE	0.0237304481297022	-0.0283184490486616	0.000747149092336838	0.00763109775928342	6.62	-0.0502551291752582	-0.0333769376677176	-0.0540464959369892	-0.0277854969113694	-15_-15	6.58333333333333
1197	Ecd_20141010_P2	-15_-15	103	ShearT1	-0.0183313230987299	0.0415271268939667	-0.00292321156639749	-0.00482114219856584	6.62	-0.050320296774683	-0.00860341224253212	-0.0372964472230491	-0.0181700624981519	-15_-15	6.58333333333333
1198	Ecd_20141010_P2	-15_-15	103	ShearT2	0	0	0	0	6.62	0.00406488148448477	0.000619381138373357	0.00416170972221398	0.000571962665168595	-15_-15	6.58333333333333
1199	Ecd_20141010_P2	-15_-15	103	sumContrib	0.00255327334069242	0.00901561847878513	-0.00482503175655207	0.00390296361442992	6.62	-0.138103174498817	-0.0516303326874967	-0.135341559635969	-0.0558285133731315	-15_-15	6.58333333333333
1200	Ecd_20141010_P2	-15_-15	103	u	0.0110271013616938	0.0032762479772104	-0.00454535280506937	0.00202574970477657	6.62	0.0102748943142719	-0.138180378842662	-0.00571337268618879	-0.126218869080582	-15_-15	6.58333333333333
1201	Ecd_20141010_P2	-15_-15	104	cagc	-0.000367912789032993	-0.00134894339408344	0.000479945303011888	-0.000771983557898633	6.70333333333333	-0.0308999815225877	-0.000368162519178679	-0.0303366286174687	-0.00214796215809504	-15_-15	6.66666666666667
1202	Ecd_20141010_P2	-15_-15	104	CEwithCT	0.00554749564046819	0.0146808554509786	-0.00200185029108226	0.00269422484404787	6.70333333333333	-0.0420726340040344	-0.0210518640770259	-0.0544503129655134	-0.026738428047084	-15_-15	6.66666666666667
1203	Ecd_20141010_P2	-15_-15	104	correlationEffects	0.0000669656349914749	-0.0014678903230658	0.000215011571560133	0.000754287430555403	6.70333333333333	-0.00818156528500297	0.0258684947201947	-0.0105877337034729	0.0226745912993241	-15_-15	6.66666666666667
1204	Ecd_20141010_P2	-15_-15	104	crc	0.000434878424024468	-0.000118946928982358	-0.000264933731451756	0.00152627098845404	6.70333333333333	0.0227184162375848	0.0262366572393734	0.0197488949139959	0.0248225534574191	-15_-15	6.66666666666667
1205	Ecd_20141010_P2	-15_-15	104	ct	-0.000110849793478586	0.0000404352267003265	0.000248812924105568	-0.0002049009260297	6.70333333333333	0.00252414973727709	-0.00231534663358654	0.00184684618666363	-0.00185205690579222	-15_-15	6.66666666666667
1206	Ecd_20141010_P2	-15_-15	104	deltaCheck	0.000137742811231517	0.000357567339682512	0.000588399741194315	-0.000672005228742015	6.70333333333333	0.0159969264320244	-0.0164883230378008	0.0181043910983439	-0.0158404089890882	-15_-15	6.66666666666667
1207	Ecd_20141010_P2	-15_-15	104	dqtot	0.0000503013903863393	-0.0061339681222007	-0.00415805846365352	0.00379059693872381	6.70333333333333	-0.138052873108431	-0.0577643008096973	-0.139499618099622	-0.0520379164344077	-15_-15	6.66666666666667
1208	Ecd_20141010_P2	-15_-15	104	nu	0.000188044201617857	-0.00577640078251819	-0.00356965872245921	0.00311859170998179	6.70333333333333	-0.122055946676407	-0.0742526238474981	-0.121395227001279	-0.0678783254234959	-15_-15	6.66666666666667
1209	Ecd_20141010_P2	-15_-15	104	Q	-0.0167081719311015	-0.0431515284522263	-0.0175871535133892	-0.0430995110526375	6.70333333333333	-0.242183610505121	-2.35222822621257	-0.260673718549716	-2.35254372236938	-15_-15	6.66666666666667
1210	Ecd_20141010_P2	-15_-15	104	ShearCD	0	0	-0.000900017817751174	0.00127032636142815	6.70333333333333	-0.0359790986441221	-0.035249967098594	-0.0398556320034208	-0.0294477381563568	-15_-15	6.66666666666667
1211	Ecd_20141010_P2	-15_-15	104	ShearCE	0.00565834543394677	0.0146404202242782	-0.00225066321518783	0.00289912577007757	6.70333333333333	-0.0445967837413115	-0.0187365174434393	-0.0562971591521771	-0.0248863711412918	-15_-15	6.66666666666667
1212	Ecd_20141010_P2	-15_-15	104	ShearT1	-0.00556415988507332	-0.0193469332501135	-0.00147120192638022	-0.000928241697307623	6.70333333333333	-0.0558844566597564	-0.0279503454926456	-0.0387676491494293	-0.0190983041954596	-15_-15	6.66666666666667
1213	Ecd_20141010_P2	-15_-15	104	ShearT2	0	0	0	0	6.70333333333333	0.00406488148448477	0.000619381138373357	0.00416170972221398	0.000571962665168595	-15_-15	6.66666666666667
1214	Ecd_20141010_P2	-15_-15	104	sumContrib	0.0000503013903863396	-0.0061339681222007	-0.00415805846365352	0.00379059693872381	6.70333333333333	-0.138052873108431	-0.0577643008096974	-0.139499618099622	-0.0520379164344077	-15_-15	6.66666666666667
1215	Ecd_20141010_P2	-15_-15	104	u	0.00232119237941173	-0.00539540711267979	-0.00652799601153178	-0.000310109339329167	6.70333333333333	0.0125960866936836	-0.143575785955341	-0.0122413686977206	-0.126528978419911	-15_-15	6.66666666666667
1216	Ecd_20141010_P2	-15_-15	105	cagc	-0.0000543110173278662	0.00102296043504586	0.000114566612991107	-0.000400621395187224	6.78666666666667	-0.0309542925399156	0.000654797915867184	-0.0302220620044776	-0.00254858355328226	-15_-15	6.75
1217	Ecd_20141010_P2	-15_-15	105	CEwithCT	0.00698855733202246	-0.0192970017863514	-0.00276182707963606	0.00468326702240375	6.78666666666667	-0.0350840766720119	-0.0403488658633773	-0.0572121400451495	-0.0220551610246803	-15_-15	6.75
1218	Ecd_20141010_P2	-15_-15	105	correlationEffects	-0.000886592611001501	0.00138611219597537	0.000328599554379873	0.000857257850665181	6.78666666666667	-0.00906815789600447	0.0272546069161701	-0.010259134149093	0.0235318491499892	-15_-15	6.75
1219	Ecd_20141010_P2	-15_-15	105	crc	-0.000832281593673634	0.000363151760929511	0.000214032941388766	0.00125787924585241	6.78666666666667	0.0218861346439111	0.0265998090003029	0.0199629278553847	0.0260804327032715	-15_-15	6.75
1220	Ecd_20141010_P2	-15_-15	105	ct	-0.000195203710960232	0.0000784682038926117	0.0000928614129154215	-0.000163786733734812	6.78666666666667	0.00232894602631686	-0.00223687842969392	0.00193970759957905	-0.00201584363952703	-15_-15	6.75
1221	Ecd_20141010_P2	-15_-15	105	deltaCheck	0.000645666925332637	0.000170178677723514	0.000339707132861019	-0.000812668479420686	6.78666666666667	0.0166425933573571	-0.0163181443600773	0.0184440982312049	-0.0166530774685089	-15_-15	6.75
1222	Ecd_20141010_P2	-15_-15	105	dqtot	-0.00572721744257883	-0.0092044339073369	-0.0037967810754886	0.00406466313181903	6.78666666666667	-0.14378009055101	-0.0669687347170343	-0.143296399175111	-0.0479732533025887	-15_-15	6.75
1223	Ecd_20141010_P2	-15_-15	105	nu	-0.0050815505172462	-0.00903425522961339	-0.00345707394262758	0.00325199465239834	6.78666666666667	-0.127137497193653	-0.0832868790771115	-0.124852300943906	-0.0646263307710975	-15_-15	6.75
1224	Ecd_20141010_P2	-15_-15	105	Q	-0.0110498264971547	-0.0285111082279481	-0.019837816728577	-0.0402003852825599	6.78666666666667	-0.253233437002276	-2.38073933444052	-0.280511535278293	-2.39274410765194	-15_-15	6.75
1225	Ecd_20141010_P2	-15_-15	105	ShearCD	0	0	-0.000900017817751174	0.00127032636142815	6.78666666666667	-0.0359790986441221	-0.035249967098594	-0.040755649821172	-0.0281774117949286	-15_-15	6.75
1226	Ecd_20141010_P2	-15_-15	105	ShearCE	0.00718376104298269	-0.019375469990244	-0.00285468849255148	0.00484705375613856	6.78666666666667	-0.0374130226983288	-0.0381119874336834	-0.0591518476447285	-0.0200393173851533	-15_-15	6.75
1227	Ecd_20141010_P2	-15_-15	105	ShearT1	-0.0118291821635998	0.00870645568303915	-0.000463535732481237	-0.00274618810267806	6.78666666666667	-0.0677136388233562	-0.0192438898096064	-0.0392311848819105	-0.0218444922981376	-15_-15	6.75
1228	Ecd_20141010_P2	-15_-15	105	ShearT2	0	0	0	0	6.78666666666667	0.00406488148448477	0.000619381138373357	0.00416170972221398	0.000571962665168595	-15_-15	6.75
1229	Ecd_20141010_P2	-15_-15	105	sumContrib	-0.00572721744257883	-0.0092044339073369	-0.0037967810754886	0.00406466313181903	6.78666666666667	-0.14378009055101	-0.0669687347170343	-0.143296399175111	-0.0479732533025887	-15_-15	6.75
1230	Ecd_20141010_P2	-15_-15	105	u	-0.0185275250564306	-0.00599248768385721	-0.00772015406389119	0.00160550981117225	6.78666666666667	-0.00593143836274693	-0.149568273639199	-0.0199615227616118	-0.124923468608739	-15_-15	6.75
1231	Ecd_20141010_P2	-15_-15	106	cagc	-0.000312336599503452	0.0018274508395958	-0.0002895075372282	-0.000860173033002039	6.87	-0.031266629139419	0.00248224875546298	-0.0305115695417058	-0.0034087565862843	-15_-15	6.83333333333333
1232	Ecd_20141010_P2	-15_-15	106	CEwithCT	-0.015050862427343	0.00500328673432826	0.000968488309947263	0.00237164080542297	6.87	-0.0501349390993549	-0.035345579129049	-0.0562436517352022	-0.0196835202192573	-15_-15	6.83333333333333
1233	Ecd_20141010_P2	-15_-15	106	correlationEffects	0.00142847366015115	0.00119775621470533	-0.000278101374792809	-0.000917272615697591	6.87	-0.00763968423585332	0.0284523631308754	-0.0105372355238858	0.0226145765342917	-15_-15	6.83333333333333
1234	Ecd_20141010_P2	-15_-15	106	crc	0.0017408102596546	-0.00062969462489047	0.0000114061624353912	-0.0000570995826955517	6.87	0.0236269449035657	0.0259701143754124	0.01997433401782	0.026023333120576	-15_-15	6.83333333333333
1235	Ecd_20141010_P2	-15_-15	106	ct	-0.0000292831257200154	0.00000430953333089922	0.0000423116555852397	-0.000133239023316932	6.87	0.00229966290059684	-0.00223256889636302	0.00198201925516429	-0.00214908266284397	-15_-15	6.83333333333333
1236	Ecd_20141010_P2	-15_-15	106	deltaCheck	-0.0000676380229582118	-0.000295703293382011	0.00000821646373897446	0.000216638023569443	6.87	0.0165749553343989	-0.0166138476534593	0.0184523146949439	-0.0164364394449394	-15_-15	6.83333333333333
1237	Ecd_20141010_P2	-15_-15	106	dqtot	-0.00356274083295918	0.0067697535447646	-0.00217544340328362	0.00229333783466054	6.87	-0.147342831383969	-0.0601989811722696	-0.145471842578395	-0.0456799154679281	-15_-15	6.83333333333333
1238	Ecd_20141010_P2	-15_-15	106	nu	-0.00363037885591739	0.00647405025138259	-0.00216722693954464	0.00250997585822998	6.87	-0.13076787604957	-0.0768128288257289	-0.127019527883451	-0.0621163549128676	-15_-15	6.83333333333333
1239	Ecd_20141010_P2	-15_-15	106	Q	-0.00386606545417206	-0.0478865782181921	-0.0226925052211285	-0.0353533315264213	6.87	-0.257099502456448	-2.42862591265871	-0.303204040499422	-2.42809743917836	-15_-15	6.83333333333333
1240	Ecd_20141010_P2	-15_-15	106	ShearCD	0	0	-0.000900017817751174	0.00127032636142815	6.87	-0.0359790986441221	-0.035249967098594	-0.0416556676389232	-0.0269070854335005	-15_-15	6.83333333333333
1241	Ecd_20141010_P2	-15_-15	106	ShearCE	-0.0150215793016229	0.00499897720099736	0.000926176654362023	0.0025048798287399	6.87	-0.0524346019999517	-0.033113010232686	-0.0582256709903665	-0.0175344375564134	-15_-15	6.83333333333333
1242	Ecd_20141010_P2	-15_-15	106	ShearT1	0.0100596479342326	0.000568710595731013	-0.0019658125206869	-0.000431356716492996	6.87	-0.0576539908891235	-0.0186751792138754	-0.0411969974025974	-0.0222758490146306	-15_-15	6.83333333333333
1243	Ecd_20141010_P2	-15_-15	106	ShearT2	0	0	0	0	6.87	0.00406488148448477	0.000619381138373357	0.00416170972221398	0.000571962665168595	-15_-15	6.83333333333333
1244	Ecd_20141010_P2	-15_-15	106	sumContrib	-0.00356274083295918	0.0067697535447646	-0.00217544340328362	0.00229333783466054	6.87	-0.147342831383969	-0.0601989811722697	-0.145471842578395	-0.0456799154679282	-15_-15	6.83333333333333
1245	Ecd_20141010_P2	-15_-15	106	u	-0.0144508174119584	0.00693019976732803	-0.00192527969821122	0.00173651354938671	6.87	-0.0203822557747053	-0.142638073871871	-0.021886802459823	-0.123186955059352	-15_-15	6.83333333333333
1246	Ecd_20141010_P2	-15_-15	107	cagc	-0.000122835611375105	-0.000131962099174286	-0.000424850737293743	-0.00125049268076323	6.95333333333333	-0.0313894647507941	0.0023502866562887	-0.0309364202789996	-0.00465924926704753	-15_-15	6.91666666666667
1247	Ecd_20141010_P2	-15_-15	107	CEwithCT	-0.0124682560259059	0.000192675279721905	0.00121080116087648	0.0012549864969672	6.95333333333333	-0.0626031951252608	-0.0351529038493271	-0.0550328505743257	-0.0184285337222901	-15_-15	6.91666666666667
1248	Ecd_20141010_P2	-15_-15	107	correlationEffects	0.000241055166228282	0.00169983503404337	-0.000653755168799988	-0.0011958248566482	6.95333333333333	-0.00739862906962504	0.0301521981649188	-0.0111909906926858	0.0214187516776434	-15_-15	6.91666666666667
1249	Ecd_20141010_P2	-15_-15	107	crc	0.000363890777603387	0.00183179713321765	-0.000228904431506246	0.0000546678241150259	6.95333333333333	0.0239908356811691	0.0278019115086301	0.0197454295863138	0.026078000944691	-15_-15	6.91666666666667
1250	Ecd_20141010_P2	-15_-15	107	ct	-0.000927071020763881	0.000383848557591795	0.0000879011739777274	-0.000155265215055789	6.95333333333333	0.00137259187983296	-0.00184872033877123	0.00206992042914201	-0.00230434787789976	-15_-15	6.91666666666667
1251	Ecd_20141010_P2	-15_-15	107	deltaCheck	-0.000572868629813719	0.00100976310631087	0.000103452950553808	0.000357058130201785	6.95333333333333	0.0160020867045851	-0.0156040845471484	0.0185557676454977	-0.0160793813147376	-15_-15	6.91666666666667
1252	Ecd_20141010_P2	-15_-15	107	dqtot	0.00109417468705011	0.000758813585718959	-0.000766231406875636	-0.000180823624011663	6.95333333333333	-0.146248656696919	-0.0594401675865507	-0.14623807398527	-0.0458607390919398	-15_-15	6.91666666666667
1253	Ecd_20141010_P2	-15_-15	107	nu	0.000521306057236386	0.00176857669202983	-0.000662778456321828	0.000176234506190121	6.95333333333333	-0.130246569992334	-0.0750442521336991	-0.127682306339773	-0.0619401204066774	-15_-15	6.91666666666667
1254	Ecd_20141010_P2	-15_-15	107	Q	-0.018887644755795	-0.0428876010171947	-0.0217663285667665	-0.0328484516976814	6.95333333333333	-0.275987147212243	-2.4715135136759	-0.324970369066188	-2.46094589087604	-15_-15	6.91666666666667
1255	Ecd_20141010_P2	-15_-15	107	ShearCD	0	0	-0.000900017817751174	0.00127032636142815	6.95333333333333	-0.0359790986441221	-0.035249967098594	-0.0425556854566743	-0.0256367590720723	-15_-15	6.91666666666667
1256	Ecd_20141010_P2	-15_-15	107	ShearCE	-0.011541185005142	-0.00019117327786989	0.00112289998689875	0.00141025171202298	6.95333333333333	-0.0639757870050937	-0.0333041835105559	-0.0571027710034678	-0.0161241858443904	-15_-15	6.91666666666667
1257	Ecd_20141010_P2	-15_-15	107	ShearT1	0.0133213755467277	-0.00113369672804631	-0.000423259581200953	-0.00151031162575881	6.95333333333333	-0.0443326153423958	-0.0198088759419217	-0.0416202569837984	-0.0237861606403894	-15_-15	6.91666666666667
1258	Ecd_20141010_P2	-15_-15	107	ShearT2	0	0	0	0	6.95333333333333	0.00406488148448477	0.000619381138373357	0.00416170972221398	0.000571962665168595	-15_-15	6.91666666666667
1259	Ecd_20141010_P2	-15_-15	107	sumContrib	0.0010941746870501	0.000758813585718959	-0.000766231406875636	-0.000180823624011664	6.95333333333333	-0.146248656696919	-0.0594401675865507	-0.14623807398527	-0.0458607390919398	-15_-15	6.91666666666667
1260	Ecd_20141010_P2	-15_-15	107	u	0.00768615528915452	0.0125922976224197	0.000320678744102952	-0.00116366114334834	6.95333333333333	-0.0126961004855508	-0.130045776249451	-0.02156612371572	-0.124350616202701	-15_-15	6.91666666666667
1261	Ecd_20141010_P2	-15_-15	108	cagc	-0.00420815659128699	-0.00233108699623981	-0.000367415466851379	-0.000999810532143888	7.03666666666667	-0.0355976213420811	0.0000191996600488861	-0.031303835745851	-0.00565905979919142	-15_-15	7
1262	Ecd_20141010_P2	-15_-15	108	CEwithCT	0.0247008424631693	0.025724662159903	-0.000383034945661646	-0.000457112876275271	7.03666666666667	-0.0379023526620915	-0.00942824168942413	-0.0554158855199874	-0.0188856465985654	-15_-15	7
1263	Ecd_20141010_P2	-15_-15	108	correlationEffects	-0.00397788249962068	0.000612020900988356	-0.00100163728534935	-0.00106955377705	7.03666666666667	-0.0113765115692457	0.0307642190659071	-0.0121926279780351	0.0203491979005935	-15_-15	7
1264	Ecd_20141010_P2	-15_-15	108	crc	0.000230274091666308	0.00294310789722816	-0.000634221818497974	-0.0000697432449061085	7.03666666666667	0.0242211097728354	0.0307450194058583	0.0191112077678158	0.0260082576997849	-15_-15	7
1265	Ecd_20141010_P2	-15_-15	108	ct	0.0000790604125431324	-0.0000597645611689816	-0.000105152317994499	0.0000477203974031032	7.03666666666667	0.00145165229237609	-0.00190848489994021	0.00196476811114752	-0.00225662748049665	-15_-15	7
1266	Ecd_20141010_P2	-15_-15	108	deltaCheck	0.000799511457498406	-0.000424804108110632	0.000146750427676368	0.000230122295836609	7.03666666666667	0.0168015981620836	-0.016028888655259	0.0187025180731741	-0.015849259018901	-15_-15	7
1267	Ecd_20141010_P2	-15_-15	108	dqtot	-0.00532525566874748	0.00108065949126755	-0.000103032522895951	-0.0006514952523552	7.03666666666667	-0.151573912365666	-0.0583595080952831	-0.146341106508166	-0.046512234344295	-15_-15	7
1268	Ecd_20141010_P2	-15_-15	108	nu	-0.00452574421124908	0.000655855383156919	0.000043717904780417	-0.000421372956518591	7.03666666666667	-0.134772314203583	-0.0743883967505422	-0.127638588434992	-0.062361493363196	-15_-15	7
1269	Ecd_20141010_P2	-15_-15	108	Q	-0.030428829760937	-0.0430787742950646	-0.0206434285798677	-0.0314381999856584	7.03666666666667	-0.30641597697318	-2.51459228797097	-0.345613797646056	-2.4923840908617	-15_-15	7
1270	Ecd_20141010_P2	-15_-15	108	ShearCD	0	0	0.000979241489020807	0.00132194048697611	7.03666666666667	-0.0359790986441221	-0.035249967098594	-0.0415764439676535	-0.0243148185850962	-15_-15	7
1271	Ecd_20141010_P2	-15_-15	108	ShearCE	0.0246217820506262	0.025784426721072	-0.000277882627667148	-0.000504833273678374	7.03666666666667	-0.0393540049544676	-0.00751975678948391	-0.0573806536311349	-0.0166290191180687	-15_-15	7
1272	Ecd_20141010_P2	-15_-15	108	ShearT1	-0.0260482156322961	-0.0252560235696238	0.000302398219094242	-0.000446769086006044	7.03666666666667	-0.0703808309746919	-0.0450648995115455	-0.0413178587647041	-0.0242329297263955	-15_-15	7
1273	Ecd_20141010_P2	-15_-15	108	ShearT2	0	0	0	0	7.03666666666667	0.00406488148448477	0.000619381138373357	0.00416170972221398	0.000571962665168595	-15_-15	7
1274	Ecd_20141010_P2	-15_-15	108	sumContrib	-0.00532525566874748	0.00108065949126755	-0.000103032522895951	-0.0006514952523552	7.03666666666667	-0.151573912365666	-0.0583595080952832	-0.146341106508166	-0.046512234344295	-15_-15	7
1275	Ecd_20141010_P2	-15_-15	108	u	0.00190260012745133	-0.000142221052551029	-0.000557540198986025	0.000370290312756388	7.03666666666667	-0.0107935003580995	-0.130187997302002	-0.0221236639147061	-0.123980325889944	-15_-15	7
1276	Ecd_20141010_P2	-15_-15	109	cagc	0.000981885817347213	-0.00432857007717773	-0.000136972134480482	-0.000562643770868146	7.12	-0.0346157355247339	-0.00430937041712884	-0.0314408078803314	-0.00622170357005956	-15_-15	7.08333333333333
1277	Ecd_20141010_P2	-15_-15	109	CEwithCT	-0.0235603374512854	-0.00200009798445171	-0.00217276273075319	0.00143387999941055	7.12	-0.0614626901133769	-0.0114283396738758	-0.0575886482507406	-0.0174517665991548	-15_-15	7.08333333333333
1278	Ecd_20141010_P2	-15_-15	109	correlationEffects	-0.000890797117818139	-0.00571774209782724	-0.000551088346557407	-0.000769447713180123	7.12	-0.0122673086870639	0.0250464769680799	-0.0127437163245925	0.0195797501874133	-15_-15	7.08333333333333
1279	Ecd_20141010_P2	-15_-15	109	crc	-0.00187268293516535	-0.00138917202064952	-0.000414116212076924	-0.000206803942311977	7.12	0.0223484268376701	0.0293558473852087	0.0186970915557389	0.0258014537574729	-15_-15	7.08333333333333
1280	Ecd_20141010_P2	-15_-15	109	ct	0.000333933647061001	-0.0000871106875560661	-0.000132408803877673	0.000120143209866603	7.12	0.00178558593943709	-0.00199559558749628	0.00183235930726984	-0.00213648427063005	-15_-15	7.08333333333333
1281	Ecd_20141010_P2	-15_-15	109	deltaCheck	-0.00000464965158543124	0.000641744134142707	0.000107105241342806	0.00015137110034625	7.12	0.0167969485104981	-0.0153871445211163	0.0188096233145169	-0.0156978879185548	-15_-15	7.08333333333333
1282	Ecd_20141010_P2	-15_-15	109	dqtot	0.00212805570833858	0.00264694660483028	0.000224272548870801	-0.00223558966679647	7.12	-0.149445856657328	-0.0557125614904529	-0.146116833959295	-0.0487478240110915	-15_-15	7.08333333333333
1283	Ecd_20141010_P2	-15_-15	109	nu	0.00212340605675315	0.00328869073897298	0.000331377790213607	-0.00208421856645022	7.12	-0.13264890814683	-0.0710997060115692	-0.127307210644779	-0.0644457119296463	-15_-15	7.08333333333333
1284	Ecd_20141010_P2	-15_-15	109	Q	-0.00580704771031085	-0.0172943475739927	-0.0209213112075349	-0.0319430332593368	7.12	-0.312223024683491	-2.53188663554496	-0.366535108853591	-2.52432712412104	-15_-15	7.08333333333333
1285	Ecd_20141010_P2	-15_-15	109	ShearCD	0.0107716563792289	0.0145413453567372	0.000979241489020807	0.00132194048697611	7.12	-0.0252074422648933	-0.0207086217418568	-0.0405972024786327	-0.0229928780981201	-15_-15	7.08333333333333
1286	Ecd_20141010_P2	-15_-15	109	ShearCE	-0.0238942710983464	-0.00191298729689565	-0.00204035392687552	0.00131373678954395	7.12	-0.0632482760528139	-0.00943274408637956	-0.0594210075580104	-0.0153152823285248	-15_-15	7.08333333333333
1287	Ecd_20141010_P2	-15_-15	109	ShearT1	0.0158075338982132	-0.00417655866962801	0.00196888213716059	-0.00422196244000302	7.12	-0.0545732970764787	-0.0492414581811736	-0.0393489766275435	-0.0284548921663985	-15_-15	7.08333333333333
1288	Ecd_20141010_P2	-15_-15	109	ShearT2	0	0	0	0	7.12	0.00406488148448477	0.000619381138373357	0.00416170972221398	0.000571962665168595	-15_-15	7.08333333333333
1289	Ecd_20141010_P2	-15_-15	109	sumContrib	0.00212805570833858	0.00264694660483028	0.000224272548870801	-0.00223558966679647	7.12	-0.149445856657328	-0.0557125614904529	-0.146116833959295	-0.0487478240110915	-15_-15	7.08333333333333
1290	Ecd_20141010_P2	-15_-15	109	u	0.000828727093037061	-0.00724498588871024	0.000375243000112682	-0.000412939162975968	7.12	-0.00996477326506242	-0.137432983190712	-0.0217484209145934	-0.12439326505292	-15_-15	7.08333333333333
1291	Ecd_20141010_P2	-15_-15	110	cagc	-0.0000914005527876197	0.0000585972015047509	0.000070780117704539	-0.000279379318967727	7.20333333333333	-0.0347071360775215	-0.00425077321562409	-0.0313700277626269	-0.00650108288902729	-15_-15	7.16666666666667
1292	Ecd_20141010_P2	-15_-15	110	CEwithCT	0.00960793809305015	-0.000982214071752401	-0.00342730565732372	0.00357976865603914	7.20333333333333	-0.0518547520203267	-0.0124105537456282	-0.0610159539080643	-0.0138719979431157	-15_-15	7.16666666666667
1293	Ecd_20141010_P2	-15_-15	110	correlationEffects	0.00193514748355469	-0.00310306170606904	-0.000678248134652054	-0.000551107927502562	7.20333333333333	-0.0103321612035092	0.0219434152620109	-0.0134219644592446	0.0190286422599108	-15_-15	7.16666666666667
1294	Ecd_20141010_P2	-15_-15	110	crc	0.00202654803634231	-0.00316165890757379	-0.000749028252356593	-0.000271728608534836	7.20333333333333	0.0243749748740124	0.026194188477635	0.0179480633033823	0.0255297251489381	-15_-15	7.16666666666667
1295	Ecd_20141010_P2	-15_-15	110	ct	-0.000182545851730877	0.000299247692332829	-0.0000866680669771065	0.0000572393659919539	7.20333333333333	0.00160304008770622	-0.00169634789516345	0.00174569124029274	-0.00207924490463809	-15_-15	7.16666666666667
1296	Ecd_20141010_P2	-15_-15	110	deltaCheck	0.000399847458943787	0.00048018787698529	0.00011821085099613	0.000108594538191961	7.20333333333333	0.0171967959694419	-0.0149069566441311	0.018927834165513	-0.0155892933803628	-15_-15	7.16666666666667
1297	Ecd_20141010_P2	-15_-15	110	dqtot	0.00160467914031183	-0.000830286057179211	0.00014490841054151	-0.000769680348599158	7.20333333333333	-0.147841177517016	-0.0565428475476321	-0.145971925548754	-0.0495175043596906	-15_-15	7.16666666666667
1298	Ecd_20141010_P2	-15_-15	110	nu	0.00200452659925562	-0.000350098180193921	0.00026311926153764	-0.000661085810407198	7.20333333333333	-0.130644381547574	-0.0714498041917631	-0.127044091383241	-0.0651067977400534	-15_-15	7.16666666666667
1299	Ecd_20141010_P2	-15_-15	110	Q	-0.0297013188086572	-0.0192073348708883	-0.0229616651344104	-0.0306292964697929	7.20333333333333	-0.341924343492148	-2.55109397041585	-0.389496773988001	-2.55495642059083	-15_-15	7.16666666666667
1300	Ecd_20141010_P2	-15_-15	110	ShearCD	0	0	0.000979241489020807	0.00132194048697611	7.20333333333333	-0.0252074422648933	-0.0207086217418568	-0.0396179609896119	-0.021670937611144	-15_-15	7.16666666666667
1301	Ecd_20141010_P2	-15_-15	110	ShearCE	0.00979048394478103	-0.00128146176408523	-0.00334063759034661	0.00352252929004719	7.20333333333333	-0.0534577921080329	-0.0107142058504648	-0.0627616451483571	-0.0117927530384776	-15_-15	7.16666666666667
1302	Ecd_20141010_P2	-15_-15	110	ShearT1	-0.00993840643629302	0.00325498972064223	0.00327122071349648	-0.00512028156411185	7.20333333333333	-0.0645117035127717	-0.0459864684605313	-0.0360777559140471	-0.0335751737305103	-15_-15	7.16666666666667
1303	Ecd_20141010_P2	-15_-15	110	ShearT2	0	0	0	0	7.20333333333333	0.00406488148448477	0.000619381138373357	0.00416170972221398	0.000571962665168595	-15_-15	7.16666666666667
1304	Ecd_20141010_P2	-15_-15	110	sumContrib	0.00160467914031183	-0.000830286057179211	0.00014490841054151	-0.000769680348599158	7.20333333333333	-0.147841177517016	-0.0565428475476321	-0.145971925548754	-0.0495175043596907	-15_-15	7.16666666666667
1305	Ecd_20141010_P2	-15_-15	110	u	-0.00679623571995611	0.00399857500135578	0.00238046467735897	0.000160160969274713	7.20333333333333	-0.0167610089850185	-0.133434408189356	-0.0193679562372344	-0.124233104083646	-15_-15	7.16666666666667
1306	Ecd_20141010_P2	-15_-15	111	cagc	0.00170623653815519	0.000132680234561759	0.000120312586943923	-0.000510631467683715	7.28666666666667	-0.0330008995393664	-0.00411809298106233	-0.031249715175683	-0.007011714356711	-15_-15	7.25
1307	Ecd_20141010_P2	-15_-15	111	CEwithCT	-0.00334451694434769	-0.0108490178071318	-0.00451827474495225	0.00808235121530473	7.28666666666667	-0.0551992689646744	-0.02325957155276	-0.0655342286530165	-0.00578964672781095	-15_-15	7.25
1308	Ecd_20141010_P2	-15_-15	111	correlationEffects	-0.00230300950329626	0.000359338188279639	-0.00059317286942955	-0.000898968071910942	7.28666666666667	-0.0126351707068054	0.0223027534502905	-0.0140151373286741	0.0181296741879998	-15_-15	7.25
1309	Ecd_20141010_P2	-15_-15	111	crc	-0.00400924604145145	0.000226657953717881	-0.000713485456373474	-0.000388336604227226	7.28666666666667	0.0203657288325609	0.0264208464313528	0.0172345778470088	0.0251413885447108	-15_-15	7.25
1310	Ecd_20141010_P2	-15_-15	111	ct	-0.00036216864169558	0.00033640922492213	-0.0000966127796552396	-0.0000428282108332492	7.28666666666667	0.00124087144601064	-0.00135993867024132	0.0016490784606375	-0.00212207311547134	-15_-15	7.25
1311	Ecd_20141010_P2	-15_-15	111	deltaCheck	-0.000348243475323944	0.000101175198573935	-0.0000115777915240631	0.0000945094455547646	7.28666666666667	0.016848552494118	-0.0148057814455571	0.0189162563739889	-0.0154947839348081	-15_-15	7.25
1312	Ecd_20141010_P2	-15_-15	111	dqtot	-0.00644300167759175	-0.00356043297949636	0.000669925033492663	0.000597192533017306	7.28666666666667	-0.154284179194608	-0.0601032805271284	-0.145302000515261	-0.0489203118266733	-15_-15	7.25
1313	Ecd_20141010_P2	-15_-15	111	nu	-0.00679124515291569	-0.00345925778092243	0.000658347241968599	0.00069170197857207	7.28666666666667	-0.13743562670049	-0.0749090619726856	-0.126385744141272	-0.0644150957614814	-15_-15	7.25
1314	Ecd_20141010_P2	-15_-15	111	Q	-0.0199108348638762	-0.0204887966349735	-0.026302302724757	-0.0271067671797457	7.28666666666667	-0.361835178356024	-2.57158276705082	-0.415799076712758	-2.58206318777058	-15_-15	7.25
1315	Ecd_20141010_P2	-15_-15	111	ShearCD	0	0	0.000979241489020807	0.00132194048697611	7.28666666666667	-0.0252074422648933	-0.0207086217418568	-0.0386387195005911	-0.0203489971241679	-15_-15	7.25
1316	Ecd_20141010_P2	-15_-15	111	ShearCE	-0.00298234830265211	-0.0111854270320539	-0.00442166196529701	0.00812517942613798	7.28666666666667	-0.056440140410685	-0.0218996328825187	-0.0671833071136541	-0.00366757361233963	-15_-15	7.25
1317	Ecd_20141010_P2	-15_-15	111	ShearT1	-0.00079547522994779	0.00692924663935576	0.00480213115885365	-0.0079081310973526	7.28666666666667	-0.0653071787427195	-0.0390572218211756	-0.0312756247551934	-0.0414833048278629	-15_-15	7.25
1318	Ecd_20141010_P2	-15_-15	111	ShearT2	0	0	0	0	7.28666666666667	0.00406488148448477	0.000619381138373357	0.00416170972221398	0.000571962665168595	-15_-15	7.25
1319	Ecd_20141010_P2	-15_-15	111	sumContrib	-0.00644300167759175	-0.00356043297949636	0.000669925033492662	0.000597192533017305	7.28666666666667	-0.154284179194608	-0.0601032805271285	-0.145302000515261	-0.0489203118266734	-15_-15	7.25
1320	Ecd_20141010_P2	-15_-15	111	u	0.00305064007117409	0.00463713388138347	0.00274411065929453	0.000298282154134177	7.28666666666667	-0.0137103689138444	-0.128797274307973	-0.0166238455779399	-0.123934821929511	-15_-15	7.25
1321	Ecd_20141010_P2	-15_-15	112	cagc	0.0000898054768466083	-0.00300480669949532	-0.0000465825660615571	-0.000590082819490473	7.37	-0.0329110940625197	-0.00712289968055765	-0.0312962977417445	-0.00760179717620148	-15_-15	7.33333333333333
1322	Ecd_20141010_P2	-15_-15	112	CEwithCT	-0.00426296435400506	-0.00520937490458131	-0.00337793492260373	0.00305073039705401	7.37	-0.0594622333186795	-0.0284689464573413	-0.0689121635756203	-0.00273891633075693	-15_-15	7.33333333333333
1323	Ecd_20141010_P2	-15_-15	112	correlationEffects	-0.00267031246061991	-0.00366370849103709	-0.000916173901766143	-0.000982994493703807	7.37	-0.0153054831674253	0.0186390449592534	-0.0149313112304403	0.017146679694296	-15_-15	7.33333333333333
1324	Ecd_20141010_P2	-15_-15	112	crc	-0.00276011793746652	-0.000658901791541768	-0.000869591335704585	-0.000392911674213334	7.37	0.0176056108950944	0.0257619446398111	0.0163649865113042	0.0247484768704975	-15_-15	7.33333333333333
1325	Ecd_20141010_P2	-15_-15	112	ct	0.000230023848674756	-0.0000767710904384574	-0.000107294406944526	-0.00005969116988071	7.37	0.00147089529468539	-0.00143670976067978	0.00154178405369297	-0.00218176428535205	-15_-15	7.33333333333333
1326	Ecd_20141010_P2	-15_-15	112	deltaCheck	0.000984024005724279	0.000836166603236144	0.0000398548776249176	0.0000445242014957871	7.37	0.0178325764998422	-0.013969614842321	0.0189561112516138	-0.0154502597333123	-15_-15	7.33333333333333
1327	Ecd_20141010_P2	-15_-15	112	dqtot	0.0171161668917294	-0.0157089948964128	0.00123946683064001	-0.000114661437562962	7.37	-0.137168012302878	-0.0758122754235412	-0.144062533684621	-0.0490349732642363	-15_-15	7.33333333333333
1328	Ecd_20141010_P2	-15_-15	112	nu	0.0181001908974537	-0.0148728282931767	0.00127932170826493	-0.0000701372360671745	7.37	-0.119335435803036	-0.0897818902658622	-0.125106422433007	-0.0644852329975485	-15_-15	7.33333333333333
1329	Ecd_20141010_P2	-15_-15	112	Q	-0.0228931831665283	-0.0316742236670274	-0.030723964690054	-0.0189815877536077	7.37	-0.384728361522552	-2.60325699071785	-0.446523041402812	-2.60104477552418	-15_-15	7.33333333333333
1330	Ecd_20141010_P2	-15_-15	112	ShearCD	0	0	0.000979241489020807	0.00132194048697611	7.37	-0.0252074422648933	-0.0207086217418568	-0.0376594780115703	-0.0190270566371918	-15_-15	7.33333333333333
1331	Ecd_20141010_P2	-15_-15	112	ShearCE	-0.00449298820267981	-0.00513260381414285	-0.00327064051565921	0.00311042156693472	7.37	-0.0609331286133648	-0.0270322366966615	-0.0704539476293133	-0.000557152045404907	-15_-15	7.33333333333333
1332	Ecd_20141010_P2	-15_-15	112	ShearT1	0.0240494437063544	-0.00683591150079441	0.00455433416598908	-0.00350433782788928	7.37	-0.0412577350363651	-0.04589313332197	-0.0267212905892043	-0.0449876426557522	-15_-15	7.33333333333333
1333	Ecd_20141010_P2	-15_-15	112	ShearT2	0	0	0	0	7.37	0.00406488148448477	0.000619381138373357	0.00416170972221398	0.000571962665168595	-15_-15	7.33333333333333
1334	Ecd_20141010_P2	-15_-15	112	sumContrib	0.0171161668917294	-0.0157089948964128	0.00123946683064001	-0.000114661437562962	7.37	-0.137168012302878	-0.0758122754235413	-0.144062533684621	-0.0490349732642363	-15_-15	7.33333333333333
1335	Ecd_20141010_P2	-15_-15	112	u	0.0169824012118167	-0.017653155559339	0.00380405399612386	-0.000699406948265094	7.37	0.00327203229797228	-0.146450429867312	-0.012819791581816	-0.124634228877777	-15_-15	7.33333333333333
1336	Ecd_20141010_P2	-15_-15	113	cagc	0.000385830104922359	0.000464050891346626	0.000172136834487404	-0.000464667560946193	7.45333333333333	-0.0325252639575974	-0.00665884878921103	-0.0311241609072571	-0.00806646473714767	-15_-15	7.41666666666667
1337	Ecd_20141010_P2	-15_-15	113	CEwithCT	-0.0162295084018789	0.0165263544011408	-0.00303648016474177	0.00523298577281097	7.45333333333333	-0.0756917417205584	-0.0119425920562005	-0.071948643740362	0.00249406944205404	-15_-15	7.41666666666667
1338	Ecd_20141010_P2	-15_-15	113	correlationEffects	-0.000987426657056557	0.000625387840806792	-0.00078203268458437	-0.000870777597386446	7.45333333333333	-0.0162929098244819	0.0192644328000602	-0.0157133439150247	0.0162759020969096	-15_-15	7.41666666666667
1339	Ecd_20141010_P2	-15_-15	113	crc	-0.00137325676197892	0.000161336949460166	-0.000954169519071774	-0.000406110036440253	7.45333333333333	0.0162323541331155	0.0259232815892712	0.0154108169922325	0.0243423668340572	-15_-15	7.41666666666667
1340	Ecd_20141010_P2	-15_-15	113	ct	-0.000120350805944703	0.000105772333997355	-0.0000285223321390863	-0.0000528053367442788	7.45333333333333	0.00135054448874069	-0.00133093742668242	0.00151326172155388	-0.00223456962209633	-15_-15	7.41666666666667
1341	Ecd_20141010_P2	-15_-15	113	deltaCheck	-0.000502947084432251	-0.000853839293717198	0.000114319039381833	-0.0000273786897953344	7.45333333333333	0.01732962941541	-0.0148234541360382	0.0190704302909957	-0.0154776384231076	-15_-15	7.41666666666667
1342	Ecd_20141010_P2	-15_-15	113	dqtot	-0.00462179328848688	0.00799987648135226	0.00128853679624369	0.000300618703982417	7.45333333333333	-0.141789805591365	-0.067812398942189	-0.142773996888378	-0.0487343545602539	-15_-15	7.41666666666667
1343	Ecd_20141010_P2	-15_-15	113	nu	-0.00512474037291913	0.00714603718763507	0.00140285583562552	0.000273240014187082	7.45333333333333	-0.124460176175955	-0.0826358530782272	-0.123703566597382	-0.0642119929833615	-15_-15	7.41666666666667
1344	Ecd_20141010_P2	-15_-15	113	Q	-0.0273861713692081	-0.0368068274811703	-0.0339946052057132	-0.015871166186673	7.45333333333333	-0.41211453289176	-2.64006381819902	-0.480517646608525	-2.61691594171086	-15_-15	7.41666666666667
1345	Ecd_20141010_P2	-15_-15	113	ShearCD	0	0	0.000979241489020807	0.00132194048697611	7.45333333333333	-0.0252074422648933	-0.0207086217418568	-0.0366802365225495	-0.0177051161502156	-15_-15	7.41666666666667
1346	Ecd_20141010_P2	-15_-15	113	ShearCE	-0.0161091575959342	0.0164205820671434	-0.00300795783260268	0.00528579110955525	7.45333333333333	-0.0770422862092991	-0.0106116546295181	-0.0734619054619159	0.00472863906415034	-15_-15	7.41666666666667
1347	Ecd_20141010_P2	-15_-15	113	ShearT1	0.0125951417704486	-0.00915186576059532	0.00412780815654902	-0.00538352995841822	7.45333333333333	-0.0286625932659165	-0.0550449990825653	-0.0225934824326553	-0.0503711726141704	-15_-15	7.41666666666667
1348	Ecd_20141010_P2	-15_-15	113	ShearT2	0	0	0	0	7.45333333333333	0.00406488148448477	0.000619381138373357	0.00416170972221398	0.000571962665168595	-15_-15	7.41666666666667
1349	Ecd_20141010_P2	-15_-15	113	sumContrib	-0.00462179328848688	0.00799987648135226	0.00128853679624369	0.000300618703982416	7.45333333333333	-0.141789805591365	-0.067812398942189	-0.142773996888378	-0.0487343545602539	-15_-15	7.41666666666667
1350	Ecd_20141010_P2	-15_-15	113	u	-0.0101571815342404	0.00906699648776012	0.00337015957833953	-0.000936812950139834	7.45333333333333	-0.00688514923626815	-0.137383433379552	-0.00944963200347648	-0.125571041827916	-15_-15	7.41666666666667
1351	Ecd_20141010_P2	-15_-15	114	cagc	0.000486501744757353	0.00145054818456618	0.000594258424956064	-0.000143707268043374	7.53666666666667	-0.03203876221284	-0.00520830060464484	-0.0305299024823011	-0.00821017200519105	-15_-15	7.5
1352	Ecd_20141010_P2	-15_-15	114	CEwithCT	0.00417122203777071	-0.00801744747828784	-0.00404716327600713	0.000858760528344224	7.53666666666667	-0.0715205196827877	-0.0199600395344884	-0.0759958070163692	0.00335282997039826	-15_-15	7.5
1353	Ecd_20141010_P2	-15_-15	114	correlationEffects	0.00198240709235598	-0.000391972601781034	-0.000452329711304679	-0.00098884959319028	7.53666666666667	-0.0143105027321259	0.0188724601982792	-0.0161656736263293	0.0152870525037193	-15_-15	7.5
1354	Ecd_20141010_P2	-15_-15	114	crc	0.00149590534759863	-0.00184252078634722	-0.00104658813626074	-0.000845142325146906	7.53666666666667	0.0177282594807141	0.024080760802924	0.0143642288559717	0.0234972245089103	-15_-15	7.5
1355	Ecd_20141010_P2	-15_-15	114	ct	-0.00017204180063942	0.000296730874928196	-0.0000308786870491211	-0.0000264493985859225	7.53666666666667	0.00117850268810127	-0.00103420655175422	0.00148238303450476	-0.00226101902068226	-15_-15	7.5
1356	Ecd_20141010_P2	-15_-15	114	deltaCheck	-0.000292288139846207	-0.000357354137636375	0.000065490391488003	0.00000686382127407904	7.53666666666667	0.0170373412755638	-0.0151808082736745	0.0191359206824837	-0.0154707746018335	-15_-15	7.5
1357	Ecd_20141010_P2	-15_-15	114	dqtot	0.00615362913012668	-0.00840942008006888	0.00112758477558156	0.000112764293761451	7.53666666666667	-0.135636176461239	-0.0762218190222579	-0.141646412112796	-0.0486215902664924	-15_-15	7.5
1358	Ecd_20141010_P2	-15_-15	114	nu	0.00586134099028048	-0.00876677421770525	0.00119307516706956	0.00011962811503553	7.53666666666667	-0.118598835185675	-0.0914026272959324	-0.122510491430312	-0.0640923648683259	-15_-15	7.5
1359	Ecd_20141010_P2	-15_-15	114	Q	-0.0434953289651424	-0.0203862454140268	-0.0370025630383159	-0.0105853750771177	7.53666666666667	-0.455609861856903	-2.66045006361305	-0.517520209646841	-2.62750131678797	-15_-15	7.5
1360	Ecd_20141010_P2	-15_-15	114	ShearCD	0	0	0.000979241489020807	0.00132194048697611	7.53666666666667	-0.0252074422648933	-0.0207086217418568	-0.0357009950335287	-0.0163831756632395	-15_-15	7.5
1361	Ecd_20141010_P2	-15_-15	114	ShearCE	0.00434326383841013	-0.00831417835321604	-0.00401628458895801	0.000885209926930146	7.53666666666667	-0.072699022370889	-0.0189258329827341	-0.077478190050874	0.00561384899108049	-15_-15	7.5
1362	Ecd_20141010_P2	-15_-15	114	ShearT1	0	-0.00000000000000000346944695195361	0.00464783627387256	-0.00107908712836861	7.53666666666667	-0.0286625932659165	-0.0550449990825653	-0.0179456461587827	-0.051450259742539	-15_-15	7.5
1363	Ecd_20141010_P2	-15_-15	114	ShearT2	0	0	0	0	7.53666666666667	0.00406488148448477	0.000619381138373357	0.00416170972221398	0.000571962665168595	-15_-15	7.5
1364	Ecd_20141010_P2	-15_-15	114	sumContrib	0.00615362913012668	-0.00840942008006888	0.00112758477558156	0.000112764293761451	7.53666666666667	-0.135636176461239	-0.0762218190222579	-0.141646412112796	-0.0486215902664925	-15_-15	7.5
1365	Ecd_20141010_P2	-15_-15	114	u	0.0212877165517796	-0.00533927625584551	0.00305822589257973	-0.000847320313081881	7.53666666666667	0.0144025673155114	-0.142722709635397	-0.00639140611089675	-0.126418362140998	-15_-15	7.5
1366	Ecd_20141010_P2	-15_-15	115	cagc	0.00191736198500224	0.00176696557682117	0.000455267858745994	0.000255480854040284	7.62	-0.0301214002278378	-0.00344133502782367	-0.0300746346235551	-0.00795469115115076	-15_-15	7.58333333333333
1367	Ecd_20141010_P2	-15_-15	115	CEwithCT	-0.00825247655180761	0.038285630673893	0.00280588791250203	0.00421105910619668	7.62	-0.0797729962345953	0.0183255911394047	-0.0731899191038671	0.00756388907659494	-15_-15	7.58333333333333
1368	Ecd_20141010_P2	-15_-15	115	correlationEffects	-0.00133179203404965	0.000933847319387364	-0.000709290943614616	-0.000580840277169686	7.62	-0.0156422947661756	0.0198063075176665	-0.0168749645699439	0.0147062122265496	-15_-15	7.58333333333333
1369	Ecd_20141010_P2	-15_-15	115	crc	-0.00324915401905189	-0.000833118257433806	-0.00116455880236061	-0.00083632113120997	7.62	0.0144791054616622	0.0232476425454902	0.0131996700536111	0.0226609033777004	-15_-15	7.58333333333333
1370	Ecd_20141010_P2	-15_-15	115	ct	0.000392298312427648	-0.000651507055920818	-0.0000679299049987263	0.0000754973237066704	7.62	0.00157080100052892	-0.00168571360767504	0.00141445312950604	-0.00218552169697558	-15_-15	7.58333333333333
1371	Ecd_20141010_P2	-15_-15	115	deltaCheck	0.000259904517418084	-0.000112974844014674	0.0000323332304743094	-0.0000686484882392509	7.62	0.0172972457929819	-0.0152937831176892	0.019168253912958	-0.0155394230900728	-15_-15	7.58333333333333
1372	Ecd_20141010_P2	-15_-15	115	dqtot	-0.000822704131235861	0.00999103437796977	0.00181514563002634	0.00065942918986918	7.62	-0.136458880592474	-0.0662307846442881	-0.13983126648277	-0.0479621610766232	-15_-15	7.58333333333333
1373	Ecd_20141010_P2	-15_-15	115	nu	-0.000562799613817776	0.0098780595339551	0.00184747886050065	0.000590780701629929	7.62	-0.119161634799493	-0.0815245677619773	-0.120663012569812	-0.063501584166696	-15_-15	7.58333333333333
1374	Ecd_20141010_P2	-15_-15	115	Q	-0.0391520651267322	-0.0287004237672429	-0.0410188476272739	-0.00970016515018757	7.62	-0.494761926983635	-2.68915048738029	-0.558539057274115	-2.63720148193816	-15_-15	7.58333333333333
1375	Ecd_20141010_P2	-15_-15	115	ShearCD	0	0	0	0	7.62	-0.0252074422648933	-0.0207086217418568	-0.0357009950335287	-0.0163831756632395	-15_-15	7.58333333333333
1376	Ecd_20141010_P2	-15_-15	115	ShearCE	-0.00864477486423525	0.0389371377298139	0.00287381781750076	0.00413556178249001	7.62	-0.0813437972351242	0.0200113047470797	-0.0746043722333732	0.0097494107735705	-15_-15	7.58333333333333
1377	Ecd_20141010_P2	-15_-15	115	ShearT1	0.0087615644546214	-0.0292284436153106	-0.000281451338861075	-0.00297078963915781	7.62	-0.0199010288112951	-0.0842734426978759	-0.0182270974976438	-0.0544210493816968	-15_-15	7.58333333333333
1378	Ecd_20141010_P2	-15_-15	115	ShearT2	0	0	0	0	7.62	0.00406488148448477	0.000619381138373357	0.00416170972221398	0.000571962665168595	-15_-15	7.58333333333333
1379	Ecd_20141010_P2	-15_-15	115	sumContrib	-0.000822704131235861	0.00999103437796978	0.00181514563002634	0.000659429189869179	7.62	-0.136458880592474	-0.0662307846442881	-0.13983126648277	-0.0479621610766233	-15_-15	7.58333333333333
1380	Ecd_20141010_P2	-15_-15	115	u	0.0243786308291209	0.000908694342077701	0.00379031493116863	0.0016333540889244	7.62	0.0387811981446323	-0.14181401529332	-0.00260109117972812	-0.124785008052074	-15_-15	7.58333333333333
1381	Ecd_20141010_P2	-15_-15	116	cagc	0.000490546144305361	-0.00152081320083001	0.000422575078118355	0.000338690179126935	7.70333333333333	-0.0296308540835324	-0.00496214822865369	-0.0296520595454367	-0.00761600097202383	-15_-15	7.66666666666667
1382	Ecd_20141010_P2	-15_-15	116	CEwithCT	-0.00501210263189132	0.0302314063655701	-0.00260404924865487	0.00379262371787482	7.70333333333333	-0.0847850988664866	0.0485569975049748	-0.075793968352522	0.0113565127944698	-15_-15	7.66666666666667
1383	Ecd_20141010_P2	-15_-15	116	correlationEffects	0.0000492353064460429	-0.0024403493925168	-0.000853474681851331	-0.0000450388173341277	7.70333333333333	-0.0155930594597295	0.0173659581251497	-0.0177284392517953	0.0146611734092155	-15_-15	7.66666666666667
1384	Ecd_20141010_P2	-15_-15	116	crc	-0.000441310837859318	-0.000919536191686786	-0.00127604975996969	-0.000383728996461062	7.70333333333333	0.0140377946238029	0.0223281063538034	0.0119236202936414	0.0222771743812393	-15_-15	7.66666666666667
1385	Ecd_20141010_P2	-15_-15	116	ct	-0.000304595550419696	-0.00102227514118462	-0.000126808962576961	0.0000531537100550793	7.70333333333333	0.00126620545010922	-0.00270798874885966	0.00128764416692908	-0.00213236798692051	-15_-15	7.66666666666667
1386	Ecd_20141010_P2	-15_-15	116	deltaCheck	-0.000782008142389487	0.0000152426587143569	-0.00000672207820244343	-0.000153151757053206	7.70333333333333	0.0165152376505924	-0.0152785404589749	0.0191615318347556	-0.015692574847126	-15_-15	7.66666666666667
1387	Ecd_20141010_P2	-15_-15	116	dqtot	0.0000479654098838431	0.0058311677904442	0.00158186414879285	0.000205524016731736	7.70333333333333	-0.136410915182591	-0.0603996168538439	-0.138249402333977	-0.0477566370598915	-15_-15	7.66666666666667
1388	Ecd_20141010_P2	-15_-15	116	nu	-0.000734042732505643	0.00584641044915856	0.00157514207059041	0.0000523722596785305	7.70333333333333	-0.119895677531998	-0.0756781573128188	-0.119087870499221	-0.0634492119070175	-15_-15	7.66666666666667
1389	Ecd_20141010_P2	-15_-15	116	Q	-0.0477968399909675	0.010236713962571	-0.0381450298097731	-0.00556460336769757	7.70333333333333	-0.542558766974603	-2.67891377341772	-0.596684087083888	-2.64276608530586	-15_-15	7.66666666666667
1390	Ecd_20141010_P2	-15_-15	116	ShearCD	0	0	0	0	7.70333333333333	-0.0252074422648933	-0.0207086217418568	-0.0357009950335287	-0.0163831756632395	-15_-15	7.66666666666667
1391	Ecd_20141010_P2	-15_-15	116	ShearCE	-0.00470750708147163	0.0312536815067547	-0.00247724028607791	0.00373947000781974	7.70333333333333	-0.0860513043165958	0.0512649862538344	-0.0770816125194511	0.0134888807813902	-15_-15	7.66666666666667
1392	Ecd_20141010_P2	-15_-15	116	ShearT1	0.00501083273532912	-0.0219598891826091	0.00503938807929905	-0.00354206088380896	7.70333333333333	-0.014890196075966	-0.106233331880485	-0.0131877094183448	-0.0579631102655058	-15_-15	7.66666666666667
1393	Ecd_20141010_P2	-15_-15	116	ShearT2	0	0	0	0	7.70333333333333	0.00406488148448477	0.000619381138373357	0.00416170972221398	0.000571962665168595	-15_-15	7.66666666666667
1394	Ecd_20141010_P2	-15_-15	116	sumContrib	0.0000479654098838435	0.0058311677904442	0.00158186414879285	0.000205524016731736	7.70333333333333	-0.136410915182591	-0.0603996168538439	-0.138249402333977	-0.0477566370598915	-15_-15	7.66666666666667
1395	Ecd_20141010_P2	-15_-15	116	u	-0.0145274192551395	-0.00447315465040311	0.00500660150368912	-0.000955141910974171	7.70333333333333	0.0242537788894929	-0.146287169943723	0.002405510323961	-0.125740149963048	-15_-15	7.66666666666667
1396	Ecd_20141010_P2	-15_-15	117	cagc	-0.00214818328256373	0.00095348596972146	0.000435751460924418	0.000658642560851659	7.78666666666667	-0.0317790373660962	-0.00400866225893223	-0.0292163080845123	-0.00695735841117217	-15_-15	7.75
1397	Ecd_20141010_P2	-15_-15	117	CEwithCT	-0.00250712438150933	-0.0503445422664296	-0.000183378118296689	0.00152848359284841	7.78666666666667	-0.087292223247996	-0.0017875447614549	-0.0759773464708187	0.0128849963873182	-15_-15	7.75
1398	Ecd_20141010_P2	-15_-15	117	correlationEffects	-0.00212453769555136	0.000273465574983807	-0.0008638222390764	0.000130345206635695	7.78666666666667	-0.0177175971552809	0.0176394237001335	-0.0185922614908717	0.0147915186158512	-15_-15	7.75
1399	Ecd_20141010_P2	-15_-15	117	crc	0.0000236455870123708	-0.000680020394737653	-0.00129957370000082	-0.000528297354215964	7.78666666666667	0.0140614402108153	0.0216480859590658	0.0106240465936406	0.0217488770270233	-15_-15	7.75
1400	Ecd_20141010_P2	-15_-15	117	ct	-0.00014678102590217	-0.00018118301619117	-0.000103510713219346	0.000000168646466731627	7.78666666666667	0.00111942442420705	-0.00288917176505083	0.00118413345370973	-0.00213219934045377	-15_-15	7.75
1401	Ecd_20141010_P2	-15_-15	117	deltaCheck	0.000498121337680576	-0.000845540978030764	-0.00000113264246821559	-0.000151642269000018	7.78666666666667	0.017013358988273	-0.0161240814370056	0.0191603991922873	-0.015844217116126	-15_-15	7.75
1402	Ecd_20141010_P2	-15_-15	117	dqtot	0.00270221893566163	-0.00106064013161834	0.00240160333621785	0.0000421841250381003	7.78666666666667	-0.133708696246929	-0.0614602569854622	-0.135847798997759	-0.0477144529348534	-15_-15	7.75
1403	Ecd_20141010_P2	-15_-15	117	nu	0.00320034027334221	-0.00190618110964911	0.00240047069374963	-0.000109458143961918	7.78666666666667	-0.116695337258656	-0.0775843384224679	-0.116687399805472	-0.0635586700509794	-15_-15	7.75
1404	Ecd_20141010_P2	-15_-15	117	Q	-0.0525043470724391	0.0414903954693257	-0.0406222700958511	-0.00182513335987782	7.78666666666667	-0.595063114047042	-2.63742337794839	-0.637306357179739	-2.64459121866574	-15_-15	7.75
1405	Ecd_20141010_P2	-15_-15	117	ShearCD	0	0	0	0	7.78666666666667	-0.0252074422648933	-0.0207086217418568	-0.0357009950335287	-0.0163831756632395	-15_-15	7.75
1406	Ecd_20141010_P2	-15_-15	117	ShearCE	-0.00236034335560716	-0.0501633592502385	-0.0000798674050773443	0.00152831494638168	7.78666666666667	-0.088411647672203	0.00110162700359594	-0.0771614799245284	0.0150171957277719	-15_-15	7.75
1407	Ecd_20141010_P2	-15_-15	117	ShearT1	0.00733388101272233	0.0490104365598275	0.00344880369359094	-0.00161664467444601	7.78666666666667	-0.00755631506324366	-0.0572228953206575	-0.00973890572475383	-0.0595797549399518	-15_-15	7.75
1408	Ecd_20141010_P2	-15_-15	117	ShearT2	0	0	0	0	7.78666666666667	0.00406488148448477	0.000619381138373357	0.00416170972221398	0.000571962665168595	-15_-15	7.75
1409	Ecd_20141010_P2	-15_-15	117	sumContrib	0.00270221893566163	-0.00106064013161834	0.00240160333621785	0.0000421841250380995	7.78666666666667	-0.133708696246929	-0.0614602569854623	-0.135847798997759	-0.0477144529348534	-15_-15	7.75
1410	Ecd_20141010_P2	-15_-15	117	u	-0.00279144070683574	-0.00404438035906395	0.00451553069445383	-0.00203952876281506	7.78666666666667	0.0214623381826571	-0.150331550302787	0.00692104101841483	-0.127779678725863	-15_-15	7.75
1411	Ecd_20141010_P2	-15_-15	118	cagc	0.00228307779466346	0.0012476057448128	0.000511436884114701	0.000960243130610907	7.87	-0.0294959595714327	-0.00276105651411942	-0.0287048712003976	-0.00599711528056126	-15_-15	7.83333333333333
1412	Ecd_20141010_P2	-15_-15	118	CEwithCT	-0.00871225368942428	0.0241974844130485	0.000614922206451339	0.00258397272422429	7.87	-0.0960044769374202	0.0224099396515936	-0.0753624242643674	0.0154689691115425	-15_-15	7.83333333333333
1413	Ecd_20141010_P2	-15_-15	118	correlationEffects	0.00171660855522778	0.00293422089353434	-0.000150844490224747	0.000279239399325383	7.87	-0.0160009886000531	0.0205736445936679	-0.0187431059810964	0.0150707580151766	-15_-15	7.83333333333333
1414	Ecd_20141010_P2	-15_-15	118	crc	-0.000566469239435685	0.00168661514872154	-0.000662281374339448	-0.000681003731285524	7.87	0.0134949709713796	0.0233347011077873	0.00996176521930117	0.0210678732957378	-15_-15	7.83333333333333
1415	Ecd_20141010_P2	-15_-15	118	ct	-0.0000605781979040407	0.000459592722092538	-0.000133340973411022	0.0000257784492742271	7.87	0.00105884622630301	-0.0024295790429583	0.00105079248029871	-0.00210642089117955	-15_-15	7.83333333333333
1416	Ecd_20141010_P2	-15_-15	118	deltaCheck	0.000246237149512347	0.000218831302108533	-0.0000986889599912374	-0.000246343418483872	7.87	0.0172595961377853	-0.0159052501348971	0.0190617102322961	-0.0160905605346099	-15_-15	7.83333333333333
1417	Ecd_20141010_P2	-15_-15	118	dqtot	0.00163394430869057	0.00532689514271812	-0.000107604777267534	0.00127247371679539	7.87	-0.132074751938238	-0.0561333618427441	-0.135955403775026	-0.046441979218058	-15_-15	7.83333333333333
1418	Ecd_20141010_P2	-15_-15	118	nu	0.00188018145820292	0.00554572644482665	-0.000206293737258771	0.00102613029831152	7.87	-0.114815155800453	-0.0720386119776412	-0.11689369354273	-0.0625325397526679	-15_-15	7.83333333333333
1419	Ecd_20141010_P2	-15_-15	118	Q	-0.0548646904280463	-0.0086729637809128	-0.0407021375009284	-0.00029681841349614	7.87	-0.649927804475088	-2.64609634172931	-0.678008494680668	-2.64488803707923	-15_-15	7.83333333333333
1420	Ecd_20141010_P2	-15_-15	118	ShearCD	0	0	0	0	7.87	-0.0252074422648933	-0.0207086217418568	-0.0357009950335287	-0.0163831756632395	-15_-15	7.83333333333333
1421	Ecd_20141010_P2	-15_-15	118	ShearCE	-0.00865167549152024	0.0237378916909559	0.00074826317986236	0.00255819427495006	7.87	-0.0970633231637232	0.0248395186945519	-0.0764132167446661	0.017575390002722	-15_-15	7.83333333333333
1422	Ecd_20141010_P2	-15_-15	118	ShearT1	0.00862958944288707	-0.0218048101638647	-0.000571682493494125	-0.00159073840675428	7.87	0.00107327437964342	-0.0790277054845222	-0.010310588218248	-0.0611704933467061	-15_-15	7.83333333333333
1423	Ecd_20141010_P2	-15_-15	118	ShearT2	0	0	0	0	7.87	0.00406488148448477	0.000619381138373357	0.00416170972221398	0.000571962665168595	-15_-15	7.83333333333333
1424	Ecd_20141010_P2	-15_-15	118	sumContrib	0.00163394430869057	0.00532689514271812	-0.000107604777267533	0.00127247371679539	7.87	-0.132074751938238	-0.0561333618427441	-0.135955403775026	-0.046441979218058	-15_-15	7.83333333333333
1425	Ecd_20141010_P2	-15_-15	118	u	0.00291331669352682	0.00998083160179758	0.00248629247554707	-0.000361039398975998	7.87	0.024375654876184	-0.140350718700989	0.0094073334939619	-0.128140718124839	-15_-15	7.83333333333333
1426	Ecd_20141010_P2	-15_-15	119	cagc	0.000435180903868279	0.00119947622569119	0.00077192259803349	0.00087292350684808	7.95333333333333	-0.0290607786675644	-0.00156158028842823	-0.0279329486023641	-0.00512419177371318	-15_-15	7.91666666666667
1427	Ecd_20141010_P2	-15_-15	119	CEwithCT	0.0135833282392503	-0.0223918155292312	0.00391444580538947	0.0000822600606738788	7.95333333333333	-0.0824211486981699	0.0000181241223623307	-0.0714479784589779	0.0155512291722163	-15_-15	7.91666666666667
1428	Ecd_20141010_P2	-15_-15	119	correlationEffects	-0.000351149793544075	-0.000686771052853824	0.000225577105765369	-0.0000828474250134891	7.95333333333333	-0.0163521383935972	0.0198868735408141	-0.0185175288753311	0.0149879105901631	-15_-15	7.91666666666667
1429	Ecd_20141010_P2	-15_-15	119	crc	-0.000786330697412354	-0.00188624727854502	-0.000546345492268121	-0.000955770931861569	7.95333333333333	0.0127086402739672	0.0214484538292423	0.00941541972703305	0.0201121023638763	-15_-15	7.91666666666667
1430	Ecd_20141010_P2	-15_-15	119	ct	0.0000531405085327501	0.000230150758572938	-0.000117159968969406	-0.000000975637122914593	7.95333333333333	0.00111198673483576	-0.00219942828438536	0.0009336325113293	-0.00210739652830246	-15_-15	7.91666666666667
1431	Ecd_20141010_P2	-15_-15	119	deltaCheck	0.00026239633066628	-0.0000481364863470844	-0.000000990217326827984	-0.000173766606485729	7.95333333333333	0.0175219924684516	-0.0159533866212442	0.0190607200149693	-0.0162643271410956	-15_-15	7.91666666666667
1432	Ecd_20141010_P2	-15_-15	119	dqtot	-0.00709572789603093	-0.000985739021163071	0.0000698339083363208	0.000705794862268091	7.95333333333333	-0.139170479834269	-0.0571191008639072	-0.13588556986669	-0.0457361843557899	-15_-15	7.91666666666667
1433	Ecd_20141010_P2	-15_-15	119	nu	-0.00683333156536465	-0.00103387550751016	0.0000688436910094928	0.000532028255782363	7.95333333333333	-0.121648487365818	-0.0730724874851514	-0.116824849851721	-0.0620005114968855	-15_-15	7.91666666666667
1434	Ecd_20141010_P2	-15_-15	119	Q	-0.0635163659195665	0.0150649279100431	-0.039953874321066	0.00226137586145392	7.95333333333333	-0.713444170394655	-2.63103141381926	-0.717962369001734	-2.64262666121778	-15_-15	7.91666666666667
1435	Ecd_20141010_P2	-15_-15	119	ShearCD	0	0	0	0	7.95333333333333	-0.0252074422648933	-0.0207086217418568	-0.0357009950335287	-0.0163831756632395	-15_-15	7.91666666666667
1436	Ecd_20141010_P2	-15_-15	119	ShearCE	0.0135301877307176	-0.0226219662878042	0.00403160577435887	0.0000832356977967944	7.95333333333333	-0.0835331354330057	0.00221755240674769	-0.0723816109703072	0.0176586257005188	-15_-15	7.91666666666667
1437	Ecd_20141010_P2	-15_-15	119	ShearT1	-0.0203279063417372	0.022092847560922	-0.00407018900281852	0.000706382226607701	7.95333333333333	-0.0192546319620938	-0.0569348579236002	-0.0143807772210665	-0.0604641111200984	-15_-15	7.91666666666667
1438	Ecd_20141010_P2	-15_-15	119	ShearT2	0	0	0	0	7.95333333333333	0.00406488148448477	0.000619381138373357	0.00416170972221398	0.000571962665168595	-15_-15	7.91666666666667
1439	Ecd_20141010_P2	-15_-15	119	sumContrib	-0.00709572789603093	-0.000985739021163071	0.0000698339083363212	0.000705794862268091	7.95333333333333	-0.139170479834269	-0.0571191008639072	-0.13588556986669	-0.04573618435579	-15_-15	7.91666666666667
1440	Ecd_20141010_P2	-15_-15	119	u	-0.00152867041590641	0.00084219795508645	0.00477105808026305	-0.00147506074175782	7.95333333333333	0.0228469844602776	-0.139508520745903	0.014178391574225	-0.129615778866597	-15_-15	7.91666666666667
1441	Ecd_20141010_P2	-15_-15	120	cagc	-0.000547010410963555	0.0000624992657425156	0.000777170134033101	0.000826464048747787	8.03666666666667	-0.029607789078528	-0.00149908102268571	-0.027155778468331	-0.00429772772496539	-15_-15	8
1442	Ecd_20141010_P2	-15_-15	120	CEwithCT	0.0518232256223154	0.0348751863719253	0.00376589648487979	0.00429218749599045	8.03666666666667	-0.0305979230758545	0.0348933104942876	-0.0676820819740981	0.0198434166682068	-15_-15	8
1443	Ecd_20141010_P2	-15_-15	120	correlationEffects	-0.00371737067322744	-0.0012296396216007	-0.000122507458471648	-0.0000948172232240156	8.03666666666667	-0.0200695090668246	0.0186572339192134	-0.0186400363338027	0.0148930933669391	-15_-15	8
1444	Ecd_20141010_P2	-15_-15	120	crc	-0.00317036026226389	-0.00129213888734322	-0.000899677592504748	-0.000921281271971802	8.03666666666667	0.00953828001170336	0.0201563149418991	0.0085157421345283	0.0191908210919044	-15_-15	8
1445	Ecd_20141010_P2	-15_-15	120	ct	-0.0000736297503846557	0.00103430325766246	-0.000102894023783947	-0.0000283024103384016	8.03666666666667	0.0010383569844511	-0.0011651250267229	0.000830738487545353	-0.00213569893864086	-15_-15	8
1446	Ecd_20141010_P2	-15_-15	120	deltaCheck	-0.000369378422736062	-0.000188891270503923	-0.0000071048212289036	-0.0000834038807559657	8.03666666666667	0.0171526140457155	-0.0161422778917481	0.0190536151937404	-0.0163477310218516	-15_-15	8
1447	Ecd_20141010_P2	-15_-15	120	dqtot	0.00969122510723122	0.0086602604620153	-0.0000185987541991561	0.00157227069884374	8.03666666666667	-0.129479254727038	-0.0484588404018919	-0.135904168620889	-0.0441639136569462	-15_-15	8
1448	Ecd_20141010_P2	-15_-15	120	nu	0.00932184668449515	0.00847136919151138	-0.0000257035754280596	0.00148886681808777	8.03666666666667	-0.112326640681323	-0.06460111829364	-0.116850553427149	-0.0605116446787977	-15_-15	8
1449	Ecd_20141010_P2	-15_-15	120	Q	-0.0499861781888489	-0.00755703837776105	-0.0359222685467072	0.00234461155925072	8.03666666666667	-0.763430348583503	-2.63858845219702	-0.753884637548441	-2.64028204965853	-15_-15	8
1450	Ecd_20141010_P2	-15_-15	120	ShearCD	0	0	0	0	8.03666666666667	-0.0252074422648933	-0.0207086217418568	-0.0357009950335287	-0.0163831756632395	-15_-15	8
1451	Ecd_20141010_P2	-15_-15	120	ShearCE	0.0518968553727001	0.0338408831142628	0.00386879050866374	0.00432048990632885	8.03666666666667	-0.0316362800603056	0.0360584355210105	-0.0685128204616435	0.0219791156068476	-15_-15	8
1452	Ecd_20141010_P2	-15_-15	120	ShearT1	-0.0384146298418567	-0.0249852862883093	-0.0036619877806073	-0.0026250995739227	8.03666666666667	-0.0576692618039505	-0.0819201442119095	-0.0180427650016738	-0.0630892106940211	-15_-15	8
1453	Ecd_20141010_P2	-15_-15	120	ShearT2	0	0	0	0	8.03666666666667	0.00406488148448477	0.000619381138373357	0.00416170972221398	0.000571962665168595	-15_-15	8
1454	Ecd_20141010_P2	-15_-15	120	sumContrib	0.00969122510723121	0.00866026046201529	-0.0000185987541991556	0.00157227069884373	8.03666666666667	-0.129479254727038	-0.0484588404018919	-0.135904168620889	-0.0441639136569462	-15_-15	8
1455	Ecd_20141010_P2	-15_-15	120	u	0.00888170651751498	0.0200424325333588	0.00308052685091751	-0.000829388743366345	8.03666666666667	0.0317286909777925	-0.119466088212544	0.0172589184251425	-0.130445167609963	-15_-15	8
1456	Ecd_20141010_P2	-15_-15	121	cagc	-0.000451021139691652	0.000973899777457904	0.00071822764286921	0.000710044627069586	8.12	-0.0300588102182196	-0.00052518124522781	-0.0264375508254618	-0.00358768309789581	-15_-15	8.08333333333333
1457	Ecd_20141010_P2	-15_-15	121	CEwithCT	-0.0499013706796758	-0.0055850033432928	-0.000825940725005019	-0.00153772310572158	8.12	-0.0804992937555303	0.0293083071509948	-0.0685080226991031	0.0183056935624852	-15_-15	8.08333333333333
1458	Ecd_20141010_P2	-15_-15	121	correlationEffects	0.00034912636295083	0.0027907543521221	0.000447156714976867	0.0000403112715551577	8.12	-0.0197203827038738	0.0214479882713355	-0.0181928796188258	0.0149334046384942	-15_-15	8.08333333333333
1459	Ecd_20141010_P2	-15_-15	121	crc	0.000800147502642482	0.0018168545746642	-0.000271070927892343	-0.000669733355514428	8.12	0.0103384275143458	0.0219731695165633	0.00824467120663596	0.01852108773639	-15_-15	8.08333333333333
1460	Ecd_20141010_P2	-15_-15	121	ct	-0.000830215485091463	0.0000534679421653273	-0.000141267995607965	0.0000302654114196924	8.12	0.000208141499359641	-0.00111165708455758	0.000689470491937388	-0.00210543352722117	-15_-15	8.08333333333333
1461	Ecd_20141010_P2	-15_-15	121	deltaCheck	-0.0000297609365004937	-0.000449348079968212	-0.0000512270518311831	0.0000162425062817261	8.12	0.017122853109215	-0.0165916259717163	0.0190023881419092	-0.0163314885155698	-15_-15	8.08333333333333
1462	Ecd_20141010_P2	-15_-15	121	dqtot	-0.000961417153256576	-0.00582324296169109	-0.00059518572117993	-0.00109353734553599	8.12	-0.130440671880295	-0.054282083363583	-0.136499354342069	-0.0452574510024822	-15_-15	8.08333333333333
1463	Ecd_20141010_P2	-15_-15	121	nu	-0.000991178089757069	-0.0062725910416593	-0.000646412773011113	-0.00107729483925426	8.12	-0.11331781877108	-0.0708737093352993	-0.11749696620016	-0.061588939518052	-15_-15	8.08333333333333
1464	Ecd_20141010_P2	-15_-15	121	Q	0.00191067718385112	0.0262838447365018	-0.0320534780380434	0.00666510146557957	8.12	-0.761519671399652	-2.61230460746052	-0.785938115586484	-2.63361694819295	-15_-15	8.08333333333333
1465	Ecd_20141010_P2	-15_-15	121	ShearCD	0	0	0	0	8.12	-0.0252074422648933	-0.0207086217418568	-0.0357009950335287	-0.0163831756632395	-15_-15	8.08333333333333
1466	Ecd_20141010_P2	-15_-15	121	ShearCE	-0.0490711551945843	-0.00563847128545813	-0.000684672729397055	-0.00156798851714128	8.12	-0.0807074352548899	0.0304199642355524	-0.0691974931910405	0.0204111270897064	-15_-15	8.08333333333333
1467	Ecd_20141010_P2	-15_-15	121	ShearT1	0.0485908271634684	-0.00302899397052039	-0.000216401711151778	0.000403874488630438	8.12	-0.00907843464048211	-0.0849491381824299	-0.0182591667128255	-0.0626853362053906	-15_-15	8.08333333333333
1468	Ecd_20141010_P2	-15_-15	121	ShearT2	0	0	0	0	8.12	0.00406488148448477	0.000619381138373357	0.00416170972221398	0.000571962665168595	-15_-15	8.08333333333333
1469	Ecd_20141010_P2	-15_-15	121	sumContrib	-0.000961417153256573	-0.00582324296169109	-0.000595185721179929	-0.00109353734553599	8.12	-0.130440671880295	-0.054282083363583	-0.136499354342069	-0.0452574510024822	-15_-15	8.08333333333333
1470	Ecd_20141010_P2	-15_-15	121	u	0.00658291657776921	-0.0244748809975285	-0.00101856006258626	-0.0027574991131376	8.12	0.0383116075555617	-0.143940969210072	0.0162403583625562	-0.133202666723101	-15_-15	8.08333333333333
1471	Ecd_20141010_P2	-15_-15	122	cagc	0.00185117674902188	0.00365215643353373	0.000553443358465849	0.000750498442004446	8.20333333333333	-0.0282076334691978	0.00312697518830592	-0.0258841074669959	-0.00283718465589136	-15_-15	8.16666666666667
1472	Ecd_20141010_P2	-15_-15	122	CEwithCT	0.0232828654895923	-0.0357545591824222	0.00155752266088336	-0.00376928779256285	8.20333333333333	-0.057216428265938	-0.00644625203142745	-0.0669505000382198	0.0145364057699224	-15_-15	8.16666666666667
1473	Ecd_20141010_P2	-15_-15	122	correlationEffects	-0.00241683263277202	0.00228856245194769	-0.0000630201543691185	-0.0000781303841035127	8.20333333333333	-0.0221372153366458	0.0237365507232832	-0.018255899773195	0.0148552742543907	-15_-15	8.16666666666667
1474	Ecd_20141010_P2	-15_-15	122	crc	-0.0042680093817939	-0.00136359398158604	-0.000616463512834968	-0.000828628826107959	8.20333333333333	0.00607041813255194	0.0206095755349772	0.00762820769380099	0.0176924589102821	-15_-15	8.16666666666667
1475	Ecd_20141010_P2	-15_-15	122	ct	-0.000105887898761811	-0.000246426474549695	-0.000126537108552574	0.000195856904237974	8.20333333333333	0.00010225360059783	-0.00135808355910727	0.000562933383384814	-0.0019095766229832	-15_-15	8.16666666666667
1476	Ecd_20141010_P2	-15_-15	122	deltaCheck	-0.000286759682247438	0.000117779567159	0.000019997723640511	0.0000558992287810978	8.20333333333333	0.0168360934269676	-0.0164738464045573	0.0190223858655497	-0.0162755892867887	-15_-15	8.16666666666667
1477	Ecd_20141010_P2	-15_-15	122	dqtot	0.00257412938408321	-0.00535717178812636	-0.0018355474374103	-0.00246241265879601	8.20333333333333	-0.127866542496212	-0.0596392551517093	-0.13833490177948	-0.0477198636612782	-15_-15	8.16666666666667
1478	Ecd_20141010_P2	-15_-15	122	nu	0.00228736970183577	-0.00523939222096736	-0.00181554971376978	-0.00240651343001491	8.20333333333333	-0.111030449069244	-0.0761131015562666	-0.11931251591393	-0.0639954529480669	-15_-15	8.16666666666667
1479	Ecd_20141010_P2	-15_-15	122	Q	-0.0471604780107332	0.0206453734510436	-0.0327381507674405	0.00509711294843829	8.20333333333333	-0.808680149410386	-2.59165923400948	-0.818676266353925	-2.62851983524451	-15_-15	8.16666666666667
1480	Ecd_20141010_P2	-15_-15	122	ShearCD	0	0	0	0	8.20333333333333	-0.0252074422648933	-0.0207086217418568	-0.0357009950335287	-0.0163831756632395	-15_-15	8.16666666666667
1481	Ecd_20141010_P2	-15_-15	122	ShearCE	0.0233887533883541	-0.0355081327078726	0.00168405976943593	-0.00396514469680083	8.20333333333333	-0.0573186818665358	-0.00508816847232017	-0.0675134334216046	0.0164459823929055	-15_-15	8.16666666666667
1482	Ecd_20141010_P2	-15_-15	122	ShearT1	-0.0182919034727371	0.0281088249423482	-0.00333004994392454	0.00138500551787035	8.20333333333333	-0.0273703381132192	-0.0568403132400817	-0.0215892166567501	-0.0613003306875203	-15_-15	8.16666666666667
1483	Ecd_20141010_P2	-15_-15	122	ShearT2	0	0	0	0	8.20333333333333	0.00406488148448477	0.000619381138373357	0.00416170972221398	0.000571962665168595	-15_-15	8.16666666666667
1484	Ecd_20141010_P2	-15_-15	122	sumContrib	0.00257412938408321	-0.00535717178812636	-0.0018355474374103	-0.00246241265879601	8.20333333333333	-0.127866542496212	-0.0596392551517094	-0.13833490177948	-0.0477198636612782	-15_-15	8.16666666666667
1485	Ecd_20141010_P2	-15_-15	122	u	-0.00235113883041402	-0.00729112148886632	0.00104180244625503	-0.00254595310561349	8.20333333333333	0.0359604687251477	-0.151232090698939	0.0172821608088112	-0.135748619828714	-15_-15	8.16666666666667
1486	Ecd_20141010_P2	-15_-15	123	cagc	0.000922345131939721	0.000312799567856403	0.000661446603408156	0.000754565594671809	8.28666666666667	-0.027285288337258	0.00343977475616233	-0.0252226608635878	-0.00208261906121955	-15_-15	8.25
1487	Ecd_20141010_P2	-15_-15	123	CEwithCT	0.00451833921822325	0.00640100554055333	0.00330542230932918	-0.00196110076168293	8.28666666666667	-0.0526980890477147	-0.0000452464908741172	-0.0636450777288906	0.0125753050082394	-15_-15	8.25
1488	Ecd_20141010_P2	-15_-15	123	correlationEffects	0.00517244277674827	-0.00202587237145053	0.000187103580332709	0.0000642067829051182	8.28666666666667	-0.0169647725598976	0.0217106783518326	-0.0180687961928622	0.0149194810372958	-15_-15	8.25
1489	Ecd_20141010_P2	-15_-15	123	crc	0.00425009764480855	-0.00233867193930693	-0.000474343023075448	-0.000690358811766691	8.28666666666667	0.0103205157773605	0.0182709035956703	0.00715386467072554	0.0170021000985154	-15_-15	8.25
1490	Ecd_20141010_P2	-15_-15	123	ct	-0.0000981090134336828	0.000204936740443993	-0.00011266768647545	0.000157783651334588	8.28666666666667	0.00000414458716414692	-0.00115314681866328	0.000450265696909364	-0.00175179297164861	-15_-15	8.25
1491	Ecd_20141010_P2	-15_-15	123	deltaCheck	-0.0000890954870289614	-0.000205546041086255	-0.0000486860634694541	0.0000399843825545596	8.28666666666667	0.0167469979399386	-0.0166793924456436	0.0189736998020802	-0.0162356049042342	-15_-15	8.25
1492	Ecd_20141010_P2	-15_-15	123	dqtot	-0.0104851223566098	-0.0021758093870826	-0.00246556437942618	-0.00202214810287045	8.28666666666667	-0.138351664852821	-0.0618150645387919	-0.140800466158906	-0.0497420117641486	-15_-15	8.25
1493	Ecd_20141010_P2	-15_-15	123	nu	-0.0105742178436387	-0.00238135542816886	-0.00251425044289563	-0.00198216372031589	8.28666666666667	-0.121604666912883	-0.0784944569844355	-0.121826766356825	-0.0659776166683828	-15_-15	8.25
1494	Ecd_20141010_P2	-15_-15	123	Q	-0.0237717246223791	-0.0148627592568289	-0.0310540909980045	0.00113196825163746	8.28666666666667	-0.832451874032765	-2.60652199326631	-0.849730357351929	-2.62738786699287	-15_-15	8.25
1495	Ecd_20141010_P2	-15_-15	123	ShearCD	0	0	0	0	8.28666666666667	-0.0252074422648933	-0.0207086217418568	-0.0357009950335287	-0.0163831756632395	-15_-15	8.25
1496	Ecd_20141010_P2	-15_-15	123	ShearCE	0.00461644823165694	0.00619606880010934	0.00341808999580463	-0.00211888441301752	8.28666666666667	-0.0527022336348789	0.00110790032778916	-0.0640953434258	0.014327097979888	-15_-15	8.25
1497	Ecd_20141010_P2	-15_-15	123	ShearT1	-0.0201759043515813	-0.00655094255618541	-0.00595809026908807	-0.000125254124092636	8.28666666666667	-0.0475462424648005	-0.0633912557962671	-0.0275473069258382	-0.0614255848116129	-15_-15	8.25
1498	Ecd_20141010_P2	-15_-15	123	ShearT2	0	0	0	0	8.28666666666667	0.00406488148448477	0.000619381138373357	0.00416170972221398	0.000571962665168595	-15_-15	8.25
1499	Ecd_20141010_P2	-15_-15	123	sumContrib	-0.0104851223566098	-0.0021758093870826	-0.00246556437942618	-0.00202214810287045	8.28666666666667	-0.138351664852821	-0.061815064538792	-0.140800466158906	-0.0497420117641487	-15_-15	8.25
1500	Ecd_20141010_P2	-15_-15	123	u	-0.00533921919615769	0.0008102274428907	0.00110299204208493	-0.00265787191138913	8.28666666666667	0.03062124952899	-0.150421863256048	0.0183851528508962	-0.138406491740103	-15_-15	8.25
1501	Ecd_20141010_P2	-15_-15	124	cagc	0.00325117295802905	-0.000496464970044473	0.000107294244399033	0.000731398243533804	8.37611111111111	-0.024034115379229	0.00294330978611785	-0.0251153666191888	-0.00135122081768575	-15_-15	8.41666666666667
1502	Ecd_20141010_P2	-15_-15	124	CEwithCT	0.0200652511864405	-0.0109924848979137	0.00316473992990129	-0.00710969123917372	8.37611111111111	-0.0326328378612743	-0.0110377313887879	-0.0604803377989893	0.00546561376906571	-15_-15	8.41666666666667
1503	Ecd_20141010_P2	-15_-15	124	correlationEffects	0.00315321089883472	-0.0033575672269208	-0.000211348236322632	-0.0000749684140430094	8.37611111111111	-0.0138115616610628	0.0183531111249118	-0.0182801444291849	0.0148445126232528	-15_-15	8.41666666666667
1504	Ecd_20141010_P2	-15_-15	124	crc	-0.000097962059194324	-0.00286110225687633	-0.000318642480721665	-0.000806366657576814	8.37611111111111	0.0102225537181662	0.015409801338794	0.00683522219000388	0.0161957334409386	-15_-15	8.41666666666667
1505	Ecd_20141010_P2	-15_-15	124	ct	0.0000576402429130704	-0.000188522616371203	-0.000114400356727616	0.000120240920979132	8.37611111111111	0.0000617848300772174	-0.00134166943503448	0.000335865340181748	-0.00163155205066948	-15_-15	8.41666666666667
1506	Ecd_20141010_P2	-15_-15	124	deltaCheck	0.000571739084876253	-0.0000554943617376172	-0.000091943168620111	-0.000000428300286259678	8.37611111111111	0.0173187370248149	-0.0167348868073812	0.0188817566334601	-0.0162360332045204	-15_-15	8.41666666666667
1507	Ecd_20141010_P2	-15_-15	124	dqtot	-0.00266996774684448	0.00176640908155197	-0.00254114417535899	-0.00205337099018251	8.37611111111111	-0.141021632599666	-0.06004865545724	-0.143341610334265	-0.0517953827543312	-15_-15	8.41666666666667
1508	Ecd_20141010_P2	-15_-15	124	nu	-0.00209822866196823	0.00171091471981435	-0.0026330873439791	-0.00205379929046877	8.37611111111111	-0.123702895574851	-0.0767835422646212	-0.124459853700805	-0.0680314159588516	-15_-15	8.41666666666667
1509	Ecd_20141010_P2	-15_-15	124	Q	-0.0191552763907222	-0.00866669045671958	-0.0276360010021999	-0.000986916161380053	8.37611111111111	-0.851607150423487	-2.61518868372303	-0.877366358354129	-2.62837478315425	-15_-15	8.41666666666667
1510	Ecd_20141010_P2	-15_-15	124	ShearCD	0	0	0	0	8.37611111111111	-0.0252074422648933	-0.0207086217418568	-0.0357009950335287	-0.0163831756632395	-15_-15	8.41666666666667
1511	Ecd_20141010_P2	-15_-15	124	ShearCE	0.0200076109435274	-0.0108039622815425	0.0032791402866289	-0.00722993216015285	8.37611111111111	-0.0326946226913515	-0.00969606195375337	-0.0608162031391711	0.00709716581973516	-15_-15	8.41666666666667
1512	Ecd_20141010_P2	-15_-15	124	ShearT1	-0.0258884298321197	0.0161164612063865	-0.00549453586893764	0.00513128866303422	8.37611111111111	-0.0734346722969202	-0.0472747945898806	-0.0330418427947758	-0.0562942961485787	-15_-15	8.41666666666667
1513	Ecd_20141010_P2	-15_-15	124	ShearT2	0	0	0	0	8.37611111111111	0.00406488148448477	0.000619381138373357	0.00416170972221398	0.000571962665168595	-15_-15	8.41666666666667
1514	Ecd_20141010_P2	-15_-15	124	sumContrib	-0.00266996774684448	0.00176640908155196	-0.00254114417535899	-0.00205337099018251	8.37611111111111	-0.141021632599666	-0.06004865545724	-0.143341610334265	-0.0517953827543312	-15_-15	8.41666666666667
1515	Ecd_20141010_P2	-15_-15	124	u	0.0149752401176354	-0.0031872382828399	0.000561173135456031	-0.00303811312952074	8.37611111111111	0.0455964896466254	-0.153609101538888	0.0189463259863522	-0.141444604869624	-15_-15	8.41666666666667
1516	Ecd_20141010_P2	-15_-15	125	cagc	0.000544224640753065	0.00093949414546296	0.000454401551045386	0.000282793731051052	8.45944444444444	-0.0234898907384759	0.00388280393158081	-0.0246609650681434	-0.0010684270866347	-15_-15	8.5
1517	Ecd_20141010_P2	-15_-15	125	CEwithCT	0.00253717951216425	0.0382917543101944	0.0021713812799101	-0.000851544120341798	8.45944444444444	-0.03009565834911	0.0272540229214066	-0.0583089565190792	0.00461406964872391	-15_-15	8.5
1518	Ecd_20141010_P2	-15_-15	125	correlationEffects	-0.00184652311425121	-0.000523640382096825	0.000163923621205743	-0.000649543350308801	8.45944444444444	-0.015658084775314	0.017829470742815	-0.0181162208079791	0.014194969272944	-15_-15	8.5
1519	Ecd_20141010_P2	-15_-15	125	crc	-0.00239074775500428	-0.00146313452755979	-0.000290477929839643	-0.000932337081359853	8.45944444444444	0.00783180596316189	0.0139466668112342	0.00654474426016423	0.0152633963595787	-15_-15	8.5
1520	Ecd_20141010_P2	-15_-15	125	ct	-0.0000151164035993703	-0.00000386363044216093	-0.000206612419856857	0.000127084999633725	8.45944444444444	0.0000466684264778471	-0.00134553306547664	0.000129252920324892	-0.00150446705103575	-15_-15	8.5
1521	Ecd_20141010_P2	-15_-15	125	deltaCheck	-0.000359548782769038	0.000636635845391019	-0.000222995012748322	0.0000906352412631595	8.45944444444444	0.0169591882420458	-0.0160982509619902	0.0186587616207118	-0.0161453979632573	-15_-15	8.5
1522	Ecd_20141010_P2	-15_-15	125	dqtot	0.00518086984223644	0.0011218141222632	-0.000819027722300156	-0.00241568944812304	8.45944444444444	-0.135840762757429	-0.0589268413349768	-0.144160638056565	-0.0542110722024542	-15_-15	8.5
1523	Ecd_20141010_P2	-15_-15	125	nu	0.0048213210594674	0.00175844996765422	-0.00104202273504848	-0.00232505420685988	8.45944444444444	-0.118881574515383	-0.0750250922969669	-0.125501876435853	-0.0703564701657115	-15_-15	8.5
1524	Ecd_20141010_P2	-15_-15	125	Q	0.000852334552805247	-0.0194706527382621	-0.024356860715571	-0.00821684832153291	8.45944444444444	-0.850754815870682	-2.63465933646129	-0.9017232190697	-2.63659163147579	-15_-15	8.5
1525	Ecd_20141010_P2	-15_-15	125	ShearCD	0	0	0	0	8.45944444444444	-0.0252074422648933	-0.0207086217418568	-0.0357009950335287	-0.0163831756632395	-15_-15	8.5
1526	Ecd_20141010_P2	-15_-15	125	ShearCE	0.00255229591576362	0.0382956179406366	0.00237799369976696	-0.000978629119975522	8.45944444444444	-0.0301423267755878	0.0285995559868832	-0.0584382094394041	0.00611853669975963	-15_-15	8.5
1527	Ecd_20141010_P2	-15_-15	125	ShearT1	0.0044902134443234	-0.0366462998058344	-0.003154332623416	-0.000914601977472446	8.45944444444444	-0.0689444588525968	-0.083921094395715	-0.0361961754181918	-0.0572088981260512	-15_-15	8.5
1528	Ecd_20141010_P2	-15_-15	125	ShearT2	0	0	0	0	8.45944444444444	0.00406488148448477	0.000619381138373357	0.00416170972221398	0.000571962665168595	-15_-15	8.5
1529	Ecd_20141010_P2	-15_-15	125	sumContrib	0.00518086984223644	0.00112181412226319	-0.000819027722300156	-0.00241568944812305	8.45944444444444	-0.135840762757429	-0.0589268413349768	-0.144160638056565	-0.0542110722024542	-15_-15	8.5
1530	Ecd_20141010_P2	-15_-15	125	u	0.00269187302897858	0.00176311572646069	0.00275028476579727	-0.00280997207141937	8.45944444444444	0.048288362675604	-0.151845985812427	0.0216966107521495	-0.144254576941044	-15_-15	8.5
1531	Ecd_20141010_P2	-15_-15	126	cagc	0.00126899458219944	0.000486351938360962	0.000244170327550069	0.000478467878340247	8.54277777777778	-0.0222208961562765	0.00436915586994177	-0.0244167947405933	-0.000589959208294448	-15_-15	8.58333333333333
1532	Ecd_20141010_P2	-15_-15	126	CEwithCT	-0.0587626858605405	-0.0258433859449393	-0.00169882598839666	-0.00432116482807092	8.54277777777778	-0.0888583442096505	0.00141063697646725	-0.0600077825074759	0.000292904820652988	-15_-15	8.58333333333333
1533	Ecd_20141010_P2	-15_-15	126	correlationEffects	0.00493451387388401	0.00242026076195827	0.000332641102688726	-0.000598861682403056	8.54277777777778	-0.01072357090143	0.0202497315047733	-0.0177835797052904	0.0135961075905409	-15_-15	8.58333333333333
1534	Ecd_20141010_P2	-15_-15	126	crc	0.00366551929168458	0.00193390882359731	0.0000884707751386568	-0.0010773295607433	8.54277777777778	0.0114973252548465	0.0158805756348315	0.00663321503530289	0.0141860667988354	-15_-15	8.58333333333333
1535	Ecd_20141010_P2	-15_-15	126	ct	-0.0000298153776365424	-0.00000726101658178487	-0.000196252647326322	0.000026062338122599	8.54277777777778	0.0000168530488413047	-0.00135279408205843	-0.00006699972700143	-0.00147840471291315	-15_-15	8.58333333333333
1536	Ecd_20141010_P2	-15_-15	126	deltaCheck	-0.00022544001920699	0.000983135413399935	-0.000196538866962369	0.0000718768318567478	8.54277777777778	0.0167337482228389	-0.0151151155485902	0.0184622227537494	-0.0160735211314005	-15_-15	8.58333333333333
1537	Ecd_20141010_P2	-15_-15	126	dqtot	-0.00716516076802437	-0.0193328541102072	-0.00218865779377719	-0.00271736788493951	8.54277777777778	-0.143005923525454	-0.078259695445184	-0.146349295850342	-0.0569284400873937	-15_-15	8.58333333333333
1538	Ecd_20141010_P2	-15_-15	126	nu	-0.00739060078723136	-0.0183497186968073	-0.00238519666073956	-0.00264549105308276	8.54277777777778	-0.126272175302615	-0.0933748109937742	-0.127887073096593	-0.0730019612187942	-15_-15	8.58333333333333
1539	Ecd_20141010_P2	-15_-15	126	Q	0.00340463046856887	0.0188249652023745	-0.021978867015804	-0.00919547744150843	8.54277777777778	-0.847350185402113	-2.61583437125891	-0.923702086085504	-2.6457871089173	-15_-15	8.58333333333333
1540	Ecd_20141010_P2	-15_-15	126	ShearCD	0	0	0	0	8.54277777777778	-0.0252074422648933	-0.0207086217418568	-0.0357009950335287	-0.0163831756632395	-15_-15	8.58333333333333
1541	Ecd_20141010_P2	-15_-15	126	ShearCE	-0.058732870482904	-0.0258361249283576	-0.00150257334107034	-0.00434722716619352	8.54277777777778	-0.0888751972584918	0.00276343105852568	-0.0599407827804745	0.00177130953356611	-15_-15	8.58333333333333
1542	Ecd_20141010_P2	-15_-15	126	ShearT1	0.0466630112186321	0.00409027107277388	-0.000822472908069252	0.00220265862553447	8.54277777777778	-0.0222814476339647	-0.0798308233229411	-0.037018648326261	-0.0550062395005167	-15_-15	8.58333333333333
1543	Ecd_20141010_P2	-15_-15	126	ShearT2	0	0	0	0	8.54277777777778	0.00406488148448477	0.000619381138373357	0.00416170972221398	0.000571962665168595	-15_-15	8.58333333333333
1544	Ecd_20141010_P2	-15_-15	126	sumContrib	-0.00716516076802437	-0.0193328541102072	-0.00218865779377719	-0.00271736788493951	8.54277777777778	-0.143005923525454	-0.078259695445184	-0.146349295850342	-0.0569284400873937	-15_-15	8.58333333333333
1545	Ecd_20141010_P2	-15_-15	126	u	-0.0207113252194206	-0.0203005197254061	0.000776005392496831	-0.00430262443405475	8.54277777777778	0.0275770374561834	-0.172146505537833	0.0224726161446463	-0.148557201375098	-15_-15	8.58333333333333
1546	Ecd_20141010_P2	-15_-15	127	cagc	-0.0013220809841316	-0.00107582123654656	0.000121861790830268	0.000797158807240358	8.62611111111111	-0.0235429771404081	0.00329333463339522	-0.024294932949763	0.00020719959894591	-15_-15	8.66666666666667
1547	Ecd_20141010_P2	-15_-15	127	CEwithCT	0.0212059946128808	0.00568419481031614	0.00123698760348512	-0.00382330825334483	8.62611111111111	-0.0676523495967697	0.00709483178678339	-0.0587707949039907	-0.00353040343269184	-15_-15	8.66666666666667
1548	Ecd_20141010_P2	-15_-15	127	correlationEffects	-0.0055627102563598	-0.00374320760476217	0.000404373154578944	-0.000427522336144877	8.62611111111111	-0.0162862811577898	0.0165065239000111	-0.0173792065507115	0.0131685852543961	-15_-15	8.66666666666667
1549	Ecd_20141010_P2	-15_-15	127	crc	-0.0042406292722282	-0.00266738636821562	0.000282511363748676	-0.00122468114338524	8.62611111111111	0.00725669598261827	0.0132131892666159	0.00691572639905157	0.0129613856554502	-15_-15	8.66666666666667
1550	Ecd_20141010_P2	-15_-15	127	ct	-0.000142555792810397	0.000799231279816478	-0.000117830596228071	0.0000189369143200331	8.62611111111111	-0.000125702743969092	-0.000553562802241948	-0.000184830323229501	-0.00145946779859312	-15_-15	8.66666666666667
1551	Ecd_20141010_P2	-15_-15	127	deltaCheck	0.00000146438779914833	0.000451466606207445	-0.000254323966370847	0.0000201211675516047	8.62611111111111	0.016735212610638	-0.0146636489423828	0.0182078987873786	-0.0160533999638489	-15_-15	8.66666666666667
1552	Ecd_20141010_P2	-15_-15	127	dqtot	-0.0135960134686502	-0.00922646065541602	-0.00174766625022887	-0.00160723649477702	8.62611111111111	-0.156601936994104	-0.0874861561006	-0.148096962100571	-0.0585356765821707	-15_-15	8.66666666666667
1553	Ecd_20141010_P2	-15_-15	127	nu	-0.013594549080851	-0.00877499404920858	-0.00200199021659971	-0.00158711532722542	8.62611111111111	-0.139866724383466	-0.102149805042983	-0.129889063313192	-0.0745890765460196	-15_-15	8.66666666666667
1554	Ecd_20141010_P2	-15_-15	127	Q	-0.0553282400143351	-0.00701115972598306	-0.0234814403568744	-0.0135427046077019	8.62611111111111	-0.902678425416448	-2.6228455309849	-0.947183526442379	-2.659329813525	-15_-15	8.66666666666667
1555	Ecd_20141010_P2	-15_-15	127	ShearCD	0	0	0	0	8.62611111111111	-0.0252074422648933	-0.0207086217418568	-0.0357009950335287	-0.0163831756632395	-15_-15	8.66666666666667
1556	Ecd_20141010_P2	-15_-15	127	ShearCE	0.0213485504056912	0.00488496353049966	0.00135481819971319	-0.00384224516766486	8.62611111111111	-0.0675266468528006	0.00764839458902534	-0.0585859645807613	-0.00207093563409875	-15_-15	8.66666666666667
1557	Ecd_20141010_P2	-15_-15	127	ShearT1	-0.0292392978251712	-0.01116744786097	-0.00338902700829293	0.00264359409471268	8.62611111111111	-0.0515207454591359	-0.0909982711839111	-0.040407675334554	-0.052362645405804	-15_-15	8.66666666666667
1558	Ecd_20141010_P2	-15_-15	127	ShearT2	0	0	0	0	8.62611111111111	0.00406488148448477	0.000619381138373357	0.00416170972221398	0.000571962665168595	-15_-15	8.66666666666667
1559	Ecd_20141010_P2	-15_-15	127	sumContrib	-0.0135960134686502	-0.00922646065541602	-0.00174766625022887	-0.00160723649477702	8.62611111111111	-0.156601936994104	-0.0874861561006	-0.148096962100571	-0.0585356765821708	-15_-15	8.66666666666667
1560	Ecd_20141010_P2	-15_-15	127	u	0.00813656834211478	-0.00214614856763783	-0.00058028062795169	-0.00167486623935386	8.62611111111111	0.0357136057982982	-0.174292654105471	0.0218923355166946	-0.150232067614452	-15_-15	8.66666666666667
1561	Ecd_20141010_P2	-15_-15	128	cagc	-0.00096014758819836	0.00099822464906246	0.0000660801949271171	0.000428868779903777	8.70944444444444	-0.0245031247286065	0.00429155928245768	-0.0242288527548359	0.000636068378849687	-15_-15	8.75
1562	Ecd_20141010_P2	-15_-15	128	CEwithCT	0.0167197717513947	-0.0304544849267505	0.00127567089849395	-0.00176265845273163	8.70944444444444	-0.050932577845375	-0.0233596531399671	-0.0574951240054968	-0.00529306188542347	-15_-15	8.75
1563	Ecd_20141010_P2	-15_-15	128	correlationEffects	0.000626823386168736	0.00183917441207875	0.000670407632828428	-0.000422374186144277	8.70944444444444	-0.0156594577716211	0.0183456983120898	-0.016708798917883	0.0127462110682518	-15_-15	8.75
1564	Ecd_20141010_P2	-15_-15	128	crc	0.0015869709743671	0.000840949763016287	0.000604327437901311	-0.000851242966048054	8.70944444444444	0.00884366695698536	0.0140541390296322	0.00752005383695288	0.0121101426894021	-15_-15	8.75
1565	Ecd_20141010_P2	-15_-15	128	ct	0.00000578261694619243	-0.000599988798128424	-0.000103711185516581	0.0000374314414171348	8.70944444444444	-0.0001199201270229	-0.00115355160037037	-0.000288541508746083	-0.00142203635717599	-15_-15	8.75
1566	Ecd_20141010_P2	-15_-15	128	deltaCheck	-0.000257400320529041	-0.00102060428652268	-0.000250149307663576	0.0000888552197648915	8.70944444444444	0.016477812290109	-0.0156842532289055	0.017957749479715	-0.015964544744084	-15_-15	8.75
1567	Ecd_20141010_P2	-15_-15	128	dqtot	-0.0042279674265131	0.00378226998356282	-0.00069345563921001	-0.00213526046243156	8.70944444444444	-0.160829904420617	-0.0837038861170372	-0.148790417739781	-0.0606709370446023	-15_-15	8.75
1568	Ecd_20141010_P2	-15_-15	128	nu	-0.00448536774704214	0.00276166569704013	-0.000943604946873586	-0.00204640524266667	8.70944444444444	-0.144352092130508	-0.0993881393459426	-0.130832668260066	-0.0766354817886863	-15_-15	8.75
1569	Ecd_20141010_P2	-15_-15	128	Q	-0.0339796896086439	-0.0021261961954834	-0.0221266221571612	-0.0173849497753668	8.70944444444444	-0.936658115025092	-2.62497172718038	-0.96931014859954	-2.67671476330036	-15_-15	8.75
1570	Ecd_20141010_P2	-15_-15	128	ShearCD	0	0	0	0	8.70944444444444	-0.0252074422648933	-0.0207086217418568	-0.0357009950335287	-0.0163831756632395	-15_-15	8.75
1571	Ecd_20141010_P2	-15_-15	128	ShearCE	0.0167139891344485	-0.0298544961286221	0.00137938208401053	-0.00180008989414877	8.70944444444444	-0.0508126577183521	-0.0222061015395968	-0.0572065824967507	-0.00387102552824751	-15_-15	8.75
1572	Ecd_20141010_P2	-15_-15	128	ShearT1	-0.0215745625640765	0.0323975804982346	-0.00263953417053239	0.000049772176444343	8.70944444444444	-0.0730953080232124	-0.0586006906856765	-0.0430472095050864	-0.0523128732293597	-15_-15	8.75
1573	Ecd_20141010_P2	-15_-15	128	ShearT2	0	0	0	0	8.70944444444444	0.00406488148448477	0.000619381138373357	0.00416170972221398	0.000571962665168595	-15_-15	8.75
1574	Ecd_20141010_P2	-15_-15	128	sumContrib	-0.0042279674265131	0.00378226998356282	-0.00069345563921001	-0.00213526046243157	8.70944444444444	-0.160829904420617	-0.0837038861170372	-0.148790417739781	-0.0606709370446023	-15_-15	8.75
1575	Ecd_20141010_P2	-15_-15	128	u	-0.00211835515270684	-0.00527548722259602	0.00158948910064847	-0.00205797625679242	8.70944444444444	0.0335952506455914	-0.179568141328067	0.0234818246173431	-0.152290043871245	-15_-15	8.75
1576	Ecd_20141010_P2	-15_-15	129	cagc	-0.0038125981544369	0.000992764882294744	0.000250206551147659	0.000360782435129891	8.83805555555555	-0.0283157228830433	0.00528432416475242	-0.0239786462036883	0.000996850813979578	-15_-15	8.83333333333333
1577	Ecd_20141010_P2	-15_-15	129	CEwithCT	-0.0102597598631311	-0.0324370108393502	-0.000870524737443571	0.000765127147143437	8.83805555555555	-0.0611923377085061	-0.0557966639793174	-0.0583656487429404	-0.00452793473828003	-15_-15	8.83333333333333
1578	Ecd_20141010_P2	-15_-15	129	correlationEffects	-0.00266636142798097	0.00140329372710494	0.000640883549983322	-0.000438041266775915	8.83805555555555	-0.0183258191996021	0.0197489920391948	-0.0160679153678997	0.0123081698014759	-15_-15	8.83333333333333
1579	Ecd_20141010_P2	-15_-15	129	crc	0.00114623672645592	0.000410528844810194	0.000390676998835663	-0.000798823701905805	8.83805555555555	0.00998990368344128	0.0144646678744424	0.00791073083578854	0.0113113189874963	-15_-15	8.83333333333333
1580	Ecd_20141010_P2	-15_-15	129	ct	-0.0000796375706778641	0.0000466226881825226	-0.0000684255173549492	0.0000161517264325082	8.83805555555555	-0.000199557697700764	-0.00110692891218785	-0.000356967026101032	-0.00140588463074348	-15_-15	8.83333333333333
1581	Ecd_20141010_P2	-15_-15	129	deltaCheck	-0.000229591007144878	-0.000225708209140479	-0.000359597791366676	0.0000975552074475519	8.83805555555555	0.0162482212829641	-0.015909961438046	0.0175981516883483	-0.0158669895366365	-15_-15	8.83333333333333
1582	Ecd_20141010_P2	-15_-15	129	dqtot	0.000802566553429714	0.00498344338228542	0.00131953933938397	-0.00279135490633008	8.83805555555555	-0.160027337867187	-0.0787204427347517	-0.147470878400397	-0.0634622919509324	-15_-15	8.83333333333333
1583	Ecd_20141010_P2	-15_-15	129	nu	0.000572975546284836	0.00475773517314494	0.000959941548017293	-0.00269379969888253	8.83805555555555	-0.143779116584223	-0.0946304041727977	-0.129872726712049	-0.0793292814875688	-15_-15	8.83333333333333
1584	Ecd_20141010_P2	-15_-15	129	Q	-0.0172657004741954	-0.0319806923241055	-0.0207472400731507	-0.0191850396695156	8.83805555555555	-0.953923815499287	-2.65695241950449	-0.990057388672691	-2.69589980296988	-15_-15	8.83333333333333
1585	Ecd_20141010_P2	-15_-15	129	ShearCD	0	0	0	0	8.83805555555555	-0.0252074422648933	-0.0207086217418568	-0.0357009950335287	-0.0163831756632395	-15_-15	8.83333333333333
1586	Ecd_20141010_P2	-15_-15	129	ShearCE	-0.0101801222924532	-0.0324836335275328	-0.000802099220088621	0.000748975420710929	8.83805555555555	-0.0609927800108053	-0.0546897350671295	-0.0580086817168394	-0.00312205010753659	-15_-15	8.83333333333333
1587	Ecd_20141010_P2	-15_-15	129	ShearT1	0.0137286878445418	0.0360171604945307	0.00154918052684422	-0.00311844078669761	8.83805555555555	-0.0593666201786706	-0.0225835301911458	-0.0414980289782422	-0.0554313140160573	-15_-15	8.83333333333333
1588	Ecd_20141010_P2	-15_-15	129	ShearT2	0	0	0	0	8.83805555555555	0.00406488148448477	0.000619381138373357	0.00416170972221398	0.000571962665168595	-15_-15	8.83333333333333
1589	Ecd_20141010_P2	-15_-15	129	sumContrib	0.000802566553429713	0.00498344338228542	0.00131953933938397	-0.00279135490633009	8.83805555555555	-0.160027337867187	-0.0787204427347518	-0.147470878400397	-0.0634622919509324	-15_-15	8.83333333333333
1590	Ecd_20141010_P2	-15_-15	129	u	-0.00304669127939108	0.00579817820234991	0.00296401880483665	-0.00332602896120572	8.83805555555555	0.0305485593662003	-0.173769963125717	0.0264458434221797	-0.15561607283245	-15_-15	8.83333333333333
1591	Ecd_20141010_P2	-15_-15	130	cagc	0.00425336127697816	-0.00373517341161908	-0.000195559237380412	0.000469410134632427	8.92138888888889	-0.0240623616060652	0.00154915075313334	-0.0241742054410687	0.001466260948612	-15_-15	8.91666666666667
1592	Ecd_20141010_P2	-15_-15	130	CEwithCT	0.00265638308934729	0.0464478027779199	0.000172161339541432	-0.00145602105477562	8.92138888888889	-0.0585359546191588	-0.00934886120139745	-0.0581934874033989	-0.00598395579305565	-15_-15	8.91666666666667
1593	Ecd_20141010_P2	-15_-15	130	correlationEffects	0.00377684063926806	-0.00700709535177754	-0.0000741828500171394	0.00000539511551257083	8.92138888888889	-0.014548978560334	0.0127418966874172	-0.0161420982179169	0.0123135649169885	-15_-15	8.91666666666667
1594	Ecd_20141010_P2	-15_-15	130	crc	-0.000476520637710107	-0.00327192194015846	0.000121376387363272	-0.000464015019119856	8.92138888888889	0.00951338304573117	0.0111927459342839	0.00803210722315181	0.0108473039683764	-15_-15	8.91666666666667
1595	Ecd_20141010_P2	-15_-15	130	ct	-0.000961192185888899	0.00030543562377346	-0.0000817349265490219	0.00000504033260731927	8.92138888888889	-0.00116074988358966	-0.000801493288414389	-0.000438701952650054	-0.00140084429813616	-15_-15	8.91666666666667
1596	Ecd_20141010_P2	-15_-15	130	deltaCheck	-0.00117917395474404	0.000953562470696527	-0.0003827720758254	0.0000273994224884931	8.92138888888889	0.01506904732822	-0.0149563989673494	0.0172153796125229	-0.015839590114148	-15_-15	8.91666666666667
1597	Ecd_20141010_P2	-15_-15	130	dqtot	0.0118475530876162	-0.00497124205850892	0.00108732612019724	-0.00132071400644197	8.92138888888889	-0.148179784779571	-0.0836916847932607	-0.1463835522802	-0.0647830059573744	-15_-15	8.91666666666667
1598	Ecd_20141010_P2	-15_-15	130	nu	0.0106683791328722	-0.0040176795878124	0.000704554044371844	-0.00129331458395348	8.92138888888889	-0.133110737451351	-0.0986480837606101	-0.129168172667677	-0.0806225960715223	-15_-15	8.91666666666667
1599	Ecd_20141010_P2	-15_-15	130	Q	-0.0274458227666486	-0.0644643258516383	-0.0215493392932393	-0.0184360642488046	8.92138888888889	-0.981369638265936	-2.72141674535612	-1.01160672796593	-2.71433586721868	-15_-15	8.91666666666667
1600	Ecd_20141010_P2	-15_-15	130	ShearCD	0	0	0	0	8.92138888888889	-0.0252074422648933	-0.0207086217418568	-0.0357009950335287	-0.0163831756632395	-15_-15	8.91666666666667
1601	Ecd_20141010_P2	-15_-15	130	ShearCE	0.00361757527523619	0.0461423671541465	0.000253896266090455	-0.00146106138738294	8.92138888888889	-0.0573752047355691	-0.00854736791298306	-0.0577547854507489	-0.00458311149491952	-15_-15	8.91666666666667
1602	Ecd_20141010_P2	-15_-15	130	ShearT1	0.00541432935900086	-0.0444119494846513	0.000989347630672949	0.000129911932821075	8.92138888888889	-0.0539522908196698	-0.0669954796757971	-0.0405086813475692	-0.0553014020832362	-15_-15	8.91666666666667
1603	Ecd_20141010_P2	-15_-15	130	ShearT2	0	0	0	0	8.92138888888889	0.00406488148448477	0.000619381138373357	0.00416170972221398	0.000571962665168595	-15_-15	8.91666666666667
1604	Ecd_20141010_P2	-15_-15	130	sumContrib	0.0118475530876162	-0.00497124205850892	0.00108732612019724	-0.00132071400644197	8.92138888888889	-0.148179784779571	-0.0836916847932607	-0.1463835522802	-0.0647830059573744	-15_-15	8.91666666666667
1605	Ecd_20141010_P2	-15_-15	130	u	0.0225515575178472	0.00335174959420153	0.000810959689467964	-0.00194544401434	8.92138888888889	0.0531001168840475	-0.170418213531516	0.0272568031116477	-0.15756151684679	-15_-15	8.91666666666667
1606	Ecd_20141010_P2	-15_-15	131	cagc	-0.00285955386941204	0.00221491488592366	-0.000390197401970873	0.000489168758412477	9.00472222222222	-0.0269219154754772	0.003764065639057	-0.0245644028430395	0.00195542970702448	-15_-15	9
1607	Ecd_20141010_P2	-15_-15	131	CEwithCT	0.009250945670941	-0.00329064141309507	-0.000331830859191335	-0.00325656336207119	9.00472222222222	-0.0492850089482178	-0.0126395026144925	-0.0585253182625903	-0.00924051915512684	-15_-15	9
1608	Ecd_20141010_P2	-15_-15	131	correlationEffects	-0.00186147837691464	-0.000672141274637502	0.000223142259496758	0.000009294676338881	9.00472222222222	-0.0164104569372486	0.0120697554127797	-0.0159189559584201	0.0123228595933273	-15_-15	9
1609	Ecd_20141010_P2	-15_-15	131	crc	0.000998075492497408	-0.00288705616056117	0.000613339661467631	-0.000479874082073596	9.00472222222222	0.0105114585382286	0.00830568977372274	0.00864544688461944	0.0103674298863029	-15_-15	9
1610	Ecd_20141010_P2	-15_-15	131	ct	0.0000403277474512272	-0.0000769460189599252	-0.000112364928028628	0.000000690041704765601	9.00472222222222	-0.00112042213613844	-0.000878439307374314	-0.000551066880678681	-0.00140015425643139	-15_-15	9
1611	Ecd_20141010_P2	-15_-15	131	deltaCheck	-0.0000783608190905762	-0.000395233773974452	-0.000365300284728216	0.0000136358218364599	9.00472222222222	0.0149906865091295	-0.0153516327413239	0.0168500793277947	-0.0158259542923115	-15_-15	9
1612	Ecd_20141010_P2	-15_-15	131	dqtot	-0.00537470567901613	0.00534179765703419	0.00106024532575824	-0.000995793196533011	9.00472222222222	-0.153554490458587	-0.0783498871362265	-0.145323306954441	-0.0657787991539074	-15_-15	9
1613	Ecd_20141010_P2	-15_-15	131	nu	-0.0054530664981067	0.00494656388305974	0.000694945041030024	-0.000982157374696551	9.00472222222222	-0.138563803949458	-0.0937015198775504	-0.128473227626647	-0.0816047534462189	-15_-15	9
1614	Ecd_20141010_P2	-15_-15	131	Q	-0.0238282474914124	-0.0183219586974918	-0.0212954430271488	-0.0198971256361876	9.00472222222222	-1.00519788575735	-2.73973870405362	-1.03290217099308	-2.73423299285487	-15_-15	9
1615	Ecd_20141010_P2	-15_-15	131	ShearCD	0	0	0	0	9.00472222222222	-0.0252074422648933	-0.0207086217418568	-0.0357009950335287	-0.0163831756632395	-15_-15	9
1616	Ecd_20141010_P2	-15_-15	131	ShearCE	0.00921061792348978	-0.00321369539413514	-0.000219465931162708	-0.00325725340377596	9.00472222222222	-0.0481645868120793	-0.0117610633071182	-0.0579742513819116	-0.00784036489869548	-15_-15	9
1617	Ecd_20141010_P2	-15_-15	131	ShearT1	-0.0127641729730425	0.00930458034476676	0.00116893392545282	0.0022514754891993	9.00472222222222	-0.0667164637927123	-0.0576908993310304	-0.0393397474221164	-0.0530499265940369	-15_-15	9
1618	Ecd_20141010_P2	-15_-15	131	ShearT2	0	0	0	0	9.00472222222222	0.00406488148448477	0.000619381138373357	0.00416170972221398	0.000571962665168595	-15_-15	9
1619	Ecd_20141010_P2	-15_-15	131	sumContrib	-0.00537470567901613	0.00534179765703419	0.00106024532575824	-0.000995793196533011	9.00472222222222	-0.153554490458587	-0.0783498871362265	-0.145323306954441	-0.0657787991539074	-15_-15	9
1620	Ecd_20141010_P2	-15_-15	131	u	-0.0128353665887898	0.00362325654436962	0.00110882242477474	-0.00114462293978684	9.00472222222222	0.0402647502952577	-0.166794956987146	0.0283656255364224	-0.158706139786577	-15_-15	9
1621	Ecd_20141010_P2	-15_-15	132	cagc	-0.00179641504360947	0.00447949999535913	-0.000277648948264728	0.000443384643569126	9.08805555555555	-0.0287183305190867	0.00824356563441613	-0.0248420517913043	0.00239881435059361	-15_-15	9.08333333333333
1622	Ecd_20141010_P2	-15_-15	132	CEwithCT	-0.0176074211689762	-0.000108581021305786	0.00324662056457091	-0.000785174495590432	9.08805555555555	-0.066892430117194	-0.0127480836357983	-0.0552786976980194	-0.0100256936507173	-15_-15	9.08333333333333
1623	Ecd_20141010_P2	-15_-15	132	correlationEffects	0.00113817893374323	0.00467548716096207	0.00010728159023972	-0.000326094124325592	9.08805555555555	-0.0152722780035054	0.0167452425737418	-0.0158116743681804	0.0119967654690017	-15_-15	9.08333333333333
1624	Ecd_20141010_P2	-15_-15	132	crc	0.00293459397735269	0.000195987165602942	0.000384930538504447	-0.000769478767894718	9.08805555555555	0.0134460525155813	0.00850167693932569	0.00903037742312389	0.00959795111840813	-15_-15	9.08333333333333
1625	Ecd_20141010_P2	-15_-15	132	ct	0.0000324270769892916	-0.0000249117196628969	-0.000145711475754697	-0.0000174451985136978	9.08805555555555	-0.00108799505914914	-0.000903351027037211	-0.000696778356433378	-0.00141759945494509	-15_-15	9.08333333333333
1626	Ecd_20141010_P2	-15_-15	132	deltaCheck	-0.000665397029993746	-0.00101866038732479	-0.000444691215537285	-0.0000639489241685598	9.08805555555555	0.0143252894791357	-0.0163702931286487	0.0164053881122574	-0.0158899032164801	-15_-15	9.08333333333333
1627	Ecd_20141010_P2	-15_-15	132	dqtot	0.00388948982577496	0.00638820233009628	0.00296053307111817	0.00111144811965832	9.08805555555555	-0.149665000632812	-0.0719616848061302	-0.142362773883323	-0.064667351034249	-15_-15	9.08333333333333
1628	Ecd_20141010_P2	-15_-15	132	nu	0.00322409279578121	0.00536954194277149	0.00251584185558089	0.00104749919548976	9.08805555555555	-0.135339711153677	-0.0883319779347789	-0.125957385771066	-0.0805572542507291	-15_-15	9.08333333333333
1629	Ecd_20141010_P2	-15_-15	132	Q	-0.0146176295679226	-0.0215356540916269	-0.0215149089583115	-0.0231543790399635	9.08805555555555	-1.01981551532527	-2.76127435814524	-1.05441707995139	-2.75738737189484	-15_-15	9.08333333333333
1630	Ecd_20141010_P2	-15_-15	132	ShearCD	0	0	0	0	9.08805555555555	-0.0252074422648933	-0.0207086217418568	-0.0357009950335287	-0.0163831756632395	-15_-15	9.08333333333333
1631	Ecd_20141010_P2	-15_-15	132	ShearCE	-0.0176398482459655	-0.0000836693016428892	0.00339233204032561	-0.000767729297076735	9.08805555555555	-0.0658044350580449	-0.0118447326087611	-0.054581919341586	-0.00860809419577222	-15_-15	9.08333333333333
1632	Ecd_20141010_P2	-15_-15	132	ShearT1	0.020358732061008	0.00182129619043999	-0.000393369083692458	0.00222271673957434	9.08805555555555	-0.0463577317317043	-0.0558696031405904	-0.0397331165058088	-0.0508272098544626	-15_-15	9.08333333333333
1633	Ecd_20141010_P2	-15_-15	132	ShearT2	0	0	0	0	9.08805555555555	0.00406488148448477	0.000619381138373357	0.00416170972221398	0.000571962665168595	-15_-15	9.08333333333333
1634	Ecd_20141010_P2	-15_-15	132	sumContrib	0.00388948982577495	0.00638820233009628	0.00296053307111817	0.00111144811965831	9.08805555555555	-0.149665000632812	-0.0719616848061302	-0.142362773883323	-0.0646673510342491	-15_-15	9.08333333333333
1635	Ecd_20141010_P2	-15_-15	132	u	-0.00833622964716452	0.00443045914418134	0.00412230162587779	0.00234678074958965	9.08805555555555	0.0319285206480932	-0.162364497842965	0.0324879271623002	-0.156359359036987	-15_-15	9.08333333333333
1636	Ecd_20141010_P2	-15_-15	133	cagc	0.00123757919408722	-0.000399033867168663	-0.000320222680821104	0.000455303636276475	9.17138888888889	-0.0274807513249995	0.00784453176724747	-0.0251622744721254	0.00285411798687008	-15_-15	9.16666666666667
1637	Ecd_20141010_P2	-15_-15	133	CEwithCT	0.0237083817346895	-0.0130874113756771	0.0040217700553989	-0.00305555968822649	9.17138888888889	-0.0431840483825046	-0.0258354950114754	-0.0512569276426205	-0.0130812533389438	-15_-15	9.16666666666667
1638	Ecd_20141010_P2	-15_-15	133	correlationEffects	0.000509546627972302	0.00234519210195429	0.000209323167803203	-0.000228633225033256	9.17138888888889	-0.0147627313755331	0.0190904346756961	-0.0156023512003772	0.0117681322439685	-15_-15	9.16666666666667
1639	Ecd_20141010_P2	-15_-15	133	crc	-0.000728032566114916	0.00274422596912295	0.000529545848624307	-0.000683936861309731	9.17138888888889	0.0127180199494664	0.0112459029084486	0.0095599232717482	0.0089140142570984	-15_-15	9.16666666666667
1640	Ecd_20141010_P2	-15_-15	133	ct	0.0000494256190645779	-0.0000429866764815765	-0.000131418633965716	-0.0000911789975661224	9.17138888888889	-0.00103856944008457	-0.000946337703518787	-0.000828196990399094	-0.00150877845251121	-15_-15	9.16666666666667
1641	Ecd_20141010_P2	-15_-15	133	deltaCheck	-0.000240838436467465	0.000873854141505155	-0.000443092816423492	-0.0000470918605128247	9.17138888888889	0.0140844510426683	-0.0154964389871435	0.0159622952958339	-0.0159369950769929	-15_-15	9.16666666666667
1642	Ecd_20141010_P2	-15_-15	133	dqtot	0.0141704461052906	-0.0111654354323263	0.00500840242087728	0.00184831154852483	9.17138888888889	-0.135494554527522	-0.0831271202384565	-0.137354371462446	-0.0628190394857242	-15_-15	9.16666666666667
1643	Ecd_20141010_P2	-15_-15	133	nu	0.0139296076688232	-0.0102915812908212	0.00456530960445379	0.00180121968801201	9.17138888888889	-0.121410103484853	-0.0986235592256001	-0.121392076166612	-0.0787560345627171	-15_-15	9.16666666666667
1644	Ecd_20141010_P2	-15_-15	133	Q	-0.0322574778138882	-0.0216193233932698	-0.0181225769179859	-0.0239221083370403	9.17138888888889	-1.05207299313916	-2.78289368153851	-1.07253965686938	-2.78130948023188	-15_-15	9.16666666666667
1645	Ecd_20141010_P2	-15_-15	133	ShearCD	0	0	0	0	9.17138888888889	-0.0252074422648933	-0.0207086217418568	-0.0357009950335287	-0.0163831756632395	-15_-15	9.16666666666667
1646	Ecd_20141010_P2	-15_-15	133	ShearCE	0.0236589561156249	-0.0130444246991955	0.00415318868936461	-0.00296438069066036	9.17138888888889	-0.04214547894242	-0.0248891573079566	-0.0504287306522214	-0.0115724748864326	-15_-15	9.16666666666667
1647	Ecd_20141010_P2	-15_-15	133	ShearT1	-0.0100474822573711	-0.000423216158603544	0.000777309197675182	0.00513250446178458	9.17138888888889	-0.0564052139890754	-0.0562928192991939	-0.0389558073081337	-0.045694705392678	-15_-15	9.16666666666667
1648	Ecd_20141010_P2	-15_-15	133	ShearT2	0	0	0	0	9.17138888888889	0.00406488148448477	0.000619381138373357	0.00416170972221398	0.000571962665168595	-15_-15	9.16666666666667
1649	Ecd_20141010_P2	-15_-15	133	sumContrib	0.0141704461052906	-0.0111654354323263	0.00500840242087728	0.00184831154852483	9.17138888888889	-0.135494554527522	-0.0831271202384566	-0.137354371462446	-0.0628190394857243	-15_-15	9.16666666666667
1650	Ecd_20141010_P2	-15_-15	133	u	0.0215163281841878	-0.0115053316806905	0.00426431473382999	0.0024642380254042	9.17138888888889	0.0534448488322809	-0.173869829523655	0.0367522418961302	-0.153895121011583	-15_-15	9.16666666666667
1651	Ecd_20141010_P2	-15_-15	134	cagc	0.00294773505036568	-0.000436150224656345	-0.00033514633833646	0.000522025321889954	9.25472222222222	-0.0245330162746338	0.00740838154259112	-0.0254974208104618	0.00337614330876004	-15_-15	9.25
1652	Ecd_20141010_P2	-15_-15	134	CEwithCT	-0.0190898127770895	0.0342066471391791	-0.00108435780758839	0.00053100042506968	9.25472222222222	-0.062273861159594	0.00837115212770369	-0.0523412854502089	-0.0125502529138741	-15_-15	9.25
1653	Ecd_20141010_P2	-15_-15	134	correlationEffects	0.00484767786545211	-0.00219821025839854	0.000256622774412503	-0.000628641547233148	9.25472222222222	-0.00991505351008101	0.0168922244172976	-0.0153457284259647	0.0111394906967353	-15_-15	9.25
1654	Ecd_20141010_P2	-15_-15	134	crc	0.00189994281508642	-0.00176206003374219	0.000591769112748964	-0.0011506668691231	9.25472222222222	0.0146179627645528	0.00948384287470645	0.0101516923844972	0.0077633473879753	-15_-15	9.25
1655	Ecd_20141010_P2	-15_-15	134	ct	0.000290033336344272	-0.0000291401243868999	-0.000108656088515306	-0.00003382634337145	9.25472222222222	-0.000748536103740294	-0.000975477827905687	-0.0009368530789144	-0.00154260479588266	-15_-15	9.25
1656	Ecd_20141010_P2	-15_-15	134	deltaCheck	-0.00129302880776306	-0.000109846176576991	-0.000331238821340642	0.000109437565469865	9.25472222222222	0.0127914222349052	-0.0156062851637205	0.0156310564744933	-0.0158275575115231	-15_-15	9.25
1657	Ecd_20141010_P2	-15_-15	134	dqtot	0.011657822407924	-0.00939284826996632	0.00431916637083959	0.000591754322771232	9.25472222222222	-0.123836732119598	-0.0925199685084229	-0.133035205091606	-0.062227285162953	-15_-15	9.25
1658	Ecd_20141010_P2	-15_-15	134	nu	0.0103647936001609	-0.00950269444654331	0.00398792754949895	0.000701191888241098	9.25472222222222	-0.111045309884692	-0.108126253672143	-0.117404148617113	-0.078054842674476	-15_-15	9.25
1659	Ecd_20141010_P2	-15_-15	134	Q	-0.00859852169826326	-0.0346637480924653	-0.0139693882286213	-0.0268864890277006	9.25472222222222	-1.06067151483742	-2.81755742963098	-1.086509045098	-2.80819596925958	-15_-15	9.25
1660	Ecd_20141010_P2	-15_-15	134	ShearCD	0	0	0	0	9.25472222222222	-0.0252074422648933	-0.0207086217418568	-0.0357009950335287	-0.0163831756632395	-15_-15	9.25
1661	Ecd_20141010_P2	-15_-15	134	ShearCE	-0.0193798461134337	0.034235787263566	-0.000975701719073083	0.000564826768441129	9.25472222222222	-0.0615253250558537	0.00934662995560938	-0.0514044323712945	-0.0110076481179915	-15_-15	9.25
1662	Ecd_20141010_P2	-15_-15	134	ShearT1	0.0258999573195613	-0.0414012851507469	0.00514690140401548	0.0006893954449347	9.25472222222222	-0.0305052566695141	-0.0976941044499408	-0.0338089059041182	-0.0450053099477433	-15_-15	9.25
1663	Ecd_20141010_P2	-15_-15	134	ShearT2	0	0	0	0	9.25472222222222	0.00406488148448477	0.000619381138373357	0.00416170972221398	0.000571962665168595	-15_-15	9.25
1664	Ecd_20141010_P2	-15_-15	134	sumContrib	0.011657822407924	-0.00939284826996632	0.00431916637083959	0.000591754322771232	9.25472222222222	-0.123836732119598	-0.0925199685084229	-0.133035205091606	-0.062227285162953	-15_-15	9.25
1665	Ecd_20141010_P2	-15_-15	134	u	0.00978060754991233	-0.0131383523056556	0.00333615049991765	0.00180030339481296	9.25472222222222	0.0632254563821932	-0.187008181829311	0.0400883923960479	-0.15209481761677	-15_-15	9.25
1666	Ecd_20141010_P2	-15_-15	135	cagc	-0.00165225071577973	0.000698439724483423	-0.000133332703641972	0.000169431634836934	9.33805555555555	-0.0261852669904135	0.00810682126707454	-0.0256307535141038	0.00354557494359697	-15_-15	9.33333333333333
1667	Ecd_20141010_P2	-15_-15	135	CEwithCT	0.0315347980332755	-0.0354251151190233	-0.000931530715599535	0.00403294985021254	9.33805555555555	-0.0307390631263185	-0.0270539629913197	-0.0532728161658084	-0.00851730306366154	-15_-15	9.33333333333333
1668	Ecd_20141010_P2	-15_-15	135	correlationEffects	-0.00471251950117035	0.00152023297825254	0.000210494483078836	-0.000713284215268623	9.33805555555555	-0.0146275730112514	0.0184124573955501	-0.0151352339428858	0.0104262064814667	-15_-15	9.33333333333333
1669	Ecd_20141010_P2	-15_-15	135	crc	-0.00306026878539062	0.000821793253769115	0.000343827186720808	-0.000882715850105558	9.33805555555555	0.0115576939791622	0.0103056361284756	0.010495519571218	0.00688063153786974	-15_-15	9.33333333333333
1670	Ecd_20141010_P2	-15_-15	135	ct	-0.000088763258221729	-0.000310747948448281	-0.000129482917819548	-0.0000105350655539582	9.33805555555555	-0.000837299361962023	-0.00128622577635397	-0.00106633599673395	-0.00155313986143662	-15_-15	9.33333333333333
1671	Ecd_20141010_P2	-15_-15	135	deltaCheck	0.000316821955830289	-0.000827207996287264	-0.00022145229728419	0.000118601826051747	9.33805555555555	0.0131082441907355	-0.0164334931600078	0.0154096041772091	-0.0157089556854713	-15_-15	9.33333333333333
1672	Ecd_20141010_P2	-15_-15	135	dqtot	-0.00522431315789846	0.0179434589803212	0.0040383607209135	-0.0000701121342664476	9.33805555555555	-0.129061045277496	-0.0745765095281017	-0.128996844370693	-0.0622973972972194	-15_-15	9.33333333333333
1673	Ecd_20141010_P2	-15_-15	135	nu	-0.00490749120206818	0.0171162509840339	0.00381690842362931	0.0000484896917852993	9.33805555555555	-0.115952801086761	-0.0910100026881094	-0.113587240193484	-0.0780063529826907	-15_-15	9.33333333333333
1674	Ecd_20141010_P2	-15_-15	135	Q	-0.027978367811697	-0.000427960828899359	-0.0149450899476944	-0.0263216622592595	9.33805555555555	-1.08864988264912	-2.81798539045988	-1.10145413504569	-2.83451763151884	-15_-15	9.33333333333333
1675	Ecd_20141010_P2	-15_-15	135	ShearCD	0	0	0	0	9.33805555555555	-0.0252074422648933	-0.0207086217418568	-0.0357009950335287	-0.0163831756632395	-15_-15	9.33333333333333
1676	Ecd_20141010_P2	-15_-15	135	ShearCE	0.0316235612914972	-0.0351143671705751	-0.000802047797779988	0.0040434849157665	9.33805555555555	-0.0299017637643565	-0.0257677372149657	-0.0522064801690745	-0.00696416320222495	-15_-15	9.33333333333333
1677	Ecd_20141010_P2	-15_-15	135	ShearT1	-0.0320465916900036	0.051848341121092	0.0047593969534342	-0.00338977776921037	9.33805555555555	-0.0625518483595177	-0.0458457633288488	-0.029049508950684	-0.0483950877169537	-15_-15	9.33333333333333
1678	Ecd_20141010_P2	-15_-15	135	ShearT2	0	0	0	0	9.33805555555555	0.00406488148448477	0.000619381138373357	0.00416170972221398	0.000571962665168595	-15_-15	9.33333333333333
1679	Ecd_20141010_P2	-15_-15	135	sumContrib	-0.00522431315789847	0.0179434589803212	0.0040383607209135	-0.0000701121342664476	9.33805555555555	-0.129061045277496	-0.0745765095281017	-0.128996844370693	-0.0622973972972195	-15_-15	9.33333333333333
1680	Ecd_20141010_P2	-15_-15	135	u	-0.00870841015142021	0.011999196132683	0.00380452831260256	0.00151120954834552	9.33805555555555	0.054517046230773	-0.175008985696628	0.0438929207086504	-0.150583608068425	-15_-15	9.33333333333333
1681	Ecd_20141010_P2	-15_-15	136	cagc	-0.00159679516974201	0.00115683900704351	-0.000382468168461739	0.00044796373224012	9.42138888888889	-0.0277820621601555	0.00926366027411806	-0.0260132216825655	0.00399353867583709	-15_-15	9.41666666666667
1682	Ecd_20141010_P2	-15_-15	136	CEwithCT	-0.00300673467389619	0.0184857889299431	-0.000758788315539383	-0.000973784296195115	9.42138888888889	-0.0337457978002147	-0.00856817406137652	-0.0540316044813478	-0.00949108735985666	-15_-15	9.41666666666667
1683	Ecd_20141010_P2	-15_-15	136	correlationEffects	0.00142405309040166	-0.000480745213007415	-0.000198119339074719	-0.000186269294305538	9.42138888888889	-0.0132035199208497	0.0179317121825427	-0.0153333532819606	0.0102399371871612	-15_-15	9.41666666666667
1684	Ecd_20141010_P2	-15_-15	136	crc	0.00302084826014367	-0.00163758422005093	0.00018434882938702	-0.000634233026545659	9.42138888888889	0.0145785422393058	0.00866805190842463	0.010679868400605	0.00624639851132409	-15_-15	9.41666666666667
1685	Ecd_20141010_P2	-15_-15	136	ct	-0.000352046419875033	-0.0000517168303702514	-0.0000734696919353703	0.0000246676560163961	9.42138888888889	-0.00118934578183706	-0.00133794260672422	-0.00113980568866932	-0.00152847220542023	-15_-15	9.41666666666667
1686	Ecd_20141010_P2	-15_-15	136	deltaCheck	-0.000167359080700015	0.000485236238218654	-0.0000917914068412019	0.0000376751087989276	9.42138888888889	0.0129408851100355	-0.0159482569217891	0.0153178127703679	-0.0156712805766724	-15_-15	9.41666666666667
1687	Ecd_20141010_P2	-15_-15	136	dqtot	0.0048829811034074	0.00469594303126178	0.00195033655826893	0.000357800143162746	9.42138888888889	-0.124178064174089	-0.0698805664968399	-0.127046507812424	-0.0619395971540567	-15_-15	9.41666666666667
1688	Ecd_20141010_P2	-15_-15	136	nu	0.00471562202270739	0.00518117926948043	0.00185854515142773	0.000395475251961674	9.42138888888889	-0.111237179064053	-0.085828823418629	-0.111728695042056	-0.077610877730729	-15_-15	9.41666666666667
1689	Ecd_20141010_P2	-15_-15	136	Q	0.00364519347980025	-0.0355423279994744	-0.0157471377454744	-0.022278177343493	9.42138888888889	-1.08500468916932	-2.85352771845935	-1.11720127279117	-2.85679580886233	-15_-15	9.41666666666667
1690	Ecd_20141010_P2	-15_-15	136	ShearCD	0	0	0	0	9.42138888888889	-0.0252074422648933	-0.0207086217418568	-0.0357009950335287	-0.0163831756632395	-15_-15	9.41666666666667
1691	Ecd_20141010_P2	-15_-15	136	ShearCE	-0.00265468825402116	0.0185375057603134	-0.000685318623604013	-0.000998451952211511	9.42138888888889	-0.0325564520183776	-0.00723023145465229	-0.0528917987926785	-0.00796261515443646	-15_-15	9.41666666666667
1692	Ecd_20141010_P2	-15_-15	136	ShearT1	0.00646566268690194	-0.0133091006856739	0.00290724421288304	0.0015178537336634	9.42138888888889	-0.0560861856726158	-0.0591548640145227	-0.026142264737801	-0.0468772339832903	-15_-15	9.41666666666667
1693	Ecd_20141010_P2	-15_-15	136	ShearT2	0	0	0	0	9.42138888888889	0.00406488148448477	0.000619381138373357	0.00416170972221398	0.000571962665168595	-15_-15	9.41666666666667
1694	Ecd_20141010_P2	-15_-15	136	sumContrib	0.0048829811034074	0.00469594303126178	0.00195033655826893	0.000357800143162745	9.42138888888889	-0.124178064174089	-0.0698805664968399	-0.127046507812424	-0.0619395971540567	-15_-15	9.41666666666667
1695	Ecd_20141010_P2	-15_-15	136	u	0.00596836311735315	0.0105721475465455	0.000915933407330172	0.00194626013781322	9.42138888888889	0.0604854093481262	-0.164436838150082	0.0448088541159806	-0.148637347930612	-15_-15	9.41666666666667
1696	Ecd_20141010_P2	-15_-15	137	cagc	0.00250702757296704	-0.0000172733249158997	0.000105108076053778	0.000266558275810181	9.50472222222222	-0.0252750345871885	0.00924638694920216	-0.0259081136065118	0.00426009695164727	-15_-15	9.5
1697	Ecd_20141010_P2	-15_-15	137	CEwithCT	-0.0193997201991558	0.001341891586349	-0.00192906814015815	-0.000767982810914695	9.50472222222222	-0.0531455179993705	-0.00722628247502751	-0.0559606726215059	-0.0102590701707714	-15_-15	9.5
1698	Ecd_20141010_P2	-15_-15	137	correlationEffects	0.00366004651205659	-0.00126901604535093	0.00039851166184875	-0.0000444590379944495	9.50472222222222	-0.00954347340879311	0.0166626961371918	-0.0149348416201118	0.0101954781491667	-15_-15	9.5
1699	Ecd_20141010_P2	-15_-15	137	crc	0.00115301893908955	-0.00125174272043503	0.000293403585794972	-0.000311017313804631	9.50472222222222	0.0157315611783954	0.0074163091879896	0.0109732719864	0.00593538119751945	-15_-15	9.5
1700	Ecd_20141010_P2	-15_-15	137	ct	-0.000396627402623303	-0.000206748658984882	-0.0000985784506378799	0.0000534116506754929	9.50472222222222	-0.00158597318446036	-0.0015446912657091	-0.0012383841393072	-0.00147506055474473	-15_-15	9.5
1701	Ecd_20141010_P2	-15_-15	137	deltaCheck	-0.00109874025810675	0.000129703207344719	-0.0000600072324140987	0.000100652655366717	9.50472222222222	0.0118421448519287	-0.0158185537144444	0.0152578055379538	-0.0155706279213057	-15_-15	9.5
1702	Ecd_20141010_P2	-15_-15	137	dqtot	0.0137380044309349	0.0038468003678974	0.00216107063098388	-0.000789666970796912	9.50472222222222	-0.110440059743154	-0.0660337661289425	-0.12488543718144	-0.0627292641248536	-15_-15	9.5
1703	Ecd_20141010_P2	-15_-15	137	nu	0.0126392641728281	0.00397650357524211	0.00210106339856979	-0.000689014315430195	9.50472222222222	-0.0985979148912251	-0.0818523198433869	-0.109627631643486	-0.0782998920461592	-15_-15	9.5
1704	Ecd_20141010_P2	-15_-15	137	Q	0.00099050522577909	-0.017004822239161	-0.0164324563690784	-0.0232766292957045	9.50472222222222	-1.08401418394354	-2.87053254069851	-1.13363372916024	-2.88007243815803	-15_-15	9.5
1705	Ecd_20141010_P2	-15_-15	137	ShearCD	0	0	0	0	9.50472222222222	-0.0252074422648933	-0.0207086217418568	-0.0357009950335287	-0.0163831756632395	-15_-15	9.5
1706	Ecd_20141010_P2	-15_-15	137	ShearCE	-0.0190030927965325	0.00154864024533389	-0.00183048968952027	-0.000821394461590188	9.50472222222222	-0.0515595448149101	-0.00568159120931841	-0.0547222884821987	-0.00878400961602665	-15_-15	9.5
1707	Ecd_20141010_P2	-15_-15	137	ShearT1	0.0294776781180341	0.00377392482689932	0.00369162710929328	0.0000227748781122323	9.50472222222222	-0.0266085075545817	-0.0553809391876234	-0.0224506376285077	-0.046854459105178	-15_-15	9.5
1708	Ecd_20141010_P2	-15_-15	137	ShearT2	0	0	0	0	9.50472222222222	0.00406488148448477	0.000619381138373357	0.00416170972221398	0.000571962665168595	-15_-15	9.5
1709	Ecd_20141010_P2	-15_-15	137	sumContrib	0.0137380044309349	0.0038468003678974	0.00216107063098388	-0.000789666970796913	9.50472222222222	-0.110440059743154	-0.0660337661289425	-0.12488543718144	-0.0627292641248536	-15_-15	9.5
1710	Ecd_20141010_P2	-15_-15	137	u	0.0124369459927129	0.0181049208577352	0.00152926364791632	0.00126072593074309	9.50472222222222	0.0729223553408391	-0.146331917292347	0.0463381177638969	-0.147376621999868	-15_-15	9.5
1711	Ecd_20141010_P2	-15_-15	138	cagc	-0.00179039204225174	-0.000944712316765718	0.000185268967923652	-0.000238492617003156	9.58805555555555	-0.0270654266294402	0.00830167463243644	-0.0257228446385881	0.00402160433464412	-15_-15	9.58333333333333
1712	Ecd_20141010_P2	-15_-15	138	CEwithCT	0.0297326390119887	-0.0192900423086805	-0.0000630445625127117	-0.000578767326170608	9.58805555555555	-0.0234128789873818	-0.026516324783708	-0.0560237171840186	-0.010837837496942	-15_-15	9.58333333333333
1713	Ecd_20141010_P2	-15_-15	138	correlationEffects	-0.00444025290316149	-0.00267113771254647	0.000412678752570003	-0.000673655973082267	9.58805555555555	-0.0139837263119546	0.0139915584246453	-0.0145221628675418	0.00952182217608446	-15_-15	9.58333333333333
1714	Ecd_20141010_P2	-15_-15	138	crc	-0.00264986086090974	-0.00172642539578076	0.00022740978464635	-0.000435163356079111	9.58805555555555	0.0130817003174856	0.00568988379220884	0.0112006817710463	0.00550021784144034	-15_-15	9.58333333333333
1715	Ecd_20141010_P2	-15_-15	138	ct	0.000014665466868393	-0.0000118405097601922	-0.0000672988842322651	0.0000127870760342616	9.58805555555555	-0.00157130771759197	-0.00155653177546929	-0.00130568302353946	-0.00146227347871047	-15_-15	9.58333333333333
1716	Ecd_20141010_P2	-15_-15	138	deltaCheck	0.0000190467780508668	0.00063689430642053	0.0000533887994625009	0.000171297857313845	9.58805555555555	0.0118611916299796	-0.0151816594080239	0.0153111943374163	-0.0153993300639918	-15_-15	9.58333333333333
1717	Ecd_20141010_P2	-15_-15	138	dqtot	0.00893054937870003	-0.00112096293788433	0.00274258399271083	-0.000445185749256522	9.58805555555555	-0.101509510364454	-0.0671547290668268	-0.122142853188729	-0.0631744498741101	-15_-15	9.58333333333333
1718	Ecd_20141010_P2	-15_-15	138	nu	0.00894959615675089	-0.000484068631463801	0.00279597279217333	-0.000273887891942677	9.58805555555555	-0.0896483187344742	-0.0823363884748507	-0.106831658851313	-0.0785737799381019	-15_-15	9.58333333333333
1719	Ecd_20141010_P2	-15_-15	138	Q	-0.0180125875707534	-0.0154561819938271	-0.0182629460585987	-0.0240980237572947	9.58805555555555	-1.10202677151429	-2.88598872269234	-1.15189667521884	-2.90417046191533	-15_-15	9.58333333333333
1720	Ecd_20141010_P2	-15_-15	138	ShearCD	0	0	0	0	9.58805555555555	-0.0252074422648933	-0.0207086217418568	-0.0357009950335287	-0.0163831756632395	-15_-15	9.58333333333333
1721	Ecd_20141010_P2	-15_-15	138	ShearCE	0.0297179735451203	-0.0192782017989203	0.00000425432171955245	-0.00059155440220487	9.58805555555555	-0.0218415712697898	-0.0249597930082387	-0.0547180341604792	-0.00937556401823152	-15_-15	9.58333333333333
1722	Ecd_20141010_P2	-15_-15	138	ShearT1	-0.0163618367301272	0.0208402170833426	0.00239294980265354	0.000807237549996353	9.58805555555555	-0.0429703442847089	-0.0345407221042808	-0.0200576878258541	-0.0460472215551817	-15_-15	9.58333333333333
1723	Ecd_20141010_P2	-15_-15	138	ShearT2	0	0	0	0	9.58805555555555	0.00406488148448477	0.000619381138373357	0.00416170972221398	0.000571962665168595	-15_-15	9.58333333333333
1724	Ecd_20141010_P2	-15_-15	138	sumContrib	0.00893054937870003	-0.00112096293788433	0.00274258399271083	-0.000445185749256522	9.58805555555555	-0.101509510364454	-0.0671547290668269	-0.122142853188729	-0.0631744498741102	-15_-15	9.58333333333333
1725	Ecd_20141010_P2	-15_-15	138	u	0.00969871252958895	-0.000854118533677852	0.00467292167250821	0.00104560546723484	9.58805555555555	0.0826210678704281	-0.147186035826025	0.0510110394364051	-0.146331016532634	-15_-15	9.58333333333333
1726	Ecd_20141010_P2	-15_-15	139	cagc	-0.00112430782086728	0.00173216319081072	-0.000196190148122668	-0.000324777443799162	9.67138888888889	-0.0281897344503075	0.0100338378232472	-0.0259190347867108	0.00369682689084495	-15_-15	9.66666666666667
1727	Ecd_20141010_P2	-15_-15	139	CEwithCT	-0.0394476347414655	0.0089976763195073	0.0000131342708275476	0.00244790299498403	9.67138888888889	-0.0628605137288473	-0.0175186484642007	-0.0560105829131911	-0.00838993450195793	-15_-15	9.66666666666667
1728	Ecd_20141010_P2	-15_-15	139	correlationEffects	0.00114711905887105	-0.00256091713212007	-0.0000533821793379286	-0.00110688319356277	9.67138888888889	-0.0128366072530836	0.0114306412925252	-0.0145755450468797	0.00841493898252168	-15_-15	9.66666666666667
1729	Ecd_20141010_P2	-15_-15	139	crc	0.00227142687973832	-0.00429308032293079	0.00014280796878474	-0.000782105749763611	9.67138888888889	0.015353127197224	0.00139680346927805	0.0113434897398311	0.00471811209167673	-15_-15	9.66666666666667
1730	Ecd_20141010_P2	-15_-15	139	ct	0.0002561706169007	0.0000308903980129734	-0.000128855416635027	0.0000672275457301446	9.67138888888889	-0.00131513710069127	-0.00152564137745632	-0.00143453844017449	-0.00139504593298033	-15_-15	9.66666666666667
1731	Ecd_20141010_P2	-15_-15	139	deltaCheck	0.000972993625382319	0.000701219399286907	0.0000477259979521246	0.0000457995295832424	9.67138888888889	0.0128341852553619	-0.014480440008737	0.0153589203353684	-0.0153535305344086	-15_-15	9.66666666666667
1732	Ecd_20141010_P2	-15_-15	139	dqtot	-0.0118095639769277	-0.0100398594997268	0.0020332403423508	-0.0000881475249099436	9.67138888888889	-0.113319074341381	-0.0771945885665536	-0.120109612846378	-0.0632625973990201	-15_-15	9.66666666666667
1733	Ecd_20141010_P2	-15_-15	139	nu	-0.0108365703515454	-0.00933864010043988	0.00208096634030293	-0.000042347995326701	9.67138888888889	-0.10048488908602	-0.0916750285752906	-0.10475069251101	-0.0786161279334286	-15_-15	9.66666666666667
1734	Ecd_20141010_P2	-15_-15	139	Q	0.0117053859743669	-0.0347343837927474	-0.0182586917368791	-0.0246895781594996	9.67138888888889	-1.09032138553993	-2.92072310648509	-1.17015536695572	-2.92886004007483	-15_-15	9.66666666666667
1735	Ecd_20141010_P2	-15_-15	139	ShearCD	0	0	0	0	9.67138888888889	-0.0252074422648933	-0.0207086217418568	-0.0357009950335287	-0.0163831756632395	-15_-15	9.66666666666667
1736	Ecd_20141010_P2	-15_-15	139	ShearCE	-0.0397038053583662	0.00896678592149433	0.000141989687462575	0.00238067544925389	9.67138888888889	-0.061545376628156	-0.0159930070867443	-0.0545760444730166	-0.00699488856897763	-15_-15	9.66666666666667
1737	Ecd_20141010_P2	-15_-15	139	ShearT1	0.0264909517056667	-0.016476618687114	0.00207348825086118	-0.0014291673263312	9.67138888888889	-0.0164793925790422	-0.0510173407913948	-0.0179841995749929	-0.0474763888815129	-15_-15	9.66666666666667
1738	Ecd_20141010_P2	-15_-15	139	ShearT2	0	0	0	0	9.67138888888889	0.00406488148448477	0.000619381138373357	0.00416170972221398	0.000571962665168595	-15_-15	9.66666666666667
1739	Ecd_20141010_P2	-15_-15	139	sumContrib	-0.0118095639769277	-0.0100398594997268	0.0020332403423508	-0.000088147524909944	9.67138888888889	-0.113319074341381	-0.0771945885665537	-0.120109612846378	-0.0632625973990201	-15_-15	9.66666666666667
1740	Ecd_20141010_P2	-15_-15	139	u	-0.0123281617257425	-0.0125787681590996	0.00381737603341721	0.00233229242381647	9.67138888888889	0.0702929061446856	-0.159764803985125	0.0548284154698223	-0.143998724108817	-15_-15	9.66666666666667
1741	Ecd_20141010_P2	-15_-15	140	cagc	-0.00159264817279752	-0.00288576567528847	-0.000642008511443792	-0.000302193397572413	9.75472222222222	-0.029782382623105	0.0071480721479587	-0.0265610432981546	0.00339463349327254	-15_-15	9.75
1742	Ecd_20141010_P2	-15_-15	140	CEwithCT	-0.0085786618512537	0.00608443283722126	0.00225835718702462	-0.00150877999572594	9.75472222222222	-0.071439175580101	-0.0114342156269794	-0.0537522257261665	-0.00989871449768386	-15_-15	9.75
1743	Ecd_20141010_P2	-15_-15	140	correlationEffects	-0.00317377263265132	0.000472224378714715	-0.00072770826834303	-0.000465341378041418	9.75472222222222	-0.0160103798857349	0.0119028656712399	-0.0153032533152228	0.00794959760448027	-15_-15	9.75
1744	Ecd_20141010_P2	-15_-15	140	crc	-0.00158112445985379	0.00335799005400318	-0.0000856997568992377	-0.000163147980469005	9.75472222222222	0.0137720027373702	0.00475479352328123	0.0112577899829318	0.00455496411120773	-15_-15	9.75
1745	Ecd_20141010_P2	-15_-15	140	ct	-0.000308732693024528	0.000302826744174932	-0.000153257935426819	0.0000687264048374028	9.75472222222222	-0.00162386979371579	-0.00122281463328139	-0.00158779637560131	-0.00132631952814292	-15_-15	9.75
1746	Ecd_20141010_P2	-15_-15	140	deltaCheck	0.000978060757476094	-0.000124901342739783	0.000234527750682742	0.0000486927141257718	9.75472222222222	0.013812246012838	-0.0146053413514767	0.0155934480860512	-0.0153048378202828	-15_-15	9.75
1747	Ecd_20141010_P2	-15_-15	140	dqtot	-0.00228629559575729	-0.00229708764512906	0.000649038440243066	0.000117803278777353	9.75472222222222	-0.115605369937139	-0.0794916762116827	-0.119460574406135	-0.0631447941202427	-15_-15	9.75
1748	Ecd_20141010_P2	-15_-15	140	nu	-0.00130823483828119	-0.00242198898786884	0.000883566190925807	0.000166495992903125	9.75472222222222	-0.101793123924301	-0.0940970175631594	-0.103867126320084	-0.0784496319405255	-15_-15	9.75
1749	Ecd_20141010_P2	-15_-15	140	Q	-0.0279984193839993	-0.0257675978712531	-0.0181167020494165	-0.0223089027102457	9.75472222222222	-1.11831980492393	-2.94649070435634	-1.18827206900514	-2.95116894278507	-15_-15	9.75
1750	Ecd_20141010_P2	-15_-15	140	ShearCD	0	0	0	0	9.75472222222222	-0.0252074422648933	-0.0207086217418568	-0.0357009950335287	-0.0163831756632395	-15_-15	9.75
1751	Ecd_20141010_P2	-15_-15	140	ShearCE	-0.00826992915822917	0.00578160609304633	0.00241161512245144	-0.00157750640056334	9.75472222222222	-0.0698153057863852	-0.010211400993698	-0.0521644293505652	-0.00857239496954097	-15_-15	9.75
1752	Ecd_20141010_P2	-15_-15	140	ShearT1	0.00946613888814773	-0.00885374486106503	-0.000881610478438527	0.00209192465254471	9.75472222222222	-0.00701325369089444	-0.0598710856524598	-0.0188658100534315	-0.0453844642289682	-15_-15	9.75
[truncated: 335,658 more rows]
