# Supplementary material for: Self-organized patterning of cell morphology via mechanosensitive feedback
Source: eLife. 2021 Mar 26;10:e57964. doi: 10.7554/eLife.57964 (PMC8133777; doi:10.7554/eLife.57964)
Supplement: Figure 2—source data 2. [file elife-57964-fig2-data2.zip › Figure2_SourceData2_CumSumOfAnisotropic_ROI_EachMovie.csv]

	movie	roi	frame	dt	accumulatedtimeInHour	elapsedTimeGrp	component	value	value.ma	value.cumsum	value.ma.cumsum
1	Ecd_20141010_P2	blade	24	0.0833333333333335	0	0	shear_CD_RR	0.000000000000000655725473919233	-0.0000146613816372557	0	0
2	Ecd_20141010_P2	blade	25	0.083333333333333	0.083333333333333	0.0833333333333333	shear_CD_RR	0.000491019488500867	0.000067389666275961	0.000491019488500867	0.000067389666275961
3	Ecd_20141010_P2	blade	26	0.0833333333333335	0.166666666666667	0.166666666666667	shear_CD_RR	-0.000183644602211885	0.0000698623640062643	0.000307374886288982	0.000137252030282225
4	Ecd_20141010_P2	blade	27	0.0833333333333335	0.25	0.25	shear_CD_RR	-0.000165891902596735	0.0000698623640061545	0.000141482983692248	0.00020711439428838
5	Ecd_20141010_P2	blade	28	0.083333333333333	0.333333333333333	0.333333333333333	shear_CD_RR	0.0000363326164399408	0.0000892827889298516	0.000177815600132188	0.000296397183218231
6	Ecd_20141010_P2	blade	29	0.0833333333333335	0.416666666666667	0.416666666666667	shear_CD_RR	-0.000249216747019661	0.000121153822548146	-0.0000714011468874731	0.000417551005766378
7	Ecd_20141010_P2	blade	30	0.119444444444444	0.536111111111111	0.5	shear_CD_RR	0.000720113269051435	0.0000710477108458887	0.000648712122163962	0.000488598716612266
8	Ecd_20141010_P2	blade	31	0.0833333333333335	0.619444444444444	0.583333333333333	shear_CD_RR	0.000000000000000648786580015326	-0.0000349061727834627	0.000648712122164611	0.000453692543828804
9	Ecd_20141010_P2	blade	32	0.083333333333333	0.702777777777778	0.666666666666667	shear_CD_RR	-0.0000000000000000138777878078145	0.00000149407308939052	0.000648712122164597	0.000455186616918194
10	Ecd_20141010_P2	blade	33	0.0833333333333335	0.786111111111111	0.75	shear_CD_RR	0.000140377543482697	-0.0000208571265901204	0.000789089665647294	0.000434329490328074
11	Ecd_20141010_P2	blade	34	0.0833333333333335	0.869444444444444	0.833333333333333	shear_CD_RR	0.000543602382381658	0.0000293569964639927	0.00133269204802895	0.000463686486792066
12	Ecd_20141010_P2	blade	35	0.083333333333333	0.952777777777778	0.916666666666667	shear_CD_RR	-0.000551167228724177	0.0000520130643748612	0.000781524819304776	0.000515699551166928
13	Ecd_20141010_P2	blade	36	0.0833333333333335	1.03611111111111	1	shear_CD_RR	-0.000674473231421998	-0.0000134517782662591	0.000107051587882778	0.000502247772900669
14	Ecd_20141010_P2	blade	37	0.0833333333333335	1.11944444444444	1.08333333333333	shear_CD_RR	0.000216758102389501	-0.0000370014789457273	0.000323809690272278	0.000465246293954941
15	Ecd_20141010_P2	blade	38	0.083333333333333	1.20277777777778	1.16666666666667	shear_CD_RR	-0.000411755099071355	-0.0000370014789458008	-0.0000879454087990769	0.00042824481500914
16	Ecd_20141010_P2	blade	39	0.0833333333333335	1.28611111111111	1.25	shear_CD_RR	0.000588687970035185	-0.0000857747356691231	0.000500742561236108	0.000342470079340017
17	Ecd_20141010_P2	blade	40	0.0833333333333335	1.36944444444444	1.33333333333333	shear_CD_RR	-0.000000000000000107552855510562	-0.000153665510146433	0.000500742561236001	0.000188804569193585
18	Ecd_20141010_P2	blade	41	0.083333333333333	1.45277777777778	1.41666666666667	shear_CD_RR	-0.000000000000000888178419700125	-0.000171007036049275	0.000500742561235112	0.000017797533144309
19	Ecd_20141010_P2	blade	42	0.0841666666666669	1.53694444444444	1.5	shear_CD_RR	-0.000259046707473502	-0.000109691287738202	0.00024169585376161	-0.0000918937545938934
20	Ecd_20141010_P2	blade	43	0.0830555555555557	1.62	1.58333333333333	shear_CD_RR	-0.000000000000000822258927613007	-0.0000159191576998901	0.000241695853760788	-0.000107812912293783
21	Ecd_20141010_P2	blade	44	0.083333333333333	1.70333333333333	1.66666666666667	shear_CD_RR	-0.000396128280473848	0.0000763005630324755	-0.00015443242671306	-0.0000315123492613079
22	Ecd_20141010_P2	blade	45	0.0833333333333335	1.78666666666667	1.75	shear_CD_RR	-0.000203196136868748	0.000114243195057995	-0.000357628563581808	0.0000827308457966874
23	Ecd_20141010_P2	blade	46	0.0833333333333335	1.87	1.83333333333333	shear_CD_RR	-0.000741924013655446	0.000121200296021139	-0.00109955257723725	0.000203931141817826
24	Ecd_20141010_P2	blade	47	0.0833333333333335	1.95333333333333	1.91666666666667	shear_CD_RR	-0.000000000000000194289029309402	0.00012117495571715	-0.00109955257723745	0.000325106097534976
25	Ecd_20141010_P2	blade	48	0.083333333333333	2.03666666666667	2	shear_CD_RR	0.00124825153281094	0.000121149206363223	0.000148698955573488	0.000446255303898199
26	Ecd_20141010_P2	blade	49	0.083333333333333	2.12	2.08333333333333	shear_CD_RR	0.000602661828984666	0.000121149206363294	0.000751360784558154	0.000567404510261493
27	Ecd_20141010_P2	blade	50	0.0833333333333339	2.20333333333333	2.16666666666667	shear_CD_RR	0.0010060569223159	0.000158626443926245	0.00175741770687406	0.000726030954187738
28	Ecd_20141010_P2	blade	51	0.083333333333333	2.28666666666667	2.25	shear_CD_RR	0.0000765281105944704	0.00017699555064065	0.00183394581746853	0.000903026504828389
29	Ecd_20141010_P2	blade	52	0.083333333333333	2.37	2.33333333333333	shear_CD_RR	-0.000000278743344760135	0.00022830058663638	0.00183366707412377	0.00113132709146477
30	Ecd_20141010_P2	blade	53	0.0833333333333339	2.45333333333333	2.41666666666667	shear_CD_RR	-0.000259329950366705	0.000228300586636512	0.00157433712375706	0.00135962767810128
31	Ecd_20141010_P2	blade	54	0.083333333333333	2.53666666666667	2.5	shear_CD_RR	-0.0000000000000000416333634234434	0.000112552573471683	0.00157433712375702	0.00147218025157296
32	Ecd_20141010_P2	blade	55	0.083333333333333	2.62	2.58333333333333	shear_CD_RR	0.0000161213327186174	0.000058062723310512	0.00159045845647564	0.00153024297488347
33	Ecd_20141010_P2	blade	56	0.0833333333333339	2.70333333333333	2.66666666666667	shear_CD_RR	-0.00000113596301029584	-0.000069577220016751	0.00158932249346534	0.00146066575486672
34	Ecd_20141010_P2	blade	57	0.083333333333333	2.78666666666667	2.75	shear_CD_RR	-0.00017756861770242	-0.0000720706255731121	0.00141175387576292	0.00138859512929361
35	Ecd_20141010_P2	blade	58	0.083333333333333	2.87	2.83333333333333	shear_CD_RR	0.00000000000000125593979660721	-0.000105866028590566	0.00141175387576418	0.00128272910070305
36	Ecd_20141010_P2	blade	59	0.0833333333333339	2.95333333333333	2.91666666666667	shear_CD_RR	-0.000024976612002181	-0.000102497125062386	0.001386777263762	0.00118023197564066
37	Ecd_20141010_P2	blade	60	0.083333333333333	3.03666666666667	3	shear_CD_RR	0.000003273477211789	-0.000108874372775768	0.00139005074097379	0.00107135760286489
38	Ecd_20141010_P2	blade	61	0.083333333333333	3.12	3.08333333333333	shear_CD_RR	-0.00039798245428399	-0.000137451430519634	0.000992068286689796	0.000933906172345257
39	Ecd_20141010_P2	blade	62	0.0833333333333339	3.20333333333333	3.16666666666667	shear_CD_RR	0.0000491006494744983	-0.000156122318998139	0.00104116893616429	0.000777783853347118
40	Ecd_20141010_P2	blade	63	0.083333333333333	3.28666666666667	3.25	shear_CD_RR	-0.000372028176536754	-0.0000928342313184139	0.00066914075962754	0.000684949622028704
41	Ecd_20141010_P2	blade	64	0.083333333333333	3.37	3.33333333333333	shear_CD_RR	-0.000222272011556723	-0.000175980422710523	0.000446868748070817	0.000508969199318181
42	Ecd_20141010_P2	blade	65	0.0833333333333339	3.45333333333333	3.41666666666667	shear_CD_RR	-0.0000701497248472432	-0.000163062548200094	0.000376719023223573	0.000345906651118087
43	Ecd_20141010_P2	blade	66	0.083333333333333	3.53666666666667	3.5	shear_CD_RR	-0.000298226302463914	-0.00012679005749351	0.0000784927207596597	0.000219116593624577
44	Ecd_20141010_P2	blade	67	0.083333333333333	3.62	3.58333333333333	shear_CD_RR	-0.000206515736273852	-0.0000974245648591774	-0.000128023015514192	0.000121692028765399
45	Ecd_20141010_P2	blade	68	0.0833333333333339	3.70333333333333	3.66666666666667	shear_CD_RR	0.000518600346774561	-0.0000517203522217534	0.000390577331260369	0.0000699716765436459
46	Ecd_20141010_P2	blade	69	0.083333333333333	3.78666666666667	3.75	shear_CD_RR	-0.000914608105311944	0.00001560221749264	-0.000524030774051575	0.0000855738940362859
47	Ecd_20141010_P2	blade	70	0.083333333333333	3.87	3.83333333333333	shear_CD_RR	0.000117120007612541	0.000103307219381252	-0.000406910766439034	0.000188881113417538
48	Ecd_20141010_P2	blade	71	0.0833333333333339	3.95333333333333	3.91666666666667	shear_CD_RR	0.000402270874984206	0.000145276709333263	-0.00000463989145482735	0.000334157822750801
49	Ecd_20141010_P2	blade	72	0.083333333333333	4.03666666666667	4	shear_CD_RR	-0.0000749620353063286	0.000153758332747092	-0.000079601926761156	0.000487916155497893
50	Ecd_20141010_P2	blade	73	0.083333333333333	4.12	4.08333333333333	shear_CD_RR	0.000551846988486163	0.00011969472656419	0.000472245061725007	0.000607610882062083
51	Ecd_20141010_P2	blade	74	0.0833333333333339	4.20333333333333	4.16666666666667	shear_CD_RR	0.000368520090321574	0.0000649055908106667	0.00084076515204658	0.00067251647287275
52	Ecd_20141010_P2	blade	75	0.083333333333333	4.28666666666667	4.25	shear_CD_RR	0.00074248300921801	0.000160497035943117	0.00158324816126459	0.000833013508815867
53	Ecd_20141010_P2	blade	76	0.083333333333333	4.37	4.33333333333333	shear_CD_RR	0.000391514664624872	0.0000643361185617271	0.00197476282588946	0.000897349627377594
54	Ecd_20141010_P2	blade	77	0.0833333333333339	4.45333333333333	4.41666666666667	shear_CD_RR	-0.000204928444911788	0.00010083951951535	0.00176983438097767	0.000998189146892944
55	Ecd_20141010_P2	blade	78	0.083333333333333	4.53666666666667	4.5	shear_CD_RR	-0.000581215404285775	0.00012073208497316	0.0011886189766919	0.0011189212318661
56	Ecd_20141010_P2	blade	79	0.083333333333333	4.62	4.58333333333333	shear_CD_RR	-0.0000840801465141969	0.0000831659002029185	0.0011045388301777	0.00120208713206902
57	Ecd_20141010_P2	blade	80	0.0833333333333339	4.70333333333333	4.66666666666667	shear_CD_RR	0.000136897791145008	-0.0000241100541637538	0.00124143662132271	0.00117797707790527
58	Ecd_20141010_P2	blade	81	0.083333333333333	4.78666666666667	4.75	shear_CD_RR	-0.000940650083582746	-0.000060738233181128	0.000300786537739964	0.00111723884472414
59	Ecd_20141010_P2	blade	82	0.083333333333333	4.87	4.83333333333333	shear_CD_RR	0.000803808285474057	-0.000019365787834941	0.00110459482321402	0.0010978730568892
60	Ecd_20141010_P2	blade	83	0.0833333333333339	4.95333333333333	4.91666666666667	shear_CD_RR	0.000143856184729584	0.00000314866990680066	0.00124845100794361	0.001101021726796
61	Ecd_20141010_P2	blade	84	0.083333333333333	5.03666666666667	5	shear_CD_RR	0.000138618956013505	0.0000695487605548856	0.00138706996395711	0.00117057048735089
62	Ecd_20141010_P2	blade	85	0.083333333333333	5.12	5.08333333333333	shear_CD_RR	-0.000811515407711821	0.0000692538471582856	0.000575554556245288	0.00123982433450917
63	Ecd_20141010_P2	blade	86	0.0833333333333339	5.20333333333333	5.16666666666667	shear_CD_RR	0.000339573040026894	0.0000137088042497608	0.000915127596272183	0.00125353313875893
64	Ecd_20141010_P2	blade	87	0.083333333333333	5.28666666666667	5.25	shear_CD_RR	0.000846611563432929	0.000196109968321424	0.00176173915970511	0.00144964310708036
65	Ecd_20141010_P2	blade	88	0.083333333333333	5.37	5.33333333333333	shear_CD_RR	0.0000427305902473696	0.00013747932738574	0.00180446974995248	0.0015871224344661
66	Ecd_20141010_P2	blade	89	0.0833333333333339	5.45333333333333	5.41666666666667	shear_CD_RR	0.00014918559284316	0.00012853297087438	0.00195365534279564	0.00171565540534048
67	Ecd_20141010_P2	blade	90	0.083333333333333	5.53666666666667	5.5	shear_CD_RR	-0.0000873241938767963	0.000155118176283229	0.00186633114891884	0.0018707735816237
68	Ecd_20141010_P2	blade	91	0.083333333333333	5.62	5.58333333333333	shear_CD_RR	-0.000474097680848766	0.000233288852938417	0.00139223346807008	0.00210406243456212
69	Ecd_20141010_P2	blade	92	0.0833333333333339	5.70333333333333	5.66666666666667	shear_CD_RR	0.00106576272120554	0.000196695461424431	0.00245799618927562	0.00230075789598655
70	Ecd_20141010_P2	blade	93	0.083333333333333	5.78666666666667	5.75	shear_CD_RR	0.000158871235181539	0.000102533143126723	0.00261686742445716	0.00240329103911328
71	Ecd_20141010_P2	blade	94	0.083333333333333	5.87	5.83333333333333	shear_CD_RR	0.000045446263104619	0.00012311673235022	0.00266231368756178	0.0025264077714635
72	Ecd_20141010_P2	blade	95	0.0833333333333339	5.95333333333333	5.91666666666667	shear_CD_RR	0.000431056215510844	0.0000544804464528785	0.00309336990307263	0.00258088821791637
73	Ecd_20141010_P2	blade	96	0.0833333333333321	6.03666666666667	6	shear_CD_RR	0.0000483620354952488	0.0000778111912439836	0.00314173193856787	0.00265869940916036
74	Ecd_20141010_P2	blade	97	0.0833333333333339	6.12	6.08333333333333	shear_CD_RR	-0.0000629542666269467	0.000158694485141597	0.00307877767194093	0.00281739389430196
75	Ecd_20141010_P2	blade	98	0.0833333333333339	6.20333333333333	6.16666666666667	shear_CD_RR	-0.000189173937841861	0.0000393814740064294	0.00288960373409907	0.00285677536830838
76	Ecd_20141010_P2	blade	99	0.0833333333333321	6.28666666666667	6.25	shear_CD_RR	0.000269150071705838	-0.0000377978416678286	0.00315875380580491	0.00281897752664056
77	Ecd_20141010_P2	blade	100	0.0833333333333339	6.37	6.33333333333333	shear_CD_RR	-0.000605813552027601	-0.0000451955577666988	0.0025529402537773	0.00277378196887386
78	Ecd_20141010_P2	blade	101	0.0833333333333339	6.45333333333333	6.41666666666667	shear_CD_RR	0.00016931399882536	-0.000195858852911765	0.00272225425260266	0.00257792311596209
79	Ecd_20141010_P2	blade	102	0.0833333333333321	6.53666666666667	6.5	shear_CD_RR	0.000415618552024981	-0.000156718175835001	0.00313787280462765	0.00242120494012709
80	Ecd_20141010_P2	blade	103	0.0833333333333339	6.62	6.58333333333333	shear_CD_RR	-0.000246680401281299	-0.000150995060687179	0.00289119240334635	0.00227020987943991
81	Ecd_20141010_P2	blade	104	0.0833333333333339	6.70333333333333	6.66666666666667	shear_CD_RR	-0.000690101237235299	-0.000143842760441537	0.00220109116611105	0.00212636711899838
82	Ecd_20141010_P2	blade	105	0.0833333333333321	6.78666666666667	6.75	shear_CD_RR	-0.0000359286139829523	-0.00012148609747721	0.00216516255212809	0.00200488102152117
83	Ecd_20141010_P2	blade	106	0.0833333333333339	6.87	6.83333333333333	shear_CD_RR	-0.00122624003108488	-0.0000995420067736679	0.000938922521043214	0.0019053390147475
84	Ecd_20141010_P2	blade	107	0.0833333333333339	6.95333333333333	6.91666666666667	shear_CD_RR	0.000478909483339653	-0.000125488804206708	0.00141783200438287	0.00177985021054079
85	Ecd_20141010_P2	blade	108	0.0833333333333321	7.03666666666667	7	shear_CD_RR	-0.000000000000000908995101411847	-0.000106938665707399	0.00141783200438196	0.00167291154483339
86	Ecd_20141010_P2	blade	109	0.0833333333333339	7.12	7.08333333333333	shear_CD_RR	-0.000110498635139795	-0.000121116820124155	0.00130733336924216	0.00155179472470924
87	Ecd_20141010_P2	blade	110	0.0833333333333339	7.20333333333333	7.16666666666667	shear_CD_RR	0.000515073364313438	-0.00000597109772404015	0.0018224067335556	0.0015458236269852
88	Ecd_20141010_P2	blade	111	0.0833333333333321	7.28666666666667	7.25	shear_CD_RR	-0.000364428554288643	-0.0000322419082533113	0.00145797817926696	0.00151358171873188
89	Ecd_20141010_P2	blade	112	0.0833333333333339	7.37	7.33333333333333	shear_CD_RR	-0.000116100772938083	0.0000511727166775805	0.00134187740632888	0.00156475443540946
90	Ecd_20141010_P2	blade	113	0.0833333333333339	7.45333333333333	7.41666666666667	shear_CD_RR	0.00061967007551738	-0.000107205418611214	0.00196154748184625	0.00145754901679825
91	Ecd_20141010_P2	blade	114	0.0833333333333321	7.53666666666667	7.5	shear_CD_RR	-0.000402640099865618	-0.000106456330354722	0.00155890738198064	0.00135109268644353
92	Ecd_20141010_P2	blade	115	0.0833333333333339	7.62	7.58333333333333	shear_CD_RR	0.000576501709165969	-0.0000462454719233189	0.00213540909114661	0.00130484721452021
93	Ecd_20141010_P2	blade	116	0.0833333333333339	7.70333333333333	7.66666666666667	shear_CD_RR	-0.000324907529804935	-0.0000942179322865163	0.00181050156134167	0.00121062928223369
94	Ecd_20141010_P2	blade	117	0.0833333333333321	7.78666666666667	7.75	shear_CD_RR	-0.000308679156845071	-0.0000554779508816753	0.0015018224044966	0.00115515133135202
95	Ecd_20141010_P2	blade	118	0.0833333333333339	7.87	7.83333333333333	shear_CD_RR	-0.00126325000483708	0.00000202653446493977	0.000238572399659517	0.00115717786581696
96	Ecd_20141010_P2	blade	119	0.0833333333333339	7.95333333333333	7.91666666666667	shear_CD_RR	0.00000823997082050054	-0.0000465856850681839	0.000246812370480017	0.00111059218074877
97	Ecd_20141010_P2	blade	120	0.0833333333333321	8.03666666666667	8	shear_CD_RR	0.000551820807605637	-0.0000564374082808461	0.000798633178085654	0.00105415477246793
98	Ecd_20141010_P2	blade	121	0.0833333333333339	8.12	8.08333333333333	shear_CD_RR	-0.0000126236996817325	-0.000114222970735782	0.000786009478403921	0.000939931801732146
99	Ecd_20141010_P2	blade	122	0.0833333333333339	8.20333333333333	8.16666666666667	shear_CD_RR	0.0000617112411646081	-0.0000656176147495664	0.000847720719568529	0.00087431418698258
100	Ecd_20141010_P2	blade	123	0.0894444444444442	8.29277777777778	8.33333333333333	shear_CD_RR	0.000516448565874683	-0.0000275394297616222	0.00136416928544321	0.000846774757220958
101	Ecd_20141010_P2	blade	124	0.0833333333333339	8.37611111111111	8.41666666666667	shear_CD_RR	0.0000849356606530197	0.000023073498445216	0.00144910494609623	0.000869848255666174
102	Ecd_20141010_P2	blade	125	0.0833333333333321	8.45944444444444	8.5	shear_CD_RR	-0.000511009055204903	0.0000728687830075262	0.000938095890891329	0.0009427170386737
103	Ecd_20141010_P2	blade	126	0.0833333333333339	8.54277777777778	8.58333333333333	shear_CD_RR	-0.0000591394778383242	0.0000562501134093723	0.000878956413053005	0.000998967152083072
104	Ecd_20141010_P2	blade	127	0.0833333333333339	8.62611111111111	8.66666666666667	shear_CD_RR	0.000209751386043434	0.0000571905520687574	0.00108870779909644	0.00105615770415183
105	Ecd_20141010_P2	blade	128	0.128611111111111	8.75472222222222	8.75	shear_CD_RR	0.000110180878022316	-0.00000943657143046764	0.00119888867711876	0.00104672113272136
106	Ecd_20141010_P2	blade	129	0.0833333333333321	8.83805555555555	8.83333333333333	shear_CD_RR	-0.000706507794561863	-0.0000400060737362617	0.000492380882556893	0.0010067150589851
107	Ecd_20141010_P2	blade	130	0.0833333333333339	8.92138888888889	8.91666666666667	shear_CD_RR	0.000555988101005912	-0.000038634316070567	0.00104836898356281	0.000968080742914533
108	Ecd_20141010_P2	blade	131	0.0833333333333339	9.00472222222222	9	shear_CD_RR	0.000369015442025944	-0.0000579960820831504	0.00141738442558875	0.000910084660831383
109	Ecd_20141010_P2	blade	132	0.0833333333333321	9.08805555555555	9.08333333333333	shear_CD_RR	-0.00000227887442849628	-0.0000586931351294819	0.00141510555116025	0.000851391525701901
110	Ecd_20141010_P2	blade	133	0.0833333333333339	9.17138888888889	9.16666666666667	shear_CD_RR	-0.000671187117326867	-0.0000982864853378833	0.000743918433833386	0.000753105040364017
111	Ecd_20141010_P2	blade	134	0.0833333333333339	9.25472222222222	9.25	shear_CD_RR	0.000180184040510949	-0.0000950489640001742	0.000924102474344334	0.000658056076363843
112	Ecd_20141010_P2	blade	135	0.0833333333333321	9.33805555555555	9.33333333333333	shear_CD_RR	0.000100024994975662	-0.0000183160358879201	0.00102412746932	0.000639740040475923
113	Ecd_20141010_P2	blade	136	0.0833333333333339	9.42138888888889	9.41666666666667	shear_CD_RR	-0.000723988481343321	-0.000115185525867012	0.000300138987976675	0.000524554514608912
114	Ecd_20141010_P2	blade	137	0.0833333333333339	9.50472222222222	9.5	shear_CD_RR	-0.0000668070613479704	-0.0000919411349342223	0.000233331926628704	0.000432613379674689
115	Ecd_20141010_P2	blade	138	0.0833333333333321	9.58805555555555	9.58333333333333	shear_CD_RR	-0.000225775466248981	-0.0000868301006923445	0.00000755646037972277	0.000345783278982345
116	Ecd_20141010_P2	blade	139	0.0833333333333339	9.67138888888889	9.66666666666667	shear_CD_RR	0.000145793612737116	-0.0000503916461552127	0.000153350073116839	0.000295391632827132
117	Ecd_20141010_P2	blade	140	0.0833333333333339	9.75472222222222	9.75	shear_CD_RR	0.000137554414672933	-0.0000697304233857521	0.000290904487789772	0.00022566120944138
118	Ecd_20141010_P2	blade	141	0.0833333333333321	9.83805555555555	9.83333333333333	shear_CD_RR	-0.000509576288764094	-0.000164058629962911	-0.000218671800974322	0.0000616025794784689
119	Ecd_20141010_P2	blade	142	0.0833333333333339	9.92138888888889	9.91666666666667	shear_CD_RR	0.000624703742286625	-0.0000982414952953163	0.000406031941312304	-0.0000366389158168473
120	Ecd_20141010_P2	blade	143	0.0833333333333339	10.0047222222222	10	shear_CD_RR	0.0000539425022321599	-0.000091892400564396	0.000459974443544463	-0.000128531316381243
121	Ecd_20141010_P2	blade	144	0.0833333333333321	10.0880555555556	10.0833333333333	shear_CD_RR	-0.000270364117418417	-0.0000688451462557302	0.000189610326126046	-0.000197376462636974
122	Ecd_20141010_P2	blade	145	0.0833333333333339	10.1713888888889	10.1666666666667	shear_CD_RR	-0.0000325425090249853	-0.00011741292038864	0.000157067817101061	-0.000314789383025614
123	Ecd_20141010_P2	blade	146	0.0833333333333339	10.2547222222222	10.25	shear_CD_RR	-0.000937585277373088	-0.000165689126641257	-0.000780517460272027	-0.000480478509666871
124	Ecd_20141010_P2	blade	147	0.0833333333333321	10.3380555555556	10.3333333333333	shear_CD_RR	0.000000000000000222044604925031	-0.000102494069376739	-0.000780517460271805	-0.00058297257904361
125	Ecd_20141010_P2	blade	148	0.0833333333333339	10.4213888888889	10.4166666666667	shear_CD_RR	0.00000303298069215252	-0.000138606964285263	-0.000777484479579652	-0.000721579543328873
126	Ecd_20141010_P2	blade	149	0.0833333333333339	10.5047222222222	10.5	shear_CD_RR	0.0000277443311463427	-0.000131367826365671	-0.00074974014843331	-0.000852947369694545
127	Ecd_20141010_P2	blade	150	0.0833333333333321	10.5880555555556	10.5833333333333	shear_CD_RR	-0.000388451902724893	-0.00013845274558026	-0.0011381920511582	-0.000991400115274805
128	Ecd_20141010_P2	blade	151	0.0833333333333339	10.6713888888889	10.6666666666667	shear_CD_RR	-0.000393483854105856	-0.000056923682118154	-0.00153167590526406	-0.00104832379739296
129	Ecd_20141010_P2	blade	152	0.0833333333333339	10.7547222222222	10.75	shear_CD_RR	0.000185569341145608	0.0000551087981108722	-0.00134610656411845	-0.000993214999282086
130	Ecd_20141010_P2	blade	153	0.0833333333333321	10.8380555555556	10.8333333333333	shear_CD_RR	0.000227461898292855	0.0000677276719385323	-0.00111864466582559	-0.000925487327343554
131	Ecd_20141010_P2	blade	154	0.0833333333333339	10.9213888888889	10.9166666666667	shear_CD_RR	0.000133573019347674	0.0000970926394045597	-0.00098507164647792	-0.000828394687938994
132	Ecd_20141010_P2	blade	155	0.0833333333333339	11.0047222222222	11	shear_CD_RR	-0.000348298228778895	0.0000945704274820969	-0.00133336987525682	-0.000733824260456898
133	Ecd_20141010_P2	blade	156	0.0833333333333321	11.0880555555556	11.0833333333333	shear_CD_RR	0.000864277189058182	0.0000678897824211282	-0.000469092686198633	-0.000665934478035769
134	Ecd_20141010_P2	blade	157	0.0833333333333339	11.1713888888889	11.1666666666667	shear_CD_RR	0.000294772005146202	0.00021612824181724	-0.000174320681052432	-0.000449806236218529
135	Ecd_20141010_P2	blade	158	0.0833333333333339	11.2547222222222	11.25	shear_CD_RR	0.000138807612104483	0.00024290246440448	-0.000035513068947949	-0.000206903771814049
136	Ecd_20141010_P2	blade	24	0.0833333333333335	0	0	shear_CD_RT	-0.00000000000000142073852682501	0.000141548043897014	0	0
137	Ecd_20141010_P2	blade	25	0.083333333333333	0.083333333333333	0.0833333333333333	shear_CD_RT	-0.000116630816904353	0.000119040165587562	-0.000116630816904353	0.000119040165587562
138	Ecd_20141010_P2	blade	26	0.0833333333333335	0.166666666666667	0.166666666666667	shear_CD_RT	0.000485514605965978	0.000113068926457618	0.000368883789061625	0.000232109092045179
139	Ecd_20141010_P2	blade	27	0.0833333333333335	0.25	0.25	shear_CD_RT	-0.000000672359338527856	0.000113068926457558	0.000368211429723098	0.000345178018502737
140	Ecd_20141010_P2	blade	28	0.083333333333333	0.333333333333333	0.333333333333333	shear_CD_RT	0.00045248175220214	0.000036358688445799	0.000820693181925238	0.000381536706948536
141	Ecd_20141010_P2	blade	29	0.0833333333333335	0.416666666666667	0.416666666666667	shear_CD_RT	-0.0000935243139525282	0.0000735243378593472	0.00072716886797271	0.000455061044807884
142	Ecd_20141010_P2	blade	30	0.119444444444444	0.536111111111111	0.5	shear_CD_RT	-0.000400567876592855	0.0000868205021622665	0.000326600991379855	0.00054188154697015
143	Ecd_20141010_P2	blade	31	0.0833333333333335	0.619444444444444	0.583333333333333	shear_CD_RT	0.000000000000000258473797920544	0.000046748322462795	0.000326600991380113	0.000588629869432945
144	Ecd_20141010_P2	blade	32	0.083333333333333	0.702777777777778	0.666666666666667	shear_CD_RT	-0.000000000000000333066907387547	-0.00000997296145194551	0.00032660099137978	0.000578656907981
145	Ecd_20141010_P2	blade	33	0.0833333333333335	0.786111111111111	0.75	shear_CD_RT	-0.0000275196813872523	0.00000757263818645952	0.000299081309992528	0.000586229546167459
146	Ecd_20141010_P2	blade	34	0.0833333333333335	0.869444444444444	0.833333333333333	shear_CD_RT	0.000509686406461712	-0.0000636272874967549	0.00080876771645424	0.000522602258670704
147	Ecd_20141010_P2	blade	35	0.083333333333333	0.952777777777778	0.916666666666667	shear_CD_RT	0.000146257807330692	-0.0000551250771375671	0.000955025523784932	0.000467477181533137
148	Ecd_20141010_P2	blade	36	0.0833333333333335	1.03611111111111	1	shear_CD_RT	-0.00055742479359854	-0.0000187098156290467	0.000397600730186392	0.00044876736590409
149	Ecd_20141010_P2	blade	37	0.0833333333333335	1.11944444444444	1.08333333333333	shear_CD_RT	-0.000138419517096167	-0.0000448567394250545	0.000259181213090225	0.000403910626479036
150	Ecd_20141010_P2	blade	38	0.083333333333333	1.20277777777778	1.16666666666667	shear_CD_RT	0.000192329236683927	-0.0000448567394249936	0.000451510449774152	0.000359053887054042
151	Ecd_20141010_P2	blade	39	0.0833333333333335	1.28611111111111	1.25	shear_CD_RT	-0.000330717430313219	-0.0000494267057983351	0.000120793019460934	0.000309627181255707
152	Ecd_20141010_P2	blade	40	0.0833333333333335	1.36944444444444	1.33333333333333	shear_CD_RT	-0.00000000000000146237189024845	-0.0000601123845735037	0.000120793019459471	0.000249514796682203
153	Ecd_20141010_P2	blade	41	0.083333333333333	1.45277777777778	1.41666666666667	shear_CD_RT	0.00000000000000086909646146438	-0.0000162260512745163	0.000120793019460341	0.000233288745407687
154	Ecd_20141010_P2	blade	42	0.0841666666666669	1.53694444444444	1.5	shear_CD_RT	-0.000287616161755827	0.0000344489299617132	-0.000166823142295486	0.0002677376753694
155	Ecd_20141010_P2	blade	43	0.0830555555555557	1.62	1.58333333333333	shear_CD_RT	0.000000000000000336536354339501	0.0000331378973884506	-0.00016682314229515	0.000300875572757851
156	Ecd_20141010_P2	blade	44	0.083333333333333	1.70333333333333	1.66666666666667	shear_CD_RT	-0.0000777893114940094	-0.0000110819429450189	-0.000244612453789159	0.000289793629812832
157	Ecd_20141010_P2	blade	45	0.0833333333333335	1.78666666666667	1.75	shear_CD_RT	0.000392143939934858	0.0000309638479120653	0.000147531486145699	0.000320757477724897
158	Ecd_20141010_P2	blade	46	0.0833333333333335	1.87	1.83333333333333	shear_CD_RT	0.000629007473619553	0.0000624233605955471	0.000776538959765253	0.000383180838320444
159	Ecd_20141010_P2	blade	47	0.0833333333333335	1.95333333333333	1.91666666666667	shear_CD_RT	-0.0000000000000000156125112837913	0.0000624175837682931	0.000776538959765237	0.000445598422088738
160	Ecd_20141010_P2	blade	48	0.083333333333333	2.03666666666667	2	shear_CD_RT	-0.000152840875402056	0.0000970116325653546	0.000623698084363181	0.000542610054654092
161	Ecd_20141010_P2	blade	49	0.083333333333333	2.12	2.08333333333333	shear_CD_RT	-0.000294089006984237	0.0000970116325652385	0.000329609077378944	0.000639621687219331
162	Ecd_20141010_P2	blade	50	0.0833333333333339	2.20333333333333	2.16666666666667	shear_CD_RT	0.000131786269114708	0.000162835040013128	0.000461395346493652	0.000802456727232459
163	Ecd_20141010_P2	blade	51	0.083333333333333	2.28666666666667	2.25	shear_CD_RT	0.000346054639516837	0.000127154473394209	0.000807449986010489	0.000929611200626668
164	Ecd_20141010_P2	blade	52	0.083333333333333	2.37	2.33333333333333	shear_CD_RT	-0.0000000635450989249983	0.0000184892269739791	0.000807386440911564	0.000948100427600647
165	Ecd_20141010_P2	blade	53	0.0833333333333339	2.45333333333333	2.41666666666667	shear_CD_RT	0.0000929183750118506	0.0000184892269739624	0.000900304815923415	0.00096658965457461
166	Ecd_20141010_P2	blade	54	0.083333333333333	2.53666666666667	2.5	shear_CD_RT	-0.000000000000000941087485717418	-0.0000149254577071738	0.000900304815922474	0.000951664196867436
167	Ecd_20141010_P2	blade	55	0.083333333333333	2.62	2.58333333333333	shear_CD_RT	0.000646268170432779	0.0000116469335669462	0.00154657298635525	0.000963311130434382
168	Ecd_20141010_P2	blade	56	0.0833333333333339	2.70333333333333	2.66666666666667	shear_CD_RT	-0.000000342292873253824	0.00000340160869916566	0.001546230693482	0.000966712739133548
169	Ecd_20141010_P2	blade	57	0.083333333333333	2.78666666666667	2.75	shear_CD_RT	-0.000566310237002977	-0.0000255552062021884	0.000979920456479023	0.000941157532931359
170	Ecd_20141010_P2	blade	58	0.083333333333333	2.87	2.83333333333333	shear_CD_RT	-0.000000000000000199493199737333	-0.0000559221111336631	0.000979920456478823	0.000885235421797696
171	Ecd_20141010_P2	blade	59	0.0833333333333339	2.95333333333333	2.91666666666667	shear_CD_RT	-0.000520402406894554	-0.0000174875133546194	0.000459518049584269	0.000867747908443077
172	Ecd_20141010_P2	blade	60	0.083333333333333	3.03666666666667	3	shear_CD_RT	-0.00000179270296891618	0.0000257652360327487	0.000457725346615353	0.000893513144475825
173	Ecd_20141010_P2	blade	61	0.083333333333333	3.12	3.08333333333333	shear_CD_RT	0.0000410876955691218	-0.0000222589501078728	0.000498813042184475	0.000871254194367953
174	Ecd_20141010_P2	blade	62	0.0833333333333339	3.20333333333333	3.16666666666667	shear_CD_RT	0.0000275296756019425	-0.0000153877256698912	0.000526342717786417	0.000855866468698062
175	Ecd_20141010_P2	blade	63	0.083333333333333	3.28666666666667	3.25	shear_CD_RT	-0.000334099499345146	0.0000987635274420706	0.000192243218441271	0.000954629996140132
176	Ecd_20141010_P2	blade	64	0.083333333333333	3.37	3.33333333333333	shear_CD_RT	0.000515698950581331	0.000151061642044438	0.000707942169022602	0.00110569163818457
177	Ecd_20141010_P2	blade	65	0.0833333333333339	3.45333333333333	3.41666666666667	shear_CD_RT	0.000475780243260108	0.00018762272798653	0.00118372241228271	0.0012933143661711
178	Ecd_20141010_P2	blade	66	0.083333333333333	3.53666666666667	3.5	shear_CD_RT	0.000118002122885943	0.000183902619345444	0.00130172453516865	0.00147721698551655
179	Ecd_20141010_P2	blade	67	0.083333333333333	3.62	3.58333333333333	shear_CD_RT	0.0000752411759445439	0.000159536389808266	0.0013769657111132	0.00163675337532481
180	Ecd_20141010_P2	blade	68	0.0833333333333339	3.70333333333333	3.66666666666667	shear_CD_RT	0.000689353547228603	0.000178530517991693	0.0020663192583418	0.0018152838933165
181	Ecd_20141010_P2	blade	69	0.083333333333333	3.78666666666667	3.75	shear_CD_RT	0.000575279260625841	0.000227163232327128	0.00264159851896764	0.00204244712564363
182	Ecd_20141010_P2	blade	70	0.083333333333333	3.87	3.83333333333333	shear_CD_RT	-0.000118230461531536	0.000242113464800124	0.0025233680574361	0.00228456059044376
183	Ecd_20141010_P2	blade	71	0.0833333333333339	3.95333333333333	3.91666666666667	shear_CD_RT	-0.0000427138980208623	0.000146405188188849	0.00248065415941524	0.0024309657786326
184	Ecd_20141010_P2	blade	72	0.083333333333333	4.03666666666667	4	shear_CD_RT	-0.000226940829339843	0.00013942041132612	0.0022537133300754	0.00257038618995872
185	Ecd_20141010_P2	blade	73	0.083333333333333	4.12	4.08333333333333	shear_CD_RT	0.00023646508561964	0.000108025658805883	0.00249017841569504	0.00267841184876461
186	Ecd_20141010_P2	blade	74	0.0833333333333339	4.20333333333333	4.16666666666667	shear_CD_RT	0.000200860358344638	0.0000437544918107929	0.00269103877403968	0.0027221663405754
187	Ecd_20141010_P2	blade	75	0.083333333333333	4.28666666666667	4.25	shear_CD_RT	0.000680151507784294	-0.0000175720321566183	0.00337119028182397	0.00270459430841878
188	Ecd_20141010_P2	blade	76	0.083333333333333	4.37	4.33333333333333	shear_CD_RT	-0.000577010799463927	-0.00000539738885242516	0.00279417948236004	0.00269919691956636
189	Ecd_20141010_P2	blade	77	0.0833333333333339	4.45333333333333	4.41666666666667	shear_CD_RT	0.0000411695773959286	0.000009128252830441	0.00283534905975597	0.0027083251723968
190	Ecd_20141010_P2	blade	78	0.083333333333333	4.53666666666667	4.5	shear_CD_RT	-0.000270101101778067	0.0000963769061448644	0.00256524795797791	0.00280470207854166
191	Ecd_20141010_P2	blade	79	0.083333333333333	4.62	4.58333333333333	shear_CD_RT	-0.000017629289717384	0.000156512341303891	0.00254761866826052	0.00296121441984555
192	Ecd_20141010_P2	blade	80	0.0833333333333339	4.70333333333333	4.66666666666667	shear_CD_RT	-0.0000993125030156823	0.000160736317932849	0.00244830616524484	0.0031219507377784
193	Ecd_20141010_P2	blade	81	0.083333333333333	4.78666666666667	4.75	shear_CD_RT	0.0000156906148145888	0.0000842087183793993	0.00246399678005943	0.0032061594561578
194	Ecd_20141010_P2	blade	82	0.083333333333333	4.87	4.83333333333333	shear_CD_RT	0.000117068160490666	0.000160284316161284	0.00258106494055009	0.00336644377231908
195	Ecd_20141010_P2	blade	83	0.0833333333333339	4.95333333333333	4.91666666666667	shear_CD_RT	0.000732794357118814	0.000244022942915309	0.00331385929766891	0.00361046671523439
196	Ecd_20141010_P2	blade	84	0.083333333333333	5.03666666666667	5	shear_CD_RT	0.000897954872368932	0.000275649776687325	0.00421181417003784	0.00388611649192172
197	Ecd_20141010_P2	blade	85	0.083333333333333	5.12	5.08333333333333	shear_CD_RT	0.000247324101263175	0.000248102913781175	0.00445913827130101	0.00413421940570289
198	Ecd_20141010_P2	blade	86	0.0833333333333339	5.20333333333333	5.16666666666667	shear_CD_RT	-0.000161652087303652	0.000380314721221308	0.00429748618399736	0.0045145341269242
199	Ecd_20141010_P2	blade	87	0.083333333333333	5.28666666666667	5.25	shear_CD_RT	0.000259820776136803	0.000324729865554426	0.00455730696013417	0.00483926399247863
200	Ecd_20141010_P2	blade	88	0.083333333333333	5.37	5.33333333333333	shear_CD_RT	0.00096229447169021	0.0003264209578239	0.00551960143182438	0.00516568495030253
201	Ecd_20141010_P2	blade	89	0.0833333333333339	5.45333333333333	5.41666666666667	shear_CD_RT	0.0000777940697141086	0.000230125322780693	0.00559739550153848	0.00539581027308322
202	Ecd_20141010_P2	blade	90	0.083333333333333	5.53666666666667	5.5	shear_CD_RT	-0.000320644781685035	0.000161604118504292	0.00527675071985345	0.00555741439158751
203	Ecd_20141010_P2	blade	91	0.083333333333333	5.62	5.58333333333333	shear_CD_RT	0.00135501737882578	0.000084981120308335	0.00663176809867923	0.00564239551189585
204	Ecd_20141010_P2	blade	92	0.0833333333333339	5.70333333333333	5.66666666666667	shear_CD_RT	-0.000595742797521116	0.000145210407961046	0.00603602530115812	0.0057876059198569
205	Ecd_20141010_P2	blade	93	0.083333333333333	5.78666666666667	5.75	shear_CD_RT	0.000135670175454879	0.000204942869962306	0.006171695476613	0.0059925487898192
206	Ecd_20141010_P2	blade	94	0.083333333333333	5.87	5.83333333333333	shear_CD_RT	-0.000326457628356466	0.0000969074998329985	0.00584523784825653	0.0060894562896522
207	Ecd_20141010_P2	blade	95	0.0833333333333339	5.95333333333333	5.91666666666667	shear_CD_RT	0.000144221625328524	0.0000894634751648172	0.00598945947358505	0.00617891976481702
208	Ecd_20141010_P2	blade	96	0.0833333333333321	6.03666666666667	6	shear_CD_RT	-0.000595528878892354	0.0000399194924329601	0.0053939305946927	0.00621883925724998
209	Ecd_20141010_P2	blade	97	0.0833333333333339	6.12	6.08333333333333	shear_CD_RT	0.000500870076876166	-0.000188048994458562	0.00589480067156887	0.00603079026279142
210	Ecd_20141010_P2	blade	98	0.0833333333333339	6.20333333333333	6.16666666666667	shear_CD_RT	0.000916877858150669	-0.0000801082587831812	0.00681167852971953	0.00595068200400823
211	Ecd_20141010_P2	blade	99	0.0833333333333321	6.28666666666667	6.25	shear_CD_RT	-0.000226094599732176	-0.000136140529295346	0.00658558392998736	0.00581454147471289
212	Ecd_20141010_P2	blade	100	0.0833333333333339	6.37	6.33333333333333	shear_CD_RT	-0.00000409020163588507	-0.0000250156664661995	0.00658149372835147	0.00578952580824669
213	Ecd_20141010_P2	blade	101	0.0833333333333339	6.45333333333333	6.41666666666667	shear_CD_RT	-0.000865628591735463	-0.00012220707506888	0.00571586513661601	0.00566731873317781
214	Ecd_20141010_P2	blade	102	0.0833333333333321	6.53666666666667	6.5	shear_CD_RT	-0.00115263597698096	-0.0000389126600030409	0.00456322915963505	0.00562840607317477
215	Ecd_20141010_P2	blade	103	0.0833333333333339	6.62	6.58333333333333	shear_CD_RT	0.00059160529490807	-0.0000844463033553814	0.00515483445454312	0.00554395976981939
216	Ecd_20141010_P2	blade	104	0.0833333333333339	6.70333333333333	6.66666666666667	shear_CD_RT	-0.00048068480017893	-0.000188364079704457	0.00467414965436419	0.00535559569011493
217	Ecd_20141010_P2	blade	105	0.0833333333333321	6.78666666666667	6.75	shear_CD_RT	0.000895915862764141	-0.00012392086351763	0.00557006551712833	0.0052316748265973
218	Ecd_20141010_P2	blade	106	0.0833333333333339	6.87	6.83333333333333	shear_CD_RT	-0.000924883869300961	-0.000129683661315299	0.00464518164782737	0.005101991165282
219	Ecd_20141010_P2	blade	107	0.0833333333333339	6.95333333333333	6.91666666666667	shear_CD_RT	0.000320709686831875	-0.0000664254782574094	0.00496589133465925	0.00503556568702459
220	Ecd_20141010_P2	blade	108	0.0833333333333321	7.03666666666667	7	shear_CD_RT	0.000000000000000421537804662364	0.0000413993546712626	0.00496589133465967	0.00507696504169586
221	Ecd_20141010_P2	blade	109	0.0833333333333339	7.12	7.08333333333333	shear_CD_RT	-0.000226217681689161	0.0000400096024497087	0.00473967365297051	0.00511697464414556
222	Ecd_20141010_P2	blade	110	0.0833333333333339	7.20333333333333	7.16666666666667	shear_CD_RT	0.000482780778322922	-0.0000159992673619139	0.00522245443129343	0.00510097537678365
223	Ecd_20141010_P2	blade	111	0.0833333333333321	7.28666666666667	7.25	shear_CD_RT	-0.0000674809774102439	-0.000153761704368631	0.00515497345388319	0.00494721367241502
224	Ecd_20141010_P2	blade	112	0.0833333333333339	7.37	7.33333333333333	shear_CD_RT	-0.000169788578098681	-0.000110722767029374	0.00498518487578451	0.00483649090538565
225	Ecd_20141010_P2	blade	113	0.0833333333333339	7.45333333333333	7.41666666666667	shear_CD_RT	0.0000334371852344344	-0.000121933487996251	0.00501862206101894	0.00471455741738939
226	Ecd_20141010_P2	blade	114	0.0833333333333321	7.53666666666667	7.5	shear_CD_RT	0.000576318020470977	-0.000144828971386819	0.00559494008148992	0.00456972844600257
227	Ecd_20141010_P2	blade	115	0.0833333333333339	7.62	7.58333333333333	shear_CD_RT	-0.00109678236810678	-0.000123702066051753	0.00449815771338314	0.00444602637995082
228	Ecd_20141010_P2	blade	116	0.0833333333333339	7.70333333333333	7.66666666666667	shear_CD_RT	-0.000619470944309748	-0.000278803075344098	0.00387868676907339	0.00416722330460672
229	Ecd_20141010_P2	blade	117	0.0833333333333321	7.78666666666667	7.75	shear_CD_RT	-0.000451455558569133	-0.000346302073464571	0.00342723121050426	0.00382092123114215
230	Ecd_20141010_P2	blade	118	0.0833333333333339	7.87	7.83333333333333	shear_CD_RT	0.000197391756196225	-0.000315522107433281	0.00362462296670049	0.00350539912370887
231	Ecd_20141010_P2	blade	119	0.0833333333333339	7.95333333333333	7.91666666666667	shear_CD_RT	-0.000251850317295828	-0.000347046521797381	0.00337277264940466	0.00315835260191149
232	Ecd_20141010_P2	blade	120	0.0833333333333321	8.03666666666667	8	shear_CD_RT	0.00000617827699657403	-0.000381952450276614	0.00337895092640123	0.00277640015163488
233	Ecd_20141010_P2	blade	121	0.0833333333333339	8.12	8.08333333333333	shear_CD_RT	-0.00122333032389288	-0.000257919078399051	0.00215562060250836	0.00251848107323583
234	Ecd_20141010_P2	blade	122	0.0833333333333339	8.20333333333333	8.16666666666667	shear_CD_RT	-0.000809969956735448	-0.000166918665706893	0.00134565064577291	0.00235156240752893
235	Ecd_20141010_P2	blade	123	0.0894444444444442	8.29277777777778	8.33333333333333	shear_CD_RT	0.000168791048245505	-0.000161324774266734	0.00151444169401841	0.0021902376332622
236	Ecd_20141010_P2	blade	124	0.0833333333333339	8.37611111111111	8.41666666666667	shear_CD_RT	-0.000313331372770657	-0.000196619031211893	0.00120111032124776	0.00199361860205031
237	Ecd_20141010_P2	blade	125	0.0833333333333321	8.45944444444444	8.5	shear_CD_RT	0.000192352807199413	-0.0000856843806212146	0.00139346312844717	0.00190793422142909
238	Ecd_20141010_P2	blade	126	0.0833333333333339	8.54277777777778	8.58333333333333	shear_CD_RT	0.000267584722546409	-0.0000831143383828502	0.00166104785099358	0.00182481988304624
239	Ecd_20141010_P2	blade	127	0.0833333333333339	8.62611111111111	8.66666666666667	shear_CD_RT	0.000381533595303989	-0.0000803594967137928	0.00204258144629757	0.00174446038633245
240	Ecd_20141010_P2	blade	128	0.128611111111111	8.75472222222222	8.75	shear_CD_RT	-0.000389922752727378	-0.00000588208932303637	0.00165265869357019	0.00173857829700941
241	Ecd_20141010_P2	blade	129	0.0833333333333321	8.83805555555555	8.83333333333333	shear_CD_RT	-0.000190845070200531	-0.0000064089732794915	0.00146181362336966	0.00173216932372992
242	Ecd_20141010_P2	blade	130	0.0833333333333339	8.92138888888889	8.91666666666667	shear_CD_RT	0.000968430839201639	0.00000167548051942022	0.0024302444625713	0.00173384480424934
243	Ecd_20141010_P2	blade	131	0.0833333333333339	9.00472222222222	9	shear_CD_RT	0.0000344487416185828	-0.00000670716148317524	0.00246469320418988	0.00172713764276617
244	Ecd_20141010_P2	blade	132	0.0833333333333321	9.08805555555555	9.08333333333333	shear_CD_RT	-0.00119302706553324	-0.0000117049776852972	0.00127166613865664	0.00171543266508087
245	Ecd_20141010_P2	blade	133	0.0833333333333339	9.17138888888889	9.16666666666667	shear_CD_RT	0.00000928152456287218	-0.000097468010447061	0.00128094766321951	0.00161796465463381
246	Ecd_20141010_P2	blade	134	0.0833333333333339	9.25472222222222	9.25	shear_CD_RT	0.000162995324724499	-0.0000917157537347097	0.00144394298794401	0.0015262489008991
247	Ecd_20141010_P2	blade	135	0.0833333333333321	9.33805555555555	9.33333333333333	shear_CD_RT	-0.000224402380982628	-0.0000882107651891168	0.00121954060696138	0.00143803813570998
248	Ecd_20141010_P2	blade	136	0.0833333333333339	9.42138888888889	9.41666666666667	shear_CD_RT	0.000100143745170863	-0.000226150678527186	0.00131968435213224	0.00121188745718279
249	Ecd_20141010_P2	blade	137	0.0833333333333339	9.50472222222222	9.5	shear_CD_RT	0.000212608744323067	-0.000228598811407438	0.00153229309645531	0.000983288645775356
250	Ecd_20141010_P2	blade	138	0.0833333333333321	9.58805555555555	9.58333333333333	shear_CD_RT	-0.000561859765075413	-0.000131131371297889	0.000970433331379895	0.000852157274477468
251	Ecd_20141010_P2	blade	139	0.0833333333333339	9.67138888888889	9.66666666666667	shear_CD_RT	-0.000326647928891513	-0.000131204919820773	0.000643785402488382	0.000720952354656695
252	Ecd_20141010_P2	blade	140	0.0833333333333339	9.75472222222222	9.75	shear_CD_RT	-0.00015229019619901	-0.0000727902386033621	0.000491495206289372	0.000648162116053333
253	Ecd_20141010_P2	blade	141	0.0833333333333321	9.83805555555555	9.83333333333333	shear_CD_RT	-0.000548908207517121	-0.0000474554124025155	-0.0000574130012277493	0.000600706703650817
254	Ecd_20141010_P2	blade	142	0.0833333333333339	9.92138888888889	9.91666666666667	shear_CD_RT	0.00000751927993580814	-0.0000565593892361717	-0.0000498937212919412	0.000544147314414646
255	Ecd_20141010_P2	blade	143	0.0833333333333339	10.0047222222222	10	shear_CD_RT	-0.000120885224328201	-0.0000898122992582139	-0.000170778945620142	0.000454335015156432
256	Ecd_20141010_P2	blade	144	0.0833333333333321	10.0880555555556	10.0833333333333	shear_CD_RT	0.00000847249081115109	-0.0000157631895768919	-0.000162306454808991	0.00043857182557954
257	Ecd_20141010_P2	blade	145	0.0833333333333339	10.1713888888889	10.1666666666667	shear_CD_RT	0.000805556818116015	-0.00000415037462459542	0.000643250363307024	0.000434421450954944
258	Ecd_20141010_P2	blade	146	0.0833333333333339	10.2547222222222	10.25	shear_CD_RT	0.0000542807072266838	-0.0000116140335845155	0.000697531070533707	0.000422807417370429
259	Ecd_20141010_P2	blade	147	0.0833333333333321	10.3380555555556	10.3333333333333	shear_CD_RT	0.000000000000000645317133063372	0.0000337698841403947	0.000697531070534353	0.000456577301510824
260	Ecd_20141010_P2	blade	148	0.0833333333333339	10.4213888888889	10.4166666666667	shear_CD_RT	-0.000153173265919397	0.00000363929393183409	0.000544357804614955	0.000460216595442658
261	Ecd_20141010_P2	blade	149	0.0833333333333339	10.5047222222222	10.5	shear_CD_RT	0.000252680441419129	0.0000059764556816859	0.000797038246034084	0.000466193051124344
262	Ecd_20141010_P2	blade	150	0.0833333333333321	10.5880555555556	10.5833333333333	shear_CD_RT	-0.000198906964416252	-0.00000877704469391262	0.000598131281617832	0.000457416006430431
263	Ecd_20141010_P2	blade	151	0.0833333333333339	10.6713888888889	10.6666666666667	shear_CD_RT	-0.000234390444758131	-0.0000221419769593556	0.000363740836859701	0.000435274029471075
264	Ecd_20141010_P2	blade	152	0.0833333333333339	10.7547222222222	10.75	shear_CD_RT	-0.0000496851125431092	0.0000358921216376396	0.000314055724316592	0.000471166151108715
265	Ecd_20141010_P2	blade	153	0.0833333333333321	10.8380555555556	10.8333333333333	shear_CD_RT	-0.000323917212358358	-0.0000130256735446538	-0.00000986148804176616	0.000458140477564061
266	Ecd_20141010_P2	blade	154	0.0833333333333339	10.9213888888889	10.9166666666667	shear_CD_RT	-0.0000951764450798313	-0.000281626065984878	-0.000105037933121597	0.000176514411579183
267	Ecd_20141010_P2	blade	155	0.0833333333333339	11.0047222222222	11	shear_CD_RT	-0.000153816013320433	-0.000288885469132384	-0.00025885394644203	-0.000112371057553201
268	Ecd_20141010_P2	blade	156	0.0833333333333321	11.0880555555556	11.0833333333333	shear_CD_RT	0.000658542563196142	0.000127253130465322	0.000399688616754112	0.0000148820729121213
269	Ecd_20141010_P2	blade	157	0.0833333333333339	11.1713888888889	11.1666666666667	shear_CD_RT	0.000692655791793631	-0.000278144418470729	0.00109234440854774	-0.000263262345558608
270	Ecd_20141010_P2	blade	158	0.0833333333333339	11.2547222222222	11.25	shear_CD_RT	-0.000538095747004582	0.000179716585587329	0.000554248661543161	-0.0000835457599712785
271	Ecd_20141010_P2	blade	24	0.0833333333333335	0	0	shear_CE_RR	-0.00223725069255809	0.00125931401264848	0	0
272	Ecd_20141010_P2	blade	25	0.083333333333333	0.083333333333333	0.0833333333333333	shear_CE_RR	-0.00207844027795141	0.000560717485186586	-0.00207844027795141	0.000560717485186586
273	Ecd_20141010_P2	blade	26	0.0833333333333335	0.166666666666667	0.166666666666667	shear_CE_RR	0.00234845788571599	0.000287950500222527	0.00027001760776458	0.000848667985409113
274	Ecd_20141010_P2	blade	27	0.0833333333333335	0.25	0.25	shear_CE_RR	0.00138557125232937	0.000474335703935887	0.00165558886009395	0.001323003689345
275	Ecd_20141010_P2	blade	28	0.083333333333333	0.333333333333333	0.333333333333333	shear_CE_RR	0.00172431320707003	0.000629443194490417	0.00337990206716398	0.00195244688383542
276	Ecd_20141010_P2	blade	29	0.0833333333333335	0.416666666666667	0.416666666666667	shear_CE_RR	0.00107390136628812	-0.0000734685995265956	0.0044538034334521	0.00187897828430882
277	Ecd_20141010_P2	blade	30	0.119444444444444	0.536111111111111	0.5	shear_CE_RR	-0.00329404106430591	0.000197326626647588	0.00115976236914618	0.00207630491095641
278	Ecd_20141010_P2	blade	31	0.0833333333333335	0.619444444444444	0.583333333333333	shear_CE_RR	-0.00259897574995206	0.000394041185410105	-0.00143921338080588	0.00247034609636651
279	Ecd_20141010_P2	blade	32	0.083333333333333	0.702777777777778	0.666666666666667	shear_CE_RR	0.00134912638906837	-0.00016907289258002	-0.0000900869917375064	0.00230127320378649
280	Ecd_20141010_P2	blade	33	0.0833333333333335	0.786111111111111	0.75	shear_CE_RR	0.00413479774910516	-0.0000772156902245316	0.00404471075736765	0.00222405751356196
281	Ecd_20141010_P2	blade	34	0.0833333333333335	0.869444444444444	0.833333333333333	shear_CE_RR	-0.00261561465960211	-0.000179543590572743	0.00142909609776554	0.00204451392298922
282	Ecd_20141010_P2	blade	35	0.083333333333333	0.952777777777778	0.916666666666667	shear_CE_RR	0.00074149679535793	-0.000266873926455046	0.00217059289312347	0.00177763999653417
283	Ecd_20141010_P2	blade	36	0.0833333333333335	1.03611111111111	1	shear_CE_RR	0.0000854198684362722	0.0000837838367528317	0.00225601276155974	0.00186142383328701
284	Ecd_20141010_P2	blade	37	0.0833333333333335	1.11944444444444	1.08333333333333	shear_CE_RR	-0.00384579697217538	0.000338858310881379	-0.00158978421061564	0.00220028214416838
285	Ecd_20141010_P2	blade	38	0.083333333333333	1.20277777777778	1.16666666666667	shear_CE_RR	0.00239600047823974	-0.000181164126726867	0.000806216267624106	0.00201911801744152
286	Ecd_20141010_P2	blade	39	0.0833333333333335	1.28611111111111	1.25	shear_CE_RR	0.0005987063032397	-0.000449928026477033	0.00140492257086381	0.00156918999096448
287	Ecd_20141010_P2	blade	40	0.0833333333333335	1.36944444444444	1.33333333333333	shear_CE_RR	0.00011326767158279	-0.000830923522334044	0.0015181902424466	0.000738266468630441
288	Ecd_20141010_P2	blade	41	0.083333333333333	1.45277777777778	1.41666666666667	shear_CE_RR	0.000563194330980738	-0.000578208655769949	0.00208138457342733	0.000160057812860492
289	Ecd_20141010_P2	blade	42	0.0841666666666669	1.53694444444444	1.5	shear_CE_RR	0.000206843465461961	-0.000926404603929655	0.0022882280388893	-0.000766346791069164
290	Ecd_20141010_P2	blade	43	0.0830555555555557	1.62	1.58333333333333	shear_CE_RR	-0.00437112042462234	-0.00010438971241818	-0.00208289238573304	-0.000870736503487344
291	Ecd_20141010_P2	blade	44	0.083333333333333	1.70333333333333	1.66666666666667	shear_CE_RR	0.00117839485185333	-0.000520714637273255	-0.00090449753387971	-0.0013914511407606
292	Ecd_20141010_P2	blade	45	0.0833333333333335	1.78666666666667	1.75	shear_CE_RR	-0.00680656511402923	-0.001010061284518	-0.00771106264790894	-0.0024015124252786
293	Ecd_20141010_P2	blade	46	0.0833333333333335	1.87	1.83333333333333	shear_CE_RR	0.00352136032756297	-0.000200918587073043	-0.00418970232034597	-0.00260243101235164
294	Ecd_20141010_P2	blade	47	0.0833333333333335	1.95333333333333	1.91666666666667	shear_CE_RR	-0.0037447355613205	-0.000809374644312458	-0.00793443788166646	-0.0034118056566641
295	Ecd_20141010_P2	blade	48	0.083333333333333	2.03666666666667	2	shear_CE_RR	0.00519636683445084	-0.000905187207775712	-0.00273807104721562	-0.00431699286443981
296	Ecd_20141010_P2	blade	49	0.083333333333333	2.12	2.08333333333333	shear_CE_RR	-0.00218357369516608	-0.000843473164854318	-0.0049216447423817	-0.00516046602929413
297	Ecd_20141010_P2	blade	50	0.0833333333333339	2.20333333333333	2.16666666666667	shear_CE_RR	-0.00478410681645248	-0.000624887389079282	-0.00970575155883418	-0.00578535341837341
298	Ecd_20141010_P2	blade	51	0.083333333333333	2.28666666666667	2.25	shear_CE_RR	0.00901383734347731	0.0000240951167415491	-0.000691914215356874	-0.00576125830163186
299	Ecd_20141010_P2	blade	52	0.083333333333333	2.37	2.33333333333333	shear_CE_RR	-0.00612982229865283	-0.00000901260940155166	-0.0068217365140097	-0.00577027091103341
300	Ecd_20141010_P2	blade	53	0.0833333333333339	2.45333333333333	2.41666666666667	shear_CE_RR	-0.000847094732633827	-0.000330512377449967	-0.00766883124664353	-0.00610078328848338
301	Ecd_20141010_P2	blade	54	0.083333333333333	2.53666666666667	2.5	shear_CE_RR	-0.00369226595248701	-0.000871597138991402	-0.0113610971991305	-0.00697238042747478
302	Ecd_20141010_P2	blade	55	0.083333333333333	2.62	2.58333333333333	shear_CE_RR	0.00358283838537873	-0.000433468136983431	-0.00777825881375181	-0.00740584856445821
303	Ecd_20141010_P2	blade	56	0.0833333333333339	2.70333333333333	2.66666666666667	shear_CE_RR	0.000332242449999914	-0.0000723060722221682	-0.0074460163637519	-0.00747815463668038
304	Ecd_20141010_P2	blade	57	0.083333333333333	2.78666666666667	2.75	shear_CE_RR	0.00315717533998886	-0.0012004787435815	-0.00428884102376304	-0.00867863338026188
305	Ecd_20141010_P2	blade	58	0.083333333333333	2.87	2.83333333333333	shear_CE_RR	-0.00728123300985307	-0.000763563726862528	-0.0115700740336161	-0.00944219710712441
306	Ecd_20141010_P2	blade	59	0.0833333333333339	2.95333333333333	2.91666666666667	shear_CE_RR	-0.000755565542504933	-0.00109522143572458	-0.012325639576121	-0.010537418542849
307	Ecd_20141010_P2	blade	60	0.083333333333333	3.03666666666667	3	shear_CE_RR	0.0026358453269216	-0.000737179588682245	-0.00968979424919944	-0.0112745981315312
308	Ecd_20141010_P2	blade	61	0.083333333333333	3.12	3.08333333333333	shear_CE_RR	-0.000811324104078592	-0.00079831667376005	-0.010501118353278	-0.0120729148052913
309	Ecd_20141010_P2	blade	62	0.0833333333333339	3.20333333333333	3.16666666666667	shear_CE_RR	-0.00339606204147535	-0.000461943939702314	-0.0138971803947534	-0.0125348587449936
310	Ecd_20141010_P2	blade	63	0.083333333333333	3.28666666666667	3.25	shear_CE_RR	-0.00132375711474412	-0.000645023058540091	-0.0152209375094975	-0.0131798818035337
311	Ecd_20141010_P2	blade	64	0.083333333333333	3.37	3.33333333333333	shear_CE_RR	-0.00449532953011637	0.000281579386695319	-0.0197162670396139	-0.0128983024168384
312	Ecd_20141010_P2	blade	65	0.0833333333333339	3.45333333333333	3.41666666666667	shear_CE_RR	0.000246194364978645	0.000542812752255765	-0.0194700726746352	-0.0123554896645826
313	Ecd_20141010_P2	blade	66	0.083333333333333	3.53666666666667	3.5	shear_CE_RR	0.00291033044952288	0.000275416175767119	-0.0165597422251124	-0.0120800734888155
314	Ecd_20141010_P2	blade	67	0.083333333333333	3.62	3.58333333333333	shear_CE_RR	0.00403234252463501	0.000564780320293148	-0.0125273997004773	-0.0115152931685223
315	Ecd_20141010_P2	blade	68	0.0833333333333339	3.70333333333333	3.66666666666667	shear_CE_RR	0.00114330503277331	0.000679466037451138	-0.011384094667704	-0.0108358271310712
316	Ecd_20141010_P2	blade	69	0.083333333333333	3.78666666666667	3.75	shear_CE_RR	0.00291139388773644	0.000522128445588619	-0.0084727007799676	-0.0103136986854826
317	Ecd_20141010_P2	blade	70	0.083333333333333	3.87	3.83333333333333	shear_CE_RR	0.00211800147865997	0.000895208261444641	-0.00635469930130762	-0.00941849042403794
318	Ecd_20141010_P2	blade	71	0.0833333333333339	3.95333333333333	3.91666666666667	shear_CE_RR	-0.00030551701445351	0.000561281240082882	-0.00666021631576113	-0.00885720918395506
319	Ecd_20141010_P2	blade	72	0.083333333333333	4.03666666666667	4	shear_CE_RR	0.00237168148570772	0.000308571050740278	-0.00428853483005341	-0.00854863813321478
320	Ecd_20141010_P2	blade	73	0.083333333333333	4.12	4.08333333333333	shear_CE_RR	-0.00213451915273746	0.000109970201398372	-0.00642305398279087	-0.00843866793181641
321	Ecd_20141010_P2	blade	74	0.0833333333333339	4.20333333333333	4.16666666666667	shear_CE_RR	-0.00305447062523183	0.00000204968814231419	-0.00947752460802269	-0.00843661824367409
322	Ecd_20141010_P2	blade	75	0.083333333333333	4.28666666666667	4.25	shear_CE_RR	-0.000391451555700137	-0.00091631709530733	-0.00986897616372283	-0.00935293533898142
323	Ecd_20141010_P2	blade	76	0.083333333333333	4.37	4.33333333333333	shear_CE_RR	-0.0034270028700007	-0.000809723969794536	-0.0132959790337235	-0.010162659308776
324	Ecd_20141010_P2	blade	77	0.0833333333333339	4.45333333333333	4.41666666666667	shear_CE_RR	0.000130518366754238	-0.000741170076451902	-0.0131654606669693	-0.0109038293852279
325	Ecd_20141010_P2	blade	78	0.083333333333333	4.53666666666667	4.5	shear_CE_RR	0.00184773318187403	-0.00108358776651211	-0.0113177274850953	-0.01198741715174
326	Ecd_20141010_P2	blade	79	0.083333333333333	4.62	4.58333333333333	shear_CE_RR	-0.0000438206130433205	-0.00115436273209579	-0.0113615480981386	-0.0131417798838358
327	Ecd_20141010_P2	blade	80	0.0833333333333339	4.70333333333333	4.66666666666667	shear_CE_RR	-0.00719064073020965	-0.000621547196424017	-0.0185521888283482	-0.0137633270802598
328	Ecd_20141010_P2	blade	81	0.083333333333333	4.78666666666667	4.75	shear_CE_RR	0.00329052585930071	-0.000750669704069664	-0.0152616629690475	-0.0145139967843294
329	Ecd_20141010_P2	blade	82	0.083333333333333	4.87	4.83333333333333	shear_CE_RR	0.000448575812315465	-0.000619289149252339	-0.0148130871567321	-0.0151332859335818
330	Ecd_20141010_P2	blade	83	0.0833333333333339	4.95333333333333	4.91666666666667	shear_CE_RR	-0.00139491310495459	-0.00110281355910756	-0.0162080002616866	-0.0162360994926893
331	Ecd_20141010_P2	blade	84	0.083333333333333	5.03666666666667	5	shear_CE_RR	-0.00291304377415787	-0.000921630507914774	-0.0191210440358445	-0.0171577300006041
332	Ecd_20141010_P2	blade	85	0.083333333333333	5.12	5.08333333333333	shear_CE_RR	0.00280650026715763	-0.00118376862341586	-0.0163145437686869	-0.01834149862402
333	Ecd_20141010_P2	blade	86	0.0833333333333339	5.20333333333333	5.16666666666667	shear_CE_RR	-0.00181179913980226	-0.000946987233531073	-0.0181263429084891	-0.019288485857551
334	Ecd_20141010_P2	blade	87	0.083333333333333	5.28666666666667	5.25	shear_CE_RR	-0.00198181676701013	-0.000785330370870253	-0.0201081596754993	-0.0200738162284213
335	Ecd_20141010_P2	blade	88	0.083333333333333	5.37	5.33333333333333	shear_CE_RR	-0.00518825014165318	-0.000887088884344366	-0.0252964098171524	-0.0209609051127657
336	Ecd_20141010_P2	blade	89	0.0833333333333339	5.45333333333333	5.41666666666667	shear_CE_RR	0.00384074674499466	-0.00103097176961444	-0.0214556630721578	-0.0219918768823801
337	Ecd_20141010_P2	blade	90	0.083333333333333	5.53666666666667	5.5	shear_CE_RR	-0.00292733988355524	-0.000839681531447205	-0.024383002955713	-0.0228315584138273
338	Ecd_20141010_P2	blade	91	0.083333333333333	5.62	5.58333333333333	shear_CE_RR	-0.00458604544147702	-0.000936098711439962	-0.02896904839719	-0.0237676571252673
339	Ecd_20141010_P2	blade	92	0.0833333333333339	5.70333333333333	5.66666666666667	shear_CE_RR	0.00506875134856973	-0.00093775790971691	-0.0239002970486203	-0.0247054150349842
340	Ecd_20141010_P2	blade	93	0.083333333333333	5.78666666666667	5.75	shear_CE_RR	-0.00067076783589978	-0.000792574727509754	-0.0245710648845201	-0.0254979897624939
341	Ecd_20141010_P2	blade	94	0.083333333333333	5.87	5.83333333333333	shear_CE_RR	-0.00297762484292538	-0.000116998569028718	-0.0275486897274455	-0.0256149883315227
342	Ecd_20141010_P2	blade	95	0.0833333333333339	5.95333333333333	5.91666666666667	shear_CE_RR	-0.000808851154318294	-0.000598877038563604	-0.0283575408817638	-0.0262138653700863
343	Ecd_20141010_P2	blade	96	0.0833333333333321	6.03666666666667	6	shear_CE_RR	0.0017459112872373	-0.000661445714475133	-0.0266116295945265	-0.0268753110845614
344	Ecd_20141010_P2	blade	97	0.0833333333333339	6.12	6.08333333333333	shear_CE_RR	-0.00183005032084868	0.0000301824558601141	-0.0284416799153751	-0.0268451286287013
345	Ecd_20141010_P2	blade	98	0.0833333333333339	6.20333333333333	6.16666666666667	shear_CE_RR	-0.000384801762731415	-0.000281626971518605	-0.0288264816781066	-0.0271267556002199
346	Ecd_20141010_P2	blade	99	0.0833333333333321	6.28666666666667	6.25	shear_CE_RR	0.00224308760163822	-0.000634008255406968	-0.0265833940764683	-0.0277607638556268
347	Ecd_20141010_P2	blade	100	0.0833333333333339	6.37	6.33333333333333	shear_CE_RR	-0.00145991641988909	-0.000135108672625726	-0.0280433104963574	-0.0278958725282526
348	Ecd_20141010_P2	blade	101	0.0833333333333339	6.45333333333333	6.41666666666667	shear_CE_RR	-0.00361559531858205	0.0000996250016769823	-0.0316589058149395	-0.0277962475265756
349	Ecd_20141010_P2	blade	102	0.0833333333333321	6.53666666666667	6.5	shear_CE_RR	0.0030218644322107	-0.000261728422954713	-0.0286370413827288	-0.0280579759495303
350	Ecd_20141010_P2	blade	103	0.0833333333333339	6.62	6.58333333333333	shear_CE_RR	0.00163884764740382	-0.0000394140022531852	-0.026998193735325	-0.0280973899517835
351	Ecd_20141010_P2	blade	104	0.0833333333333339	6.70333333333333	6.66666666666667	shear_CE_RR	-0.00454696195867177	-0.000142757166866108	-0.0315451556939967	-0.0282401471186496
352	Ecd_20141010_P2	blade	105	0.0833333333333321	6.78666666666667	6.75	shear_CE_RR	0.00251027056766828	-0.000564180259873649	-0.0290348851263285	-0.0288043273785232
353	Ecd_20141010_P2	blade	106	0.0833333333333339	6.87	6.83333333333333	shear_CE_RR	0.0017732192630115	-0.00029247254209596	-0.027261665863317	-0.0290967999206192
354	Ecd_20141010_P2	blade	107	0.0833333333333339	6.95333333333333	6.91666666666667	shear_CE_RR	-0.00222897638371135	-0.000286668012823316	-0.0294906422470283	-0.0293834679334425
355	Ecd_20141010_P2	blade	108	0.0833333333333321	7.03666666666667	7	shear_CE_RR	0.000615408306868129	-0.000676644217016876	-0.0288752339401602	-0.0300601121504594
356	Ecd_20141010_P2	blade	109	0.0833333333333339	7.12	7.08333333333333	shear_CE_RR	-0.00152157657347357	-0.000301245101521342	-0.0303968105136338	-0.0303613572519807
357	Ecd_20141010_P2	blade	110	0.0833333333333339	7.20333333333333	7.16666666666667	shear_CE_RR	-0.00239256642144472	0.00019935597081598	-0.0327893769350785	-0.0301620012811648
358	Ecd_20141010_P2	blade	111	0.0833333333333321	7.28666666666667	7.25	shear_CE_RR	0.00152886847566548	-0.000169989703072405	-0.031260508459413	-0.0303319909842372
359	Ecd_20141010_P2	blade	112	0.0833333333333339	7.37	7.33333333333333	shear_CE_RR	-0.00355174549658297	-0.000638985077333052	-0.034812253955996	-0.0309709760615702
360	Ecd_20141010_P2	blade	113	0.0833333333333339	7.45333333333333	7.41666666666667	shear_CE_RR	-0.00126787381391847	-0.000105192191676514	-0.0360801277699144	-0.0310761682532467
361	Ecd_20141010_P2	blade	114	0.0833333333333321	7.53666666666667	7.5	shear_CE_RR	0.0057682379178547	0.000017581693978357	-0.0303118898520597	-0.0310585865592684
362	Ecd_20141010_P2	blade	115	0.0833333333333339	7.62	7.58333333333333	shear_CE_RR	0.000959649837038774	-0.0000223521098179892	-0.029352240015021	-0.0310809386690864
363	Ecd_20141010_P2	blade	116	0.0833333333333339	7.70333333333333	7.66666666666667	shear_CE_RR	-0.00155253184510396	0.000217062684288238	-0.0309047718601249	-0.0308638759847981
364	Ecd_20141010_P2	blade	117	0.0833333333333321	7.78666666666667	7.75	shear_CE_RR	-0.00338572985385562	0.000205071051224258	-0.0342905017139805	-0.0306588049335739
365	Ecd_20141010_P2	blade	118	0.0833333333333339	7.87	7.83333333333333	shear_CE_RR	0.00364274535851057	0.00017945011254029	-0.03064775635547	-0.0304793548210336
366	Ecd_20141010_P2	blade	119	0.0833333333333339	7.95333333333333	7.91666666666667	shear_CE_RR	0.00196592104907171	0.000161377551944683	-0.0286818353063983	-0.0303179772690889
367	Ecd_20141010_P2	blade	120	0.0833333333333321	8.03666666666667	8	shear_CE_RR	-0.00196084841523338	-0.000279833162363641	-0.0306426837216316	-0.0305978104314525
368	Ecd_20141010_P2	blade	121	0.0833333333333339	8.12	8.08333333333333	shear_CE_RR	0.000240996313723776	-0.0000521879949040965	-0.0304016874079079	-0.0306499984263566
369	Ecd_20141010_P2	blade	122	0.0833333333333339	8.20333333333333	8.16666666666667	shear_CE_RR	0.00139696051196171	-0.000268682695846979	-0.0290047268959461	-0.0309186811222036
370	Ecd_20141010_P2	blade	123	0.0894444444444442	8.29277777777778	8.33333333333333	shear_CE_RR	-0.00383357582210662	-0.000020799210581686	-0.0328383027180528	-0.0309394803327853
371	Ecd_20141010_P2	blade	124	0.0833333333333339	8.37611111111111	8.41666666666667	shear_CE_RR	-0.00146667198047014	-0.000020480585834378	-0.0343049746985229	-0.0309599609186197
372	Ecd_20141010_P2	blade	125	0.0833333333333321	8.45944444444444	8.5	shear_CE_RR	0.000914920060463125	-0.000395704212549367	-0.0333900546380598	-0.031355665131169
373	Ecd_20141010_P2	blade	126	0.0833333333333339	8.54277777777778	8.58333333333333	shear_CE_RR	0.00346374667909377	-0.000201890465002853	-0.029926307958966	-0.0315575555961719
374	Ecd_20141010_P2	blade	127	0.0833333333333339	8.62611111111111	8.66666666666667	shear_CE_RR	-0.00393397355547566	-0.00050796514917569	-0.0338602815144417	-0.0320655207453476
375	Ecd_20141010_P2	blade	128	0.128611111111111	8.75472222222222	8.75	shear_CE_RR	-0.000659011515937403	-0.000419027583356848	-0.0345192930303791	-0.0324845483287044
376	Ecd_20141010_P2	blade	129	0.0833333333333321	8.83805555555555	8.83333333333333	shear_CE_RR	0.00364625023073095	-0.0000771098371202863	-0.0308730427996481	-0.0325616581658247
377	Ecd_20141010_P2	blade	130	0.0833333333333339	8.92138888888889	8.91666666666667	shear_CE_RR	-0.00216153884479317	-0.000589071977283814	-0.0330345816444413	-0.0331507301431085
378	Ecd_20141010_P2	blade	131	0.0833333333333339	9.00472222222222	9	shear_CE_RR	0.000171102807778287	-0.000605148787909144	-0.032863478836663	-0.0337558789310177
379	Ecd_20141010_P2	blade	132	0.0833333333333321	9.08805555555555	9.08333333333333	shear_CE_RR	-0.00312582521217743	-0.00102094818084665	-0.0359893040488404	-0.0347768271118643
380	Ecd_20141010_P2	blade	133	0.0833333333333339	9.17138888888889	9.16666666666667	shear_CE_RR	0.00237527373596897	-0.000747555926636185	-0.0336140303128715	-0.0355243830385005
381	Ecd_20141010_P2	blade	134	0.0833333333333339	9.25472222222222	9.25	shear_CE_RR	-0.0000724806135044455	-0.000895315354615954	-0.0336865109263759	-0.0364196983931165
382	Ecd_20141010_P2	blade	135	0.0833333333333321	9.33805555555555	9.33333333333333	shear_CE_RR	-0.00709825552226895	-0.00105049287541222	-0.0407847664486449	-0.0374701912685287
383	Ecd_20141010_P2	blade	136	0.0833333333333339	9.42138888888889	9.41666666666667	shear_CE_RR	0.0007380751435845	-0.000988847560114254	-0.0400466913050604	-0.0384590388286429
384	Ecd_20141010_P2	blade	137	0.0833333333333339	9.50472222222222	9.5	shear_CE_RR	-0.00111004664321881	-0.00142180991175838	-0.0411567379482792	-0.0398808487404013
385	Ecd_20141010_P2	blade	138	0.0833333333333321	9.58805555555555	9.58333333333333	shear_CE_RR	-0.000926658759160537	-0.00119045497347204	-0.0420833967074397	-0.0410713037138734
386	Ecd_20141010_P2	blade	139	0.0833333333333339	9.67138888888889	9.66666666666667	shear_CE_RR	-0.00228436522371487	-0.00145299878779152	-0.0443677619311546	-0.0425243025016649
387	Ecd_20141010_P2	blade	140	0.0833333333333339	9.75472222222222	9.75	shear_CE_RR	0.001939297501972	-0.00149603207295141	-0.0424284644291826	-0.0440203345746163
388	Ecd_20141010_P2	blade	141	0.0833333333333321	9.83805555555555	9.83333333333333	shear_CE_RR	-0.00148344037651551	-0.00110568429126424	-0.0439119048056981	-0.0451260188658805
389	Ecd_20141010_P2	blade	142	0.0833333333333339	9.92138888888889	9.91666666666667	shear_CE_RR	-0.00459148306030707	-0.000738282918265301	-0.0485033878660052	-0.0458643017841458
390	Ecd_20141010_P2	blade	143	0.0833333333333339	10.0047222222222	10	shear_CE_RR	-0.000580920891027736	-0.000882913289160628	-0.0490843087570329	-0.0467472150733065
391	Ecd_20141010_P2	blade	144	0.0833333333333321	10.0880555555556	10.0833333333333	shear_CE_RR	-0.000512708221545334	-0.000825422812256114	-0.0495970169785782	-0.0475726378855626
392	Ecd_20141010_P2	blade	145	0.0833333333333339	10.1713888888889	10.1666666666667	shear_CE_RR	-0.000545846750263254	-0.000615897774382974	-0.0501428637288415	-0.0481885356599456
393	Ecd_20141010_P2	blade	146	0.0833333333333339	10.2547222222222	10.25	shear_CE_RR	-0.00280442992371006	-0.000700395366186799	-0.0529472936525515	-0.0488889310261324
394	Ecd_20141010_P2	blade	147	0.0833333333333321	10.3380555555556	10.3333333333333	shear_CE_RR	0.00477949024657287	-0.000686219587067326	-0.0481678034059787	-0.0495751506131997
395	Ecd_20141010_P2	blade	148	0.0833333333333339	10.4213888888889	10.4166666666667	shear_CE_RR	-0.0027009807230674	-0.0000679082905226087	-0.0508687841290461	-0.0496430589037223
396	Ecd_20141010_P2	blade	149	0.0833333333333339	10.5047222222222	10.5	shear_CE_RR	-0.000294263513210886	-0.000250924621167546	-0.051163047642257	-0.0498939835248898
397	Ecd_20141010_P2	blade	150	0.0833333333333321	10.5880555555556	10.5833333333333	shear_CE_RR	0.0000204101928896753	-0.000282857043261298	-0.0511426374493673	-0.0501768405681511
398	Ecd_20141010_P2	blade	151	0.0833333333333339	10.6713888888889	10.6666666666667	shear_CE_RR	0.00100982399212992	-0.000587886402814896	-0.0501328134572374	-0.050764726970966
399	Ecd_20141010_P2	blade	152	0.0833333333333339	10.7547222222222	10.75	shear_CE_RR	-0.0013275068062013	0.0000350969660487724	-0.0514603202634387	-0.0507296300049173
400	Ecd_20141010_P2	blade	153	0.0833333333333321	10.8380555555556	10.8333333333333	shear_CE_RR	0.00220994120168482	-0.000402156519867304	-0.0492503790617539	-0.0511317865247846
401	Ecd_20141010_P2	blade	154	0.0833333333333339	10.9213888888889	10.9166666666667	shear_CE_RR	-0.00259410052812204	-0.000525788013422375	-0.0518444795898759	-0.0516575745382069
402	Ecd_20141010_P2	blade	155	0.0833333333333339	11.0047222222222	11	shear_CE_RR	-0.000863964864576614	-0.00020088225738945	-0.0527084444544525	-0.0518584567955964
403	Ecd_20141010_P2	blade	156	0.0833333333333321	11.0880555555556	11.0833333333333	shear_CE_RR	-0.00390116970535282	-0.000382069682125542	-0.0566096141598053	-0.0522405264777219
404	Ecd_20141010_P2	blade	157	0.0833333333333339	11.1713888888889	11.1666666666667	shear_CE_RR	0.00404838713379029	-0.000379046913788639	-0.052561227026015	-0.0526195733915106
405	Ecd_20141010_P2	blade	158	0.0833333333333339	11.2547222222222	11.25	shear_CE_RR	-0.0000302980985039713	-0.000493392221238292	-0.052591525124519	-0.0531129656127489
406	Ecd_20141010_P2	blade	24	0.0833333333333335	0	0	shear_CE_RT	-0.000513972275636812	0.000463621885702668	0	0
407	Ecd_20141010_P2	blade	25	0.083333333333333	0.083333333333333	0.0833333333333333	shear_CE_RT	0.00169904372709804	0.000210572718260475	0.00169904372709804	0.000210572718260475
408	Ecd_20141010_P2	blade	26	0.0833333333333335	0.166666666666667	0.166666666666667	shear_CE_RT	0.00219038845649326	-0.000376258756263688	0.0038894321835913	-0.000165686038003214
409	Ecd_20141010_P2	blade	27	0.0833333333333335	0.25	0.25	shear_CE_RT	-0.00148440470021166	-0.0000656325291535776	0.00240502748337963	-0.000231318567156791
410	Ecd_20141010_P2	blade	28	0.083333333333333	0.333333333333333	0.333333333333333	shear_CE_RT	0.00337395951906492	-0.000115276669944756	0.00577898700244455	-0.000346595237101547
411	Ecd_20141010_P2	blade	29	0.0833333333333335	0.416666666666667	0.416666666666667	shear_CE_RT	-0.00117195298331362	0.0000988786184574381	0.00460703401913094	-0.000247716618644109
412	Ecd_20141010_P2	blade	30	0.119444444444444	0.536111111111111	0.5	shear_CE_RT	0.00105388372555331	0.000449793373558427	0.00566091774468424	0.000202076754914318
413	Ecd_20141010_P2	blade	31	0.0833333333333335	0.619444444444444	0.583333333333333	shear_CE_RT	-0.00518744360106473	-0.00000601076947026369	0.000473474143619516	0.000196065985444055
414	Ecd_20141010_P2	blade	32	0.083333333333333	0.702777777777778	0.666666666666667	shear_CE_RT	0.00288592466704775	-0.0000301183154967599	0.00335939881066727	0.000165947669947295
415	Ecd_20141010_P2	blade	33	0.0833333333333335	0.786111111111111	0.75	shear_CE_RT	-0.00160725319630803	0.000176379182956555	0.00175214561435924	0.00034232685290385
416	Ecd_20141010_P2	blade	34	0.0833333333333335	0.869444444444444	0.833333333333333	shear_CE_RT	-0.00015050853569061	-0.0001602942833316	0.00160163707866863	0.000182032569572249
417	Ecd_20141010_P2	blade	35	0.083333333333333	0.952777777777778	0.916666666666667	shear_CE_RT	0.00334609003047407	-0.000128515235186345	0.0049477271091427	0.0000535173343859045
418	Ecd_20141010_P2	blade	36	0.0833333333333335	1.03611111111111	1	shear_CE_RT	-0.00331480184621756	-0.000295634790906379	0.00163292526292514	-0.000242117456520474
419	Ecd_20141010_P2	blade	37	0.0833333333333335	1.11944444444444	1.08333333333333	shear_CE_RT	0.0019252054502018	0.000265705110336021	0.00355813071312694	0.0000235876538155467
420	Ecd_20141010_P2	blade	38	0.083333333333333	1.20277777777778	1.16666666666667	shear_CE_RT	0.000787067782774801	0.00000903586332772543	0.00434519849590174	0.0000326235171432722
421	Ecd_20141010_P2	blade	39	0.0833333333333335	1.28611111111111	1.25	shear_CE_RT	-0.00032944861010479	0.000256069930661547	0.00401574988579695	0.000288693447804819
422	Ecd_20141010_P2	blade	40	0.0833333333333335	1.36944444444444	1.33333333333333	shear_CE_RT	-0.000822383453715804	0.000451778776519628	0.00319336643208114	0.000740472224324447
423	Ecd_20141010_P2	blade	41	0.083333333333333	1.45277777777778	1.41666666666667	shear_CE_RT	-0.000784431387367069	0.000234366583868738	0.00240893504471407	0.000974838808193186
424	Ecd_20141010_P2	blade	42	0.0841666666666669	1.53694444444444	1.5	shear_CE_RT	0.000987295312601672	0.000224073519128745	0.00339623035731575	0.00119891232732193
425	Ecd_20141010_P2	blade	43	0.0830555555555557	1.62	1.58333333333333	shear_CE_RT	0.000062562949956502	0.0000746659939229243	0.00345879330727225	0.00127357832124486
426	Ecd_20141010_P2	blade	44	0.083333333333333	1.70333333333333	1.66666666666667	shear_CE_RT	0.00111012154436401	-0.000127377513676208	0.00456891485163626	0.00114620080756865
427	Ecd_20141010_P2	blade	45	0.0833333333333335	1.78666666666667	1.75	shear_CE_RT	0.00200228876874828	0.000081210627729549	0.00657120362038454	0.0012274114352982
428	Ecd_20141010_P2	blade	46	0.0833333333333335	1.87	1.83333333333333	shear_CE_RT	0.00095455591131428	0.000055346834771916	0.00752575953169882	0.00128275827007011
429	Ecd_20141010_P2	blade	47	0.0833333333333335	1.95333333333333	1.91666666666667	shear_CE_RT	-0.00342802555835748	0.000433290177173244	0.00409773397334134	0.00171604844724336
430	Ecd_20141010_P2	blade	48	0.083333333333333	2.03666666666667	2	shear_CE_RT	0.000281722672937767	0.000228089776969747	0.0043794566462791	0.0019441382242131
431	Ecd_20141010_P2	blade	49	0.083333333333333	2.12	2.08333333333333	shear_CE_RT	-0.00143541080081566	0.00045297700474738	0.00294404584546345	0.00239711522896048
432	Ecd_20141010_P2	blade	50	0.0833333333333339	2.20333333333333	2.16666666666667	shear_CE_RT	0.00196502094535854	0.0000616923648921893	0.00490906679082199	0.00245880759385267
433	Ecd_20141010_P2	blade	51	0.083333333333333	2.28666666666667	2.25	shear_CE_RT	-0.00110688517624977	-0.000178255336301458	0.00380218161457222	0.00228055225755121
434	Ecd_20141010_P2	blade	52	0.083333333333333	2.37	2.33333333333333	shear_CE_RT	0.00337294537904754	-0.000305014850146197	0.00717512699361976	0.00197553740740502
435	Ecd_20141010_P2	blade	53	0.0833333333333339	2.45333333333333	2.41666666666667	shear_CE_RT	-0.00126990908963679	-0.0000979415484047794	0.00590521790398297	0.00187759585900024
436	Ecd_20141010_P2	blade	54	0.083333333333333	2.53666666666667	2.5	shear_CE_RT	0.00253632245551047	-0.000400908956732665	0.00844154035949343	0.00147668690226757
437	Ecd_20141010_P2	blade	55	0.083333333333333	2.62	2.58333333333333	shear_CE_RT	-0.00319400949404309	-0.000481916153617573	0.00524753086545034	0.00099477074865
438	Ecd_20141010_P2	blade	56	0.0833333333333339	2.70333333333333	2.66666666666667	shear_CE_RT	-0.000637135944381841	0.0000429961187342079	0.0046103949210685	0.00103776686738421
439	Ecd_20141010_P2	blade	57	0.083333333333333	2.78666666666667	2.75	shear_CE_RT	-0.000439798740977843	0.0000132882535886935	0.00417059618009066	0.0010510551209729
440	Ecd_20141010_P2	blade	58	0.083333333333333	2.87	2.83333333333333	shear_CE_RT	-0.00115021923920189	-0.000341900977313657	0.00302037694088876	0.000709154143659244
441	Ecd_20141010_P2	blade	59	0.0833333333333339	2.95333333333333	2.91666666666667	shear_CE_RT	-0.00305091881866897	-0.0000820281207822847	-0.0000305418777802081	0.00062712602287696
442	Ecd_20141010_P2	blade	60	0.083333333333333	3.03666666666667	3	shear_CE_RT	-0.00232648996654965	-0.000153996375807579	-0.00235703184432986	0.00047312964706938
443	Ecd_20141010_P2	blade	61	0.083333333333333	3.12	3.08333333333333	shear_CE_RT	0.00773905594122813	0.000453682256314984	0.00538202409689827	0.000926811903384364
444	Ecd_20141010_P2	blade	62	0.0833333333333339	3.20333333333333	3.16666666666667	shear_CE_RT	-0.00143367169285043	0.00042532175359453	0.00394835240404785	0.00135213365697889
445	Ecd_20141010_P2	blade	63	0.083333333333333	3.28666666666667	3.25	shear_CE_RT	-0.000534136160878317	0.0000245453182276361	0.00341421624316953	0.00137667897520653
446	Ecd_20141010_P2	blade	64	0.083333333333333	3.37	3.33333333333333	shear_CE_RT	0.0015886923322083	0.000471801465535749	0.00500290857537783	0.00184848044074228
447	Ecd_20141010_P2	blade	65	0.0833333333333339	3.45333333333333	3.41666666666667	shear_CE_RT	0.00174467165023223	0.000617386308626835	0.00674758022561006	0.00246586674936911
448	Ecd_20141010_P2	blade	66	0.083333333333333	3.53666666666667	3.5	shear_CE_RT	0.0034904554593051	0.000633552597640673	0.0102380356849152	0.00309941934700979
449	Ecd_20141010_P2	blade	67	0.083333333333333	3.62	3.58333333333333	shear_CE_RT	-0.000949101474306837	-0.0002789873669445	0.00928893421060832	0.00282043198006529
450	Ecd_20141010_P2	blade	68	0.0833333333333339	3.70333333333333	3.66666666666667	shear_CE_RT	-0.00484833953001367	0.000119542870775519	0.00444059468059465	0.00293997485084081
451	Ecd_20141010_P2	blade	69	0.083333333333333	3.78666666666667	3.75	shear_CE_RT	0.00376959838118734	-0.00011060656378081	0.008210193061782	0.00282936828706
452	Ecd_20141010_P2	blade	70	0.083333333333333	3.87	3.83333333333333	shear_CE_RT	-0.00144948554466702	-0.000388644868520726	0.00676070751711498	0.00244072341853927
453	Ecd_20141010_P2	blade	71	0.0833333333333339	3.95333333333333	3.91666666666667	shear_CE_RT	-0.00214866078739743	-0.000331754837084319	0.00461204672971755	0.00210896858145495
454	Ecd_20141010_P2	blade	72	0.083333333333333	4.03666666666667	4	shear_CE_RT	-0.00229888366920877	-0.000418306420856999	0.00231316306050878	0.00169066216059795
455	Ecd_20141010_P2	blade	73	0.083333333333333	4.12	4.08333333333333	shear_CE_RT	0.00295016092206977	-0.000271065635469069	0.00526332398257855	0.00141959652512888
456	Ecd_20141010_P2	blade	74	0.0833333333333339	4.20333333333333	4.16666666666667	shear_CE_RT	-0.00306577994099793	0.00087519516181657	0.00219754404158062	0.00229479168694545
457	Ecd_20141010_P2	blade	75	0.083333333333333	4.28666666666667	4.25	shear_CE_RT	-0.00146972901993078	0.000411928729182226	0.000727815021649842	0.00270672041612768
458	Ecd_20141010_P2	blade	76	0.083333333333333	4.37	4.33333333333333	shear_CE_RT	0.00237046199603271	0.000707509126748722	0.00309827701768255	0.0034142295428764
459	Ecd_20141010_P2	blade	77	0.0833333333333339	4.45333333333333	4.41666666666667	shear_CE_RT	0.00253838803780562	0.00086623453552941	0.00563666505548817	0.00428046407840581
460	Ecd_20141010_P2	blade	78	0.083333333333333	4.53666666666667	4.5	shear_CE_RT	0.000670547164960396	0.00078263558971327	0.00630721222044856	0.00506309966811908
461	Ecd_20141010_P2	blade	79	0.083333333333333	4.62	4.58333333333333	shear_CE_RT	0.00776052924012835	-0.000010087450133427	0.0140677414605769	0.00505301221798565
462	Ecd_20141010_P2	blade	80	0.0833333333333339	4.70333333333333	4.66666666666667	shear_CE_RT	-0.00132633237779044	0.000155779759432044	0.0127414090827865	0.0052087919774177
463	Ecd_20141010_P2	blade	81	0.083333333333333	4.78666666666667	4.75	shear_CE_RT	0.00180189882856444	0.000444476034675713	0.0145433079113509	0.00565326801209341
464	Ecd_20141010_P2	blade	82	0.083333333333333	4.87	4.83333333333333	shear_CE_RT	-0.000402681290809858	0.000579365893321435	0.0141406266205411	0.00623263390541484
465	Ecd_20141010_P2	blade	83	0.0833333333333339	4.95333333333333	4.91666666666667	shear_CE_RT	-0.00321847207318631	-0.00012096503336951	0.0109221545473547	0.00611166887204533
466	Ecd_20141010_P2	blade	84	0.083333333333333	5.03666666666667	5	shear_CE_RT	-0.00576979251624389	0.0000117575066723762	0.00515236203111085	0.00612342637871771
467	Ecd_20141010_P2	blade	85	0.083333333333333	5.12	5.08333333333333	shear_CE_RT	-0.00124124063577775	-0.000478670805450728	0.0039111213953331	0.00564475557326698
468	Ecd_20141010_P2	blade	86	0.0833333333333339	5.20333333333333	5.16666666666667	shear_CE_RT	0.00170593000774958	-0.000606783580316649	0.00561705140308268	0.00503797199295033
469	Ecd_20141010_P2	blade	87	0.083333333333333	5.28666666666667	5.25	shear_CE_RT	0.00385425044113565	-0.000555090174332845	0.00947130184421833	0.00448288181861749
470	Ecd_20141010_P2	blade	88	0.083333333333333	5.37	5.33333333333333	shear_CE_RT	-0.00516525215579477	-0.00120145197294242	0.00430604968842356	0.00328142984567506
471	Ecd_20141010_P2	blade	89	0.0833333333333339	5.45333333333333	5.41666666666667	shear_CE_RT	0.00213049510542114	-0.0010094515881655	0.0064365447938447	0.00227197825750957
472	Ecd_20141010_P2	blade	90	0.083333333333333	5.53666666666667	5.5	shear_CE_RT	0.0023658178067742	0.000252588572548604	0.0088023626006189	0.00252456683005817
473	Ecd_20141010_P2	blade	91	0.083333333333333	5.62	5.58333333333333	shear_CE_RT	-0.00273557290131556	0.000435640891600955	0.00606678969930334	0.00296020772165913
474	Ecd_20141010_P2	blade	92	0.0833333333333339	5.70333333333333	5.66666666666667	shear_CE_RT	0.00237052629438628	0.000548964344398535	0.00843731599368962	0.00350917206605766
475	Ecd_20141010_P2	blade	93	0.083333333333333	5.78666666666667	5.75	shear_CE_RT	-0.00751266107551523	0.000148263761407483	0.000924654918174391	0.00365743582746514
476	Ecd_20141010_P2	blade	94	0.083333333333333	5.87	5.83333333333333	shear_CE_RT	-0.0011064678406401	0.000270222719681606	-0.000181812922465714	0.00392765854714675
477	Ecd_20141010_P2	blade	95	0.0833333333333339	5.95333333333333	5.91666666666667	shear_CE_RT	0.00811264925161121	0.000588103734506217	0.0079308363291455	0.00451576228165297
478	Ecd_20141010_P2	blade	96	0.0833333333333321	6.03666666666667	6	shear_CE_RT	0.000772334873798112	-0.000207295007466095	0.00870317120294361	0.00430846727418687
479	Ecd_20141010_P2	blade	97	0.0833333333333339	6.12	6.08333333333333	shear_CE_RT	0.00295248798852296	0.000134043478582344	0.0116556591914666	0.00444251075276922
480	Ecd_20141010_P2	blade	98	0.0833333333333339	6.20333333333333	6.16666666666667	shear_CE_RT	-0.000553455971765925	0.00000489343640909556	0.0111022032197006	0.00444740418917831
481	Ecd_20141010_P2	blade	99	0.0833333333333321	6.28666666666667	6.25	shear_CE_RT	-0.00382370361477941	0.00079476406833486	0.00727849960492123	0.00524216825751317
482	Ecd_20141010_P2	blade	100	0.0833333333333339	6.37	6.33333333333333	shear_CE_RT	0.00562718626849185	0.000695370728196573	0.0129056858734131	0.00593753898570974
483	Ecd_20141010_P2	blade	101	0.0833333333333339	6.45333333333333	6.41666666666667	shear_CE_RT	-0.00638356835492123	0.0000830753001878727	0.00652211751849186	0.00602061428589762
484	Ecd_20141010_P2	blade	102	0.0833333333333321	6.53666666666667	6.5	shear_CE_RT	0.00101915044521727	0.0000494514479831911	0.00754126796370912	0.00607006573388081
485	Ecd_20141010_P2	blade	103	0.0833333333333339	6.62	6.58333333333333	shear_CE_RT	0.000949875830480553	0.0000420693861911791	0.00849114379418968	0.00611213512007199
486	Ecd_20141010_P2	blade	104	0.0833333333333339	6.70333333333333	6.66666666666667	shear_CE_RT	0.00117591587566818	-0.000156729701693633	0.00966705966985785	0.00595540541837835
487	Ecd_20141010_P2	blade	105	0.0833333333333321	6.78666666666667	6.75	shear_CE_RT	-0.00219979458216126	-0.000137441406544776	0.00746726508769659	0.00581796401183358
488	Ecd_20141010_P2	blade	106	0.0833333333333339	6.87	6.83333333333333	shear_CE_RT	0.0013773995435155	-0.000498047287319575	0.0088446646312121	0.005319916724514
489	Ecd_20141010_P2	blade	107	0.0833333333333339	6.95333333333333	6.91666666666667	shear_CE_RT	0.000402472499546614	0.000391987100145404	0.00924713713075871	0.00571190382465941
490	Ecd_20141010_P2	blade	108	0.0833333333333321	7.03666666666667	7	shear_CE_RT	0.00287128530881082	0.00025161982752049	0.0121184224395695	0.0059635236521799
491	Ecd_20141010_P2	blade	109	0.0833333333333339	7.12	7.08333333333333	shear_CE_RT	-0.00274024593849885	-0.0000509826184703246	0.00937817650107068	0.00591254103370957
492	Ecd_20141010_P2	blade	110	0.0833333333333339	7.20333333333333	7.16666666666667	shear_CE_RT	-0.00361153236814199	-0.000263889574055934	0.00576664413292869	0.00564865145965364
493	Ecd_20141010_P2	blade	111	0.0833333333333321	7.28666666666667	7.25	shear_CE_RT	0.00166052157996907	0.000440219198067893	0.00742716571289776	0.00608887065772153
494	Ecd_20141010_P2	blade	112	0.0833333333333339	7.37	7.33333333333333	shear_CE_RT	0.00340680990719354	-0.0000952826715335147	0.0108339756200913	0.00599358798618802
495	Ecd_20141010_P2	blade	113	0.0833333333333339	7.45333333333333	7.41666666666667	shear_CE_RT	-0.000524889553656786	-0.000446504593204855	0.0103090860664345	0.00554708339298316
496	Ecd_20141010_P2	blade	114	0.0833333333333321	7.53666666666667	7.5	shear_CE_RT	-0.00237875107541841	-0.000131637987277227	0.0079303349910161	0.00541544540570593
497	Ecd_20141010_P2	blade	115	0.0833333333333339	7.62	7.58333333333333	shear_CE_RT	-0.00116606063577353	-0.000278248760569782	0.00676427435524258	0.00513719664513615
498	Ecd_20141010_P2	blade	116	0.0833333333333339	7.70333333333333	7.66666666666667	shear_CE_RT	0.00554540191120084	0.00025725791391205	0.0123096762664434	0.0053944545590482
499	Ecd_20141010_P2	blade	117	0.0833333333333321	7.78666666666667	7.75	shear_CE_RT	-0.00451312102209998	0.000341881663488633	0.00779655524434343	0.00573633622253683
500	Ecd_20141010_P2	blade	118	0.0833333333333339	7.87	7.83333333333333	shear_CE_RT	-0.00346096863883813	-0.0000734376595684428	0.0043355866055053	0.00566289856296839
501	Ecd_20141010_P2	blade	119	0.0833333333333339	7.95333333333333	7.91666666666667	shear_CE_RT	0.00633481797401473	-0.000220002456379515	0.01067040457952	0.00544289610658888
502	Ecd_20141010_P2	blade	120	0.0833333333333321	8.03666666666667	8	shear_CE_RT	-0.00435296444471695	-0.000349143217866131	0.00631744013480308	0.00509375288872275
503	Ecd_20141010_P2	blade	121	0.0833333333333339	8.12	8.08333333333333	shear_CE_RT	0.00227904105115816	0.000130217224666959	0.00859648118596124	0.0052239701133897
504	Ecd_20141010_P2	blade	122	0.0833333333333339	8.20333333333333	8.16666666666667	shear_CE_RT	0.00259138282531148	-0.0000309579698235749	0.0111878640112727	0.00519301214356613
505	Ecd_20141010_P2	blade	123	0.0894444444444442	8.29277777777778	8.33333333333333	shear_CE_RT	-0.00116170264643429	0.000319434301141194	0.0100261613648384	0.00551244644470732
506	Ecd_20141010_P2	blade	124	0.0833333333333339	8.37611111111111	8.41666666666667	shear_CE_RT	-0.00213710231857858	0.000545406118298075	0.00788905904625985	0.0060578525630054
507	Ecd_20141010_P2	blade	125	0.0833333333333321	8.45944444444444	8.5	shear_CE_RT	-0.00379929945177119	-0.0000541665125172778	0.00408975959448866	0.00600368605048812
508	Ecd_20141010_P2	blade	126	0.0833333333333339	8.54277777777778	8.58333333333333	shear_CE_RT	0.00410690423209046	0.00036496859549556	0.00819666382657912	0.00636865464598368
509	Ecd_20141010_P2	blade	127	0.0833333333333339	8.62611111111111	8.66666666666667	shear_CE_RT	0.00377247477180497	0.000103439513615644	0.0119691385983841	0.00647209415959933
510	Ecd_20141010_P2	blade	128	0.128611111111111	8.75472222222222	8.75	shear_CE_RT	-0.000658806041487522	-0.000503064734155436	0.0113103325568966	0.00596902942544389
511	Ecd_20141010_P2	blade	129	0.0833333333333321	8.83805555555555	8.83333333333333	shear_CE_RT	-0.000975278650112445	-0.00021800683202067	0.0103350539067841	0.00575102259342322
512	Ecd_20141010_P2	blade	130	0.0833333333333339	8.92138888888889	8.91666666666667	shear_CE_RT	-0.000260480964954151	0.000486335540830532	0.01007457294183	0.00623735813425375
513	Ecd_20141010_P2	blade	131	0.0833333333333339	9.00472222222222	9	shear_CE_RT	0.000257521743424265	0.00015475836356939	0.0103320946852542	0.00639211649782314
514	Ecd_20141010_P2	blade	132	0.0833333333333321	9.08805555555555	9.08333333333333	shear_CE_RT	-0.000597778849520917	0.000171786546363713	0.00973431583573332	0.00656390304418685
515	Ecd_20141010_P2	blade	133	0.0833333333333339	9.17138888888889	9.16666666666667	shear_CE_RT	-0.0040801639001704	-0.000217405350270571	0.00565415193556292	0.00634649769391628
516	Ecd_20141010_P2	blade	134	0.0833333333333339	9.25472222222222	9.25	shear_CE_RT	0.00197393427704814	-0.000349863927380278	0.00762808621261105	0.00599663376653601
517	Ecd_20141010_P2	blade	135	0.0833333333333321	9.33805555555555	9.33333333333333	shear_CE_RT	0.00561066378278465	-0.00077561863689665	0.0132387499953957	0.00522101512963936
518	Ecd_20141010_P2	blade	136	0.0833333333333339	9.42138888888889	9.41666666666667	shear_CE_RT	-0.00744664840164376	-0.000127735827372464	0.00579210159375194	0.00509327930226689
519	Ecd_20141010_P2	blade	137	0.0833333333333339	9.50472222222222	9.5	shear_CE_RT	0.00429421424282802	-0.000675159426105238	0.01008631583658	0.00441811987616165
520	Ecd_20141010_P2	blade	138	0.0833333333333321	9.58805555555555	9.58333333333333	shear_CE_RT	-0.000508636091172153	-0.000336432624083757	0.00957767974540781	0.0040816872520779
521	Ecd_20141010_P2	blade	139	0.0833333333333339	9.67138888888889	9.66666666666667	shear_CE_RT	-0.0021158503896943	-0.0000535463897680059	0.00746182935571351	0.00402814086230989
522	Ecd_20141010_P2	blade	140	0.0833333333333339	9.75472222222222	9.75	shear_CE_RT	-0.00565858045479253	-0.000460933137785331	0.00180324890092098	0.00356720772452456
523	Ecd_20141010_P2	blade	141	0.0833333333333321	9.83805555555555	9.83333333333333	shear_CE_RT	0.00686622993981189	-0.000801772655396802	0.00866947884073287	0.00276543506912776
524	Ecd_20141010_P2	blade	142	0.0833333333333339	9.92138888888889	9.91666666666667	shear_CE_RT	-0.00576413784263625	-0.000341019348462665	0.00290534099809662	0.00242441572066509
525	Ecd_20141010_P2	blade	143	0.0833333333333339	10.0047222222222	10	shear_CE_RT	0.00312821597271537	-0.000395396383573552	0.00603355697081199	0.00202901933709154
526	Ecd_20141010_P2	blade	144	0.0833333333333321	10.0880555555556	10.0833333333333	shear_CE_RT	-0.000968415322697141	-0.000796720391489386	0.00506514164811485	0.00123229894560215
527	Ecd_20141010_P2	blade	145	0.0833333333333339	10.1713888888889	10.1666666666667	shear_CE_RT	-0.00250731995114244	-0.000396378714231934	0.00255782169697241	0.00083592023137022
528	Ecd_20141010_P2	blade	146	0.0833333333333339	10.2547222222222	10.25	shear_CE_RT	0.00186142908905847	0.000147047514611721	0.00441925078603088	0.00098296774598194
529	Ecd_20141010_P2	blade	147	0.0833333333333321	10.3380555555556	10.3333333333333	shear_CE_RT	-0.00237836202536825	-0.000598784560369969	0.00204088876066263	0.000384183185611972
530	Ecd_20141010_P2	blade	148	0.0833333333333339	10.4213888888889	10.4166666666667	shear_CE_RT	0.00369606685660827	0.0000987211690109772	0.00573695561727089	0.000482904354622949
531	Ecd_20141010_P2	blade	149	0.0833333333333339	10.5047222222222	10.5	shear_CE_RT	-0.00492320017824633	-0.000329040246049103	0.000813755439024566	0.000153864108573845
532	Ecd_20141010_P2	blade	150	0.0833333333333321	10.5880555555556	10.5833333333333	shear_CE_RT	0.00228790806013767	0.000145347369693509	0.00310166349916224	0.000299211478267355
533	Ecd_20141010_P2	blade	151	0.0833333333333339	10.6713888888889	10.6666666666667	shear_CE_RT	0.000319108062487671	0.000222364743624103	0.00342077156164991	0.000521576221891458
534	Ecd_20141010_P2	blade	152	0.0833333333333339	10.7547222222222	10.75	shear_CE_RT	-0.0013379228849867	-0.000084159289142221	0.00208284867666321	0.000437416932749237
535	Ecd_20141010_P2	blade	153	0.0833333333333321	10.8380555555556	10.8333333333333	shear_CE_RT	0.00190842518055416	0.000396091038597956	0.00399127385721737	0.000833507971347193
536	Ecd_20141010_P2	blade	154	0.0833333333333339	10.9213888888889	10.9166666666667	shear_CE_RT	-0.00157715959294551	0.000106314033784728	0.00241411426427186	0.000939822005131921
537	Ecd_20141010_P2	blade	155	0.0833333333333339	11.0047222222222	11	shear_CE_RT	0.0042498484504716	0.000523979824861481	0.00666396271474346	0.0014638018299934
538	Ecd_20141010_P2	blade	156	0.0833333333333321	11.0880555555556	11.0833333333333	shear_CE_RT	-0.00166012883790591	0.000353803109715304	0.00500383387683754	0.0018176049397087
539	Ecd_20141010_P2	blade	157	0.0833333333333339	11.1713888888889	11.1666666666667	shear_CE_RT	-0.00151033527137109	0.000211481667864941	0.00349349860546645	0.00202908660757365
540	Ecd_20141010_P2	blade	158	0.0833333333333339	11.2547222222222	11.25	shear_CE_RT	0.00290439157977369	0.000475478180360068	0.00639789018524014	0.00250456478793371
541	Ecd_20141010_P2	blade	24	0.0833333333333335	0	0	shear_RR	0.000410163331326393	0.000947430566157753	0	0
542	Ecd_20141010_P2	blade	25	0.083333333333333	0.083333333333333	0.0833333333333333	shear_RR	0.00104397010140943	0.000959590541514393	0.00104397010140943	0.000959590541514393
543	Ecd_20141010_P2	blade	26	0.0833333333333335	0.166666666666667	0.166666666666667	shear_RR	0.000378900769499691	0.00101772511828473	0.00142287087090912	0.00197731565979912
544	Ecd_20141010_P2	blade	27	0.0833333333333335	0.25	0.25	shear_RR	0.00272189708516762	0.000868449756535082	0.00414476795607673	0.0028457654163342
545	Ecd_20141010_P2	blade	28	0.083333333333333	0.333333333333333	0.333333333333333	shear_RR	-0.00053272772673016	0.000710152195658476	0.00361204022934657	0.00355591761199268
546	Ecd_20141010_P2	blade	29	0.0833333333333335	0.416666666666667	0.416666666666667	shear_RR	-0.00121751275258032	0.000519433258929447	0.00239452747676625	0.00407535087092213
547	Ecd_20141010_P2	blade	30	0.119444444444444	0.536111111111111	0.5	shear_RR	0.00269438402128775	0.0005687300303882	0.005088911498054	0.00464408090131033
548	Ecd_20141010_P2	blade	31	0.0833333333333335	0.619444444444444	0.583333333333333	shear_RR	0.00174700387948934	0.000419383812562526	0.00683591537754333	0.00506346471387285
549	Ecd_20141010_P2	blade	32	0.083333333333333	0.702777777777778	0.666666666666667	shear_RR	-0.000555120550006458	0.000399052304076951	0.00628079482753688	0.0054625170179498
550	Ecd_20141010_P2	blade	33	0.0833333333333335	0.786111111111111	0.75	shear_RR	-0.000293872652252547	0.000215266845652027	0.00598692217528433	0.00567778386360183
551	Ecd_20141010_P2	blade	34	0.0833333333333335	0.869444444444444	0.833333333333333	shear_RR	-0.000683319658386802	0.000314452655966373	0.00530360251689753	0.0059922365195682
552	Ecd_20141010_P2	blade	35	0.083333333333333	0.952777777777778	0.916666666666667	shear_RR	0.000952427817372674	0.000424543723154687	0.0062560303342702	0.00641678024272289
553	Ecd_20141010_P2	blade	36	0.0833333333333335	1.03611111111111	1	shear_RR	-0.000598838294672991	0.000245166680354001	0.00565719203959721	0.00666194692307689
554	Ecd_20141010_P2	blade	37	0.0833333333333335	1.11944444444444	1.08333333333333	shear_RR	0.000155254176158361	0.000231444658964373	0.00581244621575557	0.00689339158204126
555	Ecd_20141010_P2	blade	38	0.083333333333333	1.20277777777778	1.16666666666667	shear_RR	0.000700257042493454	0.000320866238931912	0.00651270325824903	0.00721425782097318
556	Ecd_20141010_P2	blade	39	0.0833333333333335	1.28611111111111	1.25	shear_RR	0.000558316186727652	0.000227748556279052	0.00707101944497668	0.00744200637725223
557	Ecd_20141010_P2	blade	40	0.0833333333333335	1.36944444444444	1.33333333333333	shear_RR	-0.00000651101350887632	0.0000712030962870002	0.0070645084314678	0.00751320947353923
558	Ecd_20141010_P2	blade	41	0.083333333333333	1.45277777777778	1.41666666666667	shear_RR	0.000721236550480206	-0.000139250746862325	0.00778574498194801	0.0073739587266769
559	Ecd_20141010_P2	blade	42	0.0841666666666669	1.53694444444444	1.5	shear_RR	0.00159606164420343	0.0000509248493653902	0.00938180662615144	0.00742488357604229
560	Ecd_20141010_P2	blade	43	0.0830555555555557	1.62	1.58333333333333	shear_RR	0.000428516829636468	0.000103601223267157	0.0098103234557879	0.00752848479930945
561	Ecd_20141010_P2	blade	44	0.083333333333333	1.70333333333333	1.66666666666667	shear_RR	-0.001318167161434	0.0000203825656823176	0.00849215629435391	0.00754886736499177
562	Ecd_20141010_P2	blade	45	0.0833333333333335	1.78666666666667	1.75	shear_RR	-0.00240531971829938	0.000178626139938856	0.00608683657605453	0.00772749350493062
563	Ecd_20141010_P2	blade	46	0.0833333333333335	1.87	1.83333333333333	shear_RR	-0.0013625644572699	0.00028818541798471	0.00472427211878463	0.00801567892291533
564	Ecd_20141010_P2	blade	47	0.0833333333333335	1.95333333333333	1.91666666666667	shear_RR	0.00149309326383187	0.0000293018449451336	0.00621736538261651	0.00804498076786047
565	Ecd_20141010_P2	blade	48	0.083333333333333	2.03666666666667	2	shear_RR	0.000734694289077799	-0.0000865598610620626	0.00695205967169431	0.00795842090679841
566	Ecd_20141010_P2	blade	49	0.083333333333333	2.12	2.08333333333333	shear_RR	-0.000215148190939782	-0.000117456453172273	0.00673691148075452	0.00784096445362613
567	Ecd_20141010_P2	blade	50	0.0833333333333339	2.20333333333333	2.16666666666667	shear_RR	0.00229899550354957	-0.0000232947811555674	0.00903590698430409	0.00781766967247056
568	Ecd_20141010_P2	blade	51	0.083333333333333	2.28666666666667	2.25	shear_RR	0.00119864104499552	0.000193009323680278	0.0102345480292996	0.00801067899615084
569	Ecd_20141010_P2	blade	52	0.083333333333333	2.37	2.33333333333333	shear_RR	-0.00212648275295513	0.000304857072299563	0.00810806527634448	0.00831553606845041
570	Ecd_20141010_P2	blade	53	0.0833333333333339	2.45333333333333	2.41666666666667	shear_RR	0.000321582878124269	0.0000920934692560097	0.00842964815446875	0.00840762953770642
571	Ecd_20141010_P2	blade	54	0.083333333333333	2.53666666666667	2.5	shear_RR	0.0000886543164241558	0.000228373979780227	0.0085183024708929	0.00863600351748664
572	Ecd_20141010_P2	blade	55	0.083333333333333	2.62	2.58333333333333	shear_RR	-0.000282388769250238	0.00021002325805248	0.00823591370164267	0.00884602677553912
573	Ecd_20141010_P2	blade	56	0.0833333333333339	2.70333333333333	2.66666666666667	shear_RR	-0.0000259745651050768	-0.0000404649349489621	0.00820993913653759	0.00880556184059016
574	Ecd_20141010_P2	blade	57	0.083333333333333	2.78666666666667	2.75	shear_RR	-0.000132239222457762	-0.000175971412446387	0.00807769991407983	0.00862959042814377
575	Ecd_20141010_P2	blade	58	0.083333333333333	2.87	2.83333333333333	shear_RR	-0.000847306369647214	-0.00013452053483015	0.00723039354443261	0.00849506989331362
576	Ecd_20141010_P2	blade	59	0.0833333333333339	2.95333333333333	2.91666666666667	shear_RR	0.00223377990484419	-0.000400100697044628	0.0094641734492768	0.00809496919626899
577	Ecd_20141010_P2	blade	60	0.083333333333333	3.03666666666667	3	shear_RR	-0.000417006129945	-0.000557211240084473	0.0090471673193318	0.00753775795618452
578	Ecd_20141010_P2	blade	61	0.083333333333333	3.12	3.08333333333333	shear_RR	-0.000456374619466288	-0.000322000130867274	0.00859079269986551	0.00721575782531725
579	Ecd_20141010_P2	blade	62	0.0833333333333339	3.20333333333333	3.16666666666667	shear_RR	-0.000291930207476157	-0.0000618235337083089	0.00829886249238935	0.00715393429160894
580	Ecd_20141010_P2	blade	63	0.083333333333333	3.28666666666667	3.25	shear_RR	-0.00167052309917653	0.0001489712513216	0.00662833939321283	0.00730290554293054
581	Ecd_20141010_P2	blade	64	0.083333333333333	3.37	3.33333333333333	shear_RR	-0.00259979890623498	0.000174462744973299	0.00402854048697784	0.00747736828790384
582	Ecd_20141010_P2	blade	65	0.0833333333333339	3.45333333333333	3.41666666666667	shear_RR	-0.00163956165701414	0.0000657882351899769	0.0023889788299637	0.00754315652309382
583	Ecd_20141010_P2	blade	66	0.083333333333333	3.53666666666667	3.5	shear_RR	0.00230493343213895	-0.000054104358052194	0.00469391226210265	0.00748905216504162
584	Ecd_20141010_P2	blade	67	0.083333333333333	3.62	3.58333333333333	shear_RR	0.00283596800364354	0.00000928300773768423	0.00752988026574619	0.00749833517277931
585	Ecd_20141010_P2	blade	68	0.0833333333333339	3.70333333333333	3.66666666666667	shear_RR	0.00218650341287123	0.0000486016862270718	0.00971638367861742	0.00754693685900638
586	Ecd_20141010_P2	blade	69	0.083333333333333	3.78666666666667	3.75	shear_RR	-0.000566899939478522	0.000141233828906963	0.0091494837391389	0.00768817068791334
587	Ecd_20141010_P2	blade	70	0.083333333333333	3.87	3.83333333333333	shear_RR	0.00103836029722764	0.000373685362377202	0.0101878440363665	0.00806185605029054
588	Ecd_20141010_P2	blade	71	0.0833333333333339	3.95333333333333	3.91666666666667	shear_RR	-0.00173582465560888	0.000390587411316964	0.00845201938075766	0.00845244346160751
589	Ecd_20141010_P2	blade	72	0.083333333333333	4.03666666666667	4	shear_RR	0.000240886404222373	0.000129226674364979	0.00869290578498004	0.00858167013597249
590	Ecd_20141010_P2	blade	73	0.083333333333333	4.12	4.08333333333333	shear_RR	0.000140575255907106	-0.000143603824404949	0.00883348104088714	0.00843806631156754
591	Ecd_20141010_P2	blade	74	0.0833333333333339	4.20333333333333	4.16666666666667	shear_RR	-0.00065156952969772	-0.000429323016732504	0.00818191151118942	0.00800874329483503
592	Ecd_20141010_P2	blade	75	0.083333333333333	4.28666666666667	4.25	shear_RR	-0.0000428320380623524	-0.000472691195840502	0.00813907947312707	0.00753605209899453
593	Ecd_20141010_P2	blade	76	0.083333333333333	4.37	4.33333333333333	shear_RR	-0.00145363911867676	-0.000498686120297491	0.00668544035445031	0.00703736597869704
594	Ecd_20141010_P2	blade	77	0.0833333333333339	4.45333333333333	4.41666666666667	shear_RR	-0.000570034674332883	-0.0000493582111373848	0.00611540568011743	0.00698800776755966
595	Ecd_20141010_P2	blade	78	0.083333333333333	4.53666666666667	4.5	shear_RR	-0.000165167482825678	0.0000529184363331605	0.00595023819729175	0.00704092620389282
596	Ecd_20141010_P2	blade	79	0.083333333333333	4.62	4.58333333333333	shear_RR	-0.00095640770273187	0.0000827632110355485	0.00499383049455988	0.00712368941492837
597	Ecd_20141010_P2	blade	80	0.0833333333333339	4.70333333333333	4.66666666666667	shear_RR	-0.0010439499096665	-0.000110135122583666	0.00394988058489338	0.0070135542923447
598	Ecd_20141010_P2	blade	81	0.083333333333333	4.78666666666667	4.75	shear_RR	0.000752416128200771	-0.000126285434396894	0.00470229671309415	0.00688726885794781
599	Ecd_20141010_P2	blade	82	0.083333333333333	4.87	4.83333333333333	shear_RR	0.00320678234515228	-0.000043862877081356	0.00790907905824643	0.00684340598086645
600	Ecd_20141010_P2	blade	83	0.0833333333333339	4.95333333333333	4.91666666666667	shear_RR	0.00136592952639837	-0.0000243334682269191	0.0092750085846448	0.00681907251263953
601	Ecd_20141010_P2	blade	84	0.083333333333333	5.03666666666667	5	shear_RR	0.000468867777633373	-0.00012076920193929	0.00974387636227818	0.00669830331070024
602	Ecd_20141010_P2	blade	85	0.083333333333333	5.12	5.08333333333333	shear_RR	-0.00277345119950908	-0.00023187183584226	0.0069704251627691	0.00646643147485798
603	Ecd_20141010_P2	blade	86	0.0833333333333339	5.20333333333333	5.16666666666667	shear_RR	-0.00022048546800786	-0.000149689259018235	0.00674993969476124	0.00631674221583975
604	Ecd_20141010_P2	blade	87	0.083333333333333	5.28666666666667	5.25	shear_RR	-0.000546990988205844	-0.000288036558604095	0.0062029487065554	0.00602870565723565
605	Ecd_20141010_P2	blade	88	0.083333333333333	5.37	5.33333333333333	shear_RR	-0.000355211176934078	-0.000492582052734069	0.00584773752962132	0.00553612360450158
606	Ecd_20141010_P2	blade	89	0.0833333333333339	5.45333333333333	5.41666666666667	shear_RR	-0.00122596055366176	-0.00042490282456923	0.00462177697595956	0.00511122077993235
607	Ecd_20141010_P2	blade	90	0.083333333333333	5.53666666666667	5.5	shear_RR	-0.00217853667566454	-0.000600977063326128	0.00244324030029502	0.00451024371660622
608	Ecd_20141010_P2	blade	91	0.083333333333333	5.62	5.58333333333333	shear_RR	-0.000139941564602224	-0.000317129892560198	0.00230329873569279	0.00419311382404603
609	Ecd_20141010_P2	blade	92	0.0833333333333339	5.70333333333333	5.66666666666667	shear_RR	-0.000769404167243687	-0.000326108764015147	0.00153389456844911	0.00386700506003088
610	Ecd_20141010_P2	blade	93	0.083333333333333	5.78666666666667	5.75	shear_RR	0.000956781909722562	-0.0000839081849385869	0.00249067647817167	0.00378309687509229
611	Ecd_20141010_P2	blade	94	0.083333333333333	5.87	5.83333333333333	shear_RR	0.0021104010362116	-0.0000754181314607245	0.00460107751438327	0.00370767874363157
612	Ecd_20141010_P2	blade	95	0.0833333333333339	5.95333333333333	5.91666666666667	shear_RR	-0.0014679488486925	0.0000664256480757841	0.00313312866569077	0.00377410439170735
613	Ecd_20141010_P2	blade	96	0.0833333333333321	6.03666666666667	6	shear_RR	0.000348867678916148	0.000197126583372156	0.00348199634460692	0.00397123097507951
614	Ecd_20141010_P2	blade	97	0.0833333333333339	6.12	6.08333333333333	shear_RR	-0.000319253054012298	0.000306386812215879	0.00316274329059462	0.00427761778729539
615	Ecd_20141010_P2	blade	98	0.0833333333333339	6.20333333333333	6.16666666666667	shear_RR	0.00211721538163632	0.0005437311534143	0.00527995867223094	0.00482134894070969
616	Ecd_20141010_P2	blade	99	0.0833333333333321	6.28666666666667	6.25	shear_RR	-0.000261820588677591	0.00058849695400614	0.00501813808355335	0.00540984589471583
617	Ecd_20141010_P2	blade	100	0.0833333333333339	6.37	6.33333333333333	shear_RR	0.000334321021239836	0.000467585584558442	0.00535245910479318	0.00587743147927427
618	Ecd_20141010_P2	blade	101	0.0833333333333339	6.45333333333333	6.41666666666667	shear_RR	-0.000740826387404452	0.000525922741857554	0.00461163271738873	0.00640335422113182
619	Ecd_20141010_P2	blade	102	0.0833333333333321	6.53666666666667	6.5	shear_RR	0.00106192095267873	0.000373251437725707	0.00567355367006746	0.00677660565885753
620	Ecd_20141010_P2	blade	103	0.0833333333333339	6.62	6.58333333333333	shear_RR	0.00184138358593895	0.000347939257223471	0.00751493725600641	0.007124544916081
621	Ecd_20141010_P2	blade	104	0.0833333333333339	6.70333333333333	6.66666666666667	shear_RR	0.0014492057162328	0.000183975343563786	0.00896414297223921	0.00730852025964479
622	Ecd_20141010_P2	blade	105	0.0833333333333321	6.78666666666667	6.75	shear_RR	0.000780375972286919	0.000217098574598921	0.00974451894452613	0.00752561883424371
623	Ecd_20141010_P2	blade	106	0.0833333333333339	6.87	6.83333333333333	shear_RR	-0.000826240118402267	0.000126717138957539	0.00891827882612386	0.00765233597320125
624	Ecd_20141010_P2	blade	107	0.0833333333333339	6.95333333333333	6.91666666666667	shear_RR	-0.00133051666653417	0.000195519597666668	0.0075877621595897	0.00784785557086791
625	Ecd_20141010_P2	blade	108	0.0833333333333321	7.03666666666667	7	shear_RR	-0.000597687039536893	0.000162954580501001	0.0069900751200528	0.00801081015136892
626	Ecd_20141010_P2	blade	109	0.0833333333333339	7.12	7.08333333333333	shear_RR	0.000313612331379787	0.0000534796619690097	0.00730368745143259	0.00806428981333793
627	Ecd_20141010_P2	blade	110	0.0833333333333339	7.20333333333333	7.16666666666667	shear_RR	0.000102534952708891	-0.000153613170321856	0.00740622240414148	0.00791067664301607
628	Ecd_20141010_P2	blade	111	0.0833333333333321	7.28666666666667	7.25	shear_RR	-0.000659874770815372	-0.000266395089060795	0.00674634763332611	0.00764428155395527
629	Ecd_20141010_P2	blade	112	0.0833333333333339	7.37	7.33333333333333	shear_RR	0.0000160006583959682	-0.000226885330873624	0.00676234829172208	0.00741739622308165
630	Ecd_20141010_P2	blade	113	0.0833333333333339	7.45333333333333	7.41666666666667	shear_RR	0.000703705763856391	-0.000119507313103079	0.00746605405557847	0.00729788890997857
631	Ecd_20141010_P2	blade	114	0.0833333333333321	7.53666666666667	7.5	shear_RR	0.000637159482087047	-0.0000380955512113923	0.00810321353766552	0.00725979335876718
632	Ecd_20141010_P2	blade	115	0.0833333333333339	7.62	7.58333333333333	shear_RR	-0.000828815438966716	-0.000110231510336326	0.0072743980986988	0.00714956184843085
633	Ecd_20141010_P2	blade	116	0.0833333333333339	7.70333333333333	7.66666666666667	shear_RR	-0.000460225133841411	-0.00011721297687355	0.00681417296485739	0.0070323488715573
634	Ecd_20141010_P2	blade	117	0.0833333333333321	7.78666666666667	7.75	shear_RR	-0.000391632778343387	0.0000283644115702146	0.006422540186514	0.00706071328312752
635	Ecd_20141010_P2	blade	118	0.0833333333333339	7.87	7.83333333333333	shear_RR	-0.000149358471058174	0.0000955237326461335	0.00627318171545583	0.00715623701577365
636	Ecd_20141010_P2	blade	119	0.0833333333333339	7.95333333333333	7.91666666666667	shear_RR	0.000297842341271661	-0.00000821248242982625	0.00657102405672749	0.00714802453334383
637	Ecd_20141010_P2	blade	120	0.0833333333333321	8.03666666666667	8	shear_RR	-0.000479883218994485	-0.0000112122514343007	0.006091140837733	0.00713681228190952
638	Ecd_20141010_P2	blade	121	0.0833333333333339	8.12	8.08333333333333	shear_RR	0.000025738820799432	0.000114573870168824	0.00611687965853244	0.00725138615207835
639	Ecd_20141010_P2	blade	122	0.0833333333333339	8.20333333333333	8.16666666666667	shear_RR	0.000941476502066035	-0.000232736927152151	0.00705835616059847	0.0070186492249262
640	Ecd_20141010_P2	blade	123	0.0894444444444442	8.29277777777778	8.33333333333333	shear_RR	0.000754753190231076	-0.000398347268349185	0.00781310935082955	0.00662030195657701
641	Ecd_20141010_P2	blade	124	0.0833333333333339	8.37611111111111	8.41666666666667	shear_RR	-0.000437392601979166	-0.000412140541922923	0.00737571674885038	0.00620816141465409
642	Ecd_20141010_P2	blade	125	0.0833333333333321	8.45944444444444	8.5	shear_RR	0.000604162023037829	-0.000350643883904735	0.00797987877188821	0.00585751753074935
643	Ecd_20141010_P2	blade	126	0.0833333333333339	8.54277777777778	8.58333333333333	shear_RR	0.000554831898667654	-0.000140819486349154	0.00853471067055586	0.0057166980444002
644	Ecd_20141010_P2	blade	127	0.0833333333333339	8.62611111111111	8.66666666666667	shear_RR	-0.00428064390437213	0.0000560361636925651	0.00425406676618373	0.00577273420809277
645	Ecd_20141010_P2	blade	128	0.128611111111111	8.75472222222222	8.75	shear_RR	-0.00221334653151077	-0.00020024947288054	0.00204072023467296	0.00557248473521223
646	Ecd_20141010_P2	blade	129	0.0833333333333321	8.83805555555555	8.83333333333333	shear_RR	-0.000301084480369295	-0.000374088683654899	0.00173963575430367	0.00519839605155733
647	Ecd_20141010_P2	blade	130	0.0833333333333339	8.92138888888889	8.91666666666667	shear_RR	0.000974305579471737	-0.000461912118281119	0.00271394133377541	0.00473648393327621
648	Ecd_20141010_P2	blade	131	0.0833333333333339	9.00472222222222	9	shear_RR	0.0018281851541169	-0.000689383733426225	0.00454212648789231	0.00404710019984998
649	Ecd_20141010_P2	blade	132	0.0833333333333321	9.08805555555555	9.08333333333333	shear_RR	0.00219115097125835	-0.000807933141976216	0.00673327745915065	0.00323916705787377
650	Ecd_20141010_P2	blade	133	0.0833333333333339	9.17138888888889	9.16666666666667	shear_RR	-0.00187766550023812	-0.000516830772962503	0.00485561195891253	0.00272233628491126
651	Ecd_20141010_P2	blade	134	0.0833333333333339	9.25472222222222	9.25	shear_RR	-0.00115747812828687	-0.00058282075556584	0.00369813383062566	0.00213951552934542
652	Ecd_20141010_P2	blade	135	0.0833333333333321	9.33805555555555	9.33333333333333	shear_RR	-0.00140345038286759	-0.000633681733374721	0.00229468344775807	0.0015058337959707
653	Ecd_20141010_P2	blade	136	0.0833333333333339	9.42138888888889	9.41666666666667	shear_RR	-0.00189802574355834	-0.000691751116660527	0.000396657704199734	0.000814082679310175
654	Ecd_20141010_P2	blade	137	0.0833333333333339	9.50472222222222	9.5	shear_RR	-0.00074921159538225	-0.000926162191048623	-0.000352553891182515	-0.000112079511738448
655	Ecd_20141010_P2	blade	138	0.0833333333333321	9.58805555555555	9.58333333333333	shear_RR	-0.00107851784522129	-0.00111810931900282	-0.00143107173640381	-0.00123018883074127
656	Ecd_20141010_P2	blade	139	0.0833333333333339	9.67138888888889	9.66666666666667	shear_RR	-0.00293923634014747	-0.00105901690257518	-0.00437030807655127	-0.00228920573331645
657	Ecd_20141010_P2	blade	140	0.0833333333333339	9.75472222222222	9.75	shear_RR	-0.00086055523626699	-0.00105039291705081	-0.00523086331281826	-0.00333959865036726
658	Ecd_20141010_P2	blade	141	0.0833333333333321	9.83805555555555	9.83333333333333	shear_RR	0.000335542363327876	-0.00103941174349224	-0.00489532094949039	-0.0043790103938595
659	Ecd_20141010_P2	blade	142	0.0833333333333339	9.92138888888889	9.91666666666667	shear_RR	-0.000750336664152157	-0.000835350395539315	-0.00564565761364255	-0.00521436078939882
660	Ecd_20141010_P2	blade	143	0.0833333333333339	10.0047222222222	10	shear_RR	0.0000797325637622037	-0.00082500196910061	-0.00556592504988034	-0.00603936275849943
661	Ecd_20141010_P2	blade	144	0.0833333333333321	10.0880555555556	10.0833333333333	shear_RR	-0.00122764891953415	-0.000667797465303103	-0.00679357396941449	-0.00670716022380253
662	Ecd_20141010_P2	blade	145	0.0833333333333339	10.1713888888889	10.1666666666667	shear_RR	-0.0010626142875188	-0.000501395087028026	-0.0078561882569333	-0.00720855531083056
663	Ecd_20141010_P2	blade	146	0.0833333333333339	10.2547222222222	10.25	shear_RR	-0.00128265747372325	-0.000467172313550313	-0.00913884573065654	-0.00767572762438087
664	Ecd_20141010_P2	blade	147	0.0833333333333321	10.3380555555556	10.3333333333333	shear_RR	0.000346649083923817	-0.000451915303953883	-0.00879219664673273	-0.00812764292833475
665	Ecd_20141010_P2	blade	148	0.0833333333333339	10.4213888888889	10.4166666666667	shear_RR	-0.000635378904556496	-0.000241427531670074	-0.00942757555128922	-0.00836907046000483
666	Ecd_20141010_P2	blade	149	0.0833333333333339	10.5047222222222	10.5	shear_RR	0.000650731696551277	-0.000307500838618921	-0.00877684385473794	-0.00867657129862375
667	Ecd_20141010_P2	blade	150	0.0833333333333321	10.5880555555556	10.5833333333333	shear_RR	-0.00110881017912161	-0.000292769666035808	-0.00988565403385956	-0.00896934096465955
668	Ecd_20141010_P2	blade	151	0.0833333333333339	10.6713888888889	10.6666666666667	shear_RR	-0.000484104728012151	-0.000401939027336462	-0.0103697587618717	-0.00937127999199602
669	Ecd_20141010_P2	blade	152	0.0833333333333339	10.7547222222222	10.75	shear_RR	0.000503369468888612	-0.000322618788002929	-0.0098663892929831	-0.00969389877999895
670	Ecd_20141010_P2	blade	153	0.0833333333333321	10.8380555555556	10.8333333333333	shear_RR	0.00156502883096974	-0.000368335255778012	-0.00830136046201336	-0.010062234035777
671	Ecd_20141010_P2	blade	154	0.0833333333333339	10.9213888888889	10.9166666666667	shear_RR	-0.000647073812675116	-0.000343560035229935	-0.00894843427468847	-0.0104057940710069
672	Ecd_20141010_P2	blade	155	0.0833333333333339	11.0047222222222	11	shear_RR	-0.00106560602111991	-0.000445846330511629	-0.0100140402958084	-0.0108516404015185
673	Ecd_20141010_P2	blade	156	0.0833333333333321	11.0880555555556	11.0833333333333	shear_RR	-0.00226347726182599	-0.000389217219266878	-0.0122775175576344	-0.0112408576207854
674	Ecd_20141010_P2	blade	157	0.0833333333333339	11.1713888888889	11.1666666666667	shear_RR	-0.000410134841054386	-0.0000854965030142472	-0.0126876523986888	-0.0113263541237996
675	Ecd_20141010_P2	blade	158	0.0833333333333339	11.2547222222222	11.25	shear_RR	-0.000156232061602099	-0.000246322086446468	-0.0128438844602909	-0.0115726762102461
676	Ecd_20141010_P2	blade	24	0.0833333333333335	0	0	shear_RT	0.000349424667313007	0.000129839701174383	0	0
677	Ecd_20141010_P2	blade	25	0.083333333333333	0.083333333333333	0.0833333333333333	shear_RT	0.00182459470594778	-0.000186477568440145	0.00182459470594778	-0.000186477568440145
678	Ecd_20141010_P2	blade	26	0.0833333333333335	0.166666666666667	0.166666666666667	shear_RT	0.000117884110812219	0.00019401342666989	0.00194247881676	0.00000753585822974541
679	Ecd_20141010_P2	blade	27	0.0833333333333335	0.25	0.25	shear_RT	-0.0015135245964587	0.000203890035470006	0.000428954220301293	0.000211425893699752
680	Ecd_20141010_P2	blade	28	0.083333333333333	0.333333333333333	0.333333333333333	shear_RT	0.0000871430063118434	0.000277258662341448	0.000516097226613136	0.0004886845560412
681	Ecd_20141010_P2	blade	29	0.0833333333333335	0.416666666666667	0.416666666666667	shear_RT	0.00150657167076897	0.000497148204920546	0.00202266889738211	0.000985832760961746
682	Ecd_20141010_P2	blade	30	0.119444444444444	0.536111111111111	0.5	shear_RT	-0.00187516208987213	0.000409316210184201	0.000147506807509972	0.00139514897114595
683	Ecd_20141010_P2	blade	31	0.0833333333333335	0.619444444444444	0.583333333333333	shear_RT	0.00288881005402243	0.000339041355557494	0.00303631686153241	0.00173419032670344
684	Ecd_20141010_P2	blade	32	0.083333333333333	0.702777777777778	0.666666666666667	shear_RT	-0.000446794471136375	0.000343105605539487	0.00258952239039603	0.00207729593224293
685	Ecd_20141010_P2	blade	33	0.0833333333333335	0.786111111111111	0.75	shear_RT	0.000321924099762775	0.000567897860549571	0.00291144649015881	0.0026451937927925
686	Ecd_20141010_P2	blade	34	0.0833333333333335	0.869444444444444	0.833333333333333	shear_RT	0.00220775909665419	0.000599076891684975	0.00511920558681299	0.00324427068447747
687	Ecd_20141010_P2	blade	35	0.083333333333333	0.952777777777778	0.916666666666667	shear_RT	-0.000616727274786778	0.000328407233855258	0.00450247831202622	0.00357267791833273
688	Ecd_20141010_P2	blade	36	0.0833333333333335	1.03611111111111	1	shear_RT	0.00105157130505399	0.000393637716611421	0.00555404961708021	0.00396631563494415
689	Ecd_20141010_P2	blade	37	0.0833333333333335	1.11944444444444	1.08333333333333	shear_RT	0.000162590860614141	0.00030172323413772	0.00571664047769435	0.00426803886908187
690	Ecd_20141010_P2	blade	38	0.083333333333333	1.20277777777778	1.16666666666667	shear_RT	0.000959190208652223	0.000250151719622246	0.00667583068634657	0.00451819058870412
691	Ecd_20141010_P2	blade	39	0.0833333333333335	1.28611111111111	1.25	shear_RT	0.000430112348801292	0.000235993955262448	0.00710594303514786	0.00475418454396657
692	Ecd_20141010_P2	blade	40	0.0833333333333335	1.36944444444444	1.33333333333333	shear_RT	-0.00147079456535792	0.0000948334855281491	0.00563514846978994	0.00484901802949471
693	Ecd_20141010_P2	blade	41	0.083333333333333	1.45277777777778	1.41666666666667	shear_RT	-0.00115762677955434	0.000166008056944914	0.0044775216902356	0.00501502608643963
694	Ecd_20141010_P2	blade	42	0.0841666666666669	1.53694444444444	1.5	shear_RT	0.00187775074681172	0.000241918323290581	0.00635527243704732	0.00525694440973021
695	Ecd_20141010_P2	blade	43	0.0830555555555557	1.62	1.58333333333333	shear_RT	-0.00101408113080659	0.000320361022986582	0.00534119130624074	0.00557730543271679
696	Ecd_20141010_P2	blade	44	0.083333333333333	1.70333333333333	1.66666666666667	shear_RT	0.000166188691805003	0.000368060050035103	0.00550737999804574	0.00594536548275189
697	Ecd_20141010_P2	blade	45	0.0833333333333335	1.78666666666667	1.75	shear_RT	0.000654993929576894	0.000364237421254713	0.00616237392762263	0.00630960290400661
698	Ecd_20141010_P2	blade	46	0.0833333333333335	1.87	1.83333333333333	shear_RT	0.000166193010797637	0.000549313854650931	0.00632856693842027	0.00685891675865754
699	Ecd_20141010_P2	blade	47	0.0833333333333335	1.95333333333333	1.91666666666667	shear_RT	0.00188658423485633	0.000633662530160252	0.0082151511732766	0.00749257928881779
700	Ecd_20141010_P2	blade	48	0.083333333333333	2.03666666666667	2	shear_RT	0.00102546055727015	0.000545440126841011	0.00924061173054674	0.0080380194156588
701	Ecd_20141010_P2	blade	49	0.083333333333333	2.12	2.08333333333333	shear_RT	0.00148387950618596	0.000719062364989851	0.0107244912367327	0.00875708178064865
702	Ecd_20141010_P2	blade	50	0.0833333333333339	2.20333333333333	2.16666666666667	shear_RT	0.000388063432217004	0.000545057222646903	0.0111125546689497	0.00930213900329555
703	Ecd_20141010_P2	blade	51	0.083333333333333	2.28666666666667	2.25	shear_RT	0.00056504620200048	0.000441723470264849	0.0116776008709502	0.0097438624735604
704	Ecd_20141010_P2	blade	52	0.083333333333333	2.37	2.33333333333333	shear_RT	-0.000229791348951806	0.000495523204682725	0.0114478095219984	0.0102393856782431
705	Ecd_20141010_P2	blade	53	0.0833333333333339	2.45333333333333	2.41666666666667	shear_RT	0.000907304310300064	0.000208927123355932	0.0123551138322984	0.0104483128015991
706	Ecd_20141010_P2	blade	54	0.083333333333333	2.53666666666667	2.5	shear_RT	0.000895763488830652	0.0000712213997282463	0.0132508773211291	0.0105195342013273
707	Ecd_20141010_P2	blade	55	0.083333333333333	2.62	2.58333333333333	shear_RT	-0.00174786787396742	-0.0000246350676812327	0.0115030094471617	0.0104948991336461
708	Ecd_20141010_P2	blade	56	0.0833333333333339	2.70333333333333	2.66666666666667	shear_RT	-0.000481677346625699	0.000226280687557413	0.011021332100536	0.0107211798212035
709	Ecd_20141010_P2	blade	57	0.083333333333333	2.78666666666667	2.75	shear_RT	0.000757990089394279	-0.0000114835374210212	0.0117793221899302	0.0107096962837825
710	Ecd_20141010_P2	blade	58	0.083333333333333	2.87	2.83333333333333	shear_RT	-0.0012659726597384	-0.0000732290092202472	0.0105133495301919	0.0106364672745622
711	Ecd_20141010_P2	blade	59	0.0833333333333339	2.95333333333333	2.91666666666667	shear_RT	-0.000489302402634399	-0.0000566641043300333	0.0100240471275575	0.0105798031702322
712	Ecd_20141010_P2	blade	60	0.083333333333333	3.03666666666667	3	shear_RT	0.000429458364681687	0.00000192490153831331	0.0104535054922391	0.0105817280717705
713	Ecd_20141010_P2	blade	61	0.083333333333333	3.12	3.08333333333333	shear_RT	0.00314813673984211	0.00019192331831879	0.0136016422320813	0.0107736513900893
714	Ecd_20141010_P2	blade	62	0.0833333333333339	3.20333333333333	3.16666666666667	shear_RT	-0.0020503602727623	0.000371116241703513	0.011551281959319	0.0111447676317928
715	Ecd_20141010_P2	blade	63	0.083333333333333	3.28666666666667	3.25	shear_RT	-0.000908991538743292	0.000101596559834609	0.0106422904205757	0.0112463641916274
716	Ecd_20141010_P2	blade	64	0.083333333333333	3.37	3.33333333333333	shear_RT	0.00108951826409242	0.000186978434543825	0.0117318086846681	0.0114333426261712
717	Ecd_20141010_P2	blade	65	0.0833333333333339	3.45333333333333	3.41666666666667	shear_RT	0.00154024255338246	0.000320461914986202	0.0132720512380505	0.0117538045411574
718	Ecd_20141010_P2	blade	66	0.083333333333333	3.53666666666667	3.5	shear_RT	0.000342114710617819	0.000348102235709285	0.0136141659486684	0.0121019067768667
719	Ecd_20141010_P2	blade	67	0.083333333333333	3.62	3.58333333333333	shear_RT	0.00148944481060625	-0.000025150695652685	0.0151036107592746	0.012076756081214
720	Ecd_20141010_P2	blade	68	0.0833333333333339	3.70333333333333	3.66666666666667	shear_RT	-0.00220672641116366	0.000161231056150078	0.0128968843481109	0.0122379871373641
721	Ecd_20141010_P2	blade	69	0.083333333333333	3.78666666666667	3.75	shear_RT	-0.000326772037937023	0.000312597479863431	0.0125701123101739	0.0125505846172275
722	Ecd_20141010_P2	blade	70	0.083333333333333	3.87	3.83333333333333	shear_RT	0.000979015882231753	0.000163076931840265	0.0135491281924057	0.0127136615490678
723	Ecd_20141010_P2	blade	71	0.0833333333333339	3.95333333333333	3.91666666666667	shear_RT	0.000733501892635602	-0.0000555929511326391	0.0142826300850413	0.0126580685979352
724	Ecd_20141010_P2	blade	72	0.083333333333333	4.03666666666667	4	shear_RT	-0.000957645505139565	0.0001611177837804	0.0133249845799017	0.0128191863817156
725	Ecd_20141010_P2	blade	73	0.083333333333333	4.12	4.08333333333333	shear_RT	-0.000000161002931907237	0.0000414041905127245	0.0133248235769698	0.0128605905722283
726	Ecd_20141010_P2	blade	74	0.0833333333333339	4.20333333333333	4.16666666666667	shear_RT	0.000756039122103587	0.000293551164374887	0.0140808626990734	0.0131541417366032
727	Ecd_20141010_P2	blade	75	0.083333333333333	4.28666666666667	4.25	shear_RT	-0.000555207764162408	0.000376776726595118	0.013525654934911	0.0135309184631983
728	Ecd_20141010_P2	blade	76	0.083333333333333	4.37	4.33333333333333	shear_RT	-0.000865126159319478	0.000182655471658119	0.0126605287755915	0.0137135739348564
729	Ecd_20141010_P2	blade	77	0.0833333333333339	4.45333333333333	4.41666666666667	shear_RT	0.00272593279466124	0.000181174803328951	0.0153864615702528	0.0138947487381854
730	Ecd_20141010_P2	blade	78	0.083333333333333	4.53666666666667	4.5	shear_RT	0.000172595284661828	0.000100891928735523	0.0155590568549146	0.0139956406669209
731	Ecd_20141010_P2	blade	79	0.083333333333333	4.62	4.58333333333333	shear_RT	0.000566890301320129	0.0000972096730349249	0.0161259471562347	0.0140928503399558
732	Ecd_20141010_P2	blade	80	0.0833333333333339	4.70333333333333	4.66666666666667	shear_RT	0.000588709146485513	-0.000100987544478418	0.0167146563027202	0.0139918627954774
733	Ecd_20141010_P2	blade	81	0.083333333333333	4.78666666666667	4.75	shear_RT	-0.00115631792207524	-0.00000623060361986534	0.015558338380645	0.0139856321918575
734	Ecd_20141010_P2	blade	82	0.083333333333333	4.87	4.83333333333333	shear_RT	0.000717214541014755	0.0000908282846500239	0.0162755529216597	0.0140764604765076
735	Ecd_20141010_P2	blade	83	0.0833333333333339	4.95333333333333	4.91666666666667	shear_RT	-0.00184075712566728	-0.000250953467550826	0.0144347957959925	0.0138255070089567
736	Ecd_20141010_P2	blade	84	0.083333333333333	5.03666666666667	5	shear_RT	-0.0000406658156384823	-0.00000215822770202622	0.014394129980354	0.0138233487812547
737	Ecd_20141010_P2	blade	85	0.083333333333333	5.12	5.08333333333333	shear_RT	-0.00142413027054318	0.0000494012037693568	0.0129699997098108	0.0138727499850241
738	Ecd_20141010_P2	blade	86	0.0833333333333339	5.20333333333333	5.16666666666667	shear_RT	0.000487118585281671	0.000178604753029396	0.0134571182950925	0.0140513547380535
739	Ecd_20141010_P2	blade	87	0.083333333333333	5.28666666666667	5.25	shear_RT	0.000202521611649304	0.000299300367573026	0.0136596399067418	0.0143506551056265
740	Ecd_20141010_P2	blade	88	0.083333333333333	5.37	5.33333333333333	shear_RT	-0.0010336664795481	0.000109505369830267	0.0126259734271937	0.0144601604754568
741	Ecd_20141010_P2	blade	89	0.0833333333333339	5.45333333333333	5.41666666666667	shear_RT	0.00290934292299862	0.000230847505294933	0.0155353163501923	0.0146910079807517
742	Ecd_20141010_P2	blade	90	0.083333333333333	5.53666666666667	5.5	shear_RT	0.00113404404750534	0.000416773193118033	0.0166693603976976	0.0151077811738697
743	Ecd_20141010_P2	blade	91	0.083333333333333	5.62	5.58333333333333	shear_RT	0.00200994818834594	0.000556118659991361	0.0186793085860436	0.0156638998338611
744	Ecd_20141010_P2	blade	92	0.0833333333333339	5.70333333333333	5.66666666666667	shear_RT	0.000171333837904701	0.000646326635843381	0.0188506424239483	0.0163102264697045
745	Ecd_20141010_P2	blade	93	0.083333333333333	5.78666666666667	5.75	shear_RT	-0.0013705304341556	0.000644765953051948	0.0174801119897927	0.0169549924227564
746	Ecd_20141010_P2	blade	94	0.083333333333333	5.87	5.83333333333333	shear_RT	-0.000505993635555948	0.000850222889108204	0.0169741183542367	0.0178052153118646
747	Ecd_20141010_P2	blade	95	0.0833333333333339	5.95333333333333	5.91666666666667	shear_RT	0.00200451675041562	0.000401833848518571	0.0189786351046523	0.0182070491603832
748	Ecd_20141010_P2	blade	96	0.0833333333333321	6.03666666666667	6	shear_RT	0.00010866986506342	0.00016426779946779	0.0190873049697158	0.018371316959851
749	Ecd_20141010_P2	blade	97	0.0833333333333339	6.12	6.08333333333333	shear_RT	0.0014794063196539	0.0000627907729815147	0.0205667112893697	0.0184341077328325
750	Ecd_20141010_P2	blade	98	0.0833333333333339	6.20333333333333	6.16666666666667	shear_RT	0.000185354100943535	-0.000221056182180284	0.0207520653903132	0.0182130515506522
751	Ecd_20141010_P2	blade	99	0.0833333333333321	6.28666666666667	6.25	shear_RT	0.00122635981707071	-0.000119648785876254	0.0219784252073839	0.018093402764776
752	Ecd_20141010_P2	blade	100	0.0833333333333339	6.37	6.33333333333333	shear_RT	-0.00202293652348734	-0.0000440498736878711	0.0199554886838966	0.0180493528910881
753	Ecd_20141010_P2	blade	101	0.0833333333333339	6.45333333333333	6.41666666666667	shear_RT	-0.00147918249205324	-0.000211480746532459	0.0184763061918433	0.0178378721445556
754	Ecd_20141010_P2	blade	102	0.0833333333333321	6.53666666666667	6.5	shear_RT	0.000893700896996906	-0.000109851210649364	0.0193700070888402	0.0177280209339063
755	Ecd_20141010_P2	blade	103	0.0833333333333339	6.62	6.58333333333333	shear_RT	-0.00295098266887509	-0.000395594303359406	0.0164190244199652	0.0173324266305469
756	Ecd_20141010_P2	blade	104	0.0833333333333339	6.70333333333333	6.66666666666667	shear_RT	-0.000255049074811274	-0.000327702939494736	0.0161639753451539	0.0170047236910521
757	Ecd_20141010_P2	blade	105	0.0833333333333321	6.78666666666667	6.75	shear_RT	0.000325594398516268	-0.000540733962856121	0.0164895697436701	0.016463989728196
758	Ecd_20141010_P2	blade	106	0.0833333333333339	6.87	6.83333333333333	shear_RT	0.000162777149125155	-0.000412653739617495	0.0166523468927953	0.0160513359885785
759	Ecd_20141010_P2	blade	107	0.0833333333333339	6.95333333333333	6.91666666666667	shear_RT	0.00122659475977746	-0.000195000364594886	0.0178789416525728	0.0158563356239836
760	Ecd_20141010_P2	blade	108	0.0833333333333321	7.03666666666667	7	shear_RT	-0.00166376770015657	-0.000217059350461687	0.0162151739524162	0.0156392762735219
761	Ecd_20141010_P2	blade	109	0.0833333333333339	7.12	7.08333333333333	shear_RT	0.000932159103454911	0.0000309531826620799	0.0171473330558711	0.015670229456184
762	Ecd_20141010_P2	blade	110	0.0833333333333339	7.20333333333333	7.16666666666667	shear_RT	-0.00111698143990453	0.0000398457062481495	0.0160303516159666	0.0157100751624322
763	Ecd_20141010_P2	blade	111	0.0833333333333321	7.28666666666667	7.25	shear_RT	-0.000614054067862452	-0.00000361730074871741	0.0154162975481041	0.0157064578616834
764	Ecd_20141010_P2	blade	112	0.0833333333333339	7.37	7.33333333333333	shear_RT	0.000915004633195458	-0.0000327267440084144	0.0163313021812996	0.015673731117675
765	Ecd_20141010_P2	blade	113	0.0833333333333339	7.45333333333333	7.41666666666667	shear_RT	0.000651052052462098	-0.000330503616525147	0.0169823542337617	0.0153432275011499
766	Ecd_20141010_P2	blade	114	0.0833333333333321	7.53666666666667	7.5	shear_RT	-0.000222844804513651	-0.0000133470338338711	0.016759509429248	0.015329880467316
767	Ecd_20141010_P2	blade	115	0.0833333333333339	7.62	7.58333333333333	shear_RT	-0.000157231315364508	-0.000223301127773778	0.0166022781138835	0.0151065793395422
768	Ecd_20141010_P2	blade	116	0.0833333333333339	7.70333333333333	7.66666666666667	shear_RT	-0.000152498678449268	0.000115491534228108	0.0164497794354343	0.0152220708737703
769	Ecd_20141010_P2	blade	117	0.0833333333333321	7.78666666666667	7.75	shear_RT	-0.000157426726731512	0.0000841221526318948	0.0162923527087027	0.0153061930264022
770	Ecd_20141010_P2	blade	118	0.0833333333333339	7.87	7.83333333333333	shear_RT	-0.00204895083790659	-0.0000135919428989508	0.0142434018707961	0.0152926010835033
771	Ecd_20141010_P2	blade	119	0.0833333333333339	7.95333333333333	7.91666666666667	shear_RT	0.00182495470944746	0.0000847793689968926	0.0160683565802436	0.0153773804525002
772	Ecd_20141010_P2	blade	120	0.0833333333333321	8.03666666666667	8	shear_RT	-0.00137733592988407	-0.0000164946529766402	0.0146910206503595	0.0153608857995235
773	Ecd_20141010_P2	blade	121	0.0833333333333339	8.12	8.08333333333333	shear_RT	0.00260973784211622	0.000126458587801032	0.0173007584924758	0.0154873443873246
774	Ecd_20141010_P2	blade	122	0.0833333333333339	8.20333333333333	8.16666666666667	shear_RT	-0.0009591172654208	0.000175604582150451	0.016341641227055	0.015662948969475
775	Ecd_20141010_P2	blade	123	0.0894444444444442	8.29277777777778	8.33333333333333	shear_RT	-0.000159850417643845	0.000100906329413679	0.0161817908094111	0.0157638552988887
776	Ecd_20141010_P2	blade	124	0.0833333333333339	8.37611111111111	8.41666666666667	shear_RT	0.00173313648331638	0.000281682756454376	0.0179149272927275	0.0160455380553431
777	Ecd_20141010_P2	blade	125	0.0833333333333321	8.45944444444444	8.5	shear_RT	-0.00133685904622251	0.0000355341707862467	0.016578068246505	0.0160810722261293
778	Ecd_20141010_P2	blade	126	0.0833333333333339	8.54277777777778	8.58333333333333	shear_RT	0.00141525433318988	0.000231529925589834	0.0179933225796949	0.0163126021517192
779	Ecd_20141010_P2	blade	127	0.0833333333333339	8.62611111111111	8.66666666666667	shear_RT	0.000388107259394347	0.0000287784063795866	0.0183814298390892	0.0163413805580987
780	Ecd_20141010_P2	blade	128	0.128611111111111	8.75472222222222	8.75	shear_RT	-0.000979107506836011	0.000125304918914302	0.0174023223322532	0.016466685477013
781	Ecd_20141010_P2	blade	129	0.0833333333333321	8.83805555555555	8.83333333333333	shear_RT	-0.0000604101404589238	0.0000134930444524841	0.0173419121917943	0.0164801785214655
782	Ecd_20141010_P2	blade	130	0.0833333333333339	8.92138888888889	8.91666666666667	shear_RT	-0.000882679732901955	-0.00012418890509793	0.0164592324588923	0.0163559896163676
783	Ecd_20141010_P2	blade	131	0.0833333333333339	9.00472222222222	9	shear_RT	0.000778617372955399	-0.000161012562399879	0.0172378498318477	0.0161949770539677
784	Ecd_20141010_P2	blade	132	0.0833333333333321	9.08805555555555	9.08333333333333	shear_RT	0.000379471130803494	-0.000326102366064945	0.0176173209626512	0.0158688746879028
785	Ecd_20141010_P2	blade	133	0.0833333333333339	9.17138888888889	9.16666666666667	shear_RT	0.000102674372461071	-0.000383753112202865	0.0177199953351123	0.0154851215756999
786	Ecd_20141010_P2	blade	134	0.0833333333333339	9.25472222222222	9.25	shear_RT	-0.00138978103672384	-0.000521663013932019	0.0163302142983884	0.0149634585617679
787	Ecd_20141010_P2	blade	135	0.0833333333333321	9.33805555555555	9.33333333333333	shear_RT	0.000218635038261821	-0.000513950218871843	0.0165488493366503	0.014449508342896
788	Ecd_20141010_P2	blade	136	0.0833333333333339	9.42138888888889	9.41666666666667	shear_RT	-0.00174191927654395	-0.000412239664537932	0.0148069300601063	0.0140372686783581
789	Ecd_20141010_P2	blade	137	0.0833333333333339	9.50472222222222	9.5	shear_RT	-0.000400733507125845	-0.000600211338120275	0.0144061965529805	0.0134370573402378
790	Ecd_20141010_P2	blade	138	0.0833333333333321	9.58805555555555	9.58333333333333	shear_RT	-0.000246050948122776	-0.000544924405434352	0.0141601456048577	0.0128921329348035
791	Ecd_20141010_P2	blade	139	0.0833333333333339	9.67138888888889	9.66666666666667	shear_RT	-0.0024961164258567	-0.000587524377074899	0.011664029179001	0.0123046085577286
792	Ecd_20141010_P2	blade	140	0.0833333333333339	9.75472222222222	9.75	shear_RT	0.0000244306052030061	-0.000635269710786766	0.011688459784204	0.0116693388469418
793	Ecd_20141010_P2	blade	141	0.0833333333333321	9.83805555555555	9.83333333333333	shear_RT	0.00023613636477107	-0.000631478576286893	0.0119245961489751	0.0110378602706549
794	Ecd_20141010_P2	blade	142	0.0833333333333339	9.92138888888889	9.91666666666667	shear_RT	-0.00128907103645037	-0.00063738177001063	0.0106355251125247	0.0104004785006443
795	Ecd_20141010_P2	blade	143	0.0833333333333339	10.0047222222222	10	shear_RT	0.000987627390348641	-0.000465370319567472	0.0116231525028733	0.00993510818107682
796	Ecd_20141010_P2	blade	144	0.0833333333333321	10.0880555555556	10.0833333333333	shear_RT	-0.00036592531558494	-0.000446576231360219	0.0112572271872884	0.0094885319497166
797	Ecd_20141010_P2	blade	145	0.0833333333333339	10.1713888888889	10.1666666666667	shear_RT	-0.00191497970755438	-0.000139264671901144	0.00934224747973403	0.00934926727781546
798	Ecd_20141010_P2	blade	146	0.0833333333333339	10.2547222222222	10.25	shear_RT	0.000260337517760416	-0.000148863752691474	0.00960258499749444	0.00920040352512399
799	Ecd_20141010_P2	blade	147	0.0833333333333321	10.3380555555556	10.3333333333333	shear_RT	-0.00180685440750506	-0.000227071997859364	0.00779573058998939	0.00897333152726462
800	Ecd_20141010_P2	blade	148	0.0833333333333339	10.4213888888889	10.4166666666667	shear_RT	0.0014913924477489	-0.0000234606724464574	0.00928712303773828	0.00894987085481817
801	Ecd_20141010_P2	blade	149	0.0833333333333339	10.5047222222222	10.5	shear_RT	-0.0000393159778429983	-0.000124637636836929	0.00924780705989529	0.00882523321798124
802	Ecd_20141010_P2	blade	150	0.0833333333333321	10.5880555555556	10.5833333333333	shear_RT	0.00088431072819313	-0.000181487518224996	0.0101321177880884	0.00864374569975624
803	Ecd_20141010_P2	blade	151	0.0833333333333339	10.6713888888889	10.6666666666667	shear_RT	-0.0000811592834906206	0.0000994849633029548	0.0100509585045978	0.0087432306630592
804	Ecd_20141010_P2	blade	152	0.0833333333333339	10.7547222222222	10.75	shear_RT	-0.000624154332075717	0.0000891617051376383	0.00942680417252208	0.00883239236819683
805	Ecd_20141010_P2	blade	153	0.0833333333333321	10.8380555555556	10.8333333333333	shear_RT	0.000950653543091596	0.000188530758114989	0.0103774577156137	0.00902092312631182
806	Ecd_20141010_P2	blade	154	0.0833333333333339	10.9213888888889	10.9166666666667	shear_RT	-0.000125319217946545	0.000335038496701477	0.0102521384976671	0.0093559616230133
807	Ecd_20141010_P2	blade	155	0.0833333333333339	11.0047222222222	11	shear_RT	-0.000991274010853675	0.000277785344032364	0.00926086448681345	0.00963374696704566
808	Ecd_20141010_P2	blade	156	0.0833333333333321	11.0880555555556	11.0833333333333	shear_RT	0.00117571758925308	-0.000121288545191033	0.0104365820760665	0.00951245842185463
809	Ecd_20141010_P2	blade	157	0.0833333333333339	11.1713888888889	11.1666666666667	shear_RT	0.000146781677941934	0.000103001481666684	0.0105833637540085	0.00961545990352132
810	Ecd_20141010_P2	blade	158	0.0833333333333339	11.2547222222222	11.25	shear_RT	-0.000713794824754192	-0.000118113928097724	0.00986956892925427	0.00949734597542359
811	Ecd_20141010_P2	blade	24	0.0833333333333335	0	0	shear_T1_RR	0.00221522544377836	-0.000337241987737516	0	0
812	Ecd_20141010_P2	blade	25	0.083333333333333	0.083333333333333	0.0833333333333333	shear_T1_RR	0.00279369267674445	0.000164873540760049	0.00279369267674445	0.000164873540760049
813	Ecd_20141010_P2	blade	26	0.0833333333333335	0.166666666666667	0.166666666666667	shear_T1_RR	-0.00055204004540468	0.000523518523903373	0.00224165263133977	0.000688392064663422
814	Ecd_20141010_P2	blade	27	0.0833333333333335	0.25	0.25	shear_T1_RR	0.00112998135512355	0.000171181784370675	0.00337163398646332	0.000859573849034097
815	Ecd_20141010_P2	blade	28	0.083333333333333	0.333333333333333	0.333333333333333	shear_T1_RR	-0.00202561215584019	-0.000140731527555018	0.00134602183062313	0.000718842321479079
816	Ecd_20141010_P2	blade	29	0.0833333333333335	0.416666666666667	0.416666666666667	shear_T1_RR	-0.00230659057773412	0.000299462086441011	-0.00096056874711099	0.00101830440792009
817	Ecd_20141010_P2	blade	30	0.119444444444444	0.536111111111111	0.5	shear_T1_RR	0.00390423247799937	0.000151893232893921	0.00294366373088838	0.00117019764081401
818	Ecd_20141010_P2	blade	31	0.0833333333333335	0.619444444444444	0.583333333333333	shear_T1_RR	0.00424636936615165	-0.00014226187557501	0.00719003309704002	0.001027935765239
819	Ecd_20141010_P2	blade	32	0.083333333333333	0.702777777777778	0.666666666666667	shear_T1_RR	-0.00166325280839148	0.000279534017460874	0.00552678028864854	0.00130746978269987
820	Ecd_20141010_P2	blade	33	0.0833333333333335	0.786111111111111	0.75	shear_T1_RR	-0.00509255591775791	0.0000797160759542762	0.000434224370890635	0.00138718585865415
821	Ecd_20141010_P2	blade	34	0.0833333333333335	0.869444444444444	0.833333333333333	shear_T1_RR	0.00064463313618212	0.000164488794189789	0.00107885750707275	0.00155167465284394
822	Ecd_20141010_P2	blade	35	0.083333333333333	0.952777777777778	0.916666666666667	shear_T1_RR	0.000591968054760372	0.000397550943896148	0.00167082556183313	0.00194922559674009
823	Ecd_20141010_P2	blade	36	0.0833333333333335	1.03611111111111	1	shear_T1_RR	-0.000442013516413788	0.000025247003766091	0.00122881204541934	0.00197447260050618
824	Ecd_20141010_P2	blade	37	0.0833333333333335	1.11944444444444	1.08333333333333	shear_T1_RR	0.00408771477799004	-0.000220419379753588	0.00531652682340938	0.00175405322075259
825	Ecd_20141010_P2	blade	38	0.083333333333333	1.20277777777778	1.16666666666667	shear_T1_RR	-0.00106801600144902	0.000363811437510861	0.00424851082196035	0.00211786465826345
826	Ecd_20141010_P2	blade	39	0.0833333333333335	1.28611111111111	1.25	shear_T1_RR	-0.00109311225524954	0.00064868200676246	0.00315539856671081	0.00276654666502591
827	Ecd_20141010_P2	blade	40	0.0833333333333335	1.36944444444444	1.33333333333333	shear_T1_RR	0.000257093069035833	0.000925734023621191	0.00341249163574664	0.0036922806886471
828	Ecd_20141010_P2	blade	41	0.083333333333333	1.45277777777778	1.41666666666667	shear_T1_RR	-0.000191110863431265	0.000403797834939197	0.00322138077231538	0.0040960785235863
829	Ecd_20141010_P2	blade	42	0.0841666666666669	1.53694444444444	1.5	shear_T1_RR	0.00154403914743518	0.000859373105006144	0.00476541991975056	0.00495545162859245
830	Ecd_20141010_P2	blade	43	0.0830555555555557	1.62	1.58333333333333	shear_T1_RR	0.00476328618151745	-0.0000334043299180139	0.00952870610126801	0.00492204729867443
831	Ecd_20141010_P2	blade	44	0.083333333333333	1.70333333333333	1.66666666666667	shear_T1_RR	-0.00195897965599031	0.000131188251037882	0.0075697264452777	0.00505323554971231
832	Ecd_20141010_P2	blade	45	0.0833333333333335	1.78666666666667	1.75	shear_T1_RR	0.00369220532162816	0.000734036775564917	0.0112619317669059	0.00578727232527723
833	Ecd_20141010_P2	blade	46	0.0833333333333335	1.87	1.83333333333333	shear_T1_RR	-0.00514933002074157	0.0000605557255096408	0.0061126017461643	0.00584782805078687
834	Ecd_20141010_P2	blade	47	0.0833333333333335	1.95333333333333	1.91666666666667	shear_T1_RR	0.00456931445432263	0.000368668223268216	0.0106819162004869	0.00621649627405509
835	Ecd_20141010_P2	blade	48	0.083333333333333	2.03666666666667	2	shear_T1_RR	-0.0057328370061757	0.000398649493426406	0.00494907919431123	0.00661514576748149
836	Ecd_20141010_P2	blade	49	0.083333333333333	2.12	2.08333333333333	shear_T1_RR	0.000742502389065834	0.000257282403140941	0.00569158158337706	0.00687242817062243
837	Ecd_20141010_P2	blade	50	0.0833333333333339	2.20333333333333	2.16666666666667	shear_T1_RR	0.00553822151454784	0.0000979657248904685	0.0112298030979249	0.0069703938955129
838	Ecd_20141010_P2	blade	51	0.083333333333333	2.28666666666667	2.25	shear_T1_RR	-0.00715119848157221	-0.000284271807401791	0.00407860461635269	0.00668612208811111
839	Ecd_20141010_P2	blade	52	0.083333333333333	2.37	2.33333333333333	shear_T1_RR	0.00319812661191306	-0.000152436850380635	0.00727673122826575	0.00653368523773048
840	Ecd_20141010_P2	blade	53	0.0833333333333339	2.45333333333333	2.41666666666667	shear_T1_RR	0.00187383311917528	0.0000313014710231007	0.00915056434744103	0.00656498670875358
841	Ecd_20141010_P2	blade	54	0.083333333333333	2.53666666666667	2.5	shear_T1_RR	0.00320824818837733	0.000820663769895197	0.0123588125358184	0.00738565047864877
842	Ecd_20141010_P2	blade	55	0.083333333333333	2.62	2.58333333333333	shear_T1_RR	-0.00371146311674551	0.000548293372593747	0.00864734941907285	0.00793394385124252
843	Ecd_20141010_P2	blade	56	0.0833333333333339	2.70333333333333	2.66666666666667	shear_T1_RR	-0.000512407533586695	0.000105704374856737	0.00813494188548616	0.00803964822609926
844	Ecd_20141010_P2	blade	57	0.083333333333333	2.78666666666667	2.75	shear_T1_RR	-0.00369914549350884	0.00096196715048155	0.00443579639197732	0.00900161537658081
845	Ecd_20141010_P2	blade	58	0.083333333333333	2.87	2.83333333333333	shear_T1_RR	0.00659043598976371	0.000695735664913795	0.011026232381741	0.0096973510414946
846	Ecd_20141010_P2	blade	59	0.0833333333333339	2.95333333333333	2.91666666666667	shear_T1_RR	0.00295014828141737	0.000650771150360955	0.0139763806631584	0.0103481221918556
847	Ecd_20141010_P2	blade	60	0.083333333333333	3.03666666666667	3	shear_T1_RR	-0.00225357198125013	0.000163641904582189	0.0117228086819083	0.0105117640964377
848	Ecd_20141010_P2	blade	61	0.083333333333333	3.12	3.08333333333333	shear_T1_RR	0.000669742539440743	0.000448212193459542	0.012392551221349	0.0109599762898973
849	Ecd_20141010_P2	blade	62	0.0833333333333339	3.20333333333333	3.16666666666667	shear_T1_RR	0.00226769205030073	0.000382816170202626	0.0146602432716497	0.0113427924600999
850	Ecd_20141010_P2	blade	63	0.083333333333333	3.28666666666667	3.25	shear_T1_RR	0.000269580270667751	0.000764036064386573	0.0149298235423175	0.0121068285244865
851	Ecd_20141010_P2	blade	64	0.083333333333333	3.37	3.33333333333333	shear_T1_RR	0.00137922345909404	0.0000322012222846326	0.0163090470014115	0.0121390297467711
852	Ecd_20141010_P2	blade	65	0.0833333333333339	3.45333333333333	3.41666666666667	shear_T1_RR	-0.0021501735151891	-0.000390588001073303	0.0141588734862224	0.0117484417456978
853	Ecd_20141010_P2	blade	66	0.083333333333333	3.53666666666667	3.5	shear_T1_RR	-0.000581189939094617	-0.000296595811965672	0.0135776835471278	0.0114518459337321
854	Ecd_20141010_P2	blade	67	0.083333333333333	3.62	3.58333333333333	shear_T1_RR	-0.00123176378941278	-0.000561474133643689	0.012345919757715	0.0108903718000885
855	Ecd_20141010_P2	blade	68	0.0833333333333339	3.70333333333333	3.66666666666667	shear_T1_RR	0.000494273342514583	-0.000620530439357597	0.0128401931002296	0.0102698413607309
856	Ecd_20141010_P2	blade	69	0.083333333333333	3.78666666666667	3.75	shear_T1_RR	-0.00145974727335763	-0.000514922647658799	0.011380445826872	0.00975491871307206
857	Ecd_20141010_P2	blade	70	0.083333333333333	3.87	3.83333333333333	shear_T1_RR	-0.00170053317551992	-0.000664146505392012	0.00967991265135207	0.00909077220768005
858	Ecd_20141010_P2	blade	71	0.0833333333333339	3.95333333333333	3.91666666666667	shear_T1_RR	-0.00121965790106619	-0.000260107799318477	0.00846025475028588	0.00883066440836157
859	Ecd_20141010_P2	blade	72	0.083333333333333	4.03666666666667	4	shear_T1_RR	-0.00224391899901745	-0.000271392897746301	0.00621633575126844	0.00855927151061527
860	Ecd_20141010_P2	blade	73	0.083333333333333	4.12	4.08333333333333	shear_T1_RR	0.00161807268744774	-0.00029641627027128	0.00783440843871618	0.00826285524034399
861	Ecd_20141010_P2	blade	74	0.0833333333333339	4.20333333333333	4.16666666666667	shear_T1_RR	0.00143126597935453	-0.000395499257114761	0.00926567441807071	0.00786735598322923
862	Ecd_20141010_P2	blade	75	0.083333333333333	4.28666666666667	4.25	shear_T1_RR	-0.000262238975971302	0.000173578898422214	0.00900343544209941	0.00804093488165144
863	Ecd_20141010_P2	blade	76	0.083333333333333	4.37	4.33333333333333	shear_T1_RR	0.00229425225161978	0.000229592638936467	0.0112976876937192	0.00827052752058791
864	Ecd_20141010_P2	blade	77	0.0833333333333339	4.45333333333333	4.41666666666667	shear_T1_RR	-0.000705326021800678	0.000508274619573409	0.0105923616719185	0.00877880214016132
865	Ecd_20141010_P2	blade	78	0.083333333333333	4.53666666666667	4.5	shear_T1_RR	-0.00150702088718755	0.000893273296746136	0.00908534078473096	0.00967207543690746
866	Ecd_20141010_P2	blade	79	0.083333333333333	4.62	4.58333333333333	shear_T1_RR	-0.000595639512763708	0.000980104288684357	0.00848970127196725	0.0106521797255918
867	Ecd_20141010_P2	blade	80	0.0833333333333339	4.70333333333333	4.66666666666667	shear_T1_RR	0.0048001124375491	0.000419343219181248	0.0132898137095163	0.0110715229447731
868	Ecd_20141010_P2	blade	81	0.083333333333333	4.78666666666667	4.75	shear_T1_RR	-0.00108438202986315	0.000608355367067909	0.0122054316796532	0.011679878311841
869	Ecd_20141010_P2	blade	82	0.083333333333333	4.87	4.83333333333333	shear_T1_RR	0.00184584388594018	0.000474253837601341	0.0140512755655934	0.0121541321494423
870	Ecd_20141010_P2	blade	83	0.0833333333333339	4.95333333333333	4.91666666666667	shear_T1_RR	0.00199106644988255	0.000986304172290304	0.0160423420154759	0.0131404363217326
871	Ecd_20141010_P2	blade	84	0.083333333333333	5.03666666666667	5	shear_T1_RR	0.00257321359876818	0.000690157096887078	0.0186155556142441	0.0138305934186197
872	Ecd_20141010_P2	blade	85	0.083333333333333	5.12	5.08333333333333	shear_T1_RR	-0.00473710578517968	0.000837331588531755	0.0138784498290644	0.0146679250071514
873	Ecd_20141010_P2	blade	86	0.0833333333333339	5.20333333333333	5.16666666666667	shear_T1_RR	0.00181689465078197	0.000778567076622123	0.0156953444798464	0.0154464920837736
874	Ecd_20141010_P2	blade	87	0.083333333333333	5.28666666666667	5.25	shear_T1_RR	0.000819135427487537	0.00034523020872245	0.0165144799073339	0.015791722292496
875	Ecd_20141010_P2	blade	88	0.083333333333333	5.37	5.33333333333333	shear_T1_RR	0.00492722765977791	0.000252751040766455	0.0214417075671119	0.0160444733332625
876	Ecd_20141010_P2	blade	89	0.0833333333333339	5.45333333333333	5.41666666666667	shear_T1_RR	-0.00476463871662303	0.000485393130507596	0.0166770688504888	0.0165298664637701
877	Ecd_20141010_P2	blade	90	0.083333333333333	5.53666666666667	5.5	shear_T1_RR	0.00102327989532773	0.000219105265645225	0.0177003487458166	0.0167489717294153
878	Ecd_20141010_P2	blade	91	0.083333333333333	5.62	5.58333333333333	shear_T1_RR	0.00415370280654315	0.000517474016462419	0.0218540515523597	0.0172664457458777
879	Ecd_20141010_P2	blade	92	0.0833333333333339	5.70333333333333	5.66666666666667	shear_T1_RR	-0.00585108757675955	0.00041289067150204	0.0160029639756001	0.0176793364173798
880	Ecd_20141010_P2	blade	93	0.083333333333333	5.78666666666667	5.75	shear_T1_RR	0.000828573038424235	0.000473866721400513	0.0168315370140244	0.0181532031387803
881	Ecd_20141010_P2	blade	94	0.083333333333333	5.87	5.83333333333333	shear_T1_RR	0.0045501294370351	-0.000194092621544309	0.0213816664510595	0.017959110517236
882	Ecd_20141010_P2	blade	95	0.0833333333333339	5.95333333333333	5.91666666666667	shear_T1_RR	-0.000355952914717905	0.000345646954546008	0.0210257135363416	0.018304757471782
883	Ecd_20141010_P2	blade	96	0.0833333333333321	6.03666666666667	6	shear_T1_RR	-0.00145504952619054	0.000361033174852632	0.019570664010151	0.0186657906466346
884	Ecd_20141010_P2	blade	97	0.0833333333333339	6.12	6.08333333333333	shear_T1_RR	0.000666477856217797	-0.000140102975404459	0.0202371418663688	0.0185256876712301
885	Ecd_20141010_P2	blade	98	0.0833333333333339	6.20333333333333	6.16666666666667	shear_T1_RR	0.00148987197637074	0.000473636576184707	0.0217270138427396	0.0189993242474148
886	Ecd_20141010_P2	blade	99	0.0833333333333321	6.28666666666667	6.25	shear_T1_RR	-0.00242032511261513	0.00105116459958849	0.0193066887301244	0.0200504888470033
887	Ecd_20141010_P2	blade	100	0.0833333333333339	6.37	6.33333333333333	shear_T1_RR	0.00117249662037047	0.000427616497465662	0.0204791853504949	0.020478105344469
888	Ecd_20141010_P2	blade	101	0.0833333333333339	6.45333333333333	6.41666666666667	shear_T1_RR	0.00119252831870059	0.000347491625039811	0.0216717136691955	0.0208255969695088
889	Ecd_20141010_P2	blade	102	0.0833333333333321	6.53666666666667	6.5	shear_T1_RR	-0.00135879484628485	0.000510635976717273	0.0203129188229107	0.0213362329462261
890	Ecd_20141010_P2	blade	103	0.0833333333333339	6.62	6.58333333333333	shear_T1_RR	0.00090004749072127	0.000289679524870504	0.0212129663136319	0.0216259124710966
891	Ecd_20141010_P2	blade	104	0.0833333333333339	6.70333333333333	6.66666666666667	shear_T1_RR	0.00718138129586589	0.000368534368991517	0.0283943476094978	0.0219944468400881
892	Ecd_20141010_P2	blade	105	0.0833333333333321	6.78666666666667	6.75	shear_T1_RR	-0.00230889968631605	0.000768862575978314	0.0260854479231818	0.0227633094160664
893	Ecd_20141010_P2	blade	106	0.0833333333333339	6.87	6.83333333333333	shear_T1_RR	-0.00123732651140227	0.000425627095306213	0.0248481214117795	0.0231889365113726
894	Ecd_20141010_P2	blade	107	0.0833333333333339	6.95333333333333	6.91666666666667	shear_T1_RR	0.000339538342261553	0.000573651438820987	0.025187659754041	0.0237625879501936
895	Ecd_20141010_P2	blade	108	0.0833333333333321	7.03666666666667	7	shear_T1_RR	-0.00176404311409666	0.000749912868713372	0.0234236166399444	0.024512500818907
896	Ecd_20141010_P2	blade	109	0.0833333333333339	7.12	7.08333333333333	shear_T1_RR	0.00235727526170188	0.000244058755963577	0.0257808919016463	0.0247565595748706
897	Ecd_20141010_P2	blade	110	0.0833333333333339	7.20333333333333	7.16666666666667	shear_T1_RR	0.00198328516423963	-0.000644111783656852	0.0277641770658859	0.0241124477912137
898	Ecd_20141010_P2	blade	111	0.0833333333333321	7.28666666666667	7.25	shear_T1_RR	-0.00260309366702264	-0.000335022923315141	0.0251610833988633	0.0237774248678986
899	Ecd_20141010_P2	blade	112	0.0833333333333339	7.37	7.33333333333333	shear_T1_RR	0.0028207960973631	-0.0000928784261529509	0.0279818794962264	0.0236845464417456
900	Ecd_20141010_P2	blade	113	0.0833333333333339	7.45333333333333	7.41666666666667	shear_T1_RR	0.000580080882531385	-0.000482241625347402	0.0285619603787577	0.0232023048163982
901	Ecd_20141010_P2	blade	114	0.0833333333333321	7.53666666666667	7.5	shear_T1_RR	-0.00466434774952647	-0.000469956914494669	0.0238976126292313	0.0227323479019036
902	Ecd_20141010_P2	blade	115	0.0833333333333339	7.62	7.58333333333333	shear_T1_RR	-0.00258849463995883	-0.000527586708485924	0.0213091179892724	0.0222047611934176
903	Ecd_20141010_P2	blade	116	0.0833333333333339	7.70333333333333	7.66666666666667	shear_T1_RR	0.00109107777744278	-0.000689485923716815	0.0224001957667152	0.0215152752697008
904	Ecd_20141010_P2	blade	117	0.0833333333333321	7.78666666666667	7.75	shear_T1_RR	0.00142626295738182	-0.000526829142500076	0.023826458724097	0.0209884461272007
905	Ecd_20141010_P2	blade	118	0.0833333333333339	7.87	7.83333333333333	shear_T1_RR	-0.0039434568488774	-0.000394741737935816	0.0198830018752196	0.0205937043892649
906	Ecd_20141010_P2	blade	119	0.0833333333333339	7.95333333333333	7.91666666666667	shear_T1_RR	-0.0016289112947166	-0.000341353917964334	0.018254090580503	0.0202523504713006
907	Ecd_20141010_P2	blade	120	0.0833333333333321	8.03666666666667	8	shear_T1_RR	0.00172334752779808	0.0000993225380462448	0.0199774381083011	0.0203516730093468
908	Ecd_20141010_P2	blade	121	0.0833333333333339	8.12	8.08333333333333	shear_T1_RR	0.000202393796699833	-0.000061696992732865	0.0201798319050009	0.020289976016614
909	Ecd_20141010_P2	blade	122	0.0833333333333339	8.20333333333333	8.16666666666667	shear_T1_RR	-0.000813869073638514	-0.000226262522622298	0.0193659628313624	0.0200637134939917
910	Ecd_20141010_P2	blade	123	0.0894444444444442	8.29277777777778	8.33333333333333	shear_T1_RR	0.00427375754756996	-0.000516230115423541	0.0236397203789324	0.0195474833785681
911	Ecd_20141010_P2	blade	124	0.0833333333333339	8.37611111111111	8.41666666666667	shear_T1_RR	0.00116734690221768	-0.000381656919533669	0.0248070672811501	0.0191658264590345
912	Ecd_20141010_P2	blade	125	0.0833333333333321	8.45944444444444	8.5	shear_T1_RR	0.000183093266589891	-0.0000565231202435287	0.02499016054774	0.0191093033387909
913	Ecd_20141010_P2	blade	126	0.0833333333333339	8.54277777777778	8.58333333333333	shear_T1_RR	-0.00435970947852903	-0.0000779043297619411	0.0206304510692109	0.019031399009029
914	Ecd_20141010_P2	blade	127	0.0833333333333339	8.62611111111111	8.66666666666667	shear_T1_RR	-0.000719143051340985	0.00032771416853229	0.0199113080178699	0.0193591131775613
915	Ecd_20141010_P2	blade	128	0.128611111111111	8.75472222222222	8.75	shear_T1_RR	-0.00176338056343186	0.0000723967783032367	0.0181479274544381	0.0194315099558645
916	Ecd_20141010_P2	blade	129	0.0833333333333321	8.83805555555555	8.83333333333333	shear_T1_RR	-0.0024631516940888	-0.000460952874189182	0.0156847757603493	0.0189705570816753
917	Ecd_20141010_P2	blade	130	0.0833333333333339	8.92138888888889	8.91666666666667	shear_T1_RR	0.00194756049747494	-0.000120572233859069	0.0176323362578242	0.0188499848478163
918	Ecd_20141010_P2	blade	131	0.0833333333333339	9.00472222222222	9	shear_T1_RR	0.00148815422309554	-0.000305360402050306	0.0191204904809198	0.018544624445766
919	Ecd_20141010_P2	blade	132	0.0833333333333321	9.08805555555555	9.08333333333333	shear_T1_RR	0.00466419727793637	0.000115037245382683	0.0237846877588561	0.0186596616911486
920	Ecd_20141010_P2	blade	133	0.0833333333333339	9.17138888888889	9.16666666666667	shear_T1_RR	-0.00362236036615809	0.000179150330533964	0.020162327392698	0.0188388120216826
921	Ecd_20141010_P2	blade	134	0.0833333333333339	9.25472222222222	9.25	shear_T1_RR	-0.00159308862984665	0.000303726980524624	0.0185692387628514	0.0191425390022072
922	Ecd_20141010_P2	blade	135	0.0833333333333321	9.33805555555555	9.33333333333333	shear_T1_RR	0.00491153394584892	0.000247567369184404	0.0234807727087003	0.0193901063713916
923	Ecd_20141010_P2	blade	136	0.0833333333333339	9.42138888888889	9.41666666666667	shear_T1_RR	-0.00184957658351372	0.000289132111537945	0.0216311961251866	0.0196792384829296
924	Ecd_20141010_P2	blade	137	0.0833333333333339	9.50472222222222	9.5	shear_T1_RR	0.000264664643233853	0.000408782261454057	0.0218958607684204	0.0200880207443836
925	Ecd_20141010_P2	blade	138	0.0833333333333321	9.58805555555555	9.58333333333333	shear_T1_RR	-0.0000138991146769046	0.0000433878877938929	0.0218819616537435	0.0201314086321775
926	Ecd_20141010_P2	blade	139	0.0833333333333339	9.67138888888889	9.66666666666667	shear_T1_RR	-0.000393037413534594	0.000171580617104365	0.0214889242402089	0.0203029892492819
927	Ecd_20141010_P2	blade	140	0.0833333333333339	9.75472222222222	9.75	shear_T1_RR	-0.00308090741883123	0.000286807607619229	0.0184080168213777	0.0205897968569011
928	Ecd_20141010_P2	blade	141	0.0833333333333321	9.83805555555555	9.83333333333333	shear_T1_RR	0.00240477266336389	0.0000796612514035871	0.0208127894847416	0.0206694581083047
929	Ecd_20141010_P2	blade	142	0.0833333333333339	9.92138888888889	9.91666666666667	shear_T1_RR	0.00280430587217277	-0.0000592483763362139	0.0236170953569144	0.0206102097319685
930	Ecd_20141010_P2	blade	143	0.0833333333333339	10.0047222222222	10	shear_T1_RR	0.000644859167674566	0.00000886835644690255	0.0242619545245889	0.0206190780884154
931	Ecd_20141010_P2	blade	144	0.0833333333333321	10.0880555555556	10.0833333333333	shear_T1_RR	-0.0022122403437429	0.000130686901989952	0.022049714180846	0.0207497649904054
932	Ecd_20141010_P2	blade	145	0.0833333333333339	10.1713888888889	10.1666666666667	shear_T1_RR	-0.000325591734183145	0.0000864227970105423	0.0217241224466629	0.0208361877874159
933	Ecd_20141010_P2	blade	146	0.0833333333333339	10.2547222222222	10.25	shear_T1_RR	0.00263292402747686	0.000244354371744931	0.0243570464741398	0.0210805421591608
934	Ecd_20141010_P2	blade	147	0.0833333333333321	10.3380555555556	10.3333333333333	shear_T1_RR	-0.00337758248865153	0.000147223083515151	0.0209794639854882	0.021227765242676
935	Ecd_20141010_P2	blade	148	0.0833333333333339	10.4213888888889	10.4166666666667	shear_T1_RR	0.00101394870384813	-0.000238267785447117	0.0219934126893364	0.0209894974572289
936	Ecd_20141010_P2	blade	149	0.0833333333333339	10.5047222222222	10.5	shear_T1_RR	0.00132610488629664	-0.000170647086464634	0.023319517575633	0.0208188503707642
937	Ecd_20141010_P2	blade	150	0.0833333333333321	10.5880555555556	10.5833333333333	shear_T1_RR	-0.000879942568308104	0.0000374743178488149	0.0224395750073249	0.020856324688613
938	Ecd_20141010_P2	blade	151	0.0833333333333339	10.6713888888889	10.6666666666667	shear_T1_RR	-0.00134366009675295	0.000113380464929124	0.021095914910572	0.0209697051535422
939	Ecd_20141010_P2	blade	152	0.0833333333333339	10.7547222222222	10.75	shear_T1_RR	0.00133632849283631	-0.000510822499236372	0.0224322434034083	0.0204588826543058
940	Ecd_20141010_P2	blade	153	0.0833333333333321	10.8380555555556	10.8333333333333	shear_T1_RR	-0.00143609368641218	-0.000268310409983855	0.0209961497169961	0.0201905722443219
941	Ecd_20141010_P2	blade	154	0.0833333333333339	10.9213888888889	10.9166666666667	shear_T1_RR	0.00138868685648187	-0.0000950603569476888	0.022384836573478	0.0200955118873743
942	Ecd_20141010_P2	blade	155	0.0833333333333339	11.0047222222222	11	shear_T1_RR	0.0000770951037050438	-0.000499211754467066	0.022461931677183	0.0195963001329072
943	Ecd_20141010_P2	blade	156	0.0833333333333321	11.0880555555556	11.0833333333333	shear_T1_RR	0.000509375883700258	-0.000214520652882929	0.0229713075608833	0.0193817794800243
944	Ecd_20141010_P2	blade	157	0.0833333333333339	11.1713888888889	11.1666666666667	shear_T1_RR	-0.0042333085783436	0.0000169482531370912	0.0187379989825397	0.0193987277331613
945	Ecd_20141010_P2	blade	158	0.0833333333333339	11.2547222222222	11.25	shear_T1_RR	-0.000709949506873836	-0.0000623558159783178	0.0180280494756658	0.019336371917183
946	Ecd_20141010_P2	blade	24	0.0833333333333335	0	0	shear_T1_RT	0.000156446655933177	-0.000579676134426258	0	0
947	Ecd_20141010_P2	blade	25	0.083333333333333	0.083333333333333	0.0833333333333333	shear_T1_RT	0.000561098398306755	-0.000547722449366325	0.000561098398306755	-0.000547722449366325
948	Ecd_20141010_P2	blade	26	0.0833333333333335	0.166666666666667	0.166666666666667	shear_T1_RT	-0.00187037829605278	0.000337607154163724	-0.00130927989774602	-0.000210115295202602
949	Ecd_20141010_P2	blade	27	0.0833333333333335	0.25	0.25	shear_T1_RT	0.00104066510361113	0.00000833470094562299	-0.00026861479413489	-0.000201780594256979
950	Ecd_20141010_P2	blade	28	0.083333333333333	0.333333333333333	0.333333333333333	shear_T1_RT	-0.00377893099324562	0.000241468219644615	-0.00404754578738051	0.0000396876253876362
951	Ecd_20141010_P2	blade	29	0.0833333333333335	0.416666666666667	0.416666666666667	shear_T1_RT	0.00153033154881731	0.00028324732979548	-0.0025172142385632	0.000322934955183116
952	Ecd_20141010_P2	blade	30	0.119444444444444	0.536111111111111	0.5	shear_T1_RT	-0.00145212620483503	-0.000153046503470022	-0.00396934044339823	0.000169888451713095
953	Ecd_20141010_P2	blade	31	0.0833333333333335	0.619444444444444	0.583333333333333	shear_T1_RT	0.00717426246707379	0.000182892125803681	0.00320492202367556	0.000352780577516775
954	Ecd_20141010_P2	blade	32	0.083333333333333	0.702777777777778	0.666666666666667	shear_T1_RT	-0.00347346727771473	0.000170776084249206	-0.000268545254039174	0.000523556661765982
955	Ecd_20141010_P2	blade	33	0.0833333333333335	0.786111111111111	0.75	shear_T1_RT	0.00162865861315467	0.0000329878978897127	0.0013601133591155	0.000556544559655694
956	Ecd_20141010_P2	blade	34	0.0833333333333335	0.869444444444444	0.833333333333333	shear_T1_RT	0.0015991606127016	0.000444615457993689	0.0029592739718171	0.00100116001764938
957	Ecd_20141010_P2	blade	35	0.083333333333333	0.952777777777778	0.916666666666667	shear_T1_RT	-0.00464278550998735	0.00026921488068868	-0.00168351153817024	0.00127037489833806
958	Ecd_20141010_P2	blade	36	0.0833333333333335	1.03611111111111	1	shear_T1_RT	0.00425642332031748	0.000334639393761969	0.00257291178214724	0.00160501429210003
959	Ecd_20141010_P2	blade	37	0.0833333333333335	1.11944444444444	1.08333333333333	shear_T1_RT	-0.00200365475315199	-0.000210829933028732	0.000569257028995247	0.0013941843590713
960	Ecd_20141010_P2	blade	38	0.083333333333333	1.20277777777778	1.16666666666667	shear_T1_RT	-0.000475004946343298	0.0000497627546745254	0.0000942520826519491	0.00144394711374583
961	Ecd_20141010_P2	blade	39	0.0833333333333335	1.28611111111111	1.25	shear_T1_RT	0.000748972167898125	-0.000181536550868424	0.000843224250550074	0.0012624105628774
962	Ecd_20141010_P2	blade	40	0.0833333333333335	1.36944444444444	1.33333333333333	shear_T1_RT	-0.000399074801537801	-0.000513564982136952	0.000444149449012273	0.000748845580740449
963	Ecd_20141010_P2	blade	41	0.083333333333333	1.45277777777778	1.41666666666667	shear_T1_RT	-0.000732456561028853	-0.000225045334271491	-0.00028830711201658	0.000523800246468958
964	Ecd_20141010_P2	blade	42	0.0841666666666669	1.53694444444444	1.5	shear_T1_RT	0.00117409987237609	-0.000192677611504281	0.00088579276035951	0.000331122634964677
965	Ecd_20141010_P2	blade	43	0.0830555555555557	1.62	1.58333333333333	shear_T1_RT	-0.000606947712978903	0.00000629855137968368	0.000278845047380606	0.000337421186344361
966	Ecd_20141010_P2	blade	44	0.083333333333333	1.70333333333333	1.66666666666667	shear_T1_RT	-0.000915633747817769	0.000401980682389496	-0.000636788700437162	0.000739401868733856
967	Ecd_20141010_P2	blade	45	0.0833333333333335	1.78666666666667	1.75	shear_T1_RT	-0.00205315213125221	0.000198555861880242	-0.00268994083168937	0.000937957730614099
968	Ecd_20141010_P2	blade	46	0.0833333333333335	1.87	1.83333333333333	shear_T1_RT	-0.00146906938346728	0.000336264493302477	-0.00415901021515665	0.00127422222391658
969	Ecd_20141010_P2	blade	47	0.0833333333333335	1.95333333333333	1.91666666666667	shear_T1_RT	0.0046124682707568	0.000103551644958313	0.000453458055600151	0.00137777386887489
970	Ecd_20141010_P2	blade	48	0.083333333333333	2.03666666666667	2	shear_T1_RT	0.000185083038571617	0.0000820383211816166	0.000638541094171768	0.00145981219005651
971	Ecd_20141010_P2	blade	49	0.083333333333333	2.12	2.08333333333333	shear_T1_RT	0.00387749849476463	-0.0000814429560240024	0.0045160395889364	0.0013783692340325
972	Ecd_20141010_P2	blade	50	0.0833333333333339	2.20333333333333	2.16666666666667	shear_T1_RT	-0.00148870085770366	0.0000925423400053288	0.00302733873123274	0.00147091157403783
973	Ecd_20141010_P2	blade	51	0.083333333333333	2.28666666666667	2.25	shear_T1_RT	0.00111572014410679	0.000308301269780477	0.00414305887533953	0.00177921284381831
974	Ecd_20141010_P2	blade	52	0.083333333333333	2.37	2.33333333333333	shear_T1_RT	-0.00329229789281466	0.000686131647142092	0.000850760982524864	0.0024653444909604
975	Ecd_20141010_P2	blade	53	0.0833333333333339	2.45333333333333	2.41666666666667	shear_T1_RT	0.000937453310832428	0.000259992057030128	0.00178821429335729	0.00272533654799053
976	Ecd_20141010_P2	blade	54	0.083333333333333	2.53666666666667	2.5	shear_T1_RT	-0.00240524176224071	0.00049788868097349	-0.000617027468883421	0.00322322522896402
977	Ecd_20141010_P2	blade	55	0.083333333333333	2.62	2.58333333333333	shear_T1_RT	0.000998204508504874	0.000316683913944815	0.000381177039621454	0.00353990914290883
978	Ecd_20141010_P2	blade	56	0.0833333333333339	2.70333333333333	2.66666666666667	shear_T1_RT	0.000320196096274419	0.0000283738042533302	0.000701373135895873	0.00356828294716216
979	Ecd_20141010_P2	blade	57	0.083333333333333	2.78666666666667	2.75	shear_T1_RT	0.00268706476751049	-0.00013827649250039	0.00338843790340636	0.00343000645466177
980	Ecd_20141010_P2	blade	58	0.083333333333333	2.87	2.83333333333333	shear_T1_RT	-0.0000750672204748067	0.000190876178362535	0.00331337068293156	0.00362088263302431
981	Ecd_20141010_P2	blade	59	0.0833333333333339	2.95333333333333	2.91666666666667	shear_T1_RT	0.0028019459019486	0.0000543037559289841	0.00611531658488016	0.00367518638895329
982	Ecd_20141010_P2	blade	60	0.083333333333333	3.03666666666667	3	shear_T1_RT	0.00188424605744921	0.000109904348071174	0.00799956264232936	0.00378509073702447
983	Ecd_20141010_P2	blade	61	0.083333333333333	3.12	3.08333333333333	shear_T1_RT	-0.00466011206430999	-0.000215736321567182	0.00333945057801937	0.00356935441545729
984	Ecd_20141010_P2	blade	62	0.0833333333333339	3.20333333333333	3.16666666666667	shear_T1_RT	-0.000717433120184137	-0.000146933781285452	0.00262201745783524	0.00342242063417183
985	Ecd_20141010_P2	blade	63	0.083333333333333	3.28666666666667	3.25	shear_T1_RT	0.000328381486677519	-0.000244258479386282	0.00295039894451275	0.00317816215478555
986	Ecd_20141010_P2	blade	64	0.083333333333333	3.37	3.33333333333333	shear_T1_RT	-0.000564843335936637	-0.000657101733866288	0.00238555560857612	0.00252106042091926
987	Ecd_20141010_P2	blade	65	0.0833333333333339	3.45333333333333	3.41666666666667	shear_T1_RT	-0.00179363524867663	-0.000752189469770434	0.000591920359899492	0.00176887095114883
988	Ecd_20141010_P2	blade	66	0.083333333333333	3.53666666666667	3.5	shear_T1_RT	-0.00258384285751704	-0.000596393891458566	-0.00199192249761754	0.00117247705969026
989	Ecd_20141010_P2	blade	67	0.083333333333333	3.62	3.58333333333333	shear_T1_RT	0.00107702403937344	0.0000189258676830426	-0.000914898458244103	0.00119140292737331
990	Ecd_20141010_P2	blade	68	0.0833333333333339	3.70333333333333	3.66666666666667	shear_T1_RT	0.00161649308840137	-0.000237506911596107	0.000701594630157263	0.000953896015777199
991	Ecd_20141010_P2	blade	69	0.083333333333333	3.78666666666667	3.75	shear_T1_RT	-0.00461634301975488	0.000018971806191136	-0.00391474838959761	0.000972867821968335
992	Ecd_20141010_P2	blade	70	0.083333333333333	3.87	3.83333333333333	shear_T1_RT	0.001755980807003	0.000135958292562069	-0.00215876758259461	0.0011088261145304
993	Ecd_20141010_P2	blade	71	0.0833333333333339	3.95333333333333	3.91666666666667	shear_T1_RT	0.00359799741887975	0.000039617846276555	0.00143922983628514	0.00114844396080696
994	Ecd_20141010_P2	blade	72	0.083333333333333	4.03666666666667	4	shear_T1_RT	0.00210840528624771	0.000248764068811733	0.00354763512253284	0.00139720802961869
995	Ecd_20141010_P2	blade	73	0.083333333333333	4.12	4.08333333333333	shear_T1_RT	-0.00353819369225478	0.000128243544071306	0.00000944143027806384	0.00152545157369
996	Ecd_20141010_P2	blade	74	0.0833333333333339	4.20333333333333	4.16666666666667	shear_T1_RT	0.00314964738233719	-0.000570079031066156	0.00315908881261525	0.000955372542623842
997	Ecd_20141010_P2	blade	75	0.083333333333333	4.28666666666667	4.25	shear_T1_RT	0.000722008014143627	0.0000452802694760566	0.00388109682675888	0.0010006528120999
998	Ecd_20141010_P2	blade	76	0.083333333333333	4.37	4.33333333333333	shear_T1_RT	-0.00285338015781728	-0.00038893744404956	0.0010277166689416	0.00061171536805034
999	Ecd_20141010_P2	blade	77	0.0833333333333339	4.45333333333333	4.41666666666667	shear_T1_RT	-0.000283234409630075	-0.000534905270552714	0.000744482259311523	0.0000768100974976256
1000	Ecd_20141010_P2	blade	78	0.083333333333333	4.53666666666667	4.5	shear_T1_RT	-0.000248701732771261	-0.000782097573405177	0.000495780526540262	-0.000705287475907551
1001	Ecd_20141010_P2	blade	79	0.083333333333333	4.62	4.58333333333333	shear_T1_RT	-0.00606505523811072	-0.0000346047122150281	-0.00556927471157046	-0.000739892188122579
1002	Ecd_20141010_P2	blade	80	0.0833333333333339	4.70333333333333	4.66666666666667	shear_T1_RT	0.00215260928620947	-0.000360942756558771	-0.00341666542536099	-0.00110083494468135
1003	Ecd_20141010_P2	blade	81	0.083333333333333	4.78666666666667	4.75	shear_T1_RT	-0.00302041404177878	-0.000419464723721212	-0.00643707946713977	-0.00152029966840256
1004	Ecd_20141010_P2	blade	82	0.083333333333333	4.87	4.83333333333333	shear_T1_RT	0.00199235132734505	-0.000552664204299415	-0.00444472813979472	-0.00207296387270198
1005	Ecd_20141010_P2	blade	83	0.0833333333333339	4.95333333333333	4.91666666666667	shear_T1_RT	-0.000610710045129385	-0.000241570821163774	-0.0050554381849241	-0.00231453469386575
1006	Ecd_20141010_P2	blade	84	0.083333333333333	5.03666666666667	5	shear_T1_RT	0.00468422778083686	-0.000196943813600317	-0.000371210404087244	-0.00251147850746607
1007	Ecd_20141010_P2	blade	85	0.083333333333333	5.12	5.08333333333333	shear_T1_RT	-0.000440071105443987	0.000329389832097284	-0.000811281509531232	-0.00218208867536878
1008	Ecd_20141010_P2	blade	86	0.0833333333333339	5.20333333333333	5.16666666666667	shear_T1_RT	0.0000782663753567791	0.000358895566021481	-0.000733015134174452	-0.0018231931093473
1009	Ecd_20141010_P2	blade	87	0.083333333333333	5.28666666666667	5.25	shear_T1_RT	-0.00431857444417751	0.000510140659652363	-0.00505158957835196	-0.00131305244969494
1010	Ecd_20141010_P2	blade	88	0.083333333333333	5.37	5.33333333333333	shear_T1_RT	0.00313879280486197	0.0009271281701395	-0.00191279677348999	-0.000385924279555439
1011	Ecd_20141010_P2	blade	89	0.0833333333333339	5.45333333333333	5.41666666666667	shear_T1_RT	0.000242195350426773	0.00111485102245092	-0.00167060142306322	0.000728926742895482
1012	Ecd_20141010_P2	blade	90	0.083333333333333	5.53666666666667	5.5	shear_T1_RT	-0.000275385135437112	0.000133856206435295	-0.00194598655850033	0.000862782949330777
1013	Ecd_20141010_P2	blade	91	0.083333333333333	5.62	5.58333333333333	shear_T1_RT	0.00247717235937563	0.000170559781111402	0.000531185800875303	0.00103334273044218
1014	Ecd_20141010_P2	blade	92	0.0833333333333339	5.70333333333333	5.66666666666667	shear_T1_RT	-0.00135671801183908	-0.0000543843354635577	-0.000825532210963772	0.000978958394978621
1015	Ecd_20141010_P2	blade	93	0.083333333333333	5.78666666666667	5.75	shear_T1_RT	0.00657921394270356	0.000401245914172189	0.00575368173173979	0.00138020430915081
1016	Ecd_20141010_P2	blade	94	0.083333333333333	5.87	5.83333333333333	shear_T1_RT	0.00145424133029624	0.00054316918393482	0.00720792306203603	0.00192337349308563
1017	Ecd_20141010_P2	blade	95	0.0833333333333339	5.95333333333333	5.91666666666667	shear_T1_RT	-0.00610671519533503	-0.0000895100016215035	0.00110120786670101	0.00183386349146413
1018	Ecd_20141010_P2	blade	96	0.0833333333333321	6.03666666666667	6	shear_T1_RT	-0.0000363317840068158	0.000377797298571686	0.00106487608269419	0.00221166079003581
1019	Ecd_20141010_P2	blade	97	0.0833333333333339	6.12	6.08333333333333	shear_T1_RT	-0.00239611890696778	0.000158876933722205	-0.00133124282427359	0.00237053772375802
1020	Ecd_20141010_P2	blade	98	0.0833333333333339	6.20333333333333	6.16666666666667	shear_T1_RT	0.000693358301815705	-0.0000650497034102654	-0.000637884522457883	0.00230548802034775
1021	Ecd_20141010_P2	blade	99	0.0833333333333321	6.28666666666667	6.25	shear_T1_RT	0.00469994877225091	-0.000722674977534528	0.00406206424979303	0.00158281304281322
1022	Ecd_20141010_P2	blade	100	0.0833333333333339	6.37	6.33333333333333	shear_T1_RT	-0.00671727569069279	-0.000740981787466793	-0.00265521144089976	0.000841831255346431
1023	Ecd_20141010_P2	blade	101	0.0833333333333339	6.45333333333333	6.41666666666667	shear_T1_RT	0.00486499516668798	-0.00024082588345246	0.00220978372578822	0.000601005371893971
1024	Ecd_20141010_P2	blade	102	0.0833333333333321	6.53666666666667	6.5	shear_T1_RT	0.0000690483460313428	-0.000202721975495036	0.00227883207181956	0.000398283396398935
1025	Ecd_20141010_P2	blade	103	0.0833333333333339	6.62	6.58333333333333	shear_T1_RT	-0.00381991102029625	-0.000329024684499332	-0.00154107894847669	0.0000692587118996029
1026	Ecd_20141010_P2	blade	104	0.0833333333333339	6.70333333333333	6.66666666666667	shear_T1_RT	-0.000654664072663329	-0.000105039884674522	-0.00219574302114002	-0.000035781172774919
1027	Ecd_20141010_P2	blade	105	0.0833333333333321	6.78666666666667	6.75	shear_T1_RT	0.00125286642104133	-0.000385640743189397	-0.000942876600098693	-0.000421421915964316
1028	Ecd_20141010_P2	blade	106	0.0833333333333339	6.87	6.83333333333333	shear_T1_RT	-0.000605000251177362	0.0000696240388629583	-0.00154787685127606	-0.000351797877101358
1029	Ecd_20141010_P2	blade	107	0.0833333333333339	6.95333333333333	6.91666666666667	shear_T1_RT	0.000382811203524849	-0.000600493652783395	-0.00116506564775121	-0.000952291529884753
1030	Ecd_20141010_P2	blade	108	0.0833333333333321	7.03666666666667	7	shear_T1_RT	-0.00378544870601503	-0.000505066105182935	-0.00495051435376624	-0.00145735763506769
1031	Ecd_20141010_P2	blade	109	0.0833333333333339	7.12	7.08333333333333	shear_T1_RT	0.00315719109988862	0.00000807590935985469	-0.00179332325387762	-0.00144928172570783
1032	Ecd_20141010_P2	blade	110	0.0833333333333339	7.20333333333333	7.16666666666667	shear_T1_RT	0.00161333932858728	0.000262618675751632	-0.000179983925290342	-0.0011866630499562
1033	Ecd_20141010_P2	blade	111	0.0833333333333321	7.28666666666667	7.25	shear_T1_RT	-0.00170936308811688	-0.000408682534860536	-0.00188934701340722	-0.00159534558481674
1034	Ecd_20141010_P2	blade	112	0.0833333333333339	7.37	7.33333333333333	shear_T1_RT	-0.00250629944142191	0.0000725305059294867	-0.00439564645482913	-0.00152281507888725
1035	Ecd_20141010_P2	blade	113	0.0833333333333339	7.45333333333333	7.41666666666667	shear_T1_RT	0.00111875136963641	0.0000450216132473921	-0.00327689508519272	-0.00147779346563986
1036	Ecd_20141010_P2	blade	114	0.0833333333333321	7.53666666666667	7.5	shear_T1_RT	0.00182465113967443	0.0000852108870796281	-0.00145224394551829	-0.00139258257856023
1037	Ecd_20141010_P2	blade	115	0.0833333333333339	7.62	7.58333333333333	shear_T1_RT	0.00214530635764622	0.0000491168409945017	0.000693062412127933	-0.00134346573756573
1038	Ecd_20141010_P2	blade	116	0.0833333333333339	7.70333333333333	7.66666666666667	shear_T1_RT	-0.00613144689569252	0.0000505435065171073	-0.00543838448356459	-0.00129292223104862
1039	Ecd_20141010_P2	blade	117	0.0833333333333321	7.78666666666667	7.75	shear_T1_RT	0.00468834319751289	-0.0000508436215592918	-0.000750041286051702	-0.00134376585260791
1040	Ecd_20141010_P2	blade	118	0.0833333333333339	7.87	7.83333333333333	shear_T1_RT	0.0000802133840218083	0.000313804669433468	-0.000669827902029894	-0.00102996118317445
1041	Ecd_20141010_P2	blade	119	0.0833333333333339	7.95333333333333	7.91666666666667	shear_T1_RT	-0.00334336669386044	0.000501772834785482	-0.00401319459589033	-0.000528188348388964
1042	Ecd_20141010_P2	blade	120	0.0833333333333321	8.03666666666667	8	shear_T1_RT	0.00276015659295223	0.000537115576343292	-0.00125303800293811	0.00000892722795432827
1043	Ecd_20141010_P2	blade	121	0.0833333333333339	8.12	8.08333333333333	shear_T1_RT	0.00162903264933594	0.0000646248892495528	0.000375994646397837	0.0000735521172038811
1044	Ecd_20141010_P2	blade	122	0.0833333333333339	8.20333333333333	8.16666666666667	shear_T1_RT	-0.00282462149695726	0.000275083199935554	-0.00244862685055943	0.000348635317139435
1045	Ecd_20141010_P2	blade	123	0.0894444444444442	8.29277777777778	8.33333333333333	shear_T1_RT	0.00150483175949844	-0.000202336538447734	-0.000943795091060986	0.000146298778691702
1046	Ecd_20141010_P2	blade	124	0.0833333333333339	8.37611111111111	8.41666666666667	shear_T1_RT	0.00318640118850856	-0.000156797018050772	0.00224260609744758	-0.0000104982393590704
1047	Ecd_20141010_P2	blade	125	0.0833333333333321	8.45944444444444	8.5	shear_T1_RT	0.00221342129681034	-0.0000108358890335646	0.00445602739425792	-0.000021334128392635
1048	Ecd_20141010_P2	blade	126	0.0833333333333339	8.54277777777778	8.58333333333333	shear_T1_RT	-0.00305209120038491	-0.000247752007637269	0.00140393619387301	-0.000269086136029904
1049	Ecd_20141010_P2	blade	127	0.0833333333333339	8.62611111111111	8.66666666666667	shear_T1_RT	-0.00381640547814651	-0.000232245172748607	-0.00241246928427349	-0.000501331308778511
1050	Ecd_20141010_P2	blade	128	0.128611111111111	8.75472222222222	8.75	shear_T1_RT	-0.000563273924703277	0.000354747926106774	-0.00297574320897677	-0.000146583382671738
1051	Ecd_20141010_P2	blade	129	0.0833333333333321	8.83805555555555	8.83333333333333	shear_T1_RT	0.000581148108388384	-0.000146363814428497	-0.00239459510058839	-0.000292947197100235
1052	Ecd_20141010_P2	blade	130	0.0833333333333339	8.92138888888889	8.91666666666667	shear_T1_RT	-0.00173779427467115	-0.000788449262512896	-0.00413238937525954	-0.00108139645961313
1053	Ecd_20141010_P2	blade	131	0.0833333333333339	9.00472222222222	9	shear_T1_RT	0.000154079288311473	-0.000504384242981692	-0.00397831008694807	-0.00158578070259482
1054	Ecd_20141010_P2	blade	132	0.0833333333333321	9.08805555555555	9.08333333333333	shear_T1_RT	0.00179960783311123	-0.000699017214472638	-0.00217870225383684	-0.00228479791706746
1055	Ecd_20141010_P2	blade	133	0.0833333333333339	9.17138888888889	9.16666666666667	shear_T1_RT	0.00363230259045192	-0.000184659387995106	0.00145360033661508	-0.00246945730506257
1056	Ecd_20141010_P2	blade	134	0.0833333333333339	9.25472222222222	9.25	shear_T1_RT	-0.00400739738638953	-0.000199035056473373	-0.00255379704977445	-0.00266849236153594
1057	Ecd_20141010_P2	blade	135	0.0833333333333321	9.33805555555555	9.33333333333333	shear_T1_RT	-0.00387653874041982	0.000266000721986475	-0.00643033579019428	-0.00240249163954946
1058	Ecd_20141010_P2	blade	136	0.0833333333333339	9.42138888888889	9.41666666666667	shear_T1_RT	0.00533813651165359	-0.000164482967785252	-0.00109219927854069	-0.00256697460733472
1059	Ecd_20141010_P2	blade	137	0.0833333333333339	9.50472222222222	9.5	shear_T1_RT	-0.00519305388678531	0.000189777629371088	-0.00628525316532601	-0.00237719697796363
1060	Ecd_20141010_P2	blade	138	0.0833333333333321	9.58805555555555	9.58333333333333	shear_T1_RT	0.00184153061310635	-0.00000701785744645152	-0.00444372255221966	-0.00238421483541008
1061	Ecd_20141010_P2	blade	139	0.0833333333333339	9.67138888888889	9.66666666666667	shear_T1_RT	-0.000721406277964217	-0.000420526506342925	-0.00516512883018387	-0.002804741341753
1062	Ecd_20141010_P2	blade	140	0.0833333333333339	9.75472222222222	9.75	shear_T1_RT	0.00569654167144671	0.00000225584966013045	0.000531412841262841	-0.00280248549209287
1063	Ecd_20141010_P2	blade	141	0.0833333333333321	9.83805555555555	9.83333333333333	shear_T1_RT	-0.00647311486216015	0.0000885337882173949	-0.00594170202089731	-0.00271395170387548
1064	Ecd_20141010_P2	blade	142	0.0833333333333339	9.92138888888889	9.91666666666667	shear_T1_RT	0.00405094585703121	-0.000309187432727176	-0.0018907561638661	-0.00302313913660266
1065	Ecd_20141010_P2	blade	143	0.0833333333333339	10.0047222222222	10	shear_T1_RT	-0.000365142521881702	-0.000000710728135619546	-0.00225589868574781	-0.00302384986473827
1066	Ecd_20141010_P2	blade	144	0.0833333333333321	10.0880555555556	10.0833333333333	shear_T1_RT	-0.000916292547409282	0.000219150130522239	-0.00317219123315709	-0.00280469973421604
1067	Ecd_20141010_P2	blade	145	0.0833333333333339	10.1713888888889	10.1666666666667	shear_T1_RT	0.000643208529644071	0.00015477275498742	-0.00252898270351302	-0.00264992697922862
1068	Ecd_20141010_P2	blade	146	0.0833333333333339	10.2547222222222	10.25	shear_T1_RT	-0.00292748141628992	-0.000429839001067378	-0.00545646411980293	-0.00307976598029599
1069	Ecd_20141010_P2	blade	147	0.0833333333333321	10.3380555555556	10.3333333333333	shear_T1_RT	0.000963203081263306	0.000372334773566124	-0.00449326103853963	-0.00270743120672987
1070	Ecd_20141010_P2	blade	148	0.0833333333333339	10.4213888888889	10.4166666666667	shear_T1_RT	-0.00179981013627819	-0.0000101980420400463	-0.00629307117481782	-0.00271762924876992
1071	Ecd_20141010_P2	blade	149	0.0833333333333339	10.5047222222222	10.5	shear_T1_RT	0.00426000005834279	0.0000806378975445943	-0.00203307111647503	-0.00263699135122532
1072	Ecd_20141010_P2	blade	150	0.0833333333333321	10.5880555555556	10.5833333333333	shear_T1_RT	-0.00142955740884722	-0.000314064718673836	-0.00346262852532225	-0.00295105606989916
1073	Ecd_20141010_P2	blade	151	0.0833333333333339	10.6713888888889	10.6666666666667	shear_T1_RT	-0.00073418764515607	-0.00013580818584114	-0.00419681617047832	-0.0030868642557403
1074	Ecd_20141010_P2	blade	152	0.0833333333333339	10.7547222222222	10.75	shear_T1_RT	0.00235079665880837	0.000214641146422593	-0.00184601951166995	-0.00287222310931771
1075	Ecd_20141010_P2	blade	153	0.0833333333333321	10.8380555555556	10.8333333333333	shear_T1_RT	-0.000156915114636664	-0.0000831978976783036	-0.00200293462630662	-0.00295542100699601
1076	Ecd_20141010_P2	blade	154	0.0833333333333339	10.9213888888889	10.9166666666667	shear_T1_RT	0.000634052813549345	0.0000874603497332623	-0.00136888181275727	-0.00286796065726275
1077	Ecd_20141010_P2	blade	155	0.0833333333333339	11.0047222222222	11	shear_T1_RT	-0.00525802132581201	-0.000299812382843327	-0.00662690313856928	-0.00316777304010607
1078	Ecd_20141010_P2	blade	156	0.0833333333333321	11.0880555555556	11.0833333333333	shear_T1_RT	0.00260403039080372	-0.000170494706208228	-0.00402287274776556	-0.0033382677463143
1079	Ecd_20141010_P2	blade	157	0.0833333333333339	11.1713888888889	11.1666666666667	shear_T1_RT	0.000927461238611154	-0.000107511524501879	-0.00309541150915441	-0.00344577927081618
1080	Ecd_20141010_P2	blade	158	0.0833333333333339	11.2547222222222	11.25	shear_T1_RT	-0.00231302640384656	-0.000317929187503565	-0.00540843791300097	-0.00376370845831975
1081	Ecd_20141010_P2	blade	24	0.0833333333333335	0	0	shear_T2_RR	0.000000000000000652256026967279	-0.00000239895461017915	0	0
1082	Ecd_20141010_P2	blade	25	0.083333333333333	0.083333333333333	0.0833333333333333	shear_T2_RR	-0.00000753055296012425	-0.000002473471353455	-0.00000753055296012425	-0.000002473471353455
1083	Ecd_20141010_P2	blade	26	0.0833333333333335	0.166666666666667	0.166666666666667	shear_T2_RR	-0.000000000000000721644966006352	-0.00000265148336893103	-0.0000075305529608459	-0.00000512495472238604
1084	Ecd_20141010_P2	blade	27	0.0833333333333335	0.25	0.25	shear_T2_RR	-0.000000000000000621031004399697	0.00000158686332302646	-0.00000753055296146693	-0.00000353809139935957
1085	Ecd_20141010_P2	blade	28	0.083333333333333	0.333333333333333	0.333333333333333	shear_T2_RR	0.0000349550159312109	0.00000158686332313622	0.000027424462969744	-0.00000195122807622335
1086	Ecd_20141010_P2	blade	29	0.0833333333333335	0.416666666666667	0.416666666666667	shear_T2_RR	-0.00000000000000116920362280837	0.00000158686332315515	0.0000274244629685748	-0.000000364364753068199
1087	Ecd_20141010_P2	blade	30	0.119444444444444	0.536111111111111	0.5	shear_T2_RR	-0.0000217934580627119	0.000000836346827665028	0.00000563100490586291	0.000000471982074596828
1088	Ecd_20141010_P2	blade	31	0.0833333333333335	0.619444444444444	0.583333333333333	shear_T2_RR	0.0000000000000000693889390390723	0.00000168533250199186	0.0000056310049059323	0.00000215731457658868
1089	Ecd_20141010_P2	blade	32	0.083333333333333	0.702777777777778	0.666666666666667	shear_T2_RR	0.0000118244916476676	0.0000016821181166276	0.0000174554965535999	0.00000383943269321628
1090	Ecd_20141010_P2	blade	33	0.0833333333333335	0.786111111111111	0.75	shear_T2_RR	0.0000000000000000138777878078145	0.00000168211811676165	0.0000174554965536138	0.00000552155080997793
1091	Ecd_20141010_P2	blade	34	0.0833333333333335	0.869444444444444	0.833333333333333	shear_T2_RR	0.000000000000000440619762898109	-0.00000149561060418625	0.0000174554965540544	0.00000402594020579168
1092	Ecd_20141010_P2	blade	35	0.083333333333333	0.952777777777778	0.916666666666667	shear_T2_RR	-0.00000825568144973907	-0.00000149561060405977	0.00000919981510431531	0.00000253032960173191
1093	Ecd_20141010_P2	blade	36	0.0833333333333335	1.03611111111111	1	shear_T2_RR	0.00000180828945747086	0.000000485612856196542	0.0000110081045617862	0.00000301594245792845
1094	Ecd_20141010_P2	blade	37	0.0833333333333335	1.11944444444444	1.08333333333333	shear_T2_RR	-0.0000000353582397284724	0.00000313059835293651	0.0000109727463220577	0.00000614654081086496
1095	Ecd_20141010_P2	blade	38	0.083333333333333	1.20277777777778	1.16666666666667	shear_T2_RR	0.000000000000000853483950180589	0.00000147542450231918	0.0000109727463229112	0.00000762196531318414
1096	Ecd_20141010_P2	blade	39	0.0833333333333335	1.28611111111111	1.25	shear_T2_RR	0.000000000000000784095011141517	0.00000128013465730548	0.0000109727463236953	0.00000890209997048962
1097	Ecd_20141010_P2	blade	40	0.0833333333333335	1.36944444444444	1.33333333333333	shear_T2_RR	0.000000000000000222044604925031	0.00000383215018758082	0.0000109727463239173	0.0000127342501580704
1098	Ecd_20141010_P2	blade	41	0.083333333333333	1.45277777777778	1.41666666666667	shear_T2_RR	0.000000000000000107552855510562	-0.00000255330487974187	0.0000109727463240249	0.0000101809452783286
1099	Ecd_20141010_P2	blade	42	0.0841666666666669	1.53694444444444	1.5	shear_T2_RR	0.000029094840464209	-0.00000271769483051881	0.0000400675867882339	0.00000746325044780975
1100	Ecd_20141010_P2	blade	43	0.0830555555555557	1.62	1.58333333333333	shear_T2_RR	-0.00000638242070912301	-0.00000271448044507129	0.0000336851660791108	0.00000474877000273847
1101	Ecd_20141010_P2	blade	44	0.083333333333333	1.70333333333333	1.66666666666667	shear_T2_RR	-0.00000214818829513685	-0.00000271448044514888	0.000031536977783974	0.00000203428955758959
1102	Ecd_20141010_P2	blade	45	0.0833333333333335	1.78666666666667	1.75	shear_T2_RR	0.0000280721708334694	-0.00000345763357232335	0.0000596091486174434	-0.00000142334401473376
1103	Ecd_20141010_P2	blade	46	0.0833333333333335	1.87	1.83333333333333	shear_T2_RR	-0.0000784956871902887	-0.00000441445644895716	-0.0000188865385728453	-0.00000583780046369092
1104	Ecd_20141010_P2	blade	47	0.0833333333333335	1.95333333333333	1.91666666666667	shear_T2_RR	-0.00000000000000107552855510562	-0.0000043834096558189	-0.0000188865385739208	-0.0000102212101195098
1105	Ecd_20141010_P2	blade	48	0.083333333333333	2.03666666666667	2	shear_T2_RR	0.000000000000000194289029309402	-0.00000700305484849607	-0.0000188865385737265	-0.0000172242649680059
1106	Ecd_20141010_P2	blade	49	0.083333333333333	2.12	2.08333333333333	shear_T2_RR	0	-0.00000642283478402025	-0.0000188865385737265	-0.0000236470997520261
1107	Ecd_20141010_P2	blade	50	0.0833333333333339	2.20333333333333	2.16666666666667	shear_T2_RR	-0.00000817468439813507	-0.00000578545779127232	-0.0000270612229718616	-0.0000294325575432985
1108	Ecd_20141010_P2	blade	51	0.083333333333333	2.28666666666667	2.25	shear_T2_RR	-0.0000105250516427499	-0.00000833747332163377	-0.0000375862746146115	-0.0000377700308649322
1109	Ecd_20141010_P2	blade	52	0.083333333333333	2.37	2.33333333333333	shear_T2_RR	0.000000341514724628428	-0.00000220966224704463	-0.000037244759889983	-0.0000399796931119769
1110	Ecd_20141010_P2	blade	53	0.0833333333333339	2.45333333333333	2.41666666666667	shear_T2_RR	0.000000278743344760135	-0.000000282600870275376	-0.0000369660165452229	-0.0000402622939822522
1111	Ecd_20141010_P2	blade	54	0.083333333333333	2.53666666666667	2.5	shear_T2_RR	0.000000000000000111022302462516	-0.00000110220570940278	-0.0000369660165451119	-0.000041364499691655
1112	Ecd_20141010_P2	blade	55	0.083333333333333	2.62	2.58333333333333	shear_T2_RR	0.00000486295862509034	-0.00000110220570939647	-0.0000321030579200215	-0.0000424667054010515
1113	Ecd_20141010_P2	blade	56	0.0833333333333339	2.70333333333333	2.66666666666667	shear_T2_RR	-0.000000000000000506539254985228	-0.00000035905258234564	-0.0000321030579205281	-0.0000428257579833971
1114	Ecd_20141010_P2	blade	57	0.083333333333333	2.78666666666667	2.75	shear_T2_RR	-0.000011089765369808	0.00000165012603756152	-0.0000431928232903361	-0.0000411756319458356
1115	Ecd_20141010_P2	blade	58	0.083333333333333	2.87	2.83333333333333	shear_T2_RR	0.0000211976751433862	0.00000161907924440528	-0.0000219951481469499	-0.0000395565527014303
1116	Ecd_20141010_P2	blade	59	0.0833333333333339	2.95333333333333	2.91666666666667	shear_T2_RR	-0.00000901565323020714	0.00000037307510338359	-0.0000310108013771571	-0.0000391834775980467
1117	Ecd_20141010_P2	blade	60	0.083333333333333	3.03666666666667	3	shear_T2_RR	0.0000000000000000693889390390723	0.000000373075103380436	-0.0000310108013770877	-0.0000388104024946663
1118	Ecd_20141010_P2	blade	61	0.083333333333333	3.12	3.08333333333333	shear_T2_RR	-0.0000000000000005759281940243	0.00000455635242347765	-0.0000310108013776636	-0.0000342540500711886
1119	Ecd_20141010_P2	blade	62	0.0833333333333339	3.20333333333333	3.16666666666667	shear_T2_RR	0.0000115759131762289	-0.00000171985161130335	-0.0000194348882014347	-0.000035973901682492
1120	Ecd_20141010_P2	blade	63	0.083333333333333	3.28666666666667	3.25	shear_T2_RR	-0.000000000000000090205620750794	-0.0000007116911231169	-0.0000194348882015249	-0.0000366855928056089
1121	Ecd_20141010_P2	blade	64	0.083333333333333	3.37	3.33333333333333	shear_T2_RR	-0.0000134273022064785	-0.00000123770540702183	-0.0000328621904080034	-0.0000379232982126307
1122	Ecd_20141010_P2	blade	65	0.0833333333333339	3.45333333333333	3.41666666666667	shear_T2_RR	0.0000000000000000763278329429795	-0.000000418100568009233	-0.0000328621904079271	-0.00003834139878064
1123	Ecd_20141010_P2	blade	66	0.083333333333333	3.53666666666667	3.5	shear_T2_RR	0.0000508790091461597	-0.00000351302899538545	0.0000180168187382326	-0.0000418544277760254
1124	Ecd_20141010_P2	blade	67	0.083333333333333	3.62	3.58333333333333	shear_T2_RR	-0.0000690382443830975	-0.00000320882067052219	-0.0000510214256448649	-0.0000450632484465476
1125	Ecd_20141010_P2	blade	68	0.0833333333333339	3.70333333333333	3.66666666666667	shear_T2_RR	0.000000000000000242861286636753	-0.00000427076144425175	-0.000051021425644622	-0.0000493340098907993
1126	Ecd_20141010_P2	blade	69	0.083333333333333	3.78666666666667	3.75	shear_T2_RR	0.000015411518020432	0.00000152682923568497	-0.00003560990762419	-0.0000478071806551144
1127	Ecd_20141010_P2	blade	70	0.083333333333333	3.87	3.83333333333333	shear_T2_RR	-0.00000000000000106858966120171	0.00000340788203580623	-0.0000356099076252586	-0.0000443992986193081
1128	Ecd_20141010_P2	blade	71	0.0833333333333339	3.95333333333333	3.91666666666667	shear_T2_RR	-0.000034044212701069	0.00000316810279000477	-0.0000696541203263276	-0.0000412311958293034
1129	Ecd_20141010_P2	blade	72	0.083333333333333	4.03666666666667	4	shear_T2_RR	0.00000334629157291988	-0.00000145726167775791	-0.0000663078287534077	-0.0000426884575070613
1130	Ecd_20141010_P2	blade	73	0.083333333333333	4.12	4.08333333333333	shear_T2_RR	-0.000000105435334796233	0.0000048189423571133	-0.000066413264088204	-0.000037869515149948
1131	Ecd_20141010_P2	blade	74	0.0833333333333339	4.20333333333333	4.16666666666667	shear_T2_RR	0.0000637734974792137	0.0000114007286152153	-0.00000263976660899029	-0.0000264687865347327
1132	Ecd_20141010_P2	blade	75	0.083333333333333	4.28666666666667	4.25	shear_T2_RR	0.0000072642785948554	0.00000999968152245443	0.00000462451198586511	-0.0000164691050122782
1133	Ecd_20141010_P2	blade	76	0.083333333333333	4.37	4.33333333333333	shear_T2_RR	-0.00000263757170373968	0.00000999968152261403	0.00000198694028212543	-0.00000646942348966422
1134	Ecd_20141010_P2	blade	77	0.0833333333333339	4.45333333333333	4.41666666666667	shear_T2_RR	0.000000000000000770217223333702	0.000014491693889332	0.00000198694028289564	0.00000802227039966782
1135	Ecd_20141010_P2	blade	78	0.083333333333333	4.53666666666667	4.5	shear_T2_RR	0.000000000000000485722573273506	0.0000117520980462138	0.00000198694028338137	0.0000197743684458816
1136	Ecd_20141010_P2	blade	79	0.083333333333333	4.62	4.58333333333333	shear_T2_RR	0.0000723996488393649	0.000012155489025233	0.0000743865891227463	0.0000319298574711146
1137	Ecd_20141010_P2	blade	80	0.0833333333333339	4.70333333333333	4.66666666666667	shear_T2_RR	0.0000000000000000624500451351651	0.00000635789834515497	0.0000743865891228088	0.0000382877558162696
1138	Ecd_20141010_P2	blade	81	0.083333333333333	4.78666666666667	4.75	shear_T2_RR	0.000000000000000686950496486816	0.00000848057422529431	0.0000743865891234957	0.0000467683300415639
1139	Ecd_20141010_P2	blade	82	0.083333333333333	4.87	4.83333333333333	shear_T2_RR	0.0000153679233328291	0.0000087203534710781	0.0000897545124563248	0.000055488683512642
1140	Ecd_20141010_P2	blade	83	0.0833333333333339	4.95333333333333	4.91666666666667	shear_T2_RR	-0.0000267892627013808	0.0000110485694834524	0.0000629652497549441	0.0000665372529960944
1141	Ecd_20141010_P2	blade	84	0.083333333333333	5.03666666666667	5	shear_T2_RR	0.00000433186543441488	0.0000110485694834354	0.0000672971151893589	0.0000775858224795298
1142	Ecd_20141010_P2	blade	85	0.083333333333333	5.12	5.08333333333333	shear_T2_RR	-0.00000000000000164451785522601	0.00000329953665335828	0.0000672971151877144	0.0000808853591328881
1143	Ecd_20141010_P2	blade	86	0.0833333333333339	5.20333333333333	5.16666666666667	shear_T2_RR	0.0000306137132763881	0.00000329953665330151	0.0000979108284641025	0.0000841848957861896
1144	Ecd_20141010_P2	blade	87	0.083333333333333	5.28666666666667	5.25	shear_T2_RR	-0.000000000000000117961196366423	0.00000412339743199748	0.0000979108284639846	0.0000883082932181871
1145	Ecd_20141010_P2	blade	88	0.083333333333333	5.37	5.33333333333333	shear_T2_RR	0.0000256103761368878	0.00000381246708251232	0.000123521204600872	0.0000921207603006994
1146	Ecd_20141010_P2	blade	89	0.0833333333333339	5.45333333333333	5.41666666666667	shear_T2_RR	0.000000000000000298372437868011	0.00000624785460078308	0.000123521204601171	0.0000983686149014825
1147	Ecd_20141010_P2	blade	90	0.083333333333333	5.53666666666667	5.5	shear_T2_RR	-0.0000128397122914833	0.00000570763981613315	0.000110681492309687	0.000104076254717616
1148	Ecd_20141010_P2	blade	91	0.083333333333333	5.62	5.58333333333333	shear_T2_RR	-0.000000000000000562050406216485	0.00000570763981622147	0.000110681492309125	0.000109783894533837
1149	Ecd_20141010_P2	blade	92	0.0833333333333339	5.70333333333333	5.66666666666667	shear_T2_RR	0.00000906246856634263	0.00000200959820632265	0.000119743960875468	0.00011179349274016
1150	Ecd_20141010_P2	blade	93	0.083333333333333	5.78666666666667	5.75	shear_T2_RR	0.0000119476894884923	0.00000145583417680461	0.00013169165036396	0.000113249326916964
1151	Ecd_20141010_P2	blade	94	0.083333333333333	5.87	5.83333333333333	shear_T2_RR	-0.000000000000000402455846426619	-0.000000214078084660856	0.000131691650363558	0.000113035248832304
1152	Ecd_20141010_P2	blade	95	0.0833333333333339	5.95333333333333	5.91666666666667	shear_T2_RR	-0.00000161049719673428	-0.000000721675868271316	0.000130081153166824	0.000112313572964032
1153	Ecd_20141010_P2	blade	96	0.0833333333333321	6.03666666666667	6	shear_T2_RR	-0.000000000000000673072708679001	0.0000000579480143642569	0.000130081153166151	0.000112371520978396
1154	Ecd_20141010_P2	blade	97	0.0833333333333339	6.12	6.08333333333333	shear_T2_RR	-0.0000100647444324989	-0.000000767838218192459	0.000120016408733652	0.000111603682760204
1155	Ecd_20141010_P2	blade	98	0.0833333333333339	6.20333333333333	6.16666666666667	shear_T2_RR	-0.00000609140432481642	0.00000264557226291948	0.000113925004408835	0.000114249255023123
1156	Ecd_20141010_P2	blade	99	0.0833333333333321	6.28666666666667	6.25	shear_T2_RR	0.00000724134126076775	0.00000257098940234008	0.000121166345669603	0.000116820244425464
1157	Ecd_20141010_P2	blade	100	0.0833333333333339	6.37	6.33333333333333	shear_T2_RR	-0.00000558357561941669	0.00000257098940244984	0.000115582770050186	0.000119391233827913
1158	Ecd_20141010_P2	blade	101	0.0833333333333339	6.45333333333333	6.41666666666667	shear_T2_RR	-0.00000426384958249204	0.00000273880890637015	0.000111318920467694	0.000122130042734284
1159	Ecd_20141010_P2	blade	102	0.0833333333333321	6.53666666666667	6.5	shear_T2_RR	-0.00000908364855868593	0.00000271866134963671	0.000102235271909008	0.00012484870408392
1160	Ecd_20141010_P2	blade	103	0.0833333333333339	6.62	6.58333333333333	shear_T2_RR	0.000046609983858574	0.00000352400418349605	0.000148845255767582	0.000128372708267416
1161	Ecd_20141010_P2	blade	104	0.0833333333333339	6.70333333333333	6.66666666666667	shear_T2_RR	0.0000111272780221189	0.00000467857823243896	0.000159972533789701	0.000133051286499855
1162	Ecd_20141010_P2	blade	105	0.0833333333333321	6.78666666666667	6.75	shear_T2_RR	0.000000000000000804911692853238	0.00000394389756215459	0.000159972533790506	0.00013699518406201
1163	Ecd_20141010_P2	blade	106	0.0833333333333339	6.87	6.83333333333333	shear_T2_RR	0.000000235517346389158	0.00000445149534575496	0.000160208051136895	0.000141446679407765
1164	Ecd_20141010_P2	blade	107	0.0833333333333339	6.95333333333333	6.91666666666667	shear_T2_RR	-0.000000221623124740944	0.00000512292411078671	0.000159986428012154	0.000146569603518552
1165	Ecd_20141010_P2	blade	108	0.0833333333333321	7.03666666666667	7	shear_T2_RR	-0.00000120597326004612	0.000005948710343474	0.000158780454752108	0.000152518313862026
1166	Ecd_20141010_P2	blade	109	0.0833333333333339	7.12	7.08333333333333	shear_T2_RR	0.00000660891021355553	0.0000004457368235521	0.000165389364965664	0.000152964050685578
1167	Ecd_20141010_P2	blade	110	0.0833333333333339	7.20333333333333	7.16666666666667	shear_T2_RR	-0.000000840146112360274	-0.00000103019837691058	0.000164549218853303	0.000151933852308667
1168	Ecd_20141010_P2	blade	111	0.0833333333333321	7.28666666666667	7.25	shear_T2_RR	0.000000000000000187350135405495	-0.00000289520620454673	0.000164549218853491	0.00014903864610412
1169	Ecd_20141010_P2	blade	112	0.0833333333333339	7.37	7.33333333333333	shear_T2_RR	0.00000312186683285726	-0.00000422089740054641	0.000167671085686348	0.000144817748703574
1170	Ecd_20141010_P2	blade	113	0.0833333333333339	7.45333333333333	7.41666666666667	shear_T2_RR	0.000000000000000874300631892311	-0.00000614659499313285	0.000167671085687222	0.000138671153710441
1171	Ecd_20141010_P2	blade	114	0.0833333333333321	7.53666666666667	7.5	shear_T2_RR	-0.0000139227248605669	-0.00000632504237834977	0.000153748360826655	0.000132346111332091
1172	Ecd_20141010_P2	blade	115	0.0833333333333339	7.62	7.58333333333333	shear_T2_RR	-0.00000510800918297055	-0.00000668509758621054	0.000148640351643685	0.000125661013745881
1173	Ecd_20141010_P2	blade	116	0.0833333333333339	7.70333333333333	7.66666666666667	shear_T2_RR	-0.0000205150861031927	-0.00000660872066702744	0.000128125265540492	0.000119052293078853
1174	Ecd_20141010_P2	blade	117	0.0833333333333321	7.78666666666667	7.75	shear_T2_RR	-0.0000143470858096073	-0.00000660872066704951	0.000113778179730885	0.000112443572411804
1175	Ecd_20141010_P2	blade	118	0.0833333333333339	7.87	7.83333333333333	shear_T2_RR	-0.0000214042966431918	-0.0000068925267426736	0.000092373883087693	0.00010555104566913
1176	Ecd_20141010_P2	blade	119	0.0833333333333339	7.95333333333333	7.91666666666667	shear_T2_RR	-0.0000031688944974323	-0.0000068925267427411	0.0000892049885902607	0.0000986585189263891
1177	Ecd_20141010_P2	blade	120	0.0833333333333321	8.03666666666667	8	shear_T2_RR	0.00000264830292708712	-0.00000837077594746976	0.0000918532915173478	0.0000902877429789194
1178	Ecd_20141010_P2	blade	121	0.0833333333333339	8.12	8.08333333333333	shear_T2_RR	-0.000000000000001346145417358	-0.00000267394985852808	0.0000918532915160017	0.0000876137931203913
1179	Ecd_20141010_P2	blade	122	0.0833333333333339	8.20333333333333	8.16666666666667	shear_T2_RR	-0.0000000000000000555111512312578	-0.000000808942030927249	0.0000918532915159462	0.000086804851089464
1180	Ecd_20141010_P2	blade	123	0.0894444444444442	8.29277777777778	8.33333333333333	shear_T2_RR	0.000000000000000992261828258734	0.000000456552515160838	0.0000918532915169384	0.0000872614036046249
1181	Ecd_20141010_P2	blade	124	0.0833333333333339	8.37611111111111	8.41666666666667	shear_T2_RR	0.000000000000000131838984174237	0.00000240239766447442	0.0000918532915170703	0.0000896638012690993
1182	Ecd_20141010_P2	blade	125	0.0833333333333321	8.45944444444444	8.5	shear_T2_RR	-0.0000301834661125822	0.00000587014876232316	0.0000616698254044881	0.0000955339500314224
1183	Ecd_20141010_P2	blade	126	0.0833333333333339	8.54277777777778	8.58333333333333	shear_T2_RR	0.0000575570777953879	0.00000562939395067769	0.000119226903199876	0.0001011633439821
1184	Ecd_20141010_P2	blade	127	0.0833333333333339	8.62611111111111	8.66666666666667	shear_T2_RR	0.000000000000000416333634234434	0.0000079471412367268	0.000119226903200292	0.000109110485218827
1185	Ecd_20141010_P2	blade	128	0.128611111111111	8.75472222222222	8.75	shear_T2_RR	-0.000000426645802638348	0.0000095022516187261	0.000118800257397654	0.000118612736837553
1186	Ecd_20141010_P2	blade	129	0.0833333333333321	8.83805555555555	8.83333333333333	shear_T2_RR	-0.000000000000000742461647718073	0.00000845125245547468	0.000118800257396912	0.000127063989293028
1187	Ecd_20141010_P2	blade	130	0.0833333333333339	8.92138888888889	8.91666666666667	shear_T2_RR	0.0000349763675789039	0.00000677380430600659	0.000153776624975815	0.000133837793599034
1188	Ecd_20141010_P2	blade	131	0.0833333333333339	9.00472222222222	9	shear_T2_RR	-0.00000000000000101307850997046	0.00000930059874728341	0.000153776624974802	0.000143138392346318
1189	Ecd_20141010_P2	blade	132	0.0833333333333321	9.08805555555555	9.08333333333333	shear_T2_RR	0.0000254952201451941	0.00000406813712955746	0.000179271845119996	0.000147206529475875
1190	Ecd_20141010_P2	blade	133	0.0833333333333339	9.17138888888889	9.16666666666667	shear_T2_RR	0.0000171062142019368	0.00000500481765975972	0.000196378059321933	0.000152211347135635
1191	Ecd_20141010_P2	blade	134	0.0833333333333339	9.25472222222222	9.25	shear_T2_RR	-0.0000115609907947734	0.00000416119346335834	0.00018481706852716	0.000156372540598993
1192	Ecd_20141010_P2	blade	135	0.0833333333333321	9.33805555555555	9.33333333333333	shear_T2_RR	-0.0000184519296440172	0.00000590214799430828	0.000166365138883143	0.000162274688593302
1193	Ecd_20141010_P2	blade	136	0.0833333333333339	9.42138888888889	9.41666666666667	shear_T2_RR	-0.00000238872725853712	0.00000403127869026561	0.000163976411624606	0.000166305967283567
1194	Ecd_20141010_P2	blade	137	0.0833333333333339	9.50472222222222	9.5	shear_T2_RR	0.000000000000000402455846426619	0.00000259438284618375	0.000163976411625008	0.000168900350129751
1195	Ecd_20141010_P2	blade	138	0.0833333333333321	9.58805555555555	9.58333333333333	shear_T2_RR	0.0000103034858326412	0.00000199108444949707	0.000174279897457649	0.000170891434579248
1196	Ecd_20141010_P2	blade	139	0.0833333333333339	9.67138888888889	9.66666666666667	shear_T2_RR	-0.0000097065119630535	0.00000123935515566886	0.000164573385494596	0.000172130789734917
1197	Ecd_20141010_P2	blade	140	0.0833333333333339	9.75472222222222	9.75	shear_T2_RR	0.0000191504998397068	0.0000102303940364284	0.000183723885334303	0.000182361183771345
1198	Ecd_20141010_P2	blade	141	0.0833333333333321	9.83805555555555	9.83333333333333	shear_T2_RR	0.0000143968052344345	0.0000117888546992696	0.000198120690568737	0.000194150038470615
1199	Ecd_20141010_P2	blade	142	0.0833333333333339	9.92138888888889	9.91666666666667	shear_T2_RR	-0.0000158058542859135	0.00000508174481020489	0.000182314836282824	0.00019923178328082
1200	Ecd_20141010_P2	blade	143	0.0833333333333339	10.0047222222222	10	shear_T2_RR	0.0000188589377816406	0.00000508174481014811	0.000201173774064464	0.000204313528090968
1201	Ecd_20141010_P2	blade	144	0.0833333333333321	10.0880555555556	10.0833333333333	shear_T2_RR	0.00000883719196982657	0.00000414506427990801	0.000210010966034291	0.000208458592370876
1202	Ecd_20141010_P2	blade	145	0.0833333333333339	10.1713888888889	10.1666666666667	shear_T2_RR	0.0000873404368935821	0.00000384285386514537	0.000297351402927873	0.000212301446236021
1203	Ecd_20141010_P2	blade	146	0.0833333333333339	10.2547222222222	10.25	shear_T2_RR	-0.00000130886235276406	-0.00000151807594893487	0.000296042540575109	0.000210783370287086
1204	Ecd_20141010_P2	blade	147	0.0833333333333321	10.3380555555556	10.3333333333333	shear_T2_RR	-0.0000761669360382494	0.00000258896058084879	0.000219875604536859	0.000213372330867935
1205	Ecd_20141010_P2	blade	148	0.0833333333333339	10.4213888888889	10.4166666666667	shear_T2_RR	-0.000000000000000222044604925031	0.00000466068500353724	0.000219875604536637	0.000218033015871472
1206	Ecd_20141010_P2	blade	149	0.0833333333333339	10.5047222222222	10.5	shear_T2_RR	0	0.000000589758891896628	0.000219875604536637	0.000218622774763369
1207	Ecd_20141010_P2	blade	150	0.0833333333333321	10.5880555555556	10.5833333333333	shear_T2_RR	-0.0000130308265254425	-0.00000060570747750914	0.000206844778011195	0.00021801706728586
1208	Ecd_20141010_P2	blade	151	0.0833333333333339	10.6713888888889	10.6666666666667	shear_T2_RR	-0.0000398197281151758	-0.00000850811210805188	0.000167025049896019	0.000209508955177808
1209	Ecd_20141010_P2	blade	152	0.0833333333333339	10.7547222222222	10.75	shear_T2_RR	0.0000595742070620547	-0.00000554675887807297	0.000226599256958074	0.000203962196299735
1210	Ecd_20141010_P2	blade	153	0.0833333333333321	10.8380555555556	10.8333333333333	shear_T2_RR	0.0000069831143636595	0.00000201391907482655	0.000233582371321733	0.000205976115374562
1211	Ecd_20141010_P2	blade	154	0.0833333333333339	10.9213888888889	10.9166666666667	shear_T2_RR	-0.0000259212494464062	0.00000501551892626167	0.000207661121875327	0.000210991634300823
1212	Ecd_20141010_P2	blade	155	0.0833333333333339	11.0047222222222	11	shear_T2_RR	-0.00000431293809363686	0.00000501551892633689	0.00020334818378169	0.00021600715322716
1213	Ecd_20141010_P2	blade	156	0.0833333333333321	11.0880555555556	11.0833333333333	shear_T2_RR	0.000000413985957611884	0.00000673343107926516	0.000203762169739302	0.000222740584306425
1214	Ecd_20141010_P2	blade	157	0.0833333333333339	11.1713888888889	11.1666666666667	shear_T2_RR	0.000031266023177004	-0.00000805995238216144	0.000235028192916306	0.000214680631924264
1215	Ecd_20141010_P2	blade	158	0.0833333333333339	11.2547222222222	11.25	shear_T2_RR	0.00000700052144364527	-0.000008769524295041	0.000242028714359951	0.000205911107629223
1216	Ecd_20141010_P2	blade	24	0.0833333333333335	0	0	shear_T2_RT	-0.000000000000000109287578986539	-0.00000238991946313242	0	0
1217	Ecd_20141010_P2	blade	25	0.083333333333333	0.083333333333333	0.0833333333333333	shear_T2_RT	-0.000025533608678234	-0.000000183484161700348	-0.000025533608678234	-0.000000183484161700348
1218	Ecd_20141010_P2	blade	26	0.0833333333333335	0.166666666666667	0.166666666666667	shear_T2_RT	-0.000000000000000352148865623292	-0.00000027204091254153	-0.0000255336086785862	-0.000000455525074241878
1219	Ecd_20141010_P2	blade	27	0.0833333333333335	0.25	0.25	shear_T2_RT	-0.000000000000000185615411929518	-0.000000801490785770852	-0.0000255336086787718	-0.00000125701586001273
1220	Ecd_20141010_P2	blade	28	0.083333333333333	0.333333333333333	0.333333333333333	shear_T2_RT	0.0000346672522349798	-0.000000801490785711241	0.00000913364355620803	-0.00000205850664572397
1221	Ecd_20141010_P2	blade	29	0.0833333333333335	0.416666666666667	0.416666666666667	shear_T2_RT	-0.000000000000000345209971719385	-0.000000801490785752716	0.00000913364355586282	-0.00000285999743147669
1222	Ecd_20141010_P2	blade	30	0.119444444444444	0.536111111111111	0.5	shear_T2_RT	-0.0000162446467388867	-0.0000015851096421148	-0.00000711100318302391	-0.00000444510707359149
1223	Ecd_20141010_P2	blade	31	0.0833333333333335	0.619444444444444	0.583333333333333	shear_T2_RT	-0.000000000000000327862736959617	0.00000363314490942983	-0.00000711100318335177	-0.000000811962164161659
1224	Ecd_20141010_P2	blade	32	0.083333333333333	0.702777777777778	0.666666666666667	shear_T2_RT	-0.00000170539545989862	0.00000539735918768664	-0.00000881639864325039	0.00000458539702352498
1225	Ecd_20141010_P2	blade	33	0.0833333333333335	0.786111111111111	0.75	shear_T2_RT	0.000000000000000333066907387547	0.00000539735918772276	-0.00000881639864291732	0.00000998275621124774
1226	Ecd_20141010_P2	blade	34	0.0833333333333335	0.869444444444444	0.833333333333333	shear_T2_RT	-0.000000000000000253269627492614	0.00000224579080274557	-0.00000881639864317059	0.0000122285470139933
1227	Ecd_20141010_P2	blade	35	0.083333333333333	0.952777777777778	0.916666666666667	shear_T2_RT	-0.00000861980742009223	0.00000224579080276717	-0.0000174362060632628	0.0000144743378167605
1228	Ecd_20141010_P2	blade	36	0.0833333333333335	1.03611111111111	1	shear_T2_RT	0.0000318671913887569	0.00000372257687007163	0.0000144309853254941	0.0000181969146868321
1229	Ecd_20141010_P2	blade	37	0.0833333333333335	1.11944444444444	1.08333333333333	shear_T2_RT	0.0000194063570604728	0.00000219721923540227	0.0000338373423859669	0.0000203941339222344
1230	Ecd_20141010_P2	blade	38	0.083333333333333	1.20277777777778	1.16666666666667	shear_T2_RT	0.00000000000000021163626406917	0.00000474019057685425	0.0000338373423861785	0.0000251343244990886
1231	Ecd_20141010_P2	blade	39	0.0833333333333335	1.28611111111111	1.25	shear_T2_RT	0.000000000000000230718222304915	0.00000284005163897199	0.0000338373423864093	0.0000279743761380606
1232	Ecd_20141010_P2	blade	40	0.0833333333333335	1.36944444444444	1.33333333333333	shear_T2_RT	-0.000000000000000107552855510562	-0.000000100861789286119	0.0000338373423863017	0.0000278735143487745
1233	Ecd_20141010_P2	blade	41	0.083333333333333	1.45277777777778	1.41666666666667	shear_T2_RT	0.00000000000000146237189024845	0.00000931900207760219	0.0000338373423877641	0.0000371925164263767
1234	Ecd_20141010_P2	blade	42	0.0841666666666669	1.53694444444444	1.5	shear_T2_RT	-0.0000167789339816909	0.00000642198467854702	0.0000170584084060732	0.0000436145011049237
1235	Ecd_20141010_P2	blade	43	0.0830555555555557	1.62	1.58333333333333	shear_T2_RT	0.0000262672892960732	0.00000465777040032364	0.0000433256977021464	0.0000482722715052473
1236	Ecd_20141010_P2	blade	44	0.083333333333333	1.70333333333333	1.66666666666667	shear_T2_RT	-0.0000209015283163718	0.00000465777040033341	0.0000224241693857746	0.0000529300419055808
1237	Ecd_20141010_P2	blade	45	0.0833333333333335	1.78666666666667	1.75	shear_T2_RT	-0.0000323500477110925	0.00000507245044069175	-0.0000099258783253179	0.0000580024923462725
1238	Ecd_20141010_P2	blade	46	0.0833333333333335	1.87	1.83333333333333	shear_T2_RT	0.0000949986951156792	0.00000189603562772549	0.0000850728167903613	0.000059898527973998
1239	Ecd_20141010_P2	blade	47	0.0833333333333335	1.95333333333333	1.91666666666667	shear_T2_RT	-0.000000000000000850014503228635	0.00000320149338794211	0.0000850728167895113	0.0000631000213619401
1240	Ecd_20141010_P2	blade	48	0.083333333333333	2.03666666666667	2	shear_T2_RT	0.0000000000000000156125112837913	0.00000473262784981628	0.0000850728167895269	0.0000678326492117564
1241	Ecd_20141010_P2	blade	49	0.083333333333333	2.12	2.08333333333333	shear_T2_RT	0.000000000000000319189119579733	0.00000234469245921056	0.0000850728167898461	0.000070177341670967
1242	Ecd_20141010_P2	blade	50	0.0833333333333339	2.20333333333333	2.16666666666667	shear_T2_RT	0.00000456148044417244	0.00000445978552285453	0.0000896342972340185	0.0000746371271938215
1243	Ecd_20141010_P2	blade	51	0.083333333333333	2.28666666666667	2.25	shear_T2_RT	-0.0000349405629427365	0.0000074006989510628	0.000054693734291282	0.0000820378261448843
1244	Ecd_20141010_P2	blade	52	0.083333333333333	2.37	2.33333333333333	shear_T2_RT	0.0000143600353638453	-0.00000127154116101339	0.0000690537696551273	0.0000807662849838709
1245	Ecd_20141010_P2	blade	53	0.0833333333333339	2.45333333333333	2.41666666666667	shear_T2_RT	0.0000000635450989249983	0.000000745667690628077	0.0000691173147540523	0.000081511952674499
1246	Ecd_20141010_P2	blade	54	0.083333333333333	2.53666666666667	2.5	shear_T2_RT	-0.000000000000000589805981832114	0.00000198870402697399	0.0000691173147534625	0.000083500656701473
1247	Ecd_20141010_P2	blade	55	0.083333333333333	2.62	2.58333333333333	shear_T2_RT	0.00000236449538371184	0.00000198870402692542	0.0000714818101371743	0.0000854893607283984
1248	Ecd_20141010_P2	blade	56	0.0833333333333339	2.70333333333333	2.66666666666667	shear_T2_RT	-0.000000000000000801442245901285	0.00000157402398657764	0.0000714818101363729	0.000087063384714976
1249	Ecd_20141010_P2	blade	57	0.083333333333333	2.78666666666667	2.75	shear_T2_RT	-0.000000395946117158832	0.00000427867484159241	0.0000710858640192141	0.0000913420595565684
1250	Ecd_20141010_P2	blade	58	0.083333333333333	2.87	2.83333333333333	shear_T2_RT	0.0000221892973672061	0.00000297321708125719	0.0000932751613864202	0.0000943152766378256
1251	Ecd_20141010_P2	blade	59	0.0833333333333339	2.95333333333333	2.91666666666667	shear_T2_RT	0.0000136733996998206	0.00000466362693875218	0.000106948561086241	0.0000989789035765778
1252	Ecd_20141010_P2	blade	60	0.083333333333333	3.03666666666667	3	shear_T2_RT	-0.000000000000000215105711021124	0.00000466362693875722	0.000106948561086026	0.000103642530515335
1253	Ecd_20141010_P2	blade	61	0.083333333333333	3.12	3.08333333333333	shear_T2_RT	0.000000000000000346944695195361	0.00000683589148350257	0.000106948561086373	0.000110478421998838
1254	Ecd_20141010_P2	blade	62	0.0833333333333339	3.20333333333333	3.16666666666667	shear_T2_RT	-0.00000518940353757408	0.00000964231826276444	0.000101759157548799	0.000120120740261602
1255	Ecd_20141010_P2	blade	63	0.083333333333333	3.28666666666667	3.25	shear_T2_RT	0.000000000000000157859836313889	0.00000967831336427205	0.000101759157548956	0.000129799053625874
1256	Ecd_20141010_P2	blade	64	0.083333333333333	3.37	3.33333333333333	shear_T2_RT	0.0000186580535313698	0.00000624137271910994	0.000120417211080326	0.000136040426344984
1257	Ecd_20141010_P2	blade	65	0.0833333333333339	3.45333333333333	3.41666666666667	shear_T2_RT	-0.000000000000000534294830600857	0.00000499833638274401	0.000120417211079792	0.000141038762727728
1258	Ecd_20141010_P2	blade	66	0.083333333333333	3.53666666666667	3.5	shear_T2_RT	0.0000262594053759106	0.00000485809964327968	0.000146676616455703	0.000145896862371008
1259	Ecd_20141010_P2	blade	67	0.083333333333333	3.62	3.58333333333333	shear_T2_RT	0.0000308706945710792	0.00000492148129428321	0.000177547311026782	0.000150818343665291
1260	Ecd_20141010_P2	blade	68	0.0833333333333339	3.70333333333333	3.66666666666667	shear_T2_RT	-0.000000000000000575060832286312	0.00000288187890544561	0.000177547311026207	0.000153700222570737
1261	Ecd_20141010_P2	blade	69	0.083333333333333	3.78666666666667	3.75	shear_T2_RT	-0.0000156170497295771	0.00000981941388217325	0.00016193026129663	0.00016351963645291
1262	Ecd_20141010_P2	blade	70	0.083333333333333	3.87	3.83333333333333	shear_T2_RT	-0.000000000000000204697370165263	0.00000838015471066937	0.000161930261296425	0.000171899791163579
1263	Ecd_20141010_P2	blade	71	0.0833333333333339	3.95333333333333	3.91666666666667	shear_T2_RT	-0.00000154260413432264	0.00000826445104197738	0.000160387657162102	0.000180164242205557
1264	Ecd_20141010_P2	blade	72	0.083333333333333	4.03666666666667	4	shear_T2_RT	0.000000697198161385762	0.00000587723237151921	0.000161084855323488	0.000186041474577076
1265	Ecd_20141010_P2	blade	73	0.083333333333333	4.12	4.08333333333333	shear_T2_RT	-0.0000276250298147877	0.00000307080559228384	0.0001334598255087	0.00018911228016936
1266	Ecd_20141010_P2	blade	74	0.0833333333333339	4.20333333333333	4.16666666666667	shear_T2_RT	0.0000763128847441619	0.00000532450764097082	0.000209772710252862	0.00019443678781033
1267	Ecd_20141010_P2	blade	75	0.083333333333333	4.28666666666667	4.25	shear_T2_RT	0.00000282620264482718	0.00000674423943465009	0.000212598912897689	0.00020118102724498
1268	Ecd_20141010_P2	blade	76	0.083333333333333	4.37	4.33333333333333	shear_T2_RT	-0.00000127274035614626	0.00000674423943469567	0.000211326172541543	0.000207925266679676
1269	Ecd_20141010_P2	blade	77	0.0833333333333339	4.45333333333333	4.41666666666667	shear_T2_RT	0.000000000000000870831184940357	0.00000714433510389649	0.000211326172542414	0.000215069601783573
1270	Ecd_20141010_P2	blade	78	0.083333333333333	4.53666666666667	4.5	shear_T2_RT	-0.000000000000000510008701937181	0.00000571915368535566	0.000211326172541904	0.000220788755468928
1271	Ecd_20141010_P2	blade	79	0.083333333333333	4.62	4.58333333333333	shear_T2_RT	0.0000247907225349817	0.0000104154140376537	0.000236116895076886	0.000231204169506582
1272	Ecd_20141010_P2	blade	80	0.0833333333333339	4.70333333333333	4.66666666666667	shear_T2_RT	0.000000000000000894900473169535	0.00000347787906088445	0.000236116895077781	0.000234682048567466
1273	Ecd_20141010_P2	blade	81	0.083333333333333	4.78666666666667	4.75	shear_T2_RT	0.000000000000000296637714392034	0.00000433040919193404	0.000236116895078077	0.000239012457759401
1274	Ecd_20141010_P2	blade	82	0.083333333333333	4.87	4.83333333333333	shear_T2_RT	0.00000285844822688639	0.00000444611286065552	0.000238975343304964	0.000243458570620056
1275	Ecd_20141010_P2	blade	83	0.0833333333333339	4.95333333333333	4.91666666666667	shear_T2_RT	-0.0000149797974425633	0.0000044463269383329	0.0002239955458624	0.000247904897558389
1276	Ecd_20141010_P2	blade	84	0.083333333333333	5.03666666666667	5	shear_T2_RT	0.0000240338340604909	0.00000444632693835435	0.000248029379922891	0.000252351224496743
1277	Ecd_20141010_P2	blade	85	0.083333333333333	5.12	5.08333333333333	shear_T2_RT	-0.000000000000000300107161343988	0.00000210285208417046	0.000248029379922591	0.000254454076580914
1278	Ecd_20141010_P2	blade	86	0.0833333333333339	5.20333333333333	5.16666666666667	shear_T2_RT	0.0000122040340863726	0.0000021028520840593	0.000260233414008964	0.000256556928664973
1279	Ecd_20141010_P2	blade	87	0.083333333333333	5.28666666666667	5.25	shear_T2_RT	-0.000000000000000209901540593194	0.00000354437590089492	0.000260233414008754	0.000260101304565868
1280	Ecd_20141010_P2	blade	88	0.083333333333333	5.37	5.33333333333333	shear_T2_RT	0.00000000235485532202456	0.000000957037927159152	0.000260235768864076	0.000261058342493027
1281	Ecd_20141010_P2	blade	89	0.0833333333333339	5.45333333333333	5.41666666666667	shear_T2_RT	-0.000000000000000274086309204336	0.0000023188376946403	0.000260235768863802	0.000263377180187667
1282	Ecd_20141010_P2	blade	90	0.083333333333333	5.53666666666667	5.5	shear_T2_RT	-0.000000987500861041046	-0.000000705620324012556	0.000259248268002761	0.000262671559863655
1283	Ecd_20141010_P2	blade	91	0.083333333333333	5.62	5.58333333333333	shear_T2_RT	-0.000000000000000327862736959617	-0.000000705620323963037	0.000259248268002433	0.000261965939539692
1284	Ecd_20141010_P2	blade	92	0.0833333333333339	5.70333333333333	5.66666666666667	shear_T2_RT	0.0000158567619854885	-0.00000225744115863336	0.000275105029987921	0.000259708498381058
1285	Ecd_20141010_P2	blade	93	0.083333333333333	5.78666666666667	5.75	shear_T2_RT	-0.0000256022694842071	-0.00000134355122845229	0.000249502760503714	0.000258364947152606
1286	Ecd_20141010_P2	blade	94	0.083333333333333	5.87	5.83333333333333	shear_T2_RT	-0.000000000000000270616862252382	-0.00000428731030114955	0.000249502760503444	0.000254077636851457
1287	Ecd_20141010_P2	blade	95	0.0833333333333339	5.95333333333333	5.91666666666667	shear_T2_RT	-0.00000923520414469053	-0.0000058490050519052	0.000240267556358753	0.000248228631799551
1288	Ecd_20141010_P2	blade	96	0.0833333333333321	6.03666666666667	6	shear_T2_RT	0.00000000000000024459601011273	-0.00000992122657231348	0.000240267556358998	0.000238307405227238
1289	Ecd_20141010_P2	blade	97	0.0833333333333339	6.12	6.08333333333333	shear_T2_RT	-0.00000486599509500092	-0.0000121482856114772	0.000235401561263997	0.000226159119615761
1290	Ecd_20141010_P2	blade	98	0.0833333333333339	6.20333333333333	6.16666666666667	shear_T2_RT	0.0000100527892317819	-0.0000176589425783045	0.000245454350495779	0.000208500177037456
1291	Ecd_20141010_P2	blade	99	0.0833333333333321	6.28666666666667	6.25	shear_T2_RT	-0.0000323789949443478	-0.000016410387606124	0.000213075355551431	0.000192089789431332
1292	Ecd_20141010_P2	blade	100	0.0833333333333339	6.37	6.33333333333333	shear_T2_RT	-0.0000171786422585862	-0.0000164103876060695	0.000195896713292845	0.000175679401825263
1293	Ecd_20141010_P2	blade	101	0.0833333333333339	6.45333333333333	6.41666666666667	shear_T2_RT	-0.0000457819375855322	-0.0000155623651849615	0.000150114775707312	0.000160117036640301
1294	Ecd_20141010_P2	blade	102	0.0833333333333321	6.53666666666667	6.5	shear_T2_RT	-0.0000244976494311287	-0.0000157161631997667	0.000125617126276184	0.000144400873440535
1295	Ecd_20141010_P2	blade	103	0.0833333333333339	6.62	6.58333333333333	shear_T2_RT	-0.0000447604646496118	-0.0000152671933354472	0.0000808566616265719	0.000129133680105087
1296	Ecd_20141010_P2	blade	104	0.0833333333333339	6.70333333333333	6.66666666666667	shear_T2_RT	-0.0000118681647902213	-0.0000162329298022181	0.0000689884968363506	0.000112900750302869
1297	Ecd_20141010_P2	blade	105	0.0833333333333321	6.78666666666667	6.75	shear_T2_RT	0.000000000000000328730098697605	-0.0000154899715215476	0.0000689884968366793	0.0000974107787813216
1298	Ecd_20141010_P2	blade	106	0.0833333333333339	6.87	6.83333333333333	shear_T2_RT	0.0000000930424874975161	-0.0000139282767706877	0.0000690815393241768	0.0000834825020106339
1299	Ecd_20141010_P2	blade	107	0.0833333333333339	6.95333333333333	6.91666666666667	shear_T2_RT	-0.00000169177816261318	-0.00000972953425077685	0.0000673897611615636	0.000073752967759857
1300	Ecd_20141010_P2	blade	108	0.0833333333333321	7.03666666666667	7	shear_T2_RT	0.0000000726734125135187	-0.00000750247521165832	0.0000674624345740771	0.0000662504925481987
1301	Ecd_20141010_P2	blade	109	0.0833333333333339	7.12	7.08333333333333	shear_T2_RT	-0.000000570311902697764	-0.00000479594939422859	0.0000668921226713794	0.0000614545431539701
1302	Ecd_20141010_P2	blade	110	0.0833333333333339	7.20333333333333	7.16666666666667	shear_T2_RT	-0.0000242064538569725	-0.00000365451838520384	0.0000426856688144068	0.0000578000247687663
1303	Ecd_20141010_P2	blade	111	0.0833333333333321	7.28666666666667	7.25	shear_T2_RT	0.000000000000000872565908416334	-0.00000192486784541203	0.0000426856688152794	0.0000558751569233543
1304	Ecd_20141010_P2	blade	112	0.0833333333333339	7.37	7.33333333333333	shear_T2_RT	0.000000404230133487643	-0.00000394354238372976	0.000043089898948767	0.0000519316145396245
1305	Ecd_20141010_P2	blade	113	0.0833333333333339	7.45333333333333	7.41666666666667	shear_T2_RT	-0.000000000000000824861012826972	-0.0000034143870926895	0.0000430898989479422	0.000048517227446935
1306	Ecd_20141010_P2	blade	114	0.0833333333333321	7.53666666666667	7.5	shear_T2_RT	-0.0000149886806578847	-0.00000255565774453403	0.0000281012182900575	0.000045961569702401
1307	Ecd_20141010_P2	blade	115	0.0833333333333339	7.62	7.58333333333333	shear_T2_RT	0.000000687576309050912	-0.00000164887257181382	0.0000287887945991084	0.0000443126971305871
1308	Ecd_20141010_P2	blade	116	0.0833333333333339	7.70333333333333	7.66666666666667	shear_T2_RT	0.0000190261559380386	0.000000551714142358167	0.000047814950537147	0.0000448644112729453
1309	Ecd_20141010_P2	blade	117	0.0833333333333321	7.78666666666667	7.75	shear_T2_RT	-0.0000221123774339976	0.000000551714142366841	0.0000257025731031494	0.0000454161254153122
1310	Ecd_20141010_P2	blade	118	0.0833333333333339	7.87	7.83333333333333	shear_T2_RT	0.00000412893003882975	0.000000514965948486474	0.0000298315031419792	0.0000459310913637986
1311	Ecd_20141010_P2	blade	119	0.0833333333333339	7.95333333333333	7.91666666666667	shear_T2_RT	0.00000951869624222362	0.000000514965948558386	0.0000393501993842028	0.000046446057312357
1312	Ecd_20141010_P2	blade	120	0.0833333333333321	8.03666666666667	8	shear_T2_RT	0.00000940432499722463	0.00000195291357833501	0.0000487545243814274	0.000048398970890692
1313	Ecd_20141010_P2	blade	121	0.0833333333333339	8.12	8.08333333333333	shear_T2_RT	-0.00000000000000108073272553355	0.00000357752450425347	0.0000487545243803467	0.0000519764953949455
1314	Ecd_20141010_P2	blade	122	0.0833333333333339	8.20333333333333	8.16666666666667	shear_T2_RT	0.000000000000000967975699595058	0.00000184787396440867	0.0000487545243813147	0.0000538243693593542
1315	Ecd_20141010_P2	blade	123	0.0894444444444442	8.29277777777778	8.33333333333333	shear_T2_RT	0.000000000000000803610650246256	0.00000351618959535643	0.0000487545243821183	0.0000573405589547106
1316	Ecd_20141010_P2	blade	124	0.0833333333333339	8.37611111111111	8.41666666666667	shear_T2_RT	-0.0000000000000000338271077815477	0.0000031408323191567	0.0000487545243820844	0.0000604813912738673
1317	Ecd_20141010_P2	blade	125	0.0833333333333321	8.45944444444444	8.5	shear_T2_RT	0.000000828743269658087	0.00000347503746900019	0.0000495832676517425	0.0000639564287428675
1318	Ecd_20141010_P2	blade	126	0.0833333333333339	8.54277777777778	8.58333333333333	shear_T2_RT	0.000018558296494154	0.00000262009883284076	0.0000681415641458965	0.0000665765275757082
1319	Ecd_20141010_P2	blade	127	0.0833333333333339	8.62611111111111	8.66666666666667	shear_T2_RT	-0.000000000000000254136989230602	0.000001325733108729	0.0000681415641456424	0.0000679022606844372
1320	Ecd_20141010_P2	blade	128	0.128611111111111	8.75472222222222	8.75	shear_T2_RT	-0.00000376090549357227	0.00000189382777594786	0.0000643806586520701	0.0000697960884603851
1321	Ecd_20141010_P2	blade	129	0.0833333333333321	8.83805555555555	8.83333333333333	shear_T2_RT	0.00000000000000063274038786254	0.00000104558028993828	0.0000643806586527029	0.0000708416687503234
1322	Ecd_20141010_P2	blade	130	0.0833333333333339	8.92138888888889	8.91666666666667	shear_T2_RT	0.000013194952890502	-0.00000243039983096442	0.0000775756115432048	0.000068411268919359
1323	Ecd_20141010_P2	blade	131	0.0833333333333339	9.00472222222222	9	shear_T2_RT	-0.000000000000000529090660172926	-0.00000125113015414681	0.0000775756115426757	0.0000671601387652121
1324	Ecd_20141010_P2	blade	132	0.0833333333333321	9.08805555555555	9.08333333333333	shear_T2_RT	-0.00001423802296631	-0.00000293824801727253	0.0000633375885763657	0.0000642218907479396
1325	Ecd_20141010_P2	blade	133	0.0833333333333339	9.17138888888889	9.16666666666667	shear_T2_RT	0.00000624904134037541	-0.00000469713630602142	0.0000695866299167411	0.0000595247544419182
1326	Ecd_20141010_P2	blade	134	0.0833333333333339	9.25472222222222	9.25	shear_T2_RT	-0.00000933072234530173	-0.00000445037122881139	0.0000602559075714394	0.0000550743832131068
1327	Ecd_20141010_P2	blade	135	0.0833333333333321	9.33805555555555	9.33333333333333	shear_T2_RT	-0.0000382357813299636	-0.00000439041362866088	0.0000220201262414758	0.0000506839695844459
1328	Ecd_20141010_P2	blade	136	0.0833333333333339	9.42138888888889	9.41666666666667	shear_T2_RT	0.0000138007097146519	-0.00000774156889321596	0.0000358208359561277	0.00004294240069123
1329	Ecd_20141010_P2	blade	137	0.0833333333333339	9.50472222222222	9.5	shear_T2_RT	-0.000000000000000228983498828939	-0.00000578278657189163	0.0000358208359558987	0.0000371596141193383
1330	Ecd_20141010_P2	blade	138	0.0833333333333321	9.58805555555555	9.58333333333333	shear_T2_RT	-0.0000193477711764919	0.00000266057756882463	0.0000164730647794068	0.000039820191688163
1331	Ecd_20141010_P2	blade	139	0.0833333333333339	9.67138888888889	9.66666666666667	shear_T2_RT	-0.00000104648964426197	0.0000045476609447053	0.0000154265751351448	0.0000443678526328683
1332	Ecd_20141010_P2	blade	140	0.0833333333333339	9.75472222222222	9.75	shear_T2_RT	0.000000659533602288299	0.00000349766279962012	0.0000160861087374331	0.0000478655154324884
1333	Ecd_20141010_P2	blade	141	0.0833333333333321	9.83805555555555	9.83333333333333	shear_T2_RT	-0.0000236677550196039	0.00000608547369234343	-0.00000758164628217079	0.0000539509891248318
1334	Ecd_20141010_P2	blade	142	0.0833333333333339	9.92138888888889	9.91666666666667	shear_T2_RT	0.0000215466055340386	-0.00000219197498668225	0.0000139649592518678	0.0000517590141381496
1335	Ecd_20141010_P2	blade	143	0.0833333333333339	10.0047222222222	10	shear_T2_RT	0.0000786389825815689	-0.0000021919749867201	0.0000926039418334367	0.0000495670391514295
1336	Ecd_20141010_P2	blade	144	0.0833333333333321	10.0880555555556	10.0833333333333	shear_T2_RT	0.0000270069584750628	-0.0000004330866979776	0.000119610900308499	0.0000491339524534519
1337	Ecd_20141010_P2	blade	145	0.0833333333333339	10.1713888888889	10.1666666666667	shear_T2_RT	-0.0000208807019412387	-0.00000145969529667422	0.0000987301983672608	0.0000476742571567777
1338	Ecd_20141010_P2	blade	146	0.0833333333333339	10.2547222222222	10.25	shear_T2_RT	-0.00000976986151000718	0.00000100759121409125	0.0000889603368572536	0.0000486818483708689
1339	Ecd_20141010_P2	blade	147	0.0833333333333321	10.3380555555556	10.3333333333333	shear_T2_RT	-0.0000772512257546307	-0.0000000496474825154344	0.0000117091111026229	0.0000486322008883535
1340	Ecd_20141010_P2	blade	148	0.0833333333333339	10.4213888888889	10.4166666666667	shear_T2_RT	-0.000000000000000645317133063372	-0.00000194158993054927	0.0000117091111019776	0.0000466906109578042
1341	Ecd_20141010_P2	blade	149	0.0833333333333339	10.5047222222222	10.5	shear_T2_RT	-0.000000000000000324393290007663	-0.0000163775634002066	0.0000117091111016532	0.0000303130475575976
1342	Ecd_20141010_P2	blade	150	0.0833333333333321	10.5880555555556	10.5833333333333	shear_T2_RT	-0.0000123391842299248	-0.0000193941294661584	-0.000000630073128271612	0.0000109189180914393
1343	Ecd_20141010_P2	blade	151	0.0833333333333339	10.6713888888889	10.6666666666667	shear_T2_RT	0.0000277996852207085	-0.0000173942670595447	0.0000271696120924369	-0.00000647534896810546
1344	Ecd_20141010_P2	blade	152	0.0833333333333339	10.7547222222222	10.75	shear_T2_RT	-0.0000352973806822775	-0.0000177764971738543	-0.00000812776858984056	-0.0000242518461419598
1345	Ecd_20141010_P2	blade	153	0.0833333333333321	10.8380555555556	10.8333333333333	shear_T2_RT	0.000000735238605666447	-0.0000107179625790935	-0.00000739252998417411	-0.0000349698087210533
1346	Ecd_20141010_P2	blade	154	0.0833333333333339	10.9213888888889	10.9166666666667	shear_T2_RT	-0.0000801567255846614	0.00000638977853394337	-0.0000875492555688355	-0.0000285800301871099
1347	Ecd_20141010_P2	blade	155	0.0833333333333339	11.0047222222222	11	shear_T2_RT	-0.00000617526825040689	0.0000132284851599323	-0.0000937245238192424	-0.0000153515450271775
1348	Ecd_20141010_P2	blade	156	0.0833333333333321	11.0880555555556	11.0833333333333	shear_T2_RT	0.00000111778453151107	0.00000925140701453611	-0.0000926067392877314	-0.00000610013801264143
1349	Ecd_20141010_P2	blade	157	0.0833333333333339	11.1713888888889	11.1666666666667	shear_T2_RT	-0.0000139743927674123	0.0000492042792279518	-0.000106581132055144	0.0000431041412153104
1350	Ecd_20141010_P2	blade	158	0.0833333333333339	11.2547222222222	11.25	shear_T2_RT	0.00000039265478773802	-0.00000799354311922517	-0.000106188477267406	0.0000351105980960852
1351	Ecd_20141010_P2	blade	24	0.0833333333333335	0	0	shear_area_corr_RR	0.000267050365669613	0.0000994313514433443	0	0
1352	Ecd_20141010_P2	blade	25	0.083333333333333	0.083333333333333	0.0833333333333333	shear_area_corr_RR	-0.000420075930177674	0.000156632419757936	-0.000420075930177674	0.000156632419757936
1353	Ecd_20141010_P2	blade	26	0.0833333333333335	0.166666666666667	0.166666666666667	shear_area_corr_RR	-0.00077015882069155	0.000137634370533151	-0.00119023475086922	0.000294266790291087
1354	Ecd_20141010_P2	blade	27	0.0833333333333335	0.25	0.25	shear_area_corr_RR	-0.000130365424369821	0.000141455475864554	-0.00132060017523904	0.000435722266155641
1355	Ecd_20141010_P2	blade	28	0.083333333333333	0.333333333333333	0.333333333333333	shear_area_corr_RR	-0.000065447998097517	0.0000744038403504305	-0.00138604817333656	0.000510126106506072
1356	Ecd_20141010_P2	blade	29	0.0833333333333335	0.416666666666667	0.416666666666667	shear_area_corr_RR	0.000919170754028292	0.0000799211188732393	-0.00046687741930827	0.000590047225379311
1357	Ecd_20141010_P2	blade	30	0.119444444444444	0.536111111111111	0.5	shear_area_corr_RR	0.000670555373643909	0.0000627688221118124	0.000203677954335639	0.000652816047491123
1358	Ecd_20141010_P2	blade	31	0.0833333333333335	0.619444444444444	0.583333333333333	shear_area_corr_RR	0.0000100765590107305	0.000124968068748843	0.000213754513346369	0.000777784116239966
1359	Ecd_20141010_P2	blade	32	0.083333333333333	0.702777777777778	0.666666666666667	shear_area_corr_RR	-0.000361707940222862	0.000174258229345071	-0.000147953426876493	0.000952042345585037
1360	Ecd_20141010_P2	blade	33	0.0833333333333335	0.786111111111111	0.75	shear_area_corr_RR	0.00041992029738708	0.000177444199840385	0.000271966870510587	0.00112948654542542
1361	Ecd_20141010_P2	blade	34	0.0833333333333335	0.869444444444444	0.833333333333333	shear_area_corr_RR	0.000340115071425432	0.000217250788811275	0.000612081941936019	0.0013467373342367
1362	Ecd_20141010_P2	blade	35	0.083333333333333	0.952777777777778	0.916666666666667	shear_area_corr_RR	0.0000783751012939174	0.000129367124892547	0.000690457043229936	0.00147610445912924
1363	Ecd_20141010_P2	blade	36	0.0833333333333335	1.03611111111111	1	shear_area_corr_RR	0.000264115782829659	0.0000731368920278848	0.000954572826059596	0.00154924135115713
1364	Ecd_20141010_P2	blade	37	0.0833333333333335	1.11944444444444	1.08333333333333	shear_area_corr_RR	-0.000227967054133038	0.0000926532821611301	0.000726605771926558	0.00164189463331826
1365	Ecd_20141010_P2	blade	38	0.083333333333333	1.20277777777778	1.16666666666667	shear_area_corr_RR	-0.0000953197489213649	0.000142100819170622	0.000631286023005193	0.00178399545248888
1366	Ecd_20141010_P2	blade	39	0.0833333333333335	1.28611111111111	1.25	shear_area_corr_RR	0.000372424480582273	0.0000832074258719588	0.00100371050358747	0.00186720287836084
1367	Ecd_20141010_P2	blade	40	0.0833333333333335	1.36944444444444	1.33333333333333	shear_area_corr_RR	-0.0000475495490777174	0.0000834166963665108	0.000956160954509749	0.00195061957472735
1368	Ecd_20141010_P2	blade	41	0.083333333333333	1.45277777777778	1.41666666666667	shear_area_corr_RR	0.0000520228121326221	0.0000903876917731457	0.00100818376664237	0.0020410072665005
1369	Ecd_20141010_P2	blade	42	0.0841666666666669	1.53694444444444	1.5	shear_area_corr_RR	0.000224756850476429	0.0000914437637386446	0.0012329406171188	0.00213245103023914
1370	Ecd_20141010_P2	blade	43	0.0830555555555557	1.62	1.58333333333333	shear_area_corr_RR	0.000182214966881551	0.000130509153040769	0.00141515558400035	0.00226296018327991
1371	Ecd_20141010_P2	blade	44	0.083333333333333	1.70333333333333	1.66666666666667	shear_area_corr_RR	-0.000227907028898218	0.000175920244495667	0.00118724855510213	0.00243888042777558
1372	Ecd_20141010_P2	blade	45	0.0833333333333335	1.78666666666667	1.75	shear_area_corr_RR	0.000342417046865504	0.000151392581797399	0.00152966560196764	0.00259027300957298
1373	Ecd_20141010_P2	blade	46	0.0833333333333335	1.87	1.83333333333333	shear_area_corr_RR	0.000155056050766901	0.00015227304470696	0.00168472165273454	0.00274254605427994
1374	Ecd_20141010_P2	blade	47	0.0833333333333335	1.95333333333333	1.91666666666667	shear_area_corr_RR	0.000275732574450148	0.000168352704223157	0.00196045422718469	0.00291089875850309
1375	Ecd_20141010_P2	blade	48	0.083333333333333	2.03666666666667	2	shear_area_corr_RR	0.000201752228190327	0.000135265690711313	0.00216220645537501	0.00304616444921441
1376	Ecd_20141010_P2	blade	49	0.083333333333333	2.12	2.08333333333333	shear_area_corr_RR	0.000404202257082513	0.000156052832366324	0.00256640871245753	0.00320221728158073
1377	Ecd_20141010_P2	blade	50	0.0833333333333339	2.20333333333333	2.16666666666667	shear_area_corr_RR	0.000102620190901327	0.000154176158699227	0.00266902890335885	0.00335639344027996
1378	Ecd_20141010_P2	blade	51	0.083333333333333	2.28666666666667	2.25	shear_area_corr_RR	-0.00003786445707254	0.000100946239197738	0.00263116444628631	0.00345733967947769
1379	Ecd_20141010_P2	blade	52	0.083333333333333	2.37	2.33333333333333	shear_area_corr_RR	0.000228899066810783	0.0000522359813731001	0.0028600635130971	0.0035095756608508
1380	Ecd_20141010_P2	blade	53	0.0833333333333339	2.45333333333333	2.41666666666667	shear_area_corr_RR	-0.000139200298153854	-0.0000258442990461659	0.00272086321494324	0.00348373136180463
1381	Ecd_20141010_P2	blade	54	0.083333333333333	2.53666666666667	2.5	shear_area_corr_RR	0.000410873525086669	0.0000235319615058129	0.00313173674002991	0.00350726332331044
1382	Ecd_20141010_P2	blade	55	0.083333333333333	2.62	2.58333333333333	shear_area_corr_RR	-0.000248550439236284	-0.0000215474139999433	0.00288318630079363	0.0034857159093105
1383	Ecd_20141010_P2	blade	56	0.0833333333333339	2.70333333333333	2.66666666666667	shear_area_corr_RR	-0.000243112067650874	-0.0000257740145947703	0.00264007423314275	0.00345994189471573
1384	Ecd_20141010_P2	blade	57	0.083333333333333	2.78666666666667	2.75	shear_area_corr_RR	-0.000380756785304115	0.0000229498826329806	0.00225931744783864	0.00348289177734871
1385	Ecd_20141010_P2	blade	58	0.083333333333333	2.87	2.83333333333333	shear_area_corr_RR	-0.000583150510161777	0.0000423827507296843	0.00167616693767686	0.00352527452807839
1386	Ecd_20141010_P2	blade	59	0.0833333333333339	2.95333333333333	2.91666666666667	shear_area_corr_RR	0.000744891094262094	0.0000859243093427053	0.00242105803193896	0.0036111988374211
1387	Ecd_20141010_P2	blade	60	0.083333333333333	3.03666666666667	3	shear_area_corr_RR	-0.000091670873480805	0.000016667897168385	0.00232938715845815	0.00362786673458948
1388	Ecd_20141010_P2	blade	61	0.083333333333333	3.12	3.08333333333333	shear_area_corr_RR	0.0000561275843582302	0.0000745974636102266	0.00238551474281638	0.00370246419819971
1389	Ecd_20141010_P2	blade	62	0.0833333333333339	3.20333333333333	3.16666666666667	shear_area_corr_RR	0.00049809841243272	0.000119993549707093	0.0028836131552491	0.0038224577479068
1390	Ecd_20141010_P2	blade	63	0.083333333333333	3.28666666666667	3.25	shear_area_corr_RR	0.000442660615874524	0.000165912818440875	0.00332627377112362	0.00398837056634768
1391	Ecd_20141010_P2	blade	64	0.083333333333333	3.37	3.33333333333333	shear_area_corr_RR	0.000339756846589377	0.00015216367330584	0.003666030617713	0.00414053423965352
1392	Ecd_20141010_P2	blade	65	0.0833333333333339	3.45333333333333	3.41666666666667	shear_area_corr_RR	-0.000350947008830854	0.000105856616976643	0.00331508360888215	0.00424639085663016
1393	Ecd_20141010_P2	blade	66	0.083333333333333	3.53666666666667	3.5	shear_area_corr_RR	0.000388674791623973	0.000101213926682231	0.00370375840050612	0.00434760478331239
1394	Ecd_20141010_P2	blade	67	0.083333333333333	3.62	3.58333333333333	shear_area_corr_RR	0.00025624487941466	0.0000843526766932415	0.00396000327992078	0.00443195746000563
1395	Ecd_20141010_P2	blade	68	0.0833333333333339	3.70333333333333	3.66666666666667	shear_area_corr_RR	0.000124355170767483	0.0000511745016551799	0.00408435845068827	0.00448313196166081
1396	Ecd_20141010_P2	blade	69	0.083333333333333	3.78666666666667	3.75	shear_area_corr_RR	-0.000734391106647168	0.000022322062486632	0.0033499673440411	0.00450545402414745
1397	Ecd_20141010_P2	blade	70	0.083333333333333	3.87	3.83333333333333	shear_area_corr_RR	0.000235513474640931	-0.0000701483801084273	0.00358548081868203	0.00443530564403902
1398	Ecd_20141010_P2	blade	71	0.0833333333333339	3.95333333333333	3.91666666666667	shear_area_corr_RR	-0.000142740466719341	-0.0000524389784287957	0.00344274035196269	0.00438286666561022
1399	Ecd_20141010_P2	blade	72	0.083333333333333	4.03666666666667	4	shear_area_corr_RR	-0.00012934616552065	-0.0000937184749825388	0.00331339418644204	0.00428914819062768
1400	Ecd_20141010_P2	blade	73	0.083333333333333	4.12	4.08333333333333	shear_area_corr_RR	0.000133138487014042	-0.000125615870900419	0.00344653267345608	0.00416353231972726
1401	Ecd_20141010_P2	blade	74	0.0833333333333339	4.20333333333333	4.16666666666667	shear_area_corr_RR	0.000125283785020498	-0.000166078309470744	0.00357181645847658	0.00399745401025652
1402	Ecd_20141010_P2	blade	75	0.083333333333333	4.28666666666667	4.25	shear_area_corr_RR	-0.000677418021956276	0.0000205760377591771	0.0028943984365203	0.0040180300480157
1403	Ecd_20141010_P2	blade	76	0.083333333333333	4.37	4.33333333333333	shear_area_corr_RR	-0.000156143590354907	-0.0000257310271823831	0.00273825484616539	0.00399229902083331
1404	Ecd_20141010_P2	blade	77	0.0833333333333339	4.45333333333333	4.41666666666667	shear_area_corr_RR	-0.0000653996704672	0.0000266812677978647	0.00267285517569819	0.00401898028863118
1405	Ecd_20141010_P2	blade	78	0.083333333333333	4.53666666666667	4.5	shear_area_corr_RR	-0.0000946264756820223	0.0000790450030585804	0.00257822870001617	0.00409802529168976
1406	Ecd_20141010_P2	blade	79	0.083333333333333	4.62	4.58333333333333	shear_area_corr_RR	-0.000320731653506095	0.000122943711425797	0.00225749704651008	0.00422096900311556
1407	Ecd_20141010_P2	blade	80	0.0833333333333339	4.70333333333333	4.66666666666667	shear_area_corr_RR	0.00131880671288197	0.0000885882784748983	0.00357630375939205	0.00430955728159045
1408	Ecd_20141010_P2	blade	81	0.083333333333333	4.78666666666667	4.75	shear_area_corr_RR	-0.000273864239716231	0.000108510480726588	0.00330243951967581	0.00441806776231704
1409	Ecd_20141010_P2	blade	82	0.083333333333333	4.87	4.83333333333333	shear_area_corr_RR	0.000433794778063385	0.000115716674394903	0.0037362342977392	0.00453378443671195
1410	Ecd_20141010_P2	blade	83	0.0833333333333339	4.95333333333333	4.91666666666667	shear_area_corr_RR	0.000446654922347223	0.000161760950985464	0.00418288922008642	0.00469554538769741
1411	Ecd_20141010_P2	blade	84	0.083333333333333	5.03666666666667	5	shear_area_corr_RR	0.000616024279053427	0.000131311965311877	0.00479891349913985	0.00482685735300929
1412	Ecd_20141010_P2	blade	85	0.083333333333333	5.12	5.08333333333333	shear_area_corr_RR	-0.000252625977439392	0.000126221357518775	0.00454628752170046	0.00495307871052806
1413	Ecd_20141010_P2	blade	86	0.0833333333333339	5.20333333333333	5.16666666666667	shear_area_corr_RR	-0.00045827379718769	0.0000546170934558387	0.00408801372451277	0.0050076958039839
1414	Ecd_20141010_P2	blade	87	0.083333333333333	5.28666666666667	5.25	shear_area_corr_RR	-0.000076875460003444	0.0000115602204042565	0.00401113826450932	0.00501925602438816
1415	Ecd_20141010_P2	blade	88	0.083333333333333	5.37	5.33333333333333	shear_area_corr_RR	0.000441087372028978	-0.0000038766953930025	0.0044522256365383	0.00501537932899515
1416	Ecd_20141010_P2	blade	89	0.0833333333333339	5.45333333333333	5.41666666666667	shear_area_corr_RR	-0.000429565318091485	-0.00000310745754779735	0.00402266031844682	0.00501227187144736
1417	Ecd_20141010_P2	blade	90	0.083333333333333	5.53666666666667	5.5	shear_area_corr_RR	-0.000376728339230214	-0.0000911819391816313	0.0036459319792166	0.00492108993226572
1418	Ecd_20141010_P2	blade	91	0.083333333333333	5.62	5.58333333333333	shear_area_corr_RR	0.000531159808189669	-0.0000398486462352076	0.00417709178740627	0.00488124128603052
1419	Ecd_20141010_P2	blade	92	0.0833333333333339	5.70333333333333	5.66666666666667	shear_area_corr_RR	-0.000747489843283635	0.0000540975374173692	0.00342960194412264	0.00493533882344789
1420	Ecd_20141010_P2	blade	93	0.083333333333333	5.78666666666667	5.75	shear_area_corr_RR	0.000263988704293536	0.000145954773515824	0.00369359064841617	0.00508129359696371
1421	Ecd_20141010_P2	blade	94	0.083333333333333	5.87	5.83333333333333	shear_area_corr_RR	0.00045511653864448	0.000106343327610739	0.00414870718706065	0.00518763692457445
1422	Ecd_20141010_P2	blade	95	0.0833333333333339	5.95333333333333	5.91666666666667	shear_area_corr_RR	-0.000352795018918747	0.000191081695827078	0.00379591216814191	0.00537871862040153
1423	Ecd_20141010_P2	blade	96	0.0833333333333321	6.03666666666667	6	shear_area_corr_RR	0.000312040244971269	0.000306663110872894	0.00410795241311317	0.00568538173127442
1424	Ecd_20141010_P2	blade	97	0.0833333333333339	6.12	6.08333333333333	shear_area_corr_RR	0.000575134222990655	0.000182160307984023	0.00468308663610383	0.00586754203925844
1425	Ecd_20141010_P2	blade	98	0.0833333333333339	6.20333333333333	6.16666666666667	shear_area_corr_RR	0.000933554137079563	0.000225536692127082	0.00561664077318339	0.00609307873138553
1426	Ecd_20141010_P2	blade	99	0.0833333333333321	6.28666666666667	6.25	shear_area_corr_RR	0.00000536146707304188	0.000225412478107892	0.00562200224025643	0.00631849120949342
1427	Ecd_20141010_P2	blade	100	0.0833333333333339	6.37	6.33333333333333	shear_area_corr_RR	0.000502556732288239	0.000204631080665319	0.00612455897254467	0.00652312229015874
1428	Ecd_20141010_P2	blade	101	0.0833333333333339	6.45333333333333	6.41666666666667	shear_area_corr_RR	0.000894667226273761	0.000188753060238301	0.00701922619881843	0.00671187535039704
1429	Ecd_20141010_P2	blade	102	0.0833333333333321	6.53666666666667	6.5	shear_area_corr_RR	-0.000838371023587906	0.000195939303001206	0.00618085517523053	0.00690781465339825
1430	Ecd_20141010_P2	blade	103	0.0833333333333339	6.62	6.58333333333333	shear_area_corr_RR	-0.000270349617709985	0.000142364988071404	0.00591050555752054	0.00705017964146965
1431	Ecd_20141010_P2	blade	104	0.0833333333333339	6.70333333333333	6.66666666666667	shear_area_corr_RR	0.000262622350082447	0.000018137539300918	0.00617312790760299	0.00706831718077057
1432	Ecd_20141010_P2	blade	105	0.0833333333333321	6.78666666666667	6.75	shear_area_corr_RR	0.000226521166776167	0.0000408903635311559	0.00639964907437916	0.00710920754430172
1433	Ecd_20141010_P2	blade	106	0.0833333333333339	6.87	6.83333333333333	shear_area_corr_RR	-0.000527453243615941	-0.0000170572078349619	0.00587219583076322	0.00709215033646676
1434	Ecd_20141010_P2	blade	107	0.0833333333333339	6.95333333333333	6.91666666666667	shear_area_corr_RR	0.000391088915363229	-0.0000123552614189624	0.00626328474612644	0.0070797950750478
1435	Ecd_20141010_P2	blade	108	0.0833333333333321	7.03666666666667	7	shear_area_corr_RR	-0.0000141832412371689	0.0000639125779450508	0.00624910150488928	0.00714370765299285
1436	Ecd_20141010_P2	blade	109	0.0833333333333339	7.12	7.08333333333333	shear_area_corr_RR	-0.000432947799395786	0.0000988976559806359	0.00581615370549349	0.00724260530897349
1437	Ecd_20141010_P2	blade	110	0.0833333333333339	7.20333333333333	7.16666666666667	shear_area_corr_RR	0.000255642533605658	0.0000907704950901846	0.00607179623909915	0.00733337580406367
1438	Ecd_20141010_P2	blade	111	0.0833333333333321	7.28666666666667	7.25	shear_area_corr_RR	-0.000134866552739057	0.000126446382333205	0.00593692968636009	0.00745982218639688
1439	Ecd_20141010_P2	blade	112	0.0833333333333339	7.37	7.33333333333333	shear_area_corr_RR	0.000946388636849755	0.000249727323246917	0.00688331832320985	0.00770954950964379
1440	Ecd_20141010_P2	blade	113	0.0833333333333339	7.45333333333333	7.41666666666667	shear_area_corr_RR	0.000000575209416238853	0.000255073143692356	0.00688389353262609	0.00796462265333615
1441	Ecd_20141010_P2	blade	114	0.0833333333333321	7.53666666666667	7.5	shear_area_corr_RR	0.000114486240681451	0.000265157643765109	0.00699837977330754	0.00822978029710126
1442	Ecd_20141010_P2	blade	115	0.0833333333333339	7.62	7.58333333333333	shear_area_corr_RR	0.000173223580287484	0.000257876376843947	0.00717160335359502	0.0084876566739452
1443	Ecd_20141010_P2	blade	116	0.0833333333333339	7.70333333333333	7.66666666666667	shear_area_corr_RR	0.000618955926449396	0.000215930204573996	0.00779055928004442	0.0087035868785192
1444	Ecd_20141010_P2	blade	117	0.0833333333333321	7.78666666666667	7.75	shear_area_corr_RR	0.000828637106434883	0.000217495226879177	0.0086191963864793	0.00892108210539838
1445	Ecd_20141010_P2	blade	118	0.0833333333333339	7.87	7.83333333333333	shear_area_corr_RR	0.000449892940263065	0.000109793330619821	0.00906908932674236	0.0090308754360182
1446	Ecd_20141010_P2	blade	119	0.0833333333333339	7.95333333333333	7.91666666666667	shear_area_corr_RR	0.000096746259563112	0.000124646133124682	0.00916583558630548	0.00915552156914288
1447	Ecd_20141010_P2	blade	120	0.0833333333333321	8.03666666666667	8	shear_area_corr_RR	-0.000513041735528574	0.000117085926457294	0.0086527938507769	0.00927260749560017
1448	Ecd_20141010_P2	blade	121	0.0833333333333339	8.12	8.08333333333333	shear_area_corr_RR	-0.0002057653613638	0.00015274286452867	0.0084470284894131	0.00942535036012884
1449	Ecd_20141010_P2	blade	122	0.0833333333333339	8.20333333333333	8.16666666666667	shear_area_corr_RR	-0.000117651307382064	0.0000691507879546851	0.00832937718203104	0.00949450114808353
1450	Ecd_20141010_P2	blade	123	0.0894444444444442	8.29277777777778	8.33333333333333	shear_area_corr_RR	-0.000238332222003163	0.00000719133189655466	0.00809104496002788	0.00950169247998008
1451	Ecd_20141010_P2	blade	124	0.0833333333333339	8.37611111111111	8.41666666666667	shear_area_corr_RR	0.000163956036969711	-0.0000539301733127654	0.00825500099699759	0.00944776230666732
1452	Ecd_20141010_P2	blade	125	0.0833333333333321	8.45944444444444	8.5	shear_area_corr_RR	0.0000313239673401883	-0.0000440534259228839	0.00828632496433777	0.00940370888074444
1453	Ecd_20141010_P2	blade	126	0.0833333333333339	8.54277777777778	8.58333333333333	shear_area_corr_RR	0.000565449899072612	0.0000393370840560544	0.00885177486341039	0.00944304596480049
1454	Ecd_20141010_P2	blade	127	0.0833333333333339	8.62611111111111	8.66666666666667	shear_area_corr_RR	-0.000300556915864434	0.0000845348535003668	0.00855121794754595	0.00952758081830086
1455	Ecd_20141010_P2	blade	128	0.128611111111111	8.75472222222222	8.75	shear_area_corr_RR	0.000147083089795448	0.000116631783251632	0.0086983010373414	0.00964421260155249
1456	Ecd_20141010_P2	blade	129	0.0833333333333321	8.83805555555555	8.83333333333333	shear_area_corr_RR	-0.000222443617039455	0.000170289204266788	0.00847585742030195	0.00981450180581928
1457	Ecd_20141010_P2	blade	130	0.0833333333333339	8.92138888888889	8.91666666666667	shear_area_corr_RR	0.000205390480851808	0.0001733869581841	0.00868124790115375	0.00998788876400338
1458	Ecd_20141010_P2	blade	131	0.0833333333333339	9.00472222222222	9	shear_area_corr_RR	0.000404253874239747	0.000147323797980856	0.0090855017753935	0.0101352125619842
1459	Ecd_20141010_P2	blade	132	0.0833333333333321	9.08805555555555	9.08333333333333	shear_area_corr_RR	0.000291410102523636	0.000121677039316899	0.00937691187791714	0.0102568896013011
1460	Ecd_20141010_P2	blade	133	0.0833333333333339	9.17138888888889	9.16666666666667	shear_area_corr_RR	0.000235414919881853	0.000163948513283609	0.00961232679779899	0.0104208381145847
1461	Ecd_20141010_P2	blade	134	0.0833333333333339	9.25472222222222	9.25	shear_area_corr_RR	0.000351899409163548	0.000111087575683281	0.00996422620696254	0.010531925690268
1462	Ecd_20141010_P2	blade	135	0.0833333333333321	9.33805555555555	9.33333333333333	shear_area_corr_RR	0.000198031330060151	0.000114332836603182	0.0101622575370227	0.0106462585268712
1463	Ecd_20141010_P2	blade	136	0.0833333333333339	9.42138888888889	9.41666666666667	shear_area_corr_RR	-0.000255370794895502	0.000133241054948554	0.00990688674212719	0.0107794995818198
1464	Ecd_20141010_P2	blade	137	0.0833333333333339	9.50472222222222	9.5	shear_area_corr_RR	0.000283335553769084	0.0000818988592106138	0.0101902222958963	0.0108613984410304
1465	Ecd_20141010_P2	blade	138	0.0833333333333321	9.58805555555555	9.58333333333333	shear_area_corr_RR	0.000164429297769386	0.0000416224500682932	0.0103546515936657	0.0109030208910987
1466	Ecd_20141010_P2	blade	139	0.0833333333333339	9.67138888888889	9.66666666666667	shear_area_corr_RR	-0.000434387223808163	0.000100899499003253	0.00992026436985749	0.0110039203901019
1467	Ecd_20141010_P2	blade	140	0.0833333333333339	9.75472222222222	9.75	shear_area_corr_RR	-0.000186745746920549	0.0000581554246350622	0.00973351862293695	0.011062075814737
1468	Ecd_20141010_P2	blade	141	0.0833333333333321	9.83805555555555	9.83333333333333	shear_area_corr_RR	0.000413380882650905	0.0000423710231254809	0.0101468995055879	0.0111044468378625
1469	Ecd_20141010_P2	blade	142	0.0833333333333339	9.92138888888889	9.91666666666667	shear_area_corr_RR	-0.000160510278877597	0.0000296452346799601	0.00998638922671025	0.0111340920725424
1470	Ecd_20141010_P2	blade	143	0.0833333333333339	10.0047222222222	10	shear_area_corr_RR	-0.00015163039804189	0.0000346283975839089	0.00983475882866836	0.0111687204701263
1471	Ecd_20141010_P2	blade	144	0.0833333333333321	10.0880555555556	10.0833333333333	shear_area_corr_RR	0.000887462458166407	-0.00000901133563812696	0.0107222212868348	0.0111597091344882
1472	Ecd_20141010_P2	blade	145	0.0833333333333339	10.1713888888889	10.1666666666667	shear_area_corr_RR	-0.000118285408886546	0.0000122093222465072	0.0106039358779482	0.0111719184567347
1473	Ecd_20141010_P2	blade	146	0.0833333333333339	10.2547222222222	10.25	shear_area_corr_RR	0.0000244029134547567	0.0000429623946190199	0.010628338791403	0.0112148808513537
1474	Ecd_20141010_P2	blade	147	0.0833333333333321	10.3380555555556	10.3333333333333	shear_area_corr_RR	-0.000395354467796232	-0.0000139501525078044	0.0102329843236067	0.0112009306988459
1475	Ecd_20141010_P2	blade	148	0.0833333333333339	10.4213888888889	10.4166666666667	shear_area_corr_RR	0.000338150345712521	0.0000336691648362356	0.0105711346693193	0.0112345998636822
1476	Ecd_20141010_P2	blade	149	0.0833333333333339	10.5047222222222	10.5	shear_area_corr_RR	-0.000315607767673008	0.0000606783960133554	0.0102555269016463	0.0112952782596955
1477	Ecd_20141010_P2	blade	150	0.0833333333333321	10.5880555555556	10.5833333333333	shear_area_corr_RR	-0.000200959987077187	-0.0000108764032194572	0.0100545669145691	0.0112844018564761
1478	Ecd_20141010_P2	blade	151	0.0833333333333339	10.6713888888889	10.6666666666667	shear_area_corr_RR	0.00015153804917709	-0.0000241693988824324	0.0102061049637462	0.0112602324575936
1479	Ecd_20141010_P2	blade	152	0.0833333333333339	10.7547222222222	10.75	shear_area_corr_RR	-0.000212657135744162	-0.00000952131693685618	0.009993447828002	0.0112507111406568
1480	Ecd_20141010_P2	blade	153	0.0833333333333321	10.8380555555556	10.8333333333333	shear_area_corr_RR	0.000363302211906842	0.0000299672690785035	0.0103567500399088	0.0112806784097353
1481	Ecd_20141010_P2	blade	154	0.0833333333333339	10.9213888888889	10.9166666666667	shear_area_corr_RR	0.000145471144906428	0.0000374692581638537	0.0105022211848153	0.0113181476678991
1482	Ecd_20141010_P2	blade	155	0.0833333333333339	11.0047222222222	11	shear_area_corr_RR	0.000100359666605468	0.000032480976720278	0.0106025808514207	0.0113506286446194
1483	Ecd_20141010_P2	blade	156	0.0833333333333321	11.0880555555556	11.0833333333333	shear_area_corr_RR	-0.000264508361179274	0.0000916657148467977	0.0103380724902415	0.0114422943594662
1484	Ecd_20141010_P2	blade	157	0.0833333333333339	11.1713888888889	11.1666666666667	shear_area_corr_RR	0.000185531814856095	0.0000433985415247095	0.0105236043050976	0.0114856929009909
1485	Ecd_20141010_P2	blade	158	0.0833333333333339	11.2547222222222	11.25	shear_area_corr_RR	0.0000390199783727251	0.0000664248747666472	0.0105626242834703	0.0115521177757576
1486	Ecd_20141010_P2	blade	24	0.0833333333333335	0	0	shear_area_corr_RT	0.000195623354112322	0.000112857374819053	0	0
1487	Ecd_20141010_P2	blade	25	0.083333333333333	0.083333333333333	0.0833333333333333	shear_area_corr_RT	0.0000292761119784124	0.0000881148351650443	0.0000292761119784124	0.0000881148351650443
1488	Ecd_20141010_P2	blade	26	0.0833333333333335	0.166666666666667	0.166666666666667	shear_area_corr_RT	-0.0000777672894231069	0.00014202467017732	-0.0000484911774446946	0.000230139505342364
1489	Ecd_20141010_P2	blade	27	0.0833333333333335	0.25	0.25	shear_area_corr_RT	-0.000511286287456293	0.000081416538863414	-0.000559777464900987	0.000311556044205778
1490	Ecd_20141010_P2	blade	28	0.083333333333333	0.333333333333333	0.333333333333333	shear_area_corr_RT	0.000093727683769112	-0.0000046607024767235	-0.000466049781131875	0.000306895341729055
1491	Ecd_20141010_P2	blade	29	0.0833333333333335	0.416666666666667	0.416666666666667	shear_area_corr_RT	-0.000144571557369765	-0.000018809708138799	-0.00061062133850164	0.000288085633590256
1492	Ecd_20141010_P2	blade	30	0.119444444444444	0.536111111111111	0.5	shear_area_corr_RT	-0.000569615752975157	-0.00000582983505854668	-0.0011802370914768	0.000282255798531709
1493	Ecd_20141010_P2	blade	31	0.0833333333333335	0.619444444444444	0.583333333333333	shear_area_corr_RT	0.000577846921065135	0.00000982937485699109	-0.000602390170411662	0.0002920851733887
1494	Ecd_20141010_P2	blade	32	0.083333333333333	0.702777777777778	0.666666666666667	shear_area_corr_RT	0.0000419104179822172	0.0000321566228610383	-0.000560479752429444	0.000324241796249738
1495	Ecd_20141010_P2	blade	33	0.0833333333333335	0.786111111111111	0.75	shear_area_corr_RT	-0.0000117792762682308	0.0000995466777864726	-0.000572259028697675	0.000423788474036211
1496	Ecd_20141010_P2	blade	34	0.0833333333333335	0.869444444444444	0.833333333333333	shear_area_corr_RT	0.000169728885058564	0.00010809267857297	-0.000402530143639111	0.000531881152609181
1497	Ecd_20141010_P2	blade	35	0.083333333333333	0.952777777777778	0.916666666666667	shear_area_corr_RT	0.000338401957995097	0.000123577115187417	-0.0000641281856440133	0.000655458267796598
1498	Ecd_20141010_P2	blade	36	0.0833333333333335	1.03611111111111	1	shear_area_corr_RT	0.000201527421049328	0.000184590936717734	0.000137399235405314	0.000840049204514332
1499	Ecd_20141010_P2	blade	37	0.0833333333333335	1.11944444444444	1.08333333333333	shear_area_corr_RT	0.000167832438621413	0.000149936650420634	0.000305231674026727	0.000989985854934966
1500	Ecd_20141010_P2	blade	38	0.083333333333333	1.20277777777778	1.16666666666667	shear_area_corr_RT	0.000230004316723484	0.000140586290421352	0.000535235990750211	0.00113057214535632
1501	Ecd_20141010_P2	blade	39	0.0833333333333335	1.28611111111111	1.25	shear_area_corr_RT	0.000187733692420587	0.000163028126752942	0.000722969683170798	0.00129360027210926
1502	Ecd_20141010_P2	blade	40	0.0833333333333335	1.36944444444444	1.33333333333333	shear_area_corr_RT	0.0000257572453891482	0.000136578442625028	0.000748726928559946	0.00143017871473429
1503	Ecd_20141010_P2	blade	41	0.083333333333333	1.45277777777778	1.41666666666667	shear_area_corr_RT	0.000101536283858331	0.000056008501944778	0.000850263212418278	0.00148618721667907
1504	Ecd_20141010_P2	blade	42	0.0841666666666669	1.53694444444444	1.5	shear_area_corr_RT	0.000196649771797038	0.000128043938453366	0.00104691298421532	0.00161423115513243
1505	Ecd_20141010_P2	blade	43	0.0830555555555557	1.62	1.58333333333333	shear_area_corr_RT	-0.0000609435420098879	0.000179874855332739	0.000985969442205428	0.00179410601046517
1506	Ecd_20141010_P2	blade	44	0.083333333333333	1.70333333333333	1.66666666666667	shear_area_corr_RT	0.000235080923379257	0.000166087195113523	0.00122105036558469	0.00196019320557869
1507	Ecd_20141010_P2	blade	45	0.0833333333333335	1.78666666666667	1.75	shear_area_corr_RT	-0.000121217640348486	0.000149522989152731	0.0010998327252362	0.00210971619473143
1508	Ecd_20141010_P2	blade	46	0.0833333333333335	1.87	1.83333333333333	shear_area_corr_RT	-0.000547867389487654	0.000181812542566842	0.000551965335748545	0.00229152873729827
1509	Ecd_20141010_P2	blade	47	0.0833333333333335	1.95333333333333	1.91666666666667	shear_area_corr_RT	0.000993917222643794	0.0000929860525878927	0.00154588255839234	0.00238451478988616
1510	Ecd_20141010_P2	blade	48	0.083333333333333	2.03666666666667	2	shear_area_corr_RT	0.000737972524294522	0.000120087961716097	0.00228385508268686	0.00250460275160226
1511	Ecd_20141010_P2	blade	49	0.083333333333333	2.12	2.08333333333333	shear_area_corr_RT	0.0000783400543121032	0.000169799965328563	0.00236219513699896	0.00267440271693082
1512	Ecd_20141010_P2	blade	50	0.0833333333333339	2.20333333333333	2.16666666666667	shear_area_corr_RT	0.00000552742685187681	0.000120447643564323	0.00236772256385084	0.00279485036049514
1513	Ecd_20141010_P2	blade	51	0.083333333333333	2.28666666666667	2.25	shear_area_corr_RT	0.000380942332944371	0.000124817916993634	0.00274866489679521	0.00291966827748878
1514	Ecd_20141010_P2	blade	52	0.083333333333333	2.37	2.33333333333333	shear_area_corr_RT	-0.000875555105910115	0.000188381222598167	0.0018731097908851	0.00310804950008695
1515	Ecd_20141010_P2	blade	53	0.0833333333333339	2.45333333333333	2.41666666666667	shear_area_corr_RT	0.000494770772207289	0.0000551771890555975	0.00236788056309239	0.00316322668914254
1516	Ecd_20141010_P2	blade	54	0.083333333333333	2.53666666666667	2.5	shear_area_corr_RT	0.000485888497727237	0.0000430004103926759	0.00285376906081962	0.00320622709953522
1517	Ecd_20141010_P2	blade	55	0.083333333333333	2.62	2.58333333333333	shear_area_corr_RT	-0.000307794616027383	0.0000624251611590266	0.00254597444479224	0.00326865226069425
1518	Ecd_20141010_P2	blade	56	0.0833333333333339	2.70333333333333	2.66666666666667	shear_area_corr_RT	-0.0000731446326260716	0.0000402768502000583	0.00247282981216617	0.0033089291108943
1519	Ecd_20141010_P2	blade	57	0.083333333333333	2.78666666666667	2.75	shear_area_corr_RT	0.000151328972162216	0.0000150272946576802	0.00262415878432838	0.00332395640555198
1520	Ecd_20141010_P2	blade	58	0.083333333333333	2.87	2.83333333333333	shear_area_corr_RT	-0.000471327146324473	0.0000578856261219336	0.00215283163800391	0.00338184203167392
1521	Ecd_20141010_P2	blade	59	0.0833333333333339	2.95333333333333	2.91666666666667	shear_area_corr_RT	0.000604027959002384	0.0000321588268530453	0.0027568595970063	0.00341400085852696
1522	Ecd_20141010_P2	blade	60	0.083333333333333	3.03666666666667	3	shear_area_corr_RT	0.000292012312741961	0.0000268217339529465	0.00304887190974826	0.00344082259247991
1523	Ecd_20141010_P2	blade	61	0.083333333333333	3.12	3.08333333333333	shear_area_corr_RT	-0.000238103993696774	0.0000138310577822327	0.00281076791605148	0.00345465365026214
1524	Ecd_20141010_P2	blade	62	0.0833333333333339	3.20333333333333	3.16666666666667	shear_area_corr_RT	0.000103197221978212	0.000112857969884507	0.00291396513802969	0.00356751162014665
1525	Ecd_20141010_P2	blade	63	0.083333333333333	3.28666666666667	3.25	shear_area_corr_RT	-0.000404113459803328	0.000132897254323035	0.00250985167822637	0.00370040887446968
1526	Ecd_20141010_P2	blade	64	0.083333333333333	3.37	3.33333333333333	shear_area_corr_RT	0.000211775980249518	0.000176070908730375	0.00272162765847588	0.00387647978320006
1527	Ecd_20141010_P2	blade	65	0.0833333333333339	3.45333333333333	3.41666666666667	shear_area_corr_RT	0.000427180475826151	0.000131074329834835	0.00314880813430204	0.00400755411303489
1528	Ecd_20141010_P2	blade	66	0.083333333333333	3.53666666666667	3.5	shear_area_corr_RT	-0.000450692053905235	0.0000905674278678426	0.0026981160803968	0.00409812154090274
1529	Ecd_20141010_P2	blade	67	0.083333333333333	3.62	3.58333333333333	shear_area_corr_RT	0.00101615140049894	0.000106589016824866	0.00371426748089574	0.0042047105577276
1530	Ecd_20141010_P2	blade	68	0.0833333333333339	3.70333333333333	3.66666666666667	shear_area_corr_RT	0.000371761100986026	0.000124016569845785	0.00408602858188177	0.00432872712757339
1531	Ecd_20141010_P2	blade	69	0.083333333333333	3.78666666666667	3.75	shear_area_corr_RT	0.0000035830521562645	0.000173356571916779	0.00408961163403803	0.00450208369949017
1532	Ecd_20141010_P2	blade	70	0.083333333333333	3.87	3.83333333333333	shear_area_corr_RT	0.000109065591151446	0.000119187304258591	0.00419867722518948	0.00462127100374876
1533	Ecd_20141010_P2	blade	71	0.0833333333333339	3.95333333333333	3.91666666666667	shear_area_corr_RT	-0.000153563608894956	0.0000971857172976662	0.00404511361629452	0.00471845672104642
1534	Ecd_20141010_P2	blade	72	0.083333333333333	4.03666666666667	4	shear_area_corr_RT	-0.0000618665151695192	0.000174054160615312	0.00398324710112501	0.00489251088166174
1535	Ecd_20141010_P2	blade	73	0.083333333333333	4.12	4.08333333333333	shear_area_corr_RT	0.000294900305208324	0.000120510884945337	0.00427814740633333	0.00501302176660707
1536	Ecd_20141010_P2	blade	74	0.0833333333333339	4.20333333333333	4.16666666666667	shear_area_corr_RT	0.000138626562977604	0.0000156771435165827	0.00441677396931093	0.00502869891012366
1537	Ecd_20141010_P2	blade	75	0.083333333333333	4.28666666666667	4.25	shear_area_corr_RT	-0.00038408596399055	0.000027958591215573	0.00403268800532038	0.00505665750133923
1538	Ecd_20141010_P2	blade	76	0.083333333333333	4.37	4.33333333333333	shear_area_corr_RT	0.000185163019255979	0.0000101598988709793	0.00421785102457636	0.00506681740021021
1539	Ecd_20141010_P2	blade	77	0.0833333333333339	4.45333333333333	4.41666666666667	shear_area_corr_RT	0.000394860822588871	-0.0000064666842299232	0.00461271184716523	0.00506035071598028
1540	Ecd_20141010_P2	blade	78	0.083333333333333	4.53666666666667	4.5	shear_area_corr_RT	0.000427175368129222	0.0000826672217571965	0.00503988721529446	0.00514301793773748
1541	Ecd_20141010_P2	blade	79	0.083333333333333	4.62	4.58333333333333	shear_area_corr_RT	-0.000781410054730275	0.0000598746715999944	0.00425847716056418	0.00520289260933748
1542	Ecd_20141010_P2	blade	80	0.0833333333333339	4.70333333333333	4.66666666666667	shear_area_corr_RT	0.000138678976845158	0.0000259621353662828	0.00439715613740934	0.00522885474470376
1543	Ecd_20141010_P2	blade	81	0.083333333333333	4.78666666666667	4.75	shear_area_corr_RT	-0.0000867200246390859	-0.00000894227832796478	0.00431043611277025	0.00521991246637579
1544	Ecd_20141010_P2	blade	82	0.083333333333333	4.87	4.83333333333333	shear_area_corr_RT	-0.000336456023004883	-0.0000237087266631098	0.00397398008976537	0.00519620373971268
1545	Ecd_20141010_P2	blade	83	0.0833333333333339	4.95333333333333	4.91666666666667	shear_area_corr_RT	0.000918606450688798	0.0000132741444996439	0.00489258654045417	0.00520947788421233
1546	Ecd_20141010_P2	blade	84	0.083333333333333	5.03666666666667	5	shear_area_corr_RT	0.0000441822534791001	-0.0000417700278399968	0.00493676879393327	0.00516770785637233
1547	Ecd_20141010_P2	blade	85	0.083333333333333	5.12	5.08333333333333	shear_area_corr_RT	-0.000234411335593224	0.00000549029405857783	0.00470235745834004	0.00517319815043091
1548	Ecd_20141010_P2	blade	86	0.0833333333333339	5.20333333333333	5.16666666666667	shear_area_corr_RT	-0.000768034514627273	0.0000291840540211915	0.00393432294371277	0.0052023822044521
1549	Ecd_20141010_P2	blade	87	0.083333333333333	5.28666666666667	5.25	shear_area_corr_RT	0.0000227320875693834	0.00000191050804633093	0.00395705503128215	0.00520429271249843
1550	Ecd_20141010_P2	blade	88	0.083333333333333	5.37	5.33333333333333	shear_area_corr_RT	0.000801672405379163	0.000011107049278291	0.00475872743666132	0.00521539976177672
1551	Ecd_20141010_P2	blade	89	0.0833333333333339	5.45333333333333	5.41666666666667	shear_area_corr_RT	-0.000178310527606827	-0.0000706309337592887	0.00458041690905449	0.00514476882801743
1552	Ecd_20141010_P2	blade	90	0.083333333333333	5.53666666666667	5.5	shear_area_corr_RT	-0.000261546513845954	-0.0000913527316244181	0.00431887039520854	0.00505341609639302
1553	Ecd_20141010_P2	blade	91	0.083333333333333	5.62	5.58333333333333	shear_area_corr_RT	0.000399310336433909	-0.0000847449297974413	0.00471818073164245	0.00496867116659557
1554	Ecd_20141010_P2	blade	92	0.0833333333333339	5.70333333333333	5.66666666666667	shear_area_corr_RT	-0.000386729030362553	0.0000284834520702935	0.00433145170127989	0.00499715461866587
1555	Ecd_20141010_P2	blade	93	0.083333333333333	5.78666666666667	5.75	shear_area_corr_RT	-0.000235294069453322	0.0000346971580823164	0.00409615763182657	0.00503185177674818
1556	Ecd_20141010_P2	blade	94	0.083333333333333	5.87	5.83333333333333	shear_area_corr_RT	0.0000194886372754216	-0.0000693927765102386	0.00411564626910199	0.00496245900023795
1557	Ecd_20141010_P2	blade	95	0.0833333333333339	5.95333333333333	5.91666666666667	shear_area_corr_RT	-0.000183757523037323	-0.000101873974625671	0.00393188874606467	0.00486058502561227
1558	Ecd_20141010_P2	blade	96	0.0833333333333321	6.03666666666667	6	shear_area_corr_RT	-0.000161725515496479	-0.0000171243082046025	0.00377016323056819	0.00484346071740767
1559	Ecd_20141010_P2	blade	97	0.0833333333333339	6.12	6.08333333333333	shear_area_corr_RT	0.000477477685917809	0.000000224957958011103	0.004247640916486	0.00484368567536568
1560	Ecd_20141010_P2	blade	98	0.0833333333333339	6.20333333333333	6.16666666666667	shear_area_corr_RT	0.0000910828537016353	0.0000160723894336723	0.00433872377018764	0.00485975806479936
1561	Ecd_20141010_P2	blade	99	0.0833333333333321	6.28666666666667	6.25	shear_area_corr_RT	-0.000343316875138942	0.0000291401433284581	0.00399540689504869	0.00488889820812781
1562	Ecd_20141010_P2	blade	100	0.0833333333333339	6.37	6.33333333333333	shear_area_corr_RT	-0.000535603706876583	0.0000557220930548015	0.00345980318817211	0.00494462030118261
1563	Ecd_20141010_P2	blade	101	0.0833333333333339	6.45333333333333	6.41666666666667	shear_area_corr_RT	0.000670699816785798	0.0000633636854301863	0.00413050300495791	0.0050079839866128
1564	Ecd_20141010_P2	blade	102	0.0833333333333321	6.53666666666667	6.5	shear_area_corr_RT	0.000590152264222659	0.0000697008290546621	0.00472065526918057	0.00507768481566746
1565	Ecd_20141010_P2	blade	103	0.0833333333333339	6.62	6.58333333333333	shear_area_corr_RT	-0.00021240728413028	0.00000393411043886639	0.00450824798505029	0.00508161892610633
1566	Ecd_20141010_P2	blade	104	0.0833333333333339	6.70333333333333	6.66666666666667	shear_area_corr_RT	-0.0000915487766106776	0.0000370959838442039	0.00441669920843961	0.00511871490995053
1567	Ecd_20141010_P2	blade	105	0.0833333333333321	6.78666666666667	6.75	shear_area_corr_RT	0.000311890084265198	0.0000800589294053255	0.00472858929270481	0.00519877383935586
1568	Ecd_20141010_P2	blade	106	0.0833333333333339	6.87	6.83333333333333	shear_area_corr_RT	-0.0000997000069080895	0.0000925794433307096	0.00462888928579672	0.00529135328268657
1569	Ecd_20141010_P2	blade	107	0.0833333333333339	6.95333333333333	6.91666666666667	shear_area_corr_RT	-0.0000920169356272453	0.0000367829563896018	0.00453687235016947	0.00532813623907617
1570	Ecd_20141010_P2	blade	108	0.0833333333333321	7.03666666666667	7	shear_area_corr_RT	-0.000245956218855943	0.0000347413158599667	0.00429091613131353	0.00536287755493614
1571	Ecd_20141010_P2	blade	109	0.0833333333333339	7.12	7.08333333333333	shear_area_corr_RT	0.000455863461160348	0.0000276415126871637	0.00474677959247388	0.0053905190676233
1572	Ecd_20141010_P2	blade	110	0.0833333333333339	7.20333333333333	7.16666666666667	shear_area_corr_RT	0.000129275526033396	0.00000115221985433593	0.00487605511850727	0.00539167128747764
1573	Ecd_20141010_P2	blade	111	0.0833333333333321	7.28666666666667	7.25	shear_area_corr_RT	-0.000397878053697358	0.0000107712813392477	0.00447817706480992	0.00540244256881688
1574	Ecd_20141010_P2	blade	112	0.0833333333333339	7.37	7.33333333333333	shear_area_corr_RT	0.0000569384604336125	0.0000806393631412023	0.00453511552524353	0.00548308193195809
1575	Ecd_20141010_P2	blade	113	0.0833333333333339	7.45333333333333	7.41666666666667	shear_area_corr_RT	0.000567694218396672	0.000178723093990303	0.0051028097436402	0.00566180502594839
1576	Ecd_20141010_P2	blade	114	0.0833333333333321	7.53666666666667	7.5	shear_area_corr_RT	-0.000290505119031112	0.000143759750603249	0.00481230462460909	0.00580556477655164
1577	Ecd_20141010_P2	blade	115	0.0833333333333339	7.62	7.58333333333333	shear_area_corr_RT	-0.000382930997771783	0.000172325515813047	0.00442937362683731	0.00597789029236469
1578	Ecd_20141010_P2	blade	116	0.0833333333333339	7.70333333333333	7.66666666666667	shear_area_corr_RT	0.000417699760599228	0.000108632492103255	0.00484707338743653	0.00608652278446794
1579	Ecd_20141010_P2	blade	117	0.0833333333333321	7.78666666666667	7.75	shear_area_corr_RT	0.000668848892913411	0.0000885511611944694	0.00551592228034994	0.00617507394566241
1580	Ecd_20141010_P2	blade	118	0.0833333333333339	7.87	7.83333333333333	shear_area_corr_RT	0.000986904103712868	0.00000103672688075869	0.00650282638406281	0.00617611067254317
1581	Ecd_20141010_P2	blade	119	0.0833333333333339	7.95333333333333	7.91666666666667	shear_area_corr_RT	-0.000630552996113538	-0.0000246839760679908	0.00587227338794927	0.00615142669647518
1582	Ecd_20141010_P2	blade	120	0.0833333333333321	8.03666666666667	8	shear_area_corr_RT	0.000770086878468123	0.0000313461311890057	0.0066423602664174	0.00618277282766419
1583	Ecd_20141010_P2	blade	121	0.0833333333333339	8.12	8.08333333333333	shear_area_corr_RT	-0.000571347734774316	0.0000910405504504422	0.00607101253164308	0.00627381337811463
1584	Ecd_20141010_P2	blade	122	0.0833333333333339	8.20333333333333	8.16666666666667	shear_area_corr_RT	-0.000618772693694002	0.0000425957400087659	0.00545223983794908	0.00631640911812339
1585	Ecd_20141010_P2	blade	123	0.0894444444444442	8.29277777777778	8.33333333333333	shear_area_corr_RT	-0.000905720317017205	0.0000829304895620322	0.00454651952093187	0.00639933960768542
1586	Ecd_20141010_P2	blade	124	0.0833333333333339	8.37611111111111	8.41666666666667	shear_area_corr_RT	0.000284766485960428	0.0000385810293125674	0.0048312860068923	0.00643792063699799
1587	Ecd_20141010_P2	blade	125	0.0833333333333321	8.45944444444444	8.5	shear_area_corr_RT	0.000325826060795849	0.0000507015840572323	0.00515711206768815	0.00648862222105522
1588	Ecd_20141010_P2	blade	126	0.0833333333333339	8.54277777777778	8.58333333333333	shear_area_corr_RT	0.000273707614104018	0.00001853929565484	0.00543081968179217	0.00650716151671006
1589	Ecd_20141010_P2	blade	127	0.0833333333333339	8.62611111111111	8.66666666666667	shear_area_corr_RT	-0.000115193154259211	0.0000659852110591808	0.00531562652753296	0.00657314672776925
1590	Ecd_20141010_P2	blade	128	0.128611111111111	8.75472222222222	8.75	shear_area_corr_RT	0.00111253113799934	0.000141049404074771	0.0064281576655323	0.00671419613184402
1591	Ecd_20141010_P2	blade	129	0.0833333333333321	8.83805555555555	8.83333333333333	shear_area_corr_RT	0.000499060040968756	0.000292483218641095	0.00692721770650105	0.00700667935048511
1592	Ecd_20141010_P2	blade	130	0.0833333333333339	8.92138888888889	8.91666666666667	shear_area_corr_RT	-0.000497226893922225	0.000183204971578299	0.00642999081257883	0.00718988432206341
1593	Ecd_20141010_P2	blade	131	0.0833333333333339	9.00472222222222	9	shear_area_corr_RT	0.000416301706041807	0.000128274279018248	0.00684629251862064	0.00731815860108166
1594	Ecd_20141010_P2	blade	132	0.0833333333333321	9.08805555555555	9.08333333333333	shear_area_corr_RT	-0.0000494426653265664	0.000102237584509778	0.00679684985329407	0.00742039618559144
1595	Ecd_20141010_P2	blade	133	0.0833333333333339	9.17138888888889	9.16666666666667	shear_area_corr_RT	0.000206933429477493	0.000103080782225984	0.00700378328277156	0.00752347696781742
1596	Ecd_20141010_P2	blade	134	0.0833333333333339	9.25472222222222	9.25	shear_area_corr_RT	0.000760051643212356	0.000029775567698085	0.00776383492598392	0.00755325253551551
1597	Ecd_20141010_P2	blade	135	0.0833333333333321	9.33805555555555	9.33333333333333	shear_area_corr_RT	-0.000917294231730333	0.0000259766581776484	0.00684654069425359	0.00757922919369315
1598	Ecd_20141010_P2	blade	136	0.0833333333333339	9.42138888888889	9.41666666666667	shear_area_corr_RT	-0.000278411557364708	0.000062738804623879	0.00656812913688888	0.00764196799831703
1599	Ecd_20141010_P2	blade	137	0.0833333333333339	9.50472222222222	9.5	shear_area_corr_RT	-0.0000126960254891486	0.000097575793046448	0.00655543311139973	0.00773954379136348
1600	Ecd_20141010_P2	blade	138	0.0833333333333321	9.58805555555555	9.58333333333333	shear_area_corr_RT	-0.000105917979380945	0.0000406185454467612	0.00644951513201878	0.00778016233681024
1601	Ecd_20141010_P2	blade	139	0.0833333333333339	9.67138888888889	9.66666666666667	shear_area_corr_RT	0.00030617377819245	0.0000124717401638783	0.00675568891021123	0.00779263407697412
1602	Ecd_20141010_P2	blade	140	0.0833333333333339	9.75472222222222	9.75	shear_area_corr_RT	0.000457272036243953	-0.0000364870555936865	0.00721296094645519	0.00775614702138043
1603	Ecd_20141010_P2	blade	141	0.0833333333333321	9.83805555555555	9.83333333333333	shear_area_corr_RT	-0.0000928432830136884	0.000103376854145033	0.0071201176634415	0.00785952387552547
1604	Ecd_20141010_P2	blade	142	0.0833333333333339	9.92138888888889	9.91666666666667	shear_area_corr_RT	0.000799508578690066	0.000131577722421619	0.00791962624213156	0.00799110159794709
1605	Ecd_20141010_P2	blade	143	0.0833333333333339	10.0047222222222	10	shear_area_corr_RT	-0.000675972388923121	0.000128404116622836	0.00724365385320844	0.00811950571456992
1606	Ecd_20141010_P2	blade	144	0.0833333333333321	10.0880555555556	10.0833333333333	shear_area_corr_RT	-0.000102681428634219	0.00016543486126163	0.00714097242457422	0.00828494057583155
1607	Ecd_20141010_P2	blade	145	0.0833333333333339	10.1713888888889	10.1666666666667	shear_area_corr_RT	0.000221504889879144	0.000161472463780363	0.00736247731445337	0.00844641303961192
1608	Ecd_20141010_P2	blade	146	0.0833333333333339	10.2547222222222	10.25	shear_area_corr_RT	0.000621208775395581	0.000103819867336705	0.00798368608984895	0.00855023290694862
1609	Ecd_20141010_P2	blade	147	0.0833333333333321	10.3380555555556	10.3333333333333	shear_area_corr_RT	0.0000317979936777404	0.0000729024078955461	0.00801548408352669	0.00862313531484417
1610	Ecd_20141010_P2	blade	148	0.0833333333333339	10.4213888888889	10.4166666666667	shear_area_corr_RT	-0.000047605689275759	-0.0000587163967846794	0.00796787839425093	0.00856441891805949
1611	Ecd_20141010_P2	blade	149	0.0833333333333339	10.5047222222222	10.5	shear_area_corr_RT	0.000301420211645788	0.00000145370017140185	0.00826929860589672	0.00856587261823089
1612	Ecd_20141010_P2	blade	150	0.0833333333333321	10.5880555555556	10.5833333333333	shear_area_corr_RT	0.000262587405898504	0.0000321648716065603	0.00853188601179522	0.00859803748983745
1613	Ecd_20141010_P2	blade	151	0.0833333333333339	10.6713888888889	10.6666666666667	shear_area_corr_RT	-0.000176906524636281	0.0000463711694536821	0.00835497948715894	0.00864440865929113
1614	Ecd_20141010_P2	blade	152	0.0833333333333339	10.7547222222222	10.75	shear_area_corr_RT	-0.000432935336866436	-0.00000585638017550739	0.00792204415029251	0.00863855227911562
1615	Ecd_20141010_P2	blade	153	0.0833333333333321	10.8380555555556	10.8333333333333	shear_area_corr_RT	-0.000648298272792415	-0.0000240343170862109	0.00727374587750009	0.00861451796202941
1616	Ecd_20141010_P2	blade	154	0.0833333333333339	10.9213888888889	10.9166666666667	shear_area_corr_RT	-0.0000141013224062268	-0.0000249290869984217	0.00725964455509386	0.00858958887503099
1617	Ecd_20141010_P2	blade	155	0.0833333333333339	11.0047222222222	11	shear_area_corr_RT	0.000235141457152524	-0.0000442772974189641	0.00749478601224639	0.00854531157761203
1618	Ecd_20141010_P2	blade	156	0.0833333333333321	11.0880555555556	11.0833333333333	shear_area_corr_RT	0.000377774166197484	-0.0000731774905384237	0.00787256017844387	0.0084721340870736
1619	Ecd_20141010_P2	blade	157	0.0833333333333339	11.1713888888889	11.1666666666667	shear_area_corr_RT	0.0000467057294744969	-0.0000623873803596928	0.00791926590791837	0.00840974670671391
1620	Ecd_20141010_P2	blade	158	0.0833333333333339	11.2547222222222	11.25	shear_area_corr_RT	-0.000168159312339999	-0.0000233148328137249	0.00775110659557837	0.00838643187390019
1621	Ecd_20141010_P2	blade	24	0.0833333333333335	0	0	shear_corotational_RR	-0.0000464518379034645	-0.00000917299402159554	0	0
1622	Ecd_20141010_P2	blade	25	0.083333333333333	0.083333333333333	0.0833333333333333	shear_corotational_RR	-0.0000588201976874545	-0.0000162718328492792	-0.0000588201976874545	-0.0000162718328492792
1623	Ecd_20141010_P2	blade	26	0.0833333333333335	0.166666666666667	0.166666666666667	shear_corotational_RR	0.0000427550558145922	-0.0000264568766715028	-0.0000160651418728623	-0.0000427287095207819
1624	Ecd_20141010_P2	blade	27	0.0833333333333335	0.25	0.25	shear_corotational_RR	-0.0000366553956546264	-0.0000190063561058192	-0.0000527205375274886	-0.0000617350656266011
1625	Ecd_20141010_P2	blade	28	0.083333333333333	0.333333333333333	0.333333333333333	shear_corotational_RR	0.0000462973627415692	-0.0000177613764170944	-0.00000642317478591939	-0.0000794964420436955
1626	Ecd_20141010_P2	blade	29	0.0833333333333335	0.416666666666667	0.416666666666667	shear_corotational_RR	0.0000210290775443225	-0.0000181115475106717	0.0000146059027584031	-0.0000976079895543672
1627	Ecd_20141010_P2	blade	30	0.119444444444444	0.536111111111111	0.5	shear_corotational_RR	-0.0000485590247553602	-0.0000135375036881403	-0.0000339531219969571	-0.000111145493242508
1628	Ecd_20141010_P2	blade	31	0.0833333333333335	0.619444444444444	0.583333333333333	shear_corotational_RR	-0.0000518115054305134	-0.000000022128392579195	-0.0000857646274274706	-0.000111167621635087
1629	Ecd_20141010_P2	blade	32	0.083333333333333	0.702777777777778	0.666666666666667	shear_corotational_RR	-0.000021536941229949	-0.0000015538268915718	-0.00010730156865742	-0.000112721448526659
1630	Ecd_20141010_P2	blade	33	0.0833333333333335	0.786111111111111	0.75	shear_corotational_RR	-0.0000179703902378415	-0.00000408966726461757	-0.000125271958895261	-0.000116811115791276
1631	Ecd_20141010_P2	blade	34	0.0833333333333335	0.869444444444444	0.833333333333333	shear_corotational_RR	-0.0000275032258186628	-0.00000414428382849488	-0.000152775184713924	-0.000120955399619771
1632	Ecd_20141010_P2	blade	35	0.083333333333333	0.952777777777778	0.916666666666667	shear_corotational_RR	0.00000386264414438033	-0.00000595291017647696	-0.000148912540569544	-0.000126908309796248
1633	Ecd_20141010_P2	blade	36	0.0833333333333335	1.03611111111111	1	shear_corotational_RR	0.000089848930563718	0.0000039296987013664	-0.0000590636100058256	-0.000122978611094881
1634	Ecd_20141010_P2	blade	37	0.0833333333333335	1.11944444444444	1.08333333333333	shear_corotational_RR	0.0000259063723256736	0.00000402819886335951	-0.000033157237680152	-0.000118950412231522
1635	Ecd_20141010_P2	blade	38	0.083333333333333	1.20277777777778	1.16666666666667	shear_corotational_RR	-0.0000645496397581298	0.00000638269776947174	-0.0000977068774382819	-0.00011256771446205
1636	Ecd_20141010_P2	blade	39	0.0833333333333335	1.28611111111111	1.25	shear_corotational_RR	0.0000456965805389188	0.00000774764528922064	-0.0000520102968993631	-0.00010482006917283
1637	Ecd_20141010_P2	blade	40	0.0833333333333335	1.36944444444444	1.33333333333333	shear_corotational_RR	0.00000113418771651967	-0.000000871421648215517	-0.0000508761091828434	-0.000105691490821045
1638	Ecd_20141010_P2	blade	41	0.083333333333333	1.45277777777778	1.41666666666667	shear_corotational_RR	0.0000601496729009167	0.00000245267546146456	0.00000927356371807334	-0.000103238815359581
1639	Ecd_20141010_P2	blade	42	0.0841666666666669	1.53694444444444	1.5	shear_corotational_RR	-0.0000507280036485892	-0.00000505348979493781	-0.0000414544399305159	-0.000108292305154518
1640	Ecd_20141010_P2	blade	43	0.0830555555555557	1.62	1.58333333333333	shear_corotational_RR	0.00000436254673728548	-0.00000689944460846884	-0.0000370918931932304	-0.000115191749762987
1641	Ecd_20141010_P2	blade	44	0.083333333333333	1.70333333333333	1.66666666666667	shear_corotational_RR	-0.00000295596752060368	-0.00000474823881160374	-0.0000400478607138341	-0.000119939988574591
1642	Ecd_20141010_P2	blade	45	0.0833333333333335	1.78666666666667	1.75	shear_corotational_RR	-0.000122312962130461	-0.00000315791061629702	-0.000162360822844295	-0.000123097899190888
1643	Ecd_20141010_P2	blade	46	0.0833333333333335	1.87	1.83333333333333	shear_corotational_RR	0.0000404277123508611	-0.0000121760324186159	-0.000121933110493433	-0.000135273931609504
1644	Ecd_20141010_P2	blade	47	0.0833333333333335	1.95333333333333	1.91666666666667	shear_corotational_RR	0.000007281112743292	-0.0000109314764190988	-0.000114651997750141	-0.000146205408028603
1645	Ecd_20141010_P2	blade	48	0.083333333333333	2.03666666666667	2	shear_corotational_RR	0.00000560086937683224	-0.0000122926937531713	-0.000109051128373309	-0.000158498101781774
1646	Ecd_20141010_P2	blade	49	0.083333333333333	2.12	2.08333333333333	shear_corotational_RR	-0.0000408863759926137	-0.0000135121340276086	-0.000149937504365923	-0.000172010235809383
1647	Ecd_20141010_P2	blade	50	0.0833333333333339	2.20333333333333	2.16666666666667	shear_corotational_RR	0.0000631901906872927	-0.0000168371742967968	-0.0000867473136786303	-0.000188847410106179
1648	Ecd_20141010_P2	blade	51	0.083333333333333	2.28666666666667	2.25	shear_corotational_RR	-0.000098065152108988	-0.00000204318811082582	-0.000184812465787618	-0.000190890598217005
1649	Ecd_20141010_P2	blade	52	0.083333333333333	2.37	2.33333333333333	shear_corotational_RR	0.0000738397888956048	-0.00000918354619754752	-0.000110972676892014	-0.000200074144414553
1650	Ecd_20141010_P2	blade	53	0.0833333333333339	2.45333333333333	2.41666666666667	shear_corotational_RR	-0.0000657013943233864	-0.0000075878196183724	-0.0001766740712154	-0.000207661964032925
1651	Ecd_20141010_P2	blade	54	0.083333333333333	2.53666666666667	2.5	shear_corotational_RR	-0.00000905129628152456	-0.0000101662758807215	-0.000185725367496925	-0.000217828239913647
1652	Ecd_20141010_P2	blade	55	0.083333333333333	2.62	2.58333333333333	shear_corotational_RR	-0.0000395314104816745	-0.00000824638394215797	-0.000225256777978599	-0.000226074623855805
1653	Ecd_20141010_P2	blade	56	0.0833333333333339	2.70333333333333	2.66666666666667	shear_corotational_RR	0.0000404208859152204	-0.0000215478001286267	-0.000184835892063379	-0.000247622423984431
1654	Ecd_20141010_P2	blade	57	0.083333333333333	2.78666666666667	2.75	shear_corotational_RR	-0.0000381162266030776	-0.00000282751543118808	-0.000222952118666456	-0.000250449939415619
1655	Ecd_20141010_P2	blade	58	0.083333333333333	2.87	2.83333333333333	shear_corotational_RR	0.0000248341051142183	0.000000581567865091758	-0.000198118013552238	-0.000249868371550528
1656	Ecd_20141010_P2	blade	59	0.0833333333333339	2.95333333333333	2.91666666666667	shear_corotational_RR	-0.0000227621495090081	0.00000203496729671737	-0.000220880163061246	-0.00024783340425381
1657	Ecd_20141010_P2	blade	60	0.083333333333333	3.03666666666667	3	shear_corotational_RR	-0.0000197675646684146	-0.00000295548229660212	-0.000240647727729661	-0.000250788886550412
1658	Ecd_20141010_P2	blade	61	0.083333333333333	3.12	3.08333333333333	shear_corotational_RR	-0.0000831253873638632	-0.00000815141635144065	-0.000323773115093524	-0.000258940302901853
1659	Ecd_20141010_P2	blade	62	0.0833333333333339	3.20333333333333	3.16666666666667	shear_corotational_RR	0.000107857979562837	-0.00000862376357740971	-0.000215915135530687	-0.000267564066479263
1660	Ecd_20141010_P2	blade	63	0.083333333333333	3.28666666666667	3.25	shear_corotational_RR	0.000111339705154683	-0.000013781995405437	-0.000104575430376004	-0.0002813460618847
1661	Ecd_20141010_P2	blade	64	0.083333333333333	3.37	3.33333333333333	shear_corotational_RR	-0.0000497140005755047	-0.0000119022361225422	-0.000154289430951509	-0.000293248298007242
1662	Ecd_20141010_P2	blade	65	0.0833333333333339	3.45333333333333	3.41666666666667	shear_corotational_RR	-0.0000639462418080389	-0.0000133176537782324	-0.000218235672759548	-0.000306565951785474
1663	Ecd_20141010_P2	blade	66	0.083333333333333	3.53666666666667	3.5	shear_corotational_RR	-0.0000966866850848984	-0.00000866864071859857	-0.000314922357844446	-0.000315234592504073
1664	Ecd_20141010_P2	blade	67	0.083333333333333	3.62	3.58333333333333	shear_corotational_RR	0.0000352250664295607	0.00000112802258655066	-0.000279697291414885	-0.000314106569917522
1665	Ecd_20141010_P2	blade	68	0.0833333333333339	3.70333333333333	3.66666666666667	shear_corotational_RR	-0.0000948567767113778	-0.00000780512234306839	-0.000374554068126263	-0.000321911692260591
1666	Ecd_20141010_P2	blade	69	0.083333333333333	3.78666666666667	3.75	shear_corotational_RR	0.000045511457226061	-0.0000224886362217413	-0.000329042610900202	-0.000344400328482332
1667	Ecd_20141010_P2	blade	70	0.083333333333333	3.87	3.83333333333333	shear_corotational_RR	-0.0000383317437215997	-0.0000259705234228398	-0.000367374354621802	-0.000370370851905172
1668	Ecd_20141010_P2	blade	71	0.0833333333333339	3.95333333333333	3.91666666666667	shear_corotational_RR	0.0000313715789875572	-0.0000214202176402807	-0.000336002775634245	-0.000391791069545452
1669	Ecd_20141010_P2	blade	72	0.083333333333333	4.03666666666667	4	shear_corotational_RR	0.0000246379089927783	-0.00000400155999321584	-0.000311364866641467	-0.000395792629538668
1670	Ecd_20141010_P2	blade	73	0.083333333333333	4.12	4.08333333333333	shear_corotational_RR	0.00000959338533702703	-0.00000557837861781949	-0.00030177148130444	-0.000401371008156488
1671	Ecd_20141010_P2	blade	74	0.0833333333333339	4.20333333333333	4.16666666666667	shear_corotational_RR	-0.0000501789475107188	-0.00000845426181446083	-0.000351950428815158	-0.000409825269970949
1672	Ecd_20141010_P2	blade	75	0.083333333333333	4.28666666666667	4.25	shear_corotational_RR	-0.0000880147597875887	0.00000117995631930544	-0.000439965188602747	-0.000408645313651643
1673	Ecd_20141010_P2	blade	76	0.083333333333333	4.37	4.33333333333333	shear_corotational_RR	-0.0000138928781998885	0.00000236753324671341	-0.000453858066802636	-0.00040627778040493
1674	Ecd_20141010_P2	blade	77	0.0833333333333339	4.45333333333333	4.41666666666667	shear_corotational_RR	0.0000949185490328152	-0.0000143257379603165	-0.00035893951776982	-0.000420603518365246
1675	Ecd_20141010_P2	blade	78	0.083333333333333	4.53666666666667	4.5	shear_corotational_RR	0.0000178800615589206	-0.0000121311825692627	-0.0003410594562109	-0.000432734700934509
1676	Ecd_20141010_P2	blade	79	0.083333333333333	4.62	4.58333333333333	shear_corotational_RR	-0.000126491491874433	-0.0000116711796785141	-0.000467550948085332	-0.000444405880613023
1677	Ecd_20141010_P2	blade	80	0.0833333333333339	4.70333333333333	4.66666666666667	shear_corotational_RR	0.00015148785669749	-0.0000133218761242289	-0.000316063091387842	-0.000457727756737252
1678	Ecd_20141010_P2	blade	81	0.083333333333333	4.78666666666667	4.75	shear_corotational_RR	-0.0000252683975201121	0.00000515651766633125	-0.000341331488907955	-0.000452571239070921
1679	Ecd_20141010_P2	blade	82	0.083333333333333	4.87	4.83333333333333	shear_corotational_RR	-0.000152254404289772	0.00000156475747394706	-0.000493585893197727	-0.000451006481596974
1680	Ecd_20141010_P2	blade	83	0.0833333333333339	4.95333333333333	4.91666666666667	shear_corotational_RR	0.000048778018294371	0.00000039214793102418	-0.000444807874903356	-0.000450614333665949
1681	Ecd_20141010_P2	blade	84	0.083333333333333	5.03666666666667	5	shear_corotational_RR	0.0000146534171352609	-0.0000092900457398201	-0.000430154457768095	-0.00045990437940577
1682	Ecd_20141010_P2	blade	85	0.083333333333333	5.12	5.08333333333333	shear_corotational_RR	-0.0000683366084135817	-0.0000114353237944554	-0.000498491066181677	-0.000471339703200225
1683	Ecd_20141010_P2	blade	86	0.0833333333333339	5.20333333333333	5.16666666666667	shear_corotational_RR	0.000115247571908573	-0.000021047800486045	-0.000383243494273103	-0.00049238750368627
1684	Ecd_20141010_P2	blade	87	0.083333333333333	5.28666666666667	5.25	shear_corotational_RR	-0.0000534022403161145	-0.0000247905304291583	-0.000436645734589218	-0.000517178034115428
1685	Ecd_20141010_P2	blade	88	0.083333333333333	5.37	5.33333333333333	shear_corotational_RR	0.0000820198440606634	-0.0000104293036386772	-0.000354625890528555	-0.000527607337754105
1686	Ecd_20141010_P2	blade	89	0.0833333333333339	5.45333333333333	5.41666666666667	shear_corotational_RR	-0.0000886240688203665	-0.00000638223614776153	-0.000443249959348921	-0.000533989573901867
1687	Ecd_20141010_P2	blade	90	0.083333333333333	5.53666666666667	5.5	shear_corotational_RR	-0.000150089550475421	-0.0000167112153652157	-0.000593339509824342	-0.000550700789267083
1688	Ecd_20141010_P2	blade	91	0.083333333333333	5.62	5.58333333333333	shear_corotational_RR	0.0000457506130900049	-0.0000198428649984144	-0.000547588896734337	-0.000570543654265497
1689	Ecd_20141010_P2	blade	92	0.0833333333333339	5.70333333333333	5.66666666666667	shear_corotational_RR	-0.0000664384268943594	-0.0000217759536492485	-0.000614027323628696	-0.000592319607914746
1690	Ecd_20141010_P2	blade	93	0.083333333333333	5.78666666666667	5.75	shear_corotational_RR	0.00000571909040552026	-0.0000193935288913621	-0.000608308233223176	-0.000611713136806108
1691	Ecd_20141010_P2	blade	94	0.083333333333333	5.87	5.83333333333333	shear_corotational_RR	0.0000932957606944434	-0.0000309991193086406	-0.000515012472528733	-0.000642712256114748
1692	Ecd_20141010_P2	blade	95	0.0833333333333339	5.95333333333333	5.91666666666667	shear_corotational_RR	-0.0000989653542567352	-0.0000208639892044786	-0.000613977826785468	-0.000663576245319227
1693	Ecd_20141010_P2	blade	96	0.0833333333333321	6.03666666666667	6	shear_corotational_RR	-0.000102784754378767	-0.0000150067033979837	-0.000716762581164235	-0.000678582948717211
1694	Ecd_20141010_P2	blade	97	0.0833333333333339	6.12	6.08333333333333	shear_corotational_RR	0.0000939835967493979	-0.0000277021111684001	-0.000622778984414837	-0.000706285059885611
1695	Ecd_20141010_P2	blade	98	0.0833333333333339	6.20333333333333	6.16666666666667	shear_corotational_RR	-0.0000271955679793634	-0.0000136333135757163	-0.000649974552394201	-0.000719918373461327
1696	Ecd_20141010_P2	blade	99	0.0833333333333321	6.28666666666667	6.25	shear_corotational_RR	-0.0000456416505294	-0.0000156072436205348	-0.000695616202923601	-0.000735525617081862
1697	Ecd_20141010_P2	blade	100	0.0833333333333339	6.37	6.33333333333333	shear_corotational_RR	0.0000228623623254157	-0.00000101411247841937	-0.000672753840598185	-0.000736539729560281
1698	Ecd_20141010_P2	blade	101	0.0833333333333339	6.45333333333333	6.41666666666667	shear_corotational_RR	-0.0000856594066039769	-0.000011684320587527	-0.000758413247202162	-0.000748224050147808
1699	Ecd_20141010_P2	blade	102	0.0833333333333321	6.53666666666667	6.5	shear_corotational_RR	-0.0000938988723845757	-0.00000774929350944437	-0.000852312119586738	-0.000755973343657253
1700	Ecd_20141010_P2	blade	103	0.0833333333333339	6.62	6.58333333333333	shear_corotational_RR	0.0000883183466251623	-0.00000383802916931494	-0.000763993772961576	-0.000759811372826567
1701	Ecd_20141010_P2	blade	104	0.0833333333333339	6.70333333333333	6.66666666666667	shear_corotational_RR	-0.0000159941400874837	-0.00000563655932773321	-0.000779987913049059	-0.000765447932154301
1702	Ecd_20141010_P2	blade	105	0.0833333333333321	6.78666666666667	6.75	shear_corotational_RR	0.000253820203257714	0.00000307868380426825	-0.000526167709791346	-0.000762369248350032
1703	Ecd_20141010_P2	blade	106	0.0833333333333339	6.87	6.83333333333333	shear_corotational_RR	-0.000216337643456919	0.00000365449707186476	-0.000742505353248265	-0.000758714751278168
1704	Ecd_20141010_P2	blade	107	0.0833333333333339	6.95333333333333	6.91666666666667	shear_corotational_RR	-0.0000594994565198585	0.0000143945983897831	-0.000802004809768123	-0.000744320152888384
1705	Ecd_20141010_P2	blade	108	0.0833333333333321	7.03666666666667	7	shear_corotational_RR	0.000137007504490822	0.0000088703375650236	-0.000664997305277302	-0.000735449815323361
1706	Ecd_20141010_P2	blade	109	0.0833333333333339	7.12	7.08333333333333	shear_corotational_RR	-0.0000469793997219644	0.00000741761574855235	-0.000711976704999266	-0.000728032199574809
1707	Ecd_20141010_P2	blade	110	0.0833333333333339	7.20333333333333	7.16666666666667	shear_corotational_RR	0.000050226023922616	0.00000753541819027025	-0.00066175068107665	-0.000720496781384538
1708	Ecd_20141010_P2	blade	111	0.0833333333333321	7.28666666666667	7.25	shear_corotational_RR	0.0000291963082689774	-0.00000872115279609691	-0.000632554372807673	-0.000729217934180635
1709	Ecd_20141010_P2	blade	112	0.0833333333333339	7.37	7.33333333333333	shear_corotational_RR	0.0000324817078931253	0.00000749875614060797	-0.000600072664914547	-0.000721719178040027
1710	Ecd_20141010_P2	blade	113	0.0833333333333339	7.45333333333333	7.41666666666667	shear_corotational_RR	-0.000154665741456931	0.00000328617419642104	-0.000754738406371478	-0.000718433003843606
1711	Ecd_20141010_P2	blade	114	0.0833333333333321	7.53666666666667	7.5	shear_corotational_RR	0.0000723384066439785	-0.000000233590128598053	-0.0006823999997275	-0.000718666593972204
1712	Ecd_20141010_P2	blade	115	0.0833333333333339	7.62	7.58333333333333	shear_corotational_RR	-0.0000146983132285867	0.0000104812378593754	-0.000697098312956087	-0.000708185356112829
1713	Ecd_20141010_P2	blade	116	0.0833333333333339	7.70333333333333	7.66666666666667	shear_corotational_RR	0.0000749979224076747	-0.0000114844248049617	-0.000622100390548412	-0.000719669780917791
1714	Ecd_20141010_P2	blade	117	0.0833333333333321	7.78666666666667	7.75	shear_corotational_RR	-0.0000379186451531654	-0.0000374177667585536	-0.000660019035701577	-0.000757087547676344
1715	Ecd_20141010_P2	blade	118	0.0833333333333339	7.87	7.83333333333333	shear_corotational_RR	-0.000105837857905915	-0.0000466445651066278	-0.000765856893607492	-0.000803732112782972
1716	Ecd_20141010_P2	blade	119	0.0833333333333339	7.95333333333333	7.91666666666667	shear_corotational_RR	0.0000982900969156116	-0.0000280000581700029	-0.00066756679669188	-0.000831732170952975
1717	Ecd_20141010_P2	blade	120	0.0833333333333321	8.03666666666667	8	shear_corotational_RR	0.0000708837081457435	-0.0000229246951068871	-0.000596683088546137	-0.000854656866059862
1718	Ecd_20141010_P2	blade	121	0.0833333333333339	8.12	8.08333333333333	shear_corotational_RR	-0.000191396265385092	-0.0000287292145451307	-0.000788079353931229	-0.000883386080604993
1719	Ecd_20141010_P2	blade	122	0.0833333333333339	8.20333333333333	8.16666666666667	shear_corotational_RR	-0.000256070453220533	-0.0000416864354418775	-0.00104414980715176	-0.00092507251604687
1720	Ecd_20141010_P2	blade	123	0.0894444444444442	8.29277777777778	8.33333333333333	shear_corotational_RR	-0.0000690130739356915	-0.00000914863803038525	-0.00111316288108745	-0.000934221154077256
1721	Ecd_20141010_P2	blade	124	0.0833333333333339	8.37611111111111	8.41666666666667	shear_corotational_RR	0.0000504238348459438	0.00000121857443238972	-0.00106273904624151	-0.000933002579644866
1722	Ecd_20141010_P2	blade	125	0.0833333333333321	8.45944444444444	8.5	shear_corotational_RR	0.000128167400338252	-0.00000465748252615217	-0.000934571645903258	-0.000937660062171018
1723	Ecd_20141010_P2	blade	126	0.0833333333333339	8.54277777777778	8.58333333333333	shear_corotational_RR	-0.0000785480270492659	-0.0000141419145313934	-0.00101311967295252	-0.000951801976702411
1724	Ecd_20141010_P2	blade	127	0.0833333333333339	8.62611111111111	8.66666666666667	shear_corotational_RR	-0.0000675315074565404	0.00000270879304488068	-0.00108065118040906	-0.000949093183657531
1725	Ecd_20141010_P2	blade	128	0.128611111111111	8.75472222222222	8.75	shear_corotational_RR	0.00031999712637325	0.0000292584499504808	-0.000760654054035815	-0.00091983473370705
1726	Ecd_20141010_P2	blade	129	0.0833333333333321	8.83805555555555	8.83333333333333	shear_corotational_RR	0.00000820147918460985	0.0000259968612957388	-0.000752452574851205	-0.000893837872411311
1727	Ecd_20141010_P2	blade	130	0.0833333333333339	8.92138888888889	8.91666666666667	shear_corotational_RR	0.0000336534703716509	0.0000219917387957482	-0.000718799104479554	-0.000871846133615563
1728	Ecd_20141010_P2	blade	131	0.0833333333333339	9.00472222222222	9	shear_corotational_RR	-0.0000334450439119103	0.000000205942356947993	-0.000752244148391464	-0.000871640191258615
1729	Ecd_20141010_P2	blade	132	0.0833333333333321	9.08805555555555	9.08333333333333	shear_corotational_RR	-0.00000603848204607734	0.0000112583469580123	-0.000758282630437542	-0.000860381844300603
1730	Ecd_20141010_P2	blade	133	0.0833333333333339	9.17138888888889	9.16666666666667	shear_corotational_RR	0.0000359757727410682	0.0000107211912281714	-0.000722306857696474	-0.000849660653072431
1731	Ecd_20141010_P2	blade	134	0.0833333333333339	9.25472222222222	9.25	shear_corotational_RR	-0.000104890549137854	-0.00000777309921649395	-0.000827197406834327	-0.000857433752288925
1732	Ecd_20141010_P2	blade	135	0.0833333333333321	9.33805555555555	9.33333333333333	shear_corotational_RR	0.00000636748734604821	-0.0000110130883157267	-0.000820829919488279	-0.000868446840604652
1733	Ecd_20141010_P2	blade	136	0.0833333333333339	9.42138888888889	9.41666666666667	shear_corotational_RR	-0.000111476360488551	-0.000019797893540878	-0.00093230627997683	-0.00088824473414553
1734	Ecd_20141010_P2	blade	137	0.0833333333333339	9.50472222222222	9.5	shear_corotational_RR	0.0000430284235624419	-0.0000196934063309216	-0.000889277856414388	-0.000907938140476451
1735	Ecd_20141010_P2	blade	138	0.0833333333333321	9.58805555555555	9.58333333333333	shear_corotational_RR	-0.0000734402204847913	-0.00000846934430259355	-0.00096271807689918	-0.000916407484779045
1736	Ecd_20141010_P2	blade	139	0.0833333333333339	9.67138888888889	9.66666666666667	shear_corotational_RR	0.000116559931481931	-0.000024135752285523	-0.000846158145417248	-0.000940543237064568
1737	Ecd_20141010_P2	blade	140	0.0833333333333339	9.75472222222222	9.75	shear_corotational_RR	-0.0000274384009069508	-0.00000179689999198497	-0.000873596546324199	-0.000942340137056553
1738	Ecd_20141010_P2	blade	141	0.0833333333333321	9.83805555555555	9.83333333333333	shear_corotational_RR	-0.0000629793871050126	-0.00000144543608364309	-0.000936575933429212	-0.000943785573140196
1739	Ecd_20141010_P2	blade	142	0.0833333333333339	9.92138888888889	9.91666666666667	shear_corotational_RR	-0.0000322956846023899	0.0000155144602475911	-0.000968871618031602	-0.000928271112892605
1740	Ecd_20141010_P2	blade	143	0.0833333333333339	10.0047222222222	10	shear_corotational_RR	0.000117426200265531	0.00000265647980559142	-0.000851445417766071	-0.000925614633087014
1741	Ecd_20141010_P2	blade	144	0.0833333333333321	10.0880555555556	10.0833333333333	shear_corotational_RR	-0.000136354715071156	-0.00000904192983683462	-0.000987800132837227	-0.000934656562923848
1742	Ecd_20141010_P2	blade	145	0.0833333333333339	10.1713888888889	10.1666666666667	shear_corotational_RR	0.000140836826091065	-0.00000614837800424193	-0.000846963306746162	-0.00094080494092809
1743	Ecd_20141010_P2	blade	146	0.0833333333333339	10.2547222222222	10.25	shear_corotational_RR	0.0000102335903378089	-0.00000857388923097915	-0.000836729716408353	-0.000949378830159069
1744	Ecd_20141010_P2	blade	147	0.0833333333333321	10.3380555555556	10.3333333333333	shear_corotational_RR	0.0000750824991550248	0.0000273990487622847	-0.000761647217253328	-0.000921979781396784
1745	Ecd_20141010_P2	blade	148	0.0833333333333339	10.4213888888889	10.4166666666667	shear_corotational_RR	-0.0000984093612995545	0.0000113074873679021	-0.000860056578552883	-0.000910672294028882
1746	Ecd_20141010_P2	blade	149	0.0833333333333339	10.5047222222222	10.5	shear_corotational_RR	-0.000202122726551478	-0.00000759057836730089	-0.00106217930510436	-0.000918262872396183
1747	Ecd_20141010_P2	blade	150	0.0833333333333321	10.5880555555556	10.5833333333333	shear_corotational_RR	0.000148389001640451	-0.000000109327971748757	-0.00091379030346391	-0.000918372200367932
1748	Ecd_20141010_P2	blade	151	0.0833333333333339	10.6713888888889	10.6666666666667	shear_corotational_RR	-0.0000541190244010602	-0.0000116652530671381	-0.00096790932786497	-0.00093003745343507
1749	Ecd_20141010_P2	blade	152	0.0833333333333339	10.7547222222222	10.75	shear_corotational_RR	0.00033272293082089	-0.0000309594204781453	-0.00063518639704408	-0.000960996873913215
1750	Ecd_20141010_P2	blade	153	0.0833333333333321	10.8380555555556	10.8333333333333	shear_corotational_RR	-0.000209302859940599	-0.000019459847510662	-0.000844489256984678	-0.000980456721423877
1751	Ecd_20141010_P2	blade	154	0.0833333333333339	10.9213888888889	10.9166666666667	shear_corotational_RR	-0.0000904525228217024	-0.0000104993731620892	-0.000934941779806381	-0.000990956094585967
1752	Ecd_20141010_P2	blade	155	0.0833333333333339	11.0047222222222	11	shear_corotational_RR	-0.0000540609607200822	0.00000725779504046976	-0.000989002740526463	-0.000983698299545497
1753	Ecd_20141010_P2	blade	156	0.0833333333333321	11.0880555555556	11.0833333333333	shear_corotational_RR	0.0000137216500417816	-0.00000615498277196824	-0.000975281090484681	-0.000989853282317465
1754	Ecd_20141010_P2	blade	157	0.0833333333333339	11.1713888888889	11.1666666666667	shear_corotational_RR	-0.00020200225118327	-0.00000116192391315183	-0.00117728334166795	-0.000991015206230617
1755	Ecd_20141010_P2	blade	158	0.0833333333333339	11.2547222222222	11.25	shear_corotational_RR	0.000201577801797341	-0.0000313950168482308	-0.000975705539870611	-0.00102241022307885
1756	Ecd_20141010_P2	blade	24	0.0833333333333335	0	0	shear_corotational_RT	0.0000277504777576333	0.00000420507615506012	0	0
1757	Ecd_20141010_P2	blade	25	0.083333333333333	0.083333333333333	0.0833333333333333	shear_corotational_RT	0.0000312746269443791	0.00000749999012761043	0.0000312746269443791	0.00000749999012761043
1758	Ecd_20141010_P2	blade	26	0.0833333333333335	0.166666666666667	0.166666666666667	shear_corotational_RT	-0.0000195788403096123	0.0000111571206920953	0.0000116957866347668	0.0000186571108197057
1759	Ecd_20141010_P2	blade	27	0.0833333333333335	0.25	0.25	shear_corotational_RT	0.0000162964855091294	0.00000900507382195898	0.0000279922721438962	0.0000276621846416647
1760	Ecd_20141010_P2	blade	28	0.083333333333333	0.333333333333333	0.333333333333333	shear_corotational_RT	-0.0000229752706713654	0.00000867404370342222	0.0000050170014725308	0.0000363362283450869
1761	Ecd_20141010_P2	blade	29	0.0833333333333335	0.416666666666667	0.416666666666667	shear_corotational_RT	-0.00000779618747960133	0.00000907257683660033	-0.00000277918600707054	0.0000454088051816872
1762	Ecd_20141010_P2	blade	30	0.119444444444444	0.536111111111111	0.5	shear_corotational_RT	0.0000241514571357521	0.00000635131727297416	0.0000213722711286816	0.0000517601224546614
1763	Ecd_20141010_P2	blade	31	0.0833333333333335	0.619444444444444	0.583333333333333	shear_corotational_RT	0.0000172434780075763	0.000000295127000147101	0.0000386157491362579	0.0000520552494548085
1764	Ecd_20141010_P2	blade	32	0.083333333333333	0.702777777777778	0.666666666666667	shear_corotational_RT	0.0000112852775291931	0.000000765982781081739	0.000049901026665451	0.0000528212322358902
1765	Ecd_20141010_P2	blade	33	0.0833333333333335	0.786111111111111	0.75	shear_corotational_RT	0.00000764440709462899	0.00000161659805728302	0.0000575454337600799	0.0000544378302931733
1766	Ecd_20141010_P2	blade	34	0.0833333333333335	0.869444444444444	0.833333333333333	shear_corotational_RT	0.0000145024336848904	0.00000200964869968568	0.0000720478674449704	0.0000564474789928589
1767	Ecd_20141010_P2	blade	35	0.083333333333333	0.952777777777778	0.916666666666667	shear_corotational_RT	-0.00000218337744225455	0.00000267125695165376	0.0000698644900027158	0.0000591187359445127
1768	Ecd_20141010_P2	blade	36	0.0833333333333335	1.03611111111111	1	shear_corotational_RT	-0.0000353434660567186	-0.00000224940018389251	0.0000345210239459972	0.0000568693357606202
1769	Ecd_20141010_P2	blade	37	0.0833333333333335	1.11944444444444	1.08333333333333	shear_corotational_RT	-0.0000143994267193313	-0.00000158665367794647	0.0000201215972266659	0.0000552826820826737
1770	Ecd_20141010_P2	blade	38	0.083333333333333	1.20277777777778	1.16666666666667	shear_corotational_RT	0.0000256532535473435	-0.00000280649807367963	0.0000457748507740094	0.0000524761840089941
1771	Ecd_20141010_P2	blade	39	0.0833333333333335	1.28611111111111	1.25	shear_corotational_RT	-0.0000186517136049361	-0.0000033975551903763	0.0000271231371690733	0.0000490786288186178
1772	Ecd_20141010_P2	blade	40	0.0833333333333335	1.36944444444444	1.33333333333333	shear_corotational_RT	-0.000000518496707952517	-0.000000858311118192261	0.0000266046404611208	0.0000482203177004255
1773	Ecd_20141010_P2	blade	41	0.083333333333333	1.45277777777778	1.41666666666667	shear_corotational_RT	-0.0000299757713552569	-0.00000151350331778696	-0.00000337113089413609	0.0000467068143826386
1774	Ecd_20141010_P2	blade	42	0.0841666666666669	1.53694444444444	1.5	shear_corotational_RT	0.0000245336895729828	0.0000015539935906886	0.0000211625586788467	0.0000482608079733272
1775	Ecd_20141010_P2	blade	43	0.0830555555555557	1.62	1.58333333333333	shear_corotational_RT	-0.00000213301082387166	0.00000270546339197854	0.000019029547854975	0.0000509662713653057
1776	Ecd_20141010_P2	blade	44	0.083333333333333	1.70333333333333	1.66666666666667	shear_corotational_RT	0.00000114277881096558	0.00000154806801030782	0.0000201723266659406	0.0000525143393756135
1777	Ecd_20141010_P2	blade	45	0.0833333333333335	1.78666666666667	1.75	shear_corotational_RT	0.0000424341184789149	0.0000010553542284814	0.0000626064451448555	0.0000535696936040949
1778	Ecd_20141010_P2	blade	46	0.0833333333333335	1.87	1.83333333333333	shear_corotational_RT	-0.00000939049163779627	0.00000356265626072063	0.0000532159535070592	0.0000571323498648156
1779	Ecd_20141010_P2	blade	47	0.0833333333333335	1.95333333333333	1.91666666666667	shear_corotational_RT	-0.00000160100006348743	0.00000369680999984225	0.0000516149534435718	0.0000608291598646578
1780	Ecd_20141010_P2	blade	48	0.083333333333333	2.03666666666667	2	shear_corotational_RT	-0.0000017332589051419	0.00000287042974322989	0.0000498816945384299	0.0000636995896078877
1781	Ecd_20141010_P2	blade	49	0.083333333333333	2.12	2.08333333333333	shear_corotational_RT	0.0000129219043489656	0.0000032764219317923	0.0000628035988873955	0.00006697601153968
1782	Ecd_20141010_P2	blade	50	0.0833333333333339	2.20333333333333	2.16666666666667	shear_corotational_RT	-0.0000240715652050267	0.00000384818914977504	0.0000387320336823688	0.000070824200689455
1783	Ecd_20141010_P2	blade	51	0.083333333333333	2.28666666666667	2.25	shear_corotational_RT	0.000027061825646679	-0.00000105132833355547	0.0000657938593290478	0.0000697728723558996
1784	Ecd_20141010_P2	blade	52	0.083333333333333	2.37	2.33333333333333	shear_corotational_RT	-0.0000285000802249191	0.00000074843509483444	0.0000372937791041287	0.000070521307450734
1785	Ecd_20141010_P2	blade	53	0.0833333333333339	2.45333333333333	2.41666666666667	shear_corotational_RT	0.0000154435067502468	0.0000000715188137188948	0.0000527372858543755	0.0000705928262644529
1786	Ecd_20141010_P2	blade	54	0.083333333333333	2.53666666666667	2.5	shear_corotational_RT	0.00000233290325031484	0.000000913008357493989	0.0000550701891046903	0.0000715058346219469
1787	Ecd_20141010_P2	blade	55	0.083333333333333	2.62	2.58333333333333	shear_corotational_RT	0.00000743221820877567	0.000000442959935465284	0.000062502407313466	0.0000719487945574122
1788	Ecd_20141010_P2	blade	56	0.0833333333333339	2.70333333333333	2.66666666666667	shear_corotational_RT	-0.0000114605738377206	0.00000591098820274217	0.0000510418334757454	0.0000778597827601543
1789	Ecd_20141010_P2	blade	57	0.083333333333333	2.78666666666667	2.75	shear_corotational_RT	0.0000104069060744927	0.000000691243234830213	0.0000614487395502381	0.0000785510259949846
1790	Ecd_20141010_P2	blade	58	0.083333333333333	2.87	2.83333333333333	shear_corotational_RT	-0.00000904707915575843	0.00000053747740493237	0.0000524016603944796	0.0000790885033999169
1791	Ecd_20141010_P2	blade	59	0.0833333333333339	2.95333333333333	2.91666666666667	shear_corotational_RT	0.00000752312607638413	0.000000239044610930045	0.0000599247864708638	0.000079327548010847
1792	Ecd_20141010_P2	blade	60	0.083333333333333	3.03666666666667	3	shear_corotational_RT	0.00000775137170664982	0.00000120574718624678	0.0000676761581775136	0.0000805332951970937
1793	Ecd_20141010_P2	blade	61	0.083333333333333	3.12	3.08333333333333	shear_corotational_RT	0.000036076745735019	0.00000200876801764895	0.000103752903912533	0.0000825420632147427
1794	Ecd_20141010_P2	blade	62	0.0833333333333339	3.20333333333333	3.16666666666667	shear_corotational_RT	-0.0000303553690003525	0.0000027110347988563	0.0000733975349121801	0.000085253098013599
1795	Ecd_20141010_P2	blade	63	0.083333333333333	3.28666666666667	3.25	shear_corotational_RT	-0.0000301915043537954	0.00000331137810148481	0.0000432060305583847	0.0000885644761150838
1796	Ecd_20141010_P2	blade	64	0.083333333333333	3.37	3.33333333333333	shear_corotational_RT	0.0000121607460162213	0.00000295455134576656	0.000055366776574606	0.0000915190274608504
1797	Ecd_20141010_P2	blade	65	0.0833333333333339	3.45333333333333	3.41666666666667	shear_corotational_RT	0.0000129666315787989	0.00000293557067469324	0.0000683334081534049	0.0000944545981355436
1798	Ecd_20141010_P2	blade	66	0.083333333333333	3.53666666666667	3.5	shear_corotational_RT	0.0000162654473541995	0.00000160359768223784	0.0000845988555076045	0.0000960581958177815
1799	Ecd_20141010_P2	blade	67	0.083333333333333	3.62	3.58333333333333	shear_corotational_RT	-0.00000373563924443973	-0.00000239169211004688	0.0000808632162631647	0.0000936665037077346
1800	Ecd_20141010_P2	blade	68	0.0833333333333339	3.70333333333333	3.66666666666667	shear_corotational_RT	0.0000170106824034063	0.00000000517712483495467	0.000097873898666571	0.0000936716808325695
1801	Ecd_20141010_P2	blade	69	0.083333333333333	3.78666666666667	3.75	shear_corotational_RT	-0.0000129721734686592	0.00000404578762746359	0.0000849017251979118	0.0000977174684600331
1802	Ecd_20141010_P2	blade	70	0.083333333333333	3.87	3.83333333333333	shear_corotational_RT	0.00000731433869457752	0.00000580218122643932	0.0000922160638924894	0.000103519649686472
1803	Ecd_20141010_P2	blade	71	0.0833333333333339	3.95333333333333	3.91666666666667	shear_corotational_RT	-0.00000690033121035952	0.00000513508182129162	0.0000853157326821298	0.000108654731507764
1804	Ecd_20141010_P2	blade	72	0.083333333333333	4.03666666666667	4	shear_corotational_RT	-0.00000787144198011293	0.00000135413475703708	0.0000774442907020169	0.000110008866264801
1805	Ecd_20141010_P2	blade	73	0.083333333333333	4.12	4.08333333333333	shear_corotational_RT	-0.00000398980741665228	0.00000131721764169868	0.0000734544832853646	0.0001113260839065
1806	Ecd_20141010_P2	blade	74	0.0833333333333339	4.20333333333333	4.16666666666667	shear_corotational_RT	0.0000142552111751196	0.00000212441982240224	0.0000877096944604842	0.000113450503728902
1807	Ecd_20141010_P2	blade	75	0.083333333333333	4.28666666666667	4.25	shear_corotational_RT	0.0000314810756049544	0.00000318778141009319	0.000119190770065439	0.000116638285138995
1808	Ecd_20141010_P2	blade	76	0.083333333333333	4.37	4.33333333333333	shear_corotational_RT	0.0000056285381221742	0.00000265773292629845	0.000124819308187613	0.000119296018065294
1809	Ecd_20141010_P2	blade	77	0.0833333333333339	4.45333333333333	4.41666666666667	shear_corotational_RT	-0.0000253249703526004	0.00000309497685636986	0.0000994943378350123	0.000122390994921664
1810	Ecd_20141010_P2	blade	78	0.083333333333333	4.53666666666667	4.5	shear_corotational_RT	-0.00000414172751316211	0.00000357587401588575	0.0000953526103218502	0.000125966868937549
1811	Ecd_20141010_P2	blade	79	0.083333333333333	4.62	4.58333333333333	shear_corotational_RT	0.0000258899063911455	0.00000381539231091642	0.000121242516712996	0.000129782261248466
1812	Ecd_20141010_P2	blade	80	0.0833333333333339	4.70333333333333	4.66666666666667	shear_corotational_RT	-0.00000127519600405879	0.0000039082486755465	0.000119967320708937	0.000133690509924012
1813	Ecd_20141010_P2	blade	81	0.083333333333333	4.78666666666667	4.75	shear_corotational_RT	0.00000148380537283538	-0.00000147683070697714	0.000121451126081772	0.000132213679217035
1814	Ecd_20141010_P2	blade	82	0.083333333333333	4.87	4.83333333333333	shear_corotational_RT	-0.00000209064797957392	-0.000000968415026798991	0.000119360478102198	0.000131245264190236
1815	Ecd_20141010_P2	blade	83	0.0833333333333339	4.95333333333333	4.91666666666667	shear_corotational_RT	-0.00000258157322543817	0.0000003935710932905	0.00011677890487676	0.000131638835283527
1816	Ecd_20141010_P2	blade	84	0.083333333333333	5.03666666666667	5	shear_corotational_RT	-0.00000135510617131496	0.00000221606951700329	0.000115423798705445	0.00013385490480053
1817	Ecd_20141010_P2	blade	85	0.083333333333333	5.12	5.08333333333333	shear_corotational_RT	0.0000152766311860505	0.00000197323090839236	0.000130700429891496	0.000135828135708922
1818	Ecd_20141010_P2	blade	86	0.0833333333333339	5.20333333333333	5.16666666666667	shear_corotational_RT	-0.0000277547976028057	0.00000164276548224647	0.00010294563228869	0.000137470901191169
1819	Ecd_20141010_P2	blade	87	0.083333333333333	5.28666666666667	5.25	shear_corotational_RT	0.0000112211106041338	0.00000245418643722125	0.000114166742892824	0.00013992508762839
1820	Ecd_20141010_P2	blade	88	0.083333333333333	5.37	5.33333333333333	shear_corotational_RT	-0.000010343123031616	0.00000257360954296742	0.000103823619861208	0.000142498697171357
1821	Ecd_20141010_P2	blade	89	0.0833333333333339	5.45333333333333	5.41666666666667	shear_corotational_RT	0.0000159057551476786	0.000000423173613628572	0.000119729375008886	0.000142921870784986
1822	Ecd_20141010_P2	blade	90	0.083333333333333	5.53666666666667	5.5	shear_corotational_RT	0.0000232186816964253	0.0000028789476605533	0.000142948056705312	0.000145800818445539
1823	Ecd_20141010_P2	blade	91	0.083333333333333	5.62	5.58333333333333	shear_corotational_RT	-0.00000491031569166356	0.00000267196177742952	0.000138037741013648	0.000148472780222969
1824	Ecd_20141010_P2	blade	92	0.0833333333333339	5.70333333333333	5.66666666666667	shear_corotational_RT	0.000010409435877558	0.00000430029455129621	0.000148447176891206	0.000152773074774265
1825	Ecd_20141010_P2	blade	93	0.083333333333333	5.78666666666667	5.75	shear_corotational_RT	-0.000000776993816366053	0.0000034018749019727	0.00014767018307484	0.000156174949676238
1826	Ecd_20141010_P2	blade	94	0.083333333333333	5.87	5.83333333333333	shear_corotational_RT	-0.0000262363684481655	0.00000459632720360405	0.000121433814626674	0.000160771276879842
1827	Ecd_20141010_P2	blade	95	0.0833333333333339	5.95333333333333	5.91666666666667	shear_corotational_RT	0.000025658408344857	0.00000282635349348295	0.000147092222971531	0.000163597630373325
1828	Ecd_20141010_P2	blade	96	0.0833333333333321	6.03666666666667	6	shear_corotational_RT	0.000012999786471689	0.00000115316005198424	0.00016009200944322	0.000164750790425309
1829	Ecd_20141010_P2	blade	97	0.0833333333333339	6.12	6.08333333333333	shear_corotational_RT	-0.0000098431370902721	0.00000285743698869651	0.000150248872352948	0.000167608227414005
1830	Ecd_20141010_P2	blade	98	0.0833333333333339	6.20333333333333	6.16666666666667	shear_corotational_RT	0.00000133849446157517	0.00000064215967454958	0.000151587366814524	0.000168250387088555
1831	Ecd_20141010_P2	blade	99	0.0833333333333321	6.28666666666667	6.25	shear_corotational_RT	0.00000279585228632882	0.000000890567958621735	0.000154383219100852	0.000169140955047177
1832	Ecd_20141010_P2	blade	100	0.0833333333333339	6.37	6.33333333333333	shear_corotational_RT	-0.00000356395566365345	0.00000119858769284167	0.000150819263437199	0.000170339542740018
1833	Ecd_20141010_P2	blade	101	0.0833333333333339	6.45333333333333	6.41666666666667	shear_corotational_RT	0.00000481355383993938	0.000001507886051223	0.000155632817277138	0.000171847428791241
1834	Ecd_20141010_P2	blade	102	0.0833333333333321	6.53666666666667	6.5	shear_corotational_RT	0.0000138367306121715	0.000000866951716526859	0.00016946954788931	0.000172714380507768
1835	Ecd_20141010_P2	blade	103	0.0833333333333339	6.62	6.58333333333333	shear_corotational_RT	-0.0000139586145780583	0.000000408773597748471	0.000155510933311251	0.000173123154105517
1836	Ecd_20141010_P2	blade	104	0.0833333333333339	6.70333333333333	6.66666666666667	shear_corotational_RT	0.00000195549730842766	0.000000489605600407745	0.000157466430619679	0.000173612759705925
1837	Ecd_20141010_P2	blade	105	0.0833333333333321	6.78666666666667	6.75	shear_corotational_RT	-0.0000228481513717462	-0.000000264891472206653	0.000134618279247933	0.000173347868233718
1838	Ecd_20141010_P2	blade	106	0.0833333333333339	6.87	6.83333333333333	shear_corotational_RT	0.0000290606902870516	-0.000000349305633619162	0.000163678969534984	0.000172998562600099
1839	Ecd_20141010_P2	blade	107	0.0833333333333339	6.95333333333333	6.91666666666667	shear_corotational_RT	0.0000059495087900314	-0.00000114748555094151	0.000169628478325016	0.000171851077049157
1840	Ecd_20141010_P2	blade	108	0.0833333333333321	7.03666666666667	7	shear_corotational_RT	-0.0000148830963968344	-0.00000156002751440596	0.000154745381928182	0.000170291049534751
1841	Ecd_20141010_P2	blade	109	0.0833333333333339	7.12	7.08333333333333	shear_corotational_RT	0.00000222764649082719	-0.000000777863880567899	0.000156973028419009	0.000169513185654183
1842	Ecd_20141010_P2	blade	110	0.0833333333333339	7.20333333333333	7.16666666666667	shear_corotational_RT	-0.00000550361551242955	-0.000000790550513561798	0.000151469412906579	0.000168722635140622
1843	Ecd_20141010_P2	blade	111	0.0833333333333321	7.28666666666667	7.25	shear_corotational_RT	-0.00000449251143919106	0.000000217812921975904	0.000146976901467388	0.000168940448062597
1844	Ecd_20141010_P2	blade	112	0.0833333333333339	7.37	7.33333333333333	shear_corotational_RT	-0.00000396642525060646	-0.00000226832737677842	0.000143010476216782	0.000166672120685819
1845	Ecd_20141010_P2	blade	113	0.0833333333333339	7.45333333333333	7.41666666666667	shear_corotational_RT	0.00000929876901406256	-0.00000145266924319993	0.000152309245230844	0.000165219451442619
1846	Ecd_20141010_P2	blade	114	0.0833333333333321	7.53666666666667	7.5	shear_corotational_RT	-0.00000535481460583964	-0.00000155253553524157	0.000146954430625005	0.000163666915907378
1847	Ecd_20141010_P2	blade	115	0.0833333333333339	7.62	7.58333333333333	shear_corotational_RT	0.00000181594434549477	-0.00000233810623509668	0.000148770374970499	0.000161328809672281
1848	Ecd_20141010_P2	blade	116	0.0833333333333339	7.70333333333333	7.66666666666667	shear_corotational_RT	-0.0000117561535808315	0.00000037723488811658	0.000137014221389668	0.000161706044560397
1849	Ecd_20141010_P2	blade	117	0.0833333333333321	7.78666666666667	7.75	shear_corotational_RT	0.00000171314700075403	0.00000361388272032462	0.000138727368390422	0.000165319927280722
1850	Ecd_20141010_P2	blade	118	0.0833333333333339	7.87	7.83333333333333	shear_corotational_RT	0.0000149217482593948	0.00000437457918897539	0.000153649116649817	0.000169694506469697
1851	Ecd_20141010_P2	blade	119	0.0833333333333339	7.95333333333333	7.91666666666667	shear_corotational_RT	-0.0000159816256092924	0.00000318337211814794	0.000137667491040524	0.000172877878587845
1852	Ecd_20141010_P2	blade	120	0.0833333333333321	8.03666666666667	8	shear_corotational_RT	-0.00000641363120757892	0.00000216712533569721	0.000131253859832945	0.000175045003923543
1853	Ecd_20141010_P2	blade	121	0.0833333333333339	8.12	8.08333333333333	shear_corotational_RT	0.0000243651368429163	0.00000321643345142635	0.000155618996675862	0.000178261437374969
1854	Ecd_20141010_P2	blade	122	0.0833333333333339	8.20333333333333	8.16666666666667	shear_corotational_RT	0.0000311106147150974	0.0000049816260236486	0.000186729611390959	0.000183243063398618
1855	Ecd_20141010_P2	blade	123	0.0894444444444442	8.29277777777778	8.33333333333333	shear_corotational_RT	0.00000440123590455199	0.00000307800477085076	0.000191130847295511	0.000186321068169468
1856	Ecd_20141010_P2	blade	124	0.0833333333333339	8.37611111111111	8.41666666666667	shear_corotational_RT	-0.00000380450876503937	0.00000167462647361636	0.000187326338530472	0.000187995694643085
1857	Ecd_20141010_P2	blade	125	0.0833333333333321	8.45944444444444	8.5	shear_corotational_RT	-0.0000165335292127977	0.00000285691708281101	0.000170792809317674	0.000190852611725896
1858	Ecd_20141010_P2	blade	126	0.0833333333333339	8.54277777777778	8.58333333333333	shear_corotational_RT	0.0000133583336185153	0.00000368006714457359	0.000184151142936189	0.000194532678870469
1859	Ecd_20141010_P2	blade	127	0.0833333333333339	8.62611111111111	8.66666666666667	shear_corotational_RT	0.00000766096471361332	0.00000150771857385103	0.000191812107649802	0.00019604039744432
1860	Ecd_20141010_P2	blade	128	0.128611111111111	8.75472222222222	8.75	shear_corotational_RT	-0.0000192266867800223	-0.0000015952330335169	0.00017258542086978	0.000194445164410803
1861	Ecd_20141010_P2	blade	129	0.0833333333333321	8.83805555555555	8.83333333333333	shear_corotational_RT	-0.000000515413010183621	-0.000000382824007312902	0.000172070007859597	0.00019406234040349
1862	Ecd_20141010_P2	blade	130	0.0833333333333339	8.92138888888889	8.91666666666667	shear_corotational_RT	-0.00000297642890815126	-0.0000000982332463429068	0.000169093578951445	0.000193964107157148
1863	Ecd_20141010_P2	blade	131	0.0833333333333339	9.00472222222222	9	shear_corotational_RT	0.00000264101947180944	0.00000179391829149585	0.000171734598423255	0.000195758025448643
1864	Ecd_20141010_P2	blade	132	0.0833333333333321	9.08805555555555	9.08333333333333	shear_corotational_RT	0.000000469302564968144	0.0000000191734625539465	0.000172203900988223	0.000195777198911197
1865	Ecd_20141010_P2	blade	133	0.0833333333333339	9.17138888888889	9.16666666666667	shear_corotational_RT	-0.00000302185296594984	-0.000000246191351610556	0.000169182048022273	0.000195531007559587
1866	Ecd_20141010_P2	blade	134	0.0833333333333339	9.25472222222222	9.25	shear_corotational_RT	0.0000177377351927959	0.000000441736838422014	0.000186919783215069	0.000195972744398009
1867	Ecd_20141010_P2	blade	135	0.0833333333333321	9.33805555555555	9.33333333333333	shear_corotational_RT	-0.000000674010394369421	0.000000751502543931622	0.0001862457728207	0.00019672424694194
1868	Ecd_20141010_P2	blade	136	0.0833333333333339	9.42138888888889	9.41666666666667	shear_corotational_RT	0.00000428013770342858	0.00000212857740445322	0.000190525910524128	0.000198852824346394
1869	Ecd_20141010_P2	blade	137	0.0833333333333339	9.50472222222222	9.5	shear_corotational_RT	-0.00000616385949984561	0.00000218228336808183	0.000184362051024283	0.000201035107714475
1870	Ecd_20141010_P2	blade	138	0.0833333333333321	9.58805555555555	9.58333333333333	shear_corotational_RT	0.0000047419517578038	0.000000595241139920878	0.000189104002782086	0.000201630348854396
1871	Ecd_20141010_P2	blade	139	0.0833333333333339	9.67138888888889	9.66666666666667	shear_corotational_RT	-0.000011659476689664	0.00000245481573435518	0.000177444526092422	0.000204085164588752
1872	Ecd_20141010_P2	blade	140	0.0833333333333339	9.75472222222222	9.75	shear_corotational_RT	0.00000289200975042207	-0.000000894808696406652	0.000180336535842844	0.000203190355892345
1873	Ecd_20141010_P2	blade	141	0.0833333333333321	9.83805555555555	9.83333333333333	shear_corotational_RT	0.0000121713945575864	-0.000000989977625352676	0.000192507930400431	0.000202200378266992
1874	Ecd_20141010_P2	blade	142	0.0833333333333339	9.92138888888889	9.91666666666667	shear_corotational_RT	0.00000323178507172411	-0.0000023528178183764	0.000195739715472155	0.000199847560448616
1875	Ecd_20141010_P2	blade	143	0.0833333333333339	10.0047222222222	10	shear_corotational_RT	-0.0000169881619448023	-0.000000361128106671011	0.000178751553527353	0.000199486432341945
1876	Ecd_20141010_P2	blade	144	0.0833333333333321	10.0880555555556	10.0833333333333	shear_corotational_RT	0.0000174334675728275	0.00000146386762139116	0.00019618502110018	0.000200950299963336
1877	Ecd_20141010_P2	blade	145	0.0833333333333339	10.1713888888889	10.1666666666667	shear_corotational_RT	-0.0000191081335455842	0.000000127590439247514	0.000177076887554596	0.000201077890402583
1878	Ecd_20141010_P2	blade	146	0.0833333333333339	10.2547222222222	10.25	shear_corotational_RT	-0.00000172086861277569	0.000000639224656888037	0.00017535601894182	0.000201717115059472
1879	Ecd_20141010_P2	blade	147	0.0833333333333321	10.3380555555556	10.3333333333333	shear_corotational_RT	-0.0000107111044198324	-0.00000483207141530671	0.000164644914521988	0.000196885043644165
1880	Ecd_20141010_P2	blade	148	0.0833333333333339	10.4213888888889	10.4166666666667	shear_corotational_RT	0.0000157447273289136	-0.00000212858424676625	0.000180389641850901	0.000194756459397399
1881	Ecd_20141010_P2	blade	149	0.0833333333333339	10.5047222222222	10.5	shear_corotational_RT	0.0000248169047664877	0.000000657016917193381	0.000205206546617389	0.000195413476314592
1882	Ecd_20141010_P2	blade	150	0.0833333333333321	10.5880555555556	10.5833333333333	shear_corotational_RT	-0.0000263585256932441	-0.000000105458278250651	0.000178848020924145	0.000195308018036341
1883	Ecd_20141010_P2	blade	151	0.0833333333333339	10.6713888888889	10.6666666666667	shear_corotational_RT	0.00000851998614446782	0.00000151586155763369	0.000187368007068613	0.000196823879593975
1884	Ecd_20141010_P2	blade	152	0.0833333333333339	10.7547222222222	10.75	shear_corotational_RT	-0.0000480128622365558	0.00000387745528200226	0.000139355144832057	0.000200701334875977
1885	Ecd_20141010_P2	blade	153	0.0833333333333321	10.8380555555556	10.8333333333333	shear_corotational_RT	0.0000329701439256691	0.00000219257503359258	0.000172325288757726	0.00020289390990957
1886	Ecd_20141010_P2	blade	154	0.0833333333333339	10.9213888888889	10.9166666666667	shear_corotational_RT	0.0000136534508587537	0.0000165576225929551	0.00018597873961648	0.000219451532502525
1887	Ecd_20141010_P2	blade	155	0.0833333333333339	11.0047222222222	11	shear_corotational_RT	0.0000090462404229431	0.0000151300842703171	0.000195024980039423	0.000234581616772842
1888	Ecd_20141010_P2	blade	156	0.0833333333333321	11.0880555555556	11.0833333333333	shear_corotational_RT	-0.00000127361535085646	-0.00000573962809743525	0.000193751364688566	0.000228841988675407
1889	Ecd_20141010_P2	blade	157	0.0833333333333339	11.1713888888889	11.1666666666667	shear_corotational_RT	0.0000242566623552787	-0.0000122196923419463	0.000218008027043845	0.000216622296333461
1890	Ecd_20141010_P2	blade	158	0.0833333333333339	11.2547222222222	11.25	shear_corotational_RT	-0.0000292447871523388	0.0000136925347858682	0.000188763239891506	0.000230314831119329
1891	Ecd_20141010_P2	blade	24	0.0833333333333335	0	0	shear_deltaP_corr_RR	-0.000087177779252393	-0.00000714419515790196	0	0
1892	Ecd_20141010_P2	blade	25	0.083333333333333	0.083333333333333	0.0833333333333333	shear_deltaP_corr_RR	0.000120257049062596	-0.00000164949573425188	0.000120257049062596	-0.00000164949573425188
1893	Ecd_20141010_P2	blade	26	0.0833333333333335	0.166666666666667	0.166666666666667	shear_deltaP_corr_RR	-0.00000905080382112585	-0.00001480134518513	0.000111206245241471	-0.0000164508409193819
1894	Ecd_20141010_P2	blade	27	0.0833333333333335	0.25	0.25	shear_deltaP_corr_RR	0.0000965625770006133	-0.0000110333387582803	0.000207768822242084	-0.0000274841796776621
1895	Ecd_20141010_P2	blade	28	0.083333333333333	0.333333333333333	0.333333333333333	shear_deltaP_corr_RR	-0.0000725624679880777	-0.000000699300474320107	0.000135206354254006	-0.0000281834801519822
1896	Ecd_20141010_P2	blade	29	0.0833333333333335	0.416666666666667	0.416666666666667	shear_deltaP_corr_RR	0.00000760910994336576	0.0000109579515094935	0.000142815464197372	-0.0000172255286424887
1897	Ecd_20141010_P2	blade	30	0.119444444444444	0.536111111111111	0.5	shear_deltaP_corr_RR	0.000146097746064221	0.0000185915640442165	0.000288913210261593	0.00000136603540172775
1898	Ecd_20141010_P2	blade	31	0.0833333333333335	0.619444444444444	0.583333333333333	shear_deltaP_corr_RR	-0.0000881515773208845	0.0000133908354020062	0.000200761632940709	0.000014756870803734
1899	Ecd_20141010_P2	blade	32	0.083333333333333	0.702777777777778	0.666666666666667	shear_deltaP_corr_RR	0.0000139684770137216	0.00000920667288630843	0.00021473010995443	0.0000239635436900424
1900	Ecd_20141010_P2	blade	33	0.0833333333333335	0.786111111111111	0.75	shear_deltaP_corr_RR	-0.0000108121366488882	-0.00000504351481059628	0.000203917973305542	0.0000189200288794461
1901	Ecd_20141010_P2	blade	34	0.0833333333333335	0.869444444444444	0.833333333333333	shear_deltaP_corr_RR	0.00000379727255127956	-0.0000075149158553203	0.000207715245856821	0.0000114051130241258
1902	Ecd_20141010_P2	blade	35	0.083333333333333	0.952777777777778	0.916666666666667	shear_deltaP_corr_RR	-0.00000320804137044015	0.00000776789119376533	0.000204507204486381	0.0000191730042178912
1903	Ecd_20141010_P2	blade	36	0.0833333333333335	1.03611111111111	1	shear_deltaP_corr_RR	0.0000630490339982835	-0.00000565625775709094	0.000267556238484665	0.0000135167464608002
1904	Ecd_20141010_P2	blade	37	0.0833333333333335	1.11944444444444	1.08333333333333	shear_deltaP_corr_RR	-0.0000550765914938016	-0.00000127958556557313	0.000212479646990863	0.0000122371608952271
1905	Ecd_20141010_P2	blade	38	0.083333333333333	1.20277777777778	1.16666666666667	shear_deltaP_corr_RR	-0.0000601894876653385	0.00000536933794265993	0.000152290159325525	0.000017606498837887
1906	Ecd_20141010_P2	blade	39	0.0833333333333335	1.28611111111111	1.25	shear_deltaP_corr_RR	-0.0000997478794800419	-0.00000364907441965579	0.0000525422798454828	0.0000139574244182312
1907	Ecd_20141010_P2	blade	40	0.0833333333333335	1.36944444444444	1.33333333333333	shear_deltaP_corr_RR	0.000175719987483308	-0.000000930030192952903	0.00022826226732879	0.0000130273942252783
1908	Ecd_20141010_P2	blade	41	0.083333333333333	1.45277777777778	1.41666666666667	shear_deltaP_corr_RR	-0.00000156789239519766	0.0000185822376783542	0.000226694374933593	0.0000316096319036325
1909	Ecd_20141010_P2	blade	42	0.0841666666666669	1.53694444444444	1.5	shear_deltaP_corr_RR	-0.0000400081832141886	0.0000221731687457493	0.000186686191719404	0.0000537828006493818
1910	Ecd_20141010_P2	blade	43	0.0830555555555557	1.62	1.58333333333333	shear_deltaP_corr_RR	0.0000871066356042852	0.0000209425792883184	0.000273792827323689	0.0000747253799377003
1911	Ecd_20141010_P2	blade	44	0.083333333333333	1.70333333333333	1.66666666666667	shear_deltaP_corr_RR	-0.000110014672634361	0.0000339467768952504	0.000163778154689328	0.000108672156832951
1912	Ecd_20141010_P2	blade	45	0.0833333333333335	1.78666666666667	1.75	shear_deltaP_corr_RR	0.0000337067590450113	0.0000360603219352566	0.00019748491373434	0.000144732478768207
1913	Ecd_20141010_P2	blade	46	0.0833333333333335	1.87	1.83333333333333	shear_deltaP_corr_RR	0.000211426905213938	0.00000933208681410199	0.000408911818948277	0.000154064565582309
1914	Ecd_20141010_P2	blade	47	0.0833333333333335	1.95333333333333	1.91666666666667	shear_deltaP_corr_RR	0.00010254927573963	-0.00000958637561695185	0.000511461094687908	0.000144478189965357
1915	Ecd_20141010_P2	blade	48	0.083333333333333	2.03666666666667	2	shear_deltaP_corr_RR	-0.0000686130755255415	-0.00000205018576123019	0.000442848019162366	0.000142428004204127
1916	Ecd_20141010_P2	blade	49	0.083333333333333	2.12	2.08333333333333	shear_deltaP_corr_RR	0.0000828566860109134	-0.0000129449019725126	0.000525704705173279	0.000129483102231615
1917	Ecd_20141010_P2	blade	50	0.0833333333333339	2.20333333333333	2.16666666666667	shear_deltaP_corr_RR	-0.0000764988840399737	-0.0000096735026191424	0.000449205821133306	0.000119809599612472
1918	Ecd_20141010_P2	blade	51	0.083333333333333	2.28666666666667	2.25	shear_deltaP_corr_RR	-0.000118290598849394	0.00000372036648251119	0.000330915222283912	0.000123529966094983
1919	Ecd_20141010_P2	blade	52	0.083333333333333	2.37	2.33333333333333	shear_deltaP_corr_RR	-0.00020967097913679	0.0000182983274627194	0.000121244243147122	0.000141828293557703
1920	Ecd_20141010_P2	blade	53	0.0833333333333339	2.45333333333333	2.41666666666667	shear_deltaP_corr_RR	0.0000428899051987495	0.00000955018954731971	0.000164134148345872	0.000151378483105023
1921	Ecd_20141010_P2	blade	54	0.083333333333333	2.53666666666667	2.5	shear_deltaP_corr_RR	-0.0000327352427198217	0.00000633916623022568	0.00013139890562605	0.000157717649335248
1922	Ecd_20141010_P2	blade	55	0.083333333333333	2.62	2.58333333333333	shear_deltaP_corr_RR	-0.0000740292797472883	-0.00000717371751079889	0.000057369625878762	0.000150543931824449
1923	Ecd_20141010_P2	blade	56	0.0833333333333339	2.70333333333333	2.66666666666667	shear_deltaP_corr_RR	0.000181039319163201	-0.00000216875016358341	0.000238408945041963	0.000148375181660866
1924	Ecd_20141010_P2	blade	57	0.083333333333333	2.78666666666667	2.75	shear_deltaP_corr_RR	0.000371784475996228	0.00000488204094901623	0.000610193421038191	0.000153257222609882
1925	Ecd_20141010_P2	blade	58	0.083333333333333	2.87	2.83333333333333	shear_deltaP_corr_RR	0.00000631975867023378	0.0000359351608255208	0.000616513179708424	0.000189192383435403
1926	Ecd_20141010_P2	blade	59	0.0833333333333339	2.95333333333333	2.91666666666667	shear_deltaP_corr_RR	-0.000103934332013576	0.000025752787263504	0.000512578847694849	0.000214945170698907
1927	Ecd_20141010_P2	blade	60	0.083333333333333	3.03666666666667	3	shear_deltaP_corr_RR	-0.0000657850351403569	0.0000238756251263734	0.000446793812554492	0.00023882079582528
1928	Ecd_20141010_P2	blade	61	0.083333333333333	3.12	3.08333333333333	shear_deltaP_corr_RR	-0.0000214442432206033	0.0000253082771167599	0.000425349569333888	0.00026412907294204
1929	Ecd_20141010_P2	blade	62	0.0833333333333339	3.20333333333333	3.16666666666667	shear_deltaP_corr_RR	-0.0000407318966107976	0.0000191046887969807	0.000384617672723091	0.000283233761739021
1930	Ecd_20141010_P2	blade	63	0.083333333333333	3.28666666666667	3.25	shear_deltaP_corr_RR	0.000131913339504761	-0.00000202794958282654	0.000516531012227852	0.000281205812156194
1931	Ecd_20141010_P2	blade	64	0.083333333333333	3.37	3.33333333333333	shear_deltaP_corr_RR	-0.0000691162039834356	-0.000000903014060993223	0.000447414808244416	0.000280302798095201
1932	Ecd_20141010_P2	blade	65	0.0833333333333339	3.45333333333333	3.41666666666667	shear_deltaP_corr_RR	-0.0000533840262282579	0.0000145136974438321	0.000394030782016158	0.000294816495539033
1933	Ecd_20141010_P2	blade	66	0.083333333333333	3.53666666666667	3.5	shear_deltaP_corr_RR	-0.0000582701078530376	0.0000249689498309282	0.00033576067416312	0.000319785445369962
1934	Ecd_20141010_P2	blade	67	0.083333333333333	3.62	3.58333333333333	shear_deltaP_corr_RR	0.00011279984764563	0.0000244479035345297	0.000448560521808751	0.000344233348904491
1935	Ecd_20141010_P2	blade	68	0.0833333333333339	3.70333333333333	3.66666666666667	shear_deltaP_corr_RR	0.000139325453818348	0.0000244576182898193	0.000587885975627099	0.000368690967194311
1936	Ecd_20141010_P2	blade	69	0.083333333333333	3.78666666666667	3.75	shear_deltaP_corr_RR	0.0000186940494104004	0.0000107326831516098	0.000606580025037499	0.00037942365034592
1937	Ecd_20141010_P2	blade	70	0.083333333333333	3.87	3.83333333333333	shear_deltaP_corr_RR	0.000065649494539503	0.0000179542091229874	0.000672229519577002	0.000397377859468908
1938	Ecd_20141010_P2	blade	71	0.0833333333333339	3.95333333333333	3.91666666666667	shear_deltaP_corr_RR	0.0000492227411177	0.0000194102966575631	0.000721452260694702	0.000416788156126471
1939	Ecd_20141010_P2	blade	72	0.083333333333333	4.03666666666667	4	shear_deltaP_corr_RR	-0.0000271757524809875	0.0000309370250040771	0.000694276508213715	0.000447725181130548
1940	Ecd_20141010_P2	blade	73	0.083333333333333	4.12	4.08333333333333	shear_deltaP_corr_RR	-0.0000406250343026113	0.0000216724530540666	0.000653651473911103	0.000469397634184615
1941	Ecd_20141010_P2	blade	74	0.0833333333333339	4.20333333333333	4.16666666666667	shear_deltaP_corr_RR	-0.0000190609470155437	0.0000219614867647222	0.00063459052689556	0.000491359120949337
1942	Ecd_20141010_P2	blade	75	0.083333333333333	4.28666666666667	4.25	shear_deltaP_corr_RR	0.0000103205817017179	0.0000407868990952327	0.000644911108597277	0.000532146020044569
1943	Ecd_20141010_P2	blade	76	0.083333333333333	4.37	4.33333333333333	shear_deltaP_corr_RR	-0.0000373670633479257	0.0000247408213400595	0.000607544045249352	0.000556886841384629
1944	Ecd_20141010_P2	blade	77	0.0833333333333339	4.45333333333333	4.41666666666667	shear_deltaP_corr_RR	0.0000685239039586164	-0.000000491784997950871	0.000676067949207968	0.000556395056386678
1945	Ecd_20141010_P2	blade	78	0.083333333333333	4.53666666666667	4.5	shear_deltaP_corr_RR	0.0000108895561955148	-0.00000168669119422235	0.000686957505403483	0.000554708365192456
1946	Ecd_20141010_P2	blade	79	0.083333333333333	4.62	4.58333333333333	shear_deltaP_corr_RR	0.00014250482463556	0.00000196121618427029	0.000829462330039042	0.000556669581376726
1947	Ecd_20141010_P2	blade	80	0.0833333333333339	4.70333333333333	4.66666666666667	shear_deltaP_corr_RR	0.000225773585046016	0.00000192188734072892	0.00105523591508506	0.000558591468717455
1948	Ecd_20141010_P2	blade	81	0.083333333333333	4.78666666666667	4.75	shear_deltaP_corr_RR	-0.000110857360767403	-0.00000327020326380968	0.000944378554317656	0.000555321265453645
1949	Ecd_20141010_P2	blade	82	0.083333333333333	4.87	4.83333333333333	shear_deltaP_corr_RR	-0.000228335928600414	0.0000109328898143546	0.000716042625717243	0.000566254155268
1950	Ecd_20141010_P2	blade	83	0.0833333333333339	4.95333333333333	4.91666666666667	shear_deltaP_corr_RR	-0.0000403197206399737	0.00000317019726787627	0.000675722905077269	0.000569424352535876
1951	Ecd_20141010_P2	blade	84	0.083333333333333	5.03666666666667	5	shear_deltaP_corr_RR	-0.000000498053139192354	-0.00000422919576763215	0.000675224851938076	0.000565195156768244
1952	Ecd_20141010_P2	blade	85	0.083333333333333	5.12	5.08333333333333	shear_deltaP_corr_RR	-0.0000194935642944988	-0.0000250244428982594	0.000655731287643578	0.000540170713869984
1953	Ecd_20141010_P2	blade	86	0.0833333333333339	5.20333333333333	5.16666666666667	shear_deltaP_corr_RR	-0.0000467924149482066	-0.0000404294539287379	0.000608938872695371	0.000499741259941247
1954	Ecd_20141010_P2	blade	87	0.083333333333333	5.28666666666667	5.25	shear_deltaP_corr_RR	0.000118866960511882	-0.0000482140075399107	0.000727805833207253	0.000451527252401336
1955	Ecd_20141010_P2	blade	88	0.083333333333333	5.37	5.33333333333333	shear_deltaP_corr_RR	-0.0000168657140526455	-0.0000511273580421718	0.000710940119154607	0.000400399894359164
1956	Ecd_20141010_P2	blade	89	0.0833333333333339	5.45333333333333	5.41666666666667	shear_deltaP_corr_RR	-0.0000705037671950778	-0.0000511261411680388	0.000640436351959529	0.000349273753191125
1957	Ecd_20141010_P2	blade	90	0.083333333333333	5.53666666666667	5.5	shear_deltaP_corr_RR	-0.0000862428938013401	-0.0000503212202280672	0.000554193458158189	0.000298952532963058
1958	Ecd_20141010_P2	blade	91	0.083333333333333	5.62	5.58333333333333	shear_deltaP_corr_RR	0.0000563184637107524	-0.0000446234738721072	0.000610511921868942	0.000254329059090951
1959	Ecd_20141010_P2	blade	92	0.0833333333333339	5.70333333333333	5.66666666666667	shear_deltaP_corr_RR	-0.000196487450490303	-0.0000383143557230428	0.000414024471378638	0.000216014703367908
1960	Ecd_20141010_P2	blade	93	0.083333333333333	5.78666666666667	5.75	shear_deltaP_corr_RR	-0.000260382784125286	-0.0000325305039373651	0.000153641687253353	0.000183484199430543
1961	Ecd_20141010_P2	blade	94	0.083333333333333	5.87	5.83333333333333	shear_deltaP_corr_RR	-0.0000403063350245102	-0.0000241839201319315	0.000113335352228843	0.000159300279298612
1962	Ecd_20141010_P2	blade	95	0.0833333333333339	5.95333333333333	5.91666666666667	shear_deltaP_corr_RR	0.00000835607720049479	-0.0000167575090471157	0.000121691429429337	0.000142542770251496
1963	Ecd_20141010_P2	blade	96	0.0833333333333321	6.03666666666667	6	shear_deltaP_corr_RR	0.0000431816456210607	0.00000371391046114852	0.000164873075050398	0.000146256680712644
1964	Ecd_20141010_P2	blade	97	0.0833333333333339	6.12	6.08333333333333	shear_deltaP_corr_RR	0.0000226078846915023	-0.0000051457057545901	0.000187480959741901	0.000141110974958054
1965	Ecd_20141010_P2	blade	98	0.0833333333333339	6.20333333333333	6.16666666666667	shear_deltaP_corr_RR	0.000182489330154336	0.000022788439144691	0.000369970289896237	0.000163899414102745
1966	Ecd_20141010_P2	blade	99	0.0833333333333321	6.28666666666667	6.25	shear_deltaP_corr_RR	0.0000749467078071232	0.0000446942062311913	0.00044491699770336	0.000208593620333937
1967	Ecd_20141010_P2	blade	100	0.0833333333333339	6.37	6.33333333333333	shear_deltaP_corr_RR	0.0000111867547378965	0.000051024717721882	0.000456103752441257	0.000259618338055819
1968	Ecd_20141010_P2	blade	101	0.0833333333333339	6.45333333333333	6.41666666666667	shear_deltaP_corr_RR	0.000138942720789566	0.0000429113451425112	0.000595046473230823	0.00030252968319833
1969	Ecd_20141010_P2	blade	102	0.0833333333333321	6.53666666666667	6.5	shear_deltaP_corr_RR	-0.0000411373146623723	0.0000278111517170813	0.000553909158568451	0.000330340834915411
1970	Ecd_20141010_P2	blade	103	0.0833333333333339	6.62	6.58333333333333	shear_deltaP_corr_RR	0.000110788143401789	0.0000263983487268978	0.000664697301970239	0.000356739183642309
1971	Ecd_20141010_P2	blade	104	0.0833333333333339	6.70333333333333	6.66666666666667	shear_deltaP_corr_RR	-0.0000194193461737821	0.00000754619585657325	0.000645277955796457	0.000364285379498882
1972	Ecd_20141010_P2	blade	105	0.0833333333333321	6.78666666666667	6.75	shear_deltaP_corr_RR	0.000029329291373087	-0.0000154862756982273	0.000674607247169544	0.000348799103800655
1973	Ecd_20141010_P2	blade	106	0.0833333333333339	6.87	6.83333333333333	shear_deltaP_corr_RR	-0.0000808910211725839	0.000000366401844073641	0.00059371622599696	0.000349165505644728
1974	Ecd_20141010_P2	blade	107	0.0833333333333339	6.95333333333333	6.91666666666667	shear_deltaP_corr_RR	-0.000122920482058668	-0.0000162143745980627	0.000470795743938292	0.000332951131046666
1975	Ecd_20141010_P2	blade	108	0.0833333333333321	7.03666666666667	7	shear_deltaP_corr_RR	0.00000706705179948426	-0.0000141333479134503	0.000477862795737776	0.000318817783133215
1976	Ecd_20141010_P2	blade	109	0.0833333333333339	7.12	7.08333333333333	shear_deltaP_corr_RR	-0.0000248843514192338	-0.0000279304132904725	0.000452978444318543	0.000290887369842743
1977	Ecd_20141010_P2	blade	110	0.0833333333333339	7.20333333333333	7.16666666666667	shear_deltaP_corr_RR	-0.000178410479295683	-0.0000137734942786741	0.00027456796502286	0.000277113875564069
1978	Ecd_20141010_P2	blade	111	0.0833333333333321	7.28666666666667	7.25	shear_deltaP_corr_RR	0.000185566207703207	-0.0000191304015038489	0.000460134172726067	0.00025798347406022
1979	Ecd_20141010_P2	blade	112	0.0833333333333339	7.37	7.33333333333333	shear_deltaP_corr_RR	-0.0000434458200739331	0.00000536887416612861	0.000416688352652134	0.000263352348226348
1980	Ecd_20141010_P2	blade	113	0.0833333333333339	7.45333333333333	7.41666666666667	shear_deltaP_corr_RR	-0.0000182460211316364	0.0000235946757792055	0.000398442331520497	0.000286947024005554
1981	Ecd_20141010_P2	blade	114	0.0833333333333321	7.53666666666667	7.5	shear_deltaP_corr_RR	-0.0000409795757454551	0.0000136648594257818	0.000357462755775042	0.000300611883431336
1982	Ecd_20141010_P2	blade	115	0.0833333333333339	7.62	7.58333333333333	shear_deltaP_corr_RR	0.000136306762956001	0.0000168220362673225	0.000493769518731043	0.000317433919698658
1983	Ecd_20141010_P2	blade	116	0.0833333333333339	7.70333333333333	7.66666666666667	shear_deltaP_corr_RR	-0.0000295966881038365	0.0000342754183019388	0.000464172830627206	0.000351709338000597
1984	Ecd_20141010_P2	blade	117	0.0833333333333321	7.78666666666667	7.75	shear_deltaP_corr_RR	0.000188601011197169	0.000022384193870027	0.000652773841824375	0.000374093531870624
1985	Ecd_20141010_P2	blade	118	0.0833333333333339	7.87	7.83333333333333	shear_deltaP_corr_RR	0.0000775633356851772	0.0000261641961574415	0.000730337177509552	0.000400257728028065
1986	Ecd_20141010_P2	blade	119	0.0833333333333339	7.95333333333333	7.91666666666667	shear_deltaP_corr_RR	-0.000102160928088176	0.0000265808375524676	0.000628176249421376	0.000426838565580533
1987	Ecd_20141010_P2	blade	120	0.0833333333333321	8.03666666666667	8	shear_deltaP_corr_RR	0.0000098445938377135	0.0000185951611183484	0.00063802084325909	0.000445433726698882
1988	Ecd_20141010_P2	blade	121	0.0833333333333339	8.12	8.08333333333333	shear_deltaP_corr_RR	0.0000135767230850967	-0.00000458528768953692	0.000651597566344186	0.000440848439009345
1989	Ecd_20141010_P2	blade	122	0.0833333333333339	8.20333333333333	8.16666666666667	shear_deltaP_corr_RR	0.0000547627389521771	-0.0000127736660955979	0.000706360305296363	0.000428074772913747
1990	Ecd_20141010_P2	blade	123	0.0894444444444442	8.29277777777778	8.33333333333333	shear_deltaP_corr_RR	-0.00000186579491237283	-0.0000312147272088445	0.00070449451038399	0.000396860045704902
1991	Ecd_20141010_P2	blade	124	0.0833333333333339	8.37611111111111	8.41666666666667	shear_deltaP_corr_RR	-0.0000136629657863495	-0.0000235710872499709	0.000690831544597641	0.000373288958454931
1992	Ecd_20141010_P2	blade	125	0.0833333333333321	8.45944444444444	8.5	shear_deltaP_corr_RR	-0.000128822016520766	-0.0000043519138109485	0.000562009528076875	0.000368937044643983
1993	Ecd_20141010_P2	blade	126	0.0833333333333339	8.54277777777778	8.58333333333333	shear_deltaP_corr_RR	-0.000118678173930738	-0.00000662593974517086	0.000443331354146137	0.000362311104898812
1994	Ecd_20141010_P2	blade	127	0.0833333333333339	8.62611111111111	8.66666666666667	shear_deltaP_corr_RR	-0.000119668850570507	0.00000102697629689306	0.000323662503575629	0.000363338081195705
1995	Ecd_20141010_P2	blade	128	0.128611111111111	8.75472222222222	8.75	shear_deltaP_corr_RR	-0.0000142506610485431	-0.00000687358243679566	0.000309411842527086	0.000356464498758909
1996	Ecd_20141010_P2	blade	129	0.0833333333333321	8.83805555555555	8.83333333333333	shear_deltaP_corr_RR	0.000161643375232786	-0.00000189364862173956	0.000471055217759872	0.00035457085013717
1997	Ecd_20141010_P2	blade	130	0.0833333333333339	8.92138888888889	8.91666666666667	shear_deltaP_corr_RR	0.00010924997974107	-0.00000785278291735558	0.000580305197500943	0.000346718067219814
1998	Ecd_20141010_P2	blade	131	0.0833333333333339	9.00472222222222	9	shear_deltaP_corr_RR	-0.0000151696914387325	0.0000109789161699235	0.00056513550606221	0.000357696983389738
1999	Ecd_20141010_P2	blade	132	0.0833333333333321	9.08805555555555	9.08333333333333	shear_deltaP_corr_RR	0.0000977587995477999	0.0000251063478254606	0.00066289430561001	0.000382803331215198
[truncated: 37,781 more rows]
