# Supplementary material for: Self-organized patterning of cell morphology via mechanosensitive feedback
Source: eLife. 2021 Mar 26;10:e57964. doi: 10.7554/eLife.57964 (PMC8133777; doi:10.7554/eLife.57964)
Supplement: Figure 4—source data 1. [file elife-57964-fig4-data1.zip › Figure4_SourceData1_LaserAblation_ElongationAndStress_NearAndAway.csv]

	disclabel	AntPost	DorsVentr	VertPost	HorzPost	Label	dist.to.APB	dist.to.center	Qxx.regionavg	Qxy.regionavg	Qnorm	Qangle	Qxx_reltostress	Qxy_reltostress	x.pos	y.pos	sigma_over_Kbar	sigma_tilde_over_2K	error.per.point	inner.R	outer.R	inner.x_center	inner.y_center	inner.angle	outer.x_center	outer.y_center	outer.angle	inner.a	inner.b	outer.a	outer.b	inner.ellipse.area	outer.ellipse.area	inner.contour.area	outer.contour.area
1	20170703_Disc_006	Posterior	Ventral	16.40935	-20.18135	AwayFromDV	29.20935	35.50314092	-0.165748021	-0.223885618	0.278562697	1.10403817	0.25854913863965	-0.103679887483584	16.40935	-20.18135	0.367535499	0.025423513	0.189459897	26.29745308	39.70254692	80.13203005	83.47006339	0.792755792	79.42082875	77.25854935	7.579053324	24.65863149	23.53645324	37.40717922	46.28970739	1823.307262	5439.879362	1653.7804	4878.039223
2	20170703_Disc_007	Posterior	Ventral	11.86455	-17.3489	AwayFromDV	24.66455	30.15500552	0.072736668	0.030125676	0.078728516	-0.196332886	0.0473471040355722	0.0629001667009473	11.86455	-17.3489	0.695316132	0.015957536	0.126391811	26.31713793	39.68286207	74.29427667	76.83415006	5.172855911	80.99703323	79.87236701	-0.674782492	22.11920913	22.72889349	46.52678792	40.95426979	1579.420465	5986.212517	1490.752949	5544.003929
3	20170703_Disc_014	Anterior	Ventral	-39.37255	-23.84985	AwayFromDV	-26.57255	35.70596251	-0.0482784	0.093750016	0.105450791	-1.02317385	0.0521564825959206	-0.0916491715497042	-39.37255	-23.84985	0.950605505	0.017050836	0.113898317	26.61959556	39.38040444	79.43168129	79.22213068	3.688171185	82.71153515	78.86961682	5.785347858	21.21586724	21.80860543	47.84004806	41.93112236	1453.578721	6301.993736	1465.25491	6543.43138
4	20170703_Disc_016	Anterior	Ventral	-39.95215	-17.72495	AwayFromDV	-27.15215	32.4255008	0.031653231	0.070042365	0.076862604	-0.573175304	0.0736362192444963	0.0220355873313439	-39.95215	-17.72495	0.436415724	0.009758557	0.125423847	26.08214866	39.91785134	76.71296705	79.71813215	2.451969509	80.65933073	79.19828692	8.67649339	23.72516344	23.31130852	40.76575161	44.1937093	1737.503699	5659.861205	1637.282361	5270.513733
5	20170703_Disc_019	Anterior	Dorsal	-37.08635	20.64825	AwayFromDV	-24.28635	31.87753165	0.155594031	-0.10946744	0.190243588	0.30655068	0.187992955365221	0.0291765575105013	-37.08635	20.64825	0.649927936	0.027190172	0.241398333	26.07018388	39.92981612	84.60557419	79.61346363	2.910389056	79.99570359	77.41576258	0.222588858	21.91375477	22.96342103	48.5232873	38.96913994	1580.895847	5940.471394	1506.768635	6363.952949
6	20170704_Disc_006	Anterior	Dorsal	-44.3302	18.53225	AwayFromDV	-31.5302	36.57318419	0.035161341	-0.117185677	0.122347059	0.639647695	0.116259711739796	0.0381114454216697	-44.3302	18.53225	1.179730182	0.015116958	0.13827358	26.20157404	39.79842596	82.11278306	76.47366131	0.861604059	82.33237201	80.29902597	3.624272381	20.00044577	20.47292931	49.35022123	44.05586724	1286.380757	6830.34643	1213.250988	6729.917655
7	20170704_Disc_010	Anterior	Dorsal	-60.18525	19.7938	AwayFromDV	-47.38525	51.35325146	0.084313147	-0.062767888	0.105111914	0.319973505	0.100894544181581	-0.0294755054093133	-60.18525	19.7938	1.199992723	0.044960746	0.244827365	26.41820799	39.58179201	67.50771237	86.85000004	3.781557356	78.57106566	80.39303524	3.604400752	19.64239016	21.04973705	54.39713015	38.7364134	1298.945354	6619.806084	1170.733341	6333.976478
8	20170704_Disc_011	Anterior	Dorsal	-50.72305	20.9668	AwayFromDV	-37.92305	43.33317925	0.017343134	-0.079055717	0.080935719	0.677419399	0.0781754742661749	-0.0209567610404278	-50.72305	20.9668	1.347172038	0.028657482	0.248816781	26.95879003	39.04120997	87.40230504	77.99559357	6.564089766	84.91015477	78.55035313	7.123825567	19.74351336	20.6085604	51.69862234	41.85298184	1278.268145	6797.594406	1084.247067	5854.949027
9	20170704_Disc_012	Posterior	Ventral	15.53075	-16.9809	AwayFromDV	28.33075	33.03002211	-0.064917877	-0.089452821	0.110526639	1.099288788	0.0976333300012968	0.0518060884596994	15.53075	-16.9809	0.796054372	0.040444611	0.183530456	26.07778893	39.92221107	63.64208531	89.07449782	3.408546495	74.85211882	76.96726245	3.992222847	21.03966785	22.50861998	51.70018586	37.49136882	1487.776248	6089.382769	1427.75687	6185.972557
10	20180219_Disc_003	Anterior	Dorsal	-44.40265	19.9824	AwayFromDV	-31.60265	37.39015642	0.125564094	-0.142799079	0.190152356	0.424766351	0.172654831011122	-0.0796757668357919	-44.40265	19.9824	0.379635505	0.020870719	0.176073511	25.46899736	40.53100264	78.89634584	75.75025703	6.71522844	80.57889755	76.1200664	3.780300522	22.82619028	23.71330775	46.51580705	39.07178872	1700.49533	5709.705743	1627.7804	5447.933341
11	20180219_Disc_018	Anterior	Dorsal	-31.9401	21.2359	AwayFromDV	-19.1401	28.58857948	-0.071124934	-0.171654475	0.185806391	0.981805688	0.185423192761895	0.0119270500305022	-31.9401	21.2359	0.188507332	0.021477596	0.126079834	24.9080907	41.0919093	74.54934552	79.21548133	5.74994799	75.96459881	78.33659783	10.37344267	24.28519399	23.3089907	38.34780169	46.11428933	1778.340496	5555.534713	1710.282361	5445.482361
12	20180221_Disc_003	Anterior	Dorsal	-43.27105	18.68175	AwayFromDV	-30.47105	35.74202948	0.041023405	-0.148966948	0.154512366	0.651035665	0.154406761637606	0.00571167291653541	-43.27105	18.68175	0.322167895	0.017074262	0.148844904	25.42009667	40.57990333	77.81577395	75.71113218	0.622033465	76.83998392	79.14189951	3.769846846	23.15936649	23.90302629	45.5511194	39.45384668	1739.11955	5645.96627	1680.7804	5583.952949
13	20180221_Disc_006	Anterior	Ventral	-25.4702	-19.71445	AwayFromDV	-12.6702	23.434878	0.116461901	0.021434679	0.118417988	-0.091005969	0.0549682311479002	0.104887146240324	-25.4702	-19.71445	0.542670861	0.010156134	0.134603815	26.61941739	39.38058261	73.74996354	77.33538409	5.263219795	80.13087196	78.49283699	5.660886646	23.65094934	23.23168382	40.76353209	44.28313157	1726.15241	5671.004682	1641.278439	5422.960792
14	20180221_Disc_009	Anterior	Dorsal	-38.203	17.01425	AwayFromDV	-25.403	30.57445195	-0.051210745	-0.150891415	0.159344782	0.948993103	0.159329968679139	0.00217270139046908	-38.203	17.01425	0.649463852	0.016473341	0.126708262	26.0124065	39.9875935	76.652439	79.52699376	0.709846128	79.46438593	80.98695847	0.940286385	22.06611742	22.70056199	46.70519295	40.90837538	1573.665438	6002.432372	1582.768635	6274.450988
15	20180221_Disc_013	Anterior	Dorsal	-18.72775	20.59535	AwayFromDV	-5.92775	21.43144096	0.022856671	-0.035423975	0.042157863	0.498890245	-0.0421254253686884	0.00165346612721079	-18.72775	20.59535	0.363418098	0.005472483	0.10871244	26.77471056	39.22528944	81.07659297	85.87797304	3.098219837	79.56557313	84.89151868	2.090801946	24.42219372	24.66846652	42.26614226	40.37713665	1892.677841	5361.397418	1866.294125	5412.964714
16	20180221_Disc_014	Anterior	Dorsal	-43.69195	17.0062	AwayFromDV	-30.89195	35.26362734	0.04505137	-0.195843779	0.200958731	0.672346267	0.19532949180815	-0.0472313581754793	-43.69195	17.0062	0.328444871	0.025517655	0.146085691	25.66398561	40.33601439	77.25813215	84.24797328	1.00781761	81.37909077	82.12836697	3.930488077	23.1702028	24.28936396	46.81310698	37.75543859	1768.055323	5552.606006	1796.309812	5944.945106
17	20180221_Disc_016	Anterior	Dorsal	-28.8236	20.0468	AwayFromDV	-16.0236	25.66378669	0.038721336	-0.085977916	0.094294984	0.573819978	0.0771518946456349	-0.0542137358992083	-28.8236	20.0468	0.476369322	0.012878741	0.109822766	26.41834134	39.58165866	76.48368916	76.81520005	2.968854906	80.64808531	77.50924961	0.880532267	23.33835378	23.88177256	44.59747709	40.11157197	1751.00203	5619.916281	1705.803929	5592.964714
18	20180221_Disc_025	Anterior	Dorsal	-27.08135	20.7046	AwayFromDV	-14.28135	25.15228457	0.034719249	-0.109466615	0.114840611	0.631832456	0.103407780618064	0.0499519453324868	-27.08135	20.7046	0.378604522	0.013332877	0.126551649	25.24880712	40.75119288	73.15732907	80.65351138	6.783258398	77.39716261	81.98177053	0.409089842	22.78806098	23.35002396	45.41075738	40.62944775	1671.647011	5796.28241	1631.7804	5728.447067
19	20190204_Disc_003	Anterior	Ventral	-9.94405	-19.54885	AwayFromDV	2.85595	19.75636573	0.045275385	-0.053147407	0.069817672	0.432604983	0.0307011798040958	0.0627052221281143	-9.94405	-19.54885	0.161482916	0.024497522	0.105858966	25.66941137	40.33058863	84.82680312	84.21089259	2.046637005	83.14876712	77.49701707	3.016382092	25.26832206	24.10571575	36.94114108	45.6355365	1913.578608	5296.187349	1840.772557	5113.03138
20	20190204_Disc_013	Anterior	Dorsal	-28.3107	21.07605	AwayFromDV	-15.5107	26.16833388	0.0471345	-0.166205615	0.172759855	0.647230172	0.171917397544876	0.0170404202124864	-28.3107	21.07605	0.684223282	0.023189827	0.170214108	24.90727122	41.09272878	77.25060074	71.08652143	8.255567517	78.58889644	75.16572276	0.607495745	20.85607034	21.69876219	49.4204295	41.03461681	1421.730616	6370.987754	1330.239223	5934.474517
21	20170703_Disc_004	Anterior	Dorsal	-42.27285	1.31445	NeartoDV	-29.47285	29.5021468	0.05121909	-0.026939014	0.057871458	0.242098275	0.0577618128806216	0.00356070551854912	-42.27285	1.31445	0.662630626	0.037646659	0.100445311	27.30864772	38.69135228	81.69143072	77.74735142	6.285850151	79.19883893	76.72693908	3.354128098	22.69471435	24.20955805	49.07162734	39.45806635	1726.082124	6082.976405	1664.772557	5940.50589
22	20170703_Disc_009	Posterior	Dorsal	13.46995	0.96255	NeartoDV	26.26995	26.28757835	0.003942676	-0.00737072	0.00835896	0.539805908	0.00474898753304767	0.00687890468698018	13.46995	0.96255	1.47204778	0.037253156	0.149196499	27.85305276	38.14694724	80.98467652	87.77705844	6.29683518	79.83124284	82.14327211	6.343893903	19.82049704	20.93020387	55.04397733	45.66475584	1303.280425	7896.612371	1179.223537	7176.423537
23	20170704_Disc_003	Anterior	Ventral	-23.08855	-4.06295	NeartoDV	-10.28855	11.06172789	0.073165231	-0.005526958	0.073373689	0.037698789	0.0671405370245446	-0.0295947043493337	-23.08855	-4.06295	0.509715757	0.045089597	0.303925631	27.90304171	38.09695829	75.45440304	86.54188241	1.155915472	80.09903638	78.00165424	6.524416661	23.79752717	25.7803081	47.98705982	36.64973498	1927.390914	5525.159919	2152.313733	6538.960792
24	20170704_Disc_004	Anterior	Ventral	-36.5286	-2.7416	NeartoDV	-23.7286	23.88645701	0.09961638	0.039152798	0.107034409	-0.187244163	0.106962387211897	-0.00392586702673208	-36.5286	-2.7416	0.90685709	0.035723107	0.095244619	27.54176864	38.45823136	75.64120478	87.11767912	3.011378472	80.37620365	81.34192355	6.116935347	21.81634439	23.12508222	50.57369327	41.50629979	1584.948441	6594.601568	1514.75687	6393.482361
25	20170704_Disc_015	Anterior	Dorsal	-41.06765	5.09105	NeartoDV	-28.26765	28.72244465	-0.01767511	-0.055310682	0.058066178	0.94005028	-0.0285342013817419	0.0505715372421472	-41.06765	5.09105	0.283370069	0.008678787	0.123257262	26.35685375	39.64314625	78.71357736	76.25476076	-0.198823571	81.67609784	75.26551603	6.163078197	24.41531598	24.81430406	43.22063046	40.94987119	1903.331001	5560.239651	1793.7804	5255.019616
26	20170704_Disc_018	Anterior	Dorsal	-40.46045	1.2834	NeartoDV	-27.66045	27.69020783	0.076791193	-0.041244842	0.087166647	0.24644411	0.0851876984881154	-0.018468361473627	-40.46045	1.2834	0.807049388	0.057607029	0.194155153	27.48399844	38.51600156	80.35129102	75.25755249	3.601651951	81.46082888	76.81072637	3.491974248	21.8236198	24.02121285	52.59547639	37.95144652	1646.91654	6270.8527	1473.247067	5672.494125
27	20170704_Disc_019	Anterior	Ventral	-52.23185	-2.29885	NeartoDV	-39.43185	39.49880385	0.059406071	-0.019156976	0.062418515	0.155973241	0.0606883003659976	-0.0145945610928071	-52.23185	-2.29885	0.8211479	0.028600414	0.161016982	27.65258585	38.34741415	75.38652739	84.66831185	0.22318256	75.85394432	82.80604044	3.426259123	22.41094778	23.50038386	48.81210829	41.57354549	1654.569645	6375.21011	1507.749027	5795.50589
28	20180219_Disc_001	Anterior	Dorsal	-43.4079	4.5586	NeartoDV	-30.6079	30.94550656	-0.019232238	-0.094272964	0.096214712	0.886020351	0.0961599810265772	-0.00324481959610295	-43.4079	4.5586	0.424320481	0.025326943	0.11838975	26.21379196	39.78620804	78.26678522	69.79050581	6.889279011	78.40307461	72.99298181	4.0434221	23.16919596	24.25511441	46.7815184	40.13094244	1765.485532	5897.983391	1684.286282	5777.968635
29	20180219_Disc_009	Anterior	Ventral	-51.9662	-2.3437	NeartoDV	-39.1662	39.23626068	0.004041438	0.028335969	0.028622724	-0.71456303	-0.0150588064954874	-0.0243411724473502	-51.9662	-2.3437	0.370657338	0.023183084	0.114326477	26.78712991	39.21287009	81.14373278	75.90064585	8.018933446	81.87116693	74.60914621	6.629273727	25.04684387	24.00608674	39.37260396	45.37250059	1888.966484	5612.246348	1944.298047	5894.968635
30	20180219_Disc_015	Anterior	Dorsal	-46.4025	2.0493	NeartoDV	-33.6025	33.66493185	0.12328879	0.011084894	0.123786109	-0.044834442	0.119817502901947	-0.0310928734552126	-46.4025	2.0493	0.624475473	0.02272683	0.10489711	26.39407115	39.60592885	77.05617013	78.54710259	6.407447791	83.31219221	77.06194146	3.223326749	22.38975906	23.28768004	47.95303981	42.01226621	1638.04383	6329.102431	1612.764714	6354.43138
31	20180221_Disc_008	Anterior	Dorsal	-24.495	1.50995	NeartoDV	-11.695	11.79207251	0.116175706	0.009120849	0.11653319	-0.03917419	0.115233205678775	-0.0173577844372263	-24.495	1.50995	0.610785585	0.040797856	0.155576959	26.82390619	39.17609381	82.27915762	84.07656811	6.332864797	80.57335833	79.17247047	3.169348004	22.47510296	24.12441892	49.65226701	39.10348293	1703.367765	6099.642706	1697.282361	6301.937263
32	20180221_Disc_020	Anterior	Dorsal	-28.221	2.03205	NeartoDV	-15.421	15.55430706	0.05443401	0.012568939	0.055866266	-0.113462601	0.0552733636458664	0.00811757032951171	-28.221	2.03205	0.708295027	0.02478824	0.160669665	26.31125631	39.68874369	82.72103663	81.365502	2.430117382	81.62982684	80.80766848	2.960013026	21.89207778	22.83397294	49.04649105	42.55331798	1570.429111	6556.789531	1540.258831	6667.929419
33	20180221_Disc_021	Anterior	Dorsal	-37.42675	1.3938	NeartoDV	-24.62675	24.66616091	0.041118522	0.018920466	0.045262753	-0.215629042	0.0365313923576127	-0.0267240375234201	-37.42675	1.3938	0.514648597	0.029953102	0.121714461	26.25604971	39.74395029	77.67118146	79.52928739	6.494188562	79.43282757	76.81200352	3.245760154	22.66157785	23.89718167	48.11900873	40.26200849	1701.322724	6086.420881	1726.274517	6361.917655
34	20180221_Disc_023	Anterior	Ventral	-34.69205	-3.5075	NeartoDV	-21.89205	22.17125187	0.028536311	0.019267658	0.034432016	-0.296942818	0.0264589293137538	-0.0220338100516918	-34.69205	-3.5075	0.613218073	0.017330194	0.140509223	27.24360711	38.75639289	75.85838275	76.04851008	4.55215315	75.47757517	76.20233557	3.191031059	23.98259055	23.2725092	41.70647671	46.13940498	1753.433002	6045.404503	1709.270596	5920.95687
35	20180221_Disc_029	Anterior	Ventral	-31.14085	-0.96255	NeartoDV	-18.34085	18.36609053	0.029950619	-0.004231303	0.030248033	0.070173588	0.0302387073224091	-0.000751052487361005	-31.14085	-0.96255	0.427674345	0.032631403	0.105736618	27.39807087	38.60192913	76.54048367	79.72685951	2.9686015	79.63957972	80.70347458	3.217827688	24.04288635	25.50348854	46.34764989	38.03405826	1926.353855	5537.965651	1960.800008	5740.964714
36	20180221_Disc_030	Anterior	Dorsal	-28.94205	1.27535	NeartoDV	-16.14205	16.192353	0.058240943	0.003553647	0.058349258	-0.030470372	0.0580663624590369	-0.00573876815408257	-28.94205	1.27535	0.594094488	0.017307616	0.160972831	27.13676986	38.86323014	73.09212051	76.8190489	3.422933715	75.26201209	77.1464469	3.173976838	23.27675651	23.98902572	46.10213279	41.66277567	1754.223587	6034.191522	1823.286282	6444.937263
37	20190204_Disc_004	Anterior	Dorsal	-23.4853	4.56435	NeartoDV	-10.6853	11.61933419	0.019593742	-0.060343745	0.063445113	0.628416934	0.047752687463557	0.0417727567152399	-23.4853	4.56435	0.253324712	0.027362691	0.176557414	26.73251012	39.26748988	75.10009467	73.72791716	3.500894418	77.1743561	79.58265935	3.411325602	24.50963638	25.8043661	44.97570548	37.88424192	1986.917961	5352.867068	2013.290204	5595.525498
38	20190204_Disc_009	Anterior	Dorsal	-35.87885	0.7889	NeartoDV	-23.07885	23.09232947	0.055525777	0.036788009	0.066606828	-0.29256987	0.0665848617709408	-0.00171047337491503	-35.87885	0.7889	0.4427583	0.030482231	0.189661565	26.23062921	39.76937079	72.72581516	72.77898066	5.78763742	79.215305	76.31076311	2.862951101	22.98569686	24.28295767	47.59769971	39.59678927	1753.513567	5921.010207	1643.772557	5749.9804
39	20190204_Disc_016	Anterior	Dorsal	-42.73515	4.0733	NeartoDV	-29.93515	30.21100757	0.005386976	-0.004944557	0.007312192	0.371301023	-0.00469063087999161	-0.00560946822725052	-42.73515	4.0733	0.607884354	0.014285023	0.156825511	27.00922045	38.99077955	73.9984726	83.05418866	7.378776147	77.48324394	87.57246233	1.514096828	23.1589101	23.7404863	45.98141106	42.30531537	1727.259541	6111.208544	1657.772557	5905.435302
