# Supplementary material for: Self-organized patterning of cell morphology via mechanosensitive feedback
Source: eLife. 2021 Mar 26;10:e57964. doi: 10.7554/eLife.57964 (PMC8133777; doi:10.7554/eLife.57964)
Supplement: Figure 5—source data 1. [file elife-57964-fig5-data1.zip]

Archive with 1 entries (1 files):
- Figure5_SourceData1_FatDRNAi_TriangleData.csv
