# Supplementary material for: Self-organized patterning of cell morphology via mechanosensitive feedback
Source: eLife. 2021 Mar 26;10:e57964. doi: 10.7554/eLife.57964 (PMC8133777; doi:10.7554/eLife.57964)
Supplement: Figure 5—source data 1. [file elife-57964-fig5-data1.zip › Figure5_SourceData1_FatDRNAi_TriangleData.csv]

	movie	roi	tri_id	tri_area	centroid_x	centroid_y	x_pos.centered	y_pos.centered	genotype	age	Qxx	Qxy	x_pos.relative_to_center	y_pos.relative_to_center	Qrr	Qrphi	r
1	20190525_nubxdcrOnly_110hr_disc01_DiscProper	out_of_horz	1	139.655708349726	617.842467356328	1247.19425761023	-500.467617244783	181.57713492989	DcrOnly	110hr	-0.232681344585376	0.109231949112625	-365.467617244783	181.57713492989	-0.22760295029147	-0.119453437973214	408.089249042322
2	20190525_nubxdcrOnly_110hr_disc01_DiscProper	out_of_horz	4	147.399278585757	623.090157096229	1258.60154026232	-495.219927504882	192.984417581988	DcrOnly	110hr	-0.207389215206108	0.180962629788505	-360.219927504882	192.984417581988	-0.265546283506136	-0.072408088497458	408.658025249819
3	20190525_nubxdcrOnly_110hr_disc01_DiscProper	out_of_horz	5	86.7335657365718	1304.72295832903	1137.43152392683	186.412873727921	71.8144012464923	DcrOnly	110hr	0.0441528871271321	-0.0286312053532026	321.412873727921	71.8144012464923	0.0277680707615776	-0.044700756233184	329.338038532497
4	20190525_nubxdcrOnly_110hr_disc01_DiscProper	out_of_horz	7	105.184204613513	1305.0475548739	1129.04236652147	186.737470272792	63.4252438411297	DcrOnly	110hr	-0.0723499743115211	-0.0821879474687037	321.737470272792	63.4252438411297	-0.0981288886417098	-0.0485808471101429	327.929506653248
5	20190525_nubxdcrOnly_110hr_disc01_DiscProper	out_of_horz	9	53.3778087783726	968.724369215378	1014.81501252295	-149.585715385732	-50.8021101573828	DcrOnly	110hr	0.0348189174683721	-0.138539431535651	-14.585715385732	-50.8021101573828	-0.103009251550338	0.0989677987980427	52.8544935625765
6	20190525_nubxdcrOnly_110hr_disc01_DiscProper	out_of_horz	11	67.2470726039625	970.593503930469	1007.58573928646	-147.716580670642	-58.0313833938814	DcrOnly	110hr	-0.135542247721279	-0.0321234585895006	-12.716580670642	-58.0313833938814	0.10968788654746	0.0858614293722131	59.408357009436
7	20190525_nubxdcrOnly_110hr_disc01_DiscProper	out_of_horz	13	65.210383696264	1016.43839410109	1213.69895776849	-101.871690500026	148.081835088151	DcrOnly	110hr	-0.180546659459939	-0.233516208475885	33.128309499974	148.081835088151	0.0638329843634687	0.288187900457929	151.742264295088
8	20190525_nubxdcrOnly_110hr_disc01_DiscProper	out_of_horz	15	64.9280724695565	1015.75796137226	1221.96439708405	-102.552123228854	156.347274403718	DcrOnly	110hr	-0.171186173966276	-0.207525677308121	32.447876771146	156.347274403718	0.0744668818432606	0.258507826589348	159.678849320838
9	20190525_nubxdcrOnly_110hr_disc01_DiscProper	out_of_horz	21	68.392304953603	879.693745806608	1151.90709991275	-238.616338794503	86.2899772324085	DcrOnly	110hr	-0.162032581768778	0.0650087376992958	-103.616338794503	86.2899772324085	-0.0932578418504524	-0.147592914685318	134.841780750429
10	20190525_nubxdcrOnly_110hr_disc01_DiscProper	out_of_horz	23	58.0467272618141	881.235612730941	1159.74985097123	-237.07447187017	94.1327282908971	DcrOnly	110hr	-0.0717803279514808	0.0751667155066391	-102.07447187017	94.1327282908971	-0.0807221235774753	-0.0654705228787808	138.853045854464
11	20190525_nubxdcrOnly_110hr_disc01_DiscProper	out_of_horz	25	99.2646899248485	614.227628371507	931.254952020438	-504.082456229604	-134.362170659899	DcrOnly	110hr	-0.229334426457643	0.137296096458945	-369.082456229604	-134.362170659899	-0.0873953281685545	0.252599591994585	392.77863027527
12	20190525_nubxdcrOnly_110hr_disc01_DiscProper	out_of_horz	27	108.37731082356	616.715897667181	921.312716701636	-501.59418693393	-144.304405978701	DcrOnly	110hr	-0.101549971998356	-0.119460320610264	-366.59418693393	-144.304405978701	-0.155732043121853	-0.0181850421574278	393.97342483804
13	20190525_nubxdcrOnly_110hr_disc01_DiscProper	out_of_horz	33	80.2790337820005	855.697461093556	1187.7357931933	-262.612623507555	122.118670512967	DcrOnly	110hr	-0.509123212374589	-0.196670535393551	-127.612623507555	122.118670512967	0.174090227066455	-0.517279748018958	176.629418179236
14	20190525_nubxdcrOnly_110hr_disc01_DiscProper	out_of_horz	35	70.4502897853735	851.710448476387	1183.41157170249	-266.599636124724	117.794449022151	DcrOnly	110hr	-0.0916201191499022	-0.419162825585705	-131.599636124724	117.794449022151	0.406489642454238	-0.137324037092783	176.618222300509
15	20190525_nubxdcrOnly_110hr_disc01_DiscProper	out_of_horz	37	104.214663150136	851.281124560985	1175.25816497904	-267.028960040126	109.641042298708	DcrOnly	110hr	-0.122195471210334	-0.163201908810094	-132.028960040126	109.641042298708	0.137977247332898	-0.150096220612013	171.618193807138
16	20190525_nubxdcrOnly_110hr_disc01_DiscProper	horz_stripe	39	52.9843869238829	903.383021468881	1079.29143508883	-214.92706313223	13.674312408494	DcrOnly	110hr	0.0390068327408924	-0.107230031668758	-79.92706313223	13.674312408494	0.0724357785692053	-0.0881638853229136	81.0883606986143
17	20190525_nubxdcrOnly_110hr_disc01_DiscProper	horz_stripe	41	48.0937056504905	903.791678144038	1085.00019560323	-214.518406457073	19.3830729228912	DcrOnly	110hr	0.103648328870221	-0.0539419699280157	-79.518406457073	19.3830729228912	0.116844657418192	-0.000195525266533117	81.846688884807
18	20190525_nubxdcrOnly_110hr_disc01_DiscProper	horz_stripe	43	32.9570559451411	908.436938780759	1076.40139796407	-209.873145820352	10.7842752837353	DcrOnly	110hr	0.0509855413768966	0.159701102386061	-74.873145820352	10.7842752837353	0.0038433114033731	0.167598318876638	75.6458099198566
19	20190525_nubxdcrOnly_110hr_disc01_DiscProper	horz_stripe	45	87.2370708594222	556.747824982251	1085.27991879675	-561.562259618859	19.662796116412	DcrOnly	110hr	0.248964421456513	0.139159122700017	-426.562259618859	19.662796116412	0.235106503242728	0.161472835841796	427.015206851305
20	20190525_nubxdcrOnly_110hr_disc01_DiscProper	horz_stripe	47	134.676663025783	556.260283880982	1093.38136306491	-562.049800720129	27.7642403845737	DcrOnly	110hr	-0.0271515546250164	0.22794836326934	-427.049800720129	27.7642403845737	-0.056437932350355	0.222513871540053	427.951381980751
21	20190525_nubxdcrOnly_110hr_disc01_DiscProper	out_of_horz	49	76.636204683579	951.919030774898	1298.55196466136	-166.391053826213	232.934841981019	DcrOnly	110hr	0.320304462842875	0.0849992547381365	-31.391053826213	232.934841981019	-0.331378709412109	0.00282368048235064	235.040504741295
22	20190525_nubxdcrOnly_110hr_disc01_DiscProper	out_of_horz	51	56.6536151540132	948.166432289174	1302.35986457024	-170.143652311937	236.7427418899	DcrOnly	110hr	0.155450460101196	0.333620906209165	-35.143652311937	236.7427418899	-0.245661178335833	-0.274077252000505	239.337005361415
23	20190525_nubxdcrOnly_110hr_disc01_DiscProper	out_of_horz	53	42.9952104000842	952.093638776222	1307.63984736559	-166.216445824889	242.022724685251	DcrOnly	110hr	-0.133448293165844	-0.0291892612615373	-31.216445824889	242.022724685251	0.136487332515198	-0.00562743145291034	244.027592198118
24	20190525_nubxdcrOnly_110hr_disc01_DiscProper	horz_stripe	59	63.7399122734992	1307.0517908983	1087.89206769492	188.741706297192	22.2749450145834	DcrOnly	110hr	0.61445866502771	-0.2792048027938	323.741706297192	22.2749450145834	0.570428116128932	-0.360730560474654	324.507111742747
25	20190525_nubxdcrOnly_110hr_disc01_DiscProper	out_of_horz	61	57.3389943958064	712.1242590993	1001.89823163422	-406.185825501811	-63.71889104612	DcrOnly	110hr	-0.337226323222013	-0.118728024223529	-271.185825501811	-63.71889104612	-0.35481374668675	0.0438764398278978	278.571084337994
26	20190525_nubxdcrOnly_110hr_disc01_DiscProper	out_of_horz	63	54.7492242477363	715.496538486917	993.53287341258	-402.813546114194	-72.0842492677563	DcrOnly	110hr	-0.124702037841089	-0.282572461304001	-267.813546114194	-72.0842492677563	-0.249692071722368	-0.181801164595042	277.34497376869
27	20190525_nubxdcrOnly_110hr_disc01_DiscProper	out_of_horz	69	75.8800029243737	1441.04399461987	952.091620691261	322.733910018759	-113.525501989076	DcrOnly	110hr	-0.0550541107906397	0.00636004985629811	457.733910018759	-113.525501989076	-0.0516455796762962	-0.0201032198670254	471.601921097585
28	20190525_nubxdcrOnly_110hr_disc01_DiscProper	out_of_horz	71	56.8823759928861	1439.88325353881	944.998852212148	321.573168937698	-120.618270468189	DcrOnly	110hr	-0.0531474904105486	-0.305046487996445	456.573168937698	-120.618270468189	0.104447568603168	-0.291493946744681	472.237044040966
29	20190525_nubxdcrOnly_110hr_disc01_DiscProper	out_of_horz	73	84.7240529633193	1055.89123476445	1218.21037166758	-62.4188498366611	152.593248987245	DcrOnly	110hr	-0.177456407576056	-0.188364720193029	72.5811501633389	152.593248987245	-0.0341561872692263	0.256525630833309	168.975510046623
30	20190525_nubxdcrOnly_110hr_disc01_DiscProper	out_of_horz	75	96.8140682288218	1056.63184753592	1227.96653013006	-61.6782370651886	162.349407449722	DcrOnly	110hr	-0.157538057276286	0.180320009593702	73.3217629348114	162.349407449722	0.239442018100426	-0.0010321425552647	178.138740927246
31	20190525_nubxdcrOnly_110hr_disc01_DiscProper	horz_stripe	77	91.0918671462704	920.929757071587	1059.73437599329	-197.380327529524	-5.88274668704821	DcrOnly	110hr	0.293090220917335	0.0282185453048387	-62.380327529524	-5.88274668704821	0.293198428040066	-0.027071122830933	62.6570983311122
32	20190525_nubxdcrOnly_110hr_disc01_DiscProper	horz_stripe	79	71.7736128745581	923.894357623251	1054.49068012617	-194.41572697786	-11.1264425541681	DcrOnly	110hr	0.349097852253639	0.145208362896875	-59.41572697786	-11.1264425541681	0.377985246009574	0.00905167953344987	60.4485428792027
33	20190525_nubxdcrOnly_110hr_disc01_DiscProper	horz_stripe	87	94.1024470800238	767.065955016671	1095.084396903	-351.24412958444	29.4672742226628	DcrOnly	110hr	-0.0458329153080255	0.235179221139836	-216.24412958444	29.4672742226628	-0.107088365426191	0.214340859781608	218.242626060643
34	20190525_nubxdcrOnly_110hr_disc01_DiscProper	horz_stripe	89	93.4820398361256	764.850628667922	1102.51767209348	-353.459455933189	36.9005494131441	DcrOnly	110hr	0.14855470065603	0.0140900582845022	-218.459455933189	36.9005494131441	0.135684952769457	0.0621017102937878	221.554021479225
35	20190525_nubxdcrOnly_110hr_disc01_DiscProper	out_of_horz	95	108.18466105826	778.862132601907	1010.79478644899	-339.447951999204	-54.8223362313466	DcrOnly	110hr	-0.167208235945359	0.0309911307394926	-204.447951999204	-54.8223362313466	-0.129270008573743	0.110491217912627	211.670625327492
36	20190525_nubxdcrOnly_110hr_disc01_DiscProper	out_of_horz	97	57.641009027478	776.398131927995	1003.06151097427	-341.911952673116	-62.5556117060631	DcrOnly	110hr	0.00355198813240356	-0.232971936093887	-206.911952673116	-62.5556117060631	-0.126114077979263	-0.195917786233071	216.161422818507
37	20190525_nubxdcrOnly_110hr_disc01_DiscProper	out_of_horz	99	58.5883671037946	972.724621891186	1290.72715518752	-145.585462709925	225.110032507183	DcrOnly	110hr	-0.0384721364871805	-0.152251066204227	-10.585462709925	225.110032507183	0.0525895375083744	0.147969027133611	225.358777854709
38	20190525_nubxdcrOnly_110hr_disc01_DiscProper	out_of_horz	101	79.2878465812505	974.811425988104	1283.17849114862	-143.498658613007	217.561368468282	DcrOnly	110hr	-0.176294918768802	-0.220427261993593	-8.498658613007	217.561368468282	0.192952688977004	0.206003242766307	217.727297893516
39	20190525_nubxdcrOnly_110hr_disc01_DiscProper	horz_stripe	111	75.8984425236207	1316.21784930577	1038.57391731909	197.907764704661	-27.0432053612478	DcrOnly	110hr	-0.0425899562508921	0.135260308619052	332.907764704661	-27.0432053612478	-0.0638627800468804	0.126612798665292	334.004363379978
40	20190525_nubxdcrOnly_110hr_disc01_DiscProper	horz_stripe	113	128.535976197339	985.53632069491	1061.20077385005	-132.773763906201	-4.41634883028678	DcrOnly	110hr	0.203853894419786	-0.156125100356716	2.226236093799	-4.41634883028678	0.00426504150589954	0.256735791529854	4.9457319110632
41	20190525_nubxdcrOnly_110hr_disc01_DiscProper	horz_stripe	115	65.9476724036205	993.548738351041	1056.36982209504	-124.76134625007	-9.24730058530145	DcrOnly	110hr	0.154843747571164	0.165765650024786	10.23865374993	-9.24730058530145	-0.149195005014449	0.170867455557695	13.796470516979
42	20190525_nubxdcrOnly_110hr_disc01_DiscProper	out_of_horz	121	78.8770765649525	825.72693991594	851.619590412335	-292.583144685171	-213.997532268002	DcrOnly	110hr	-0.290066039146561	0.0155003711717748	-157.583144685171	-213.997532268002	0.100894677109268	0.272394626789248	265.758144382561
43	20190525_nubxdcrOnly_110hr_disc01_DiscProper	out_of_horz	139	77.4342787294377	708.307910305991	1230.080267046	-410.00217429512	164.463144365666	DcrOnly	110hr	-0.02165529957986	0.0491391858701062	-275.00217429512	164.463144365666	-0.0535370428684541	0.00417092660827703	320.428341008852
44	20190525_nubxdcrOnly_110hr_disc01_DiscProper	out_of_horz	141	71.0696758276045	704.692091642344	1235.49852259271	-413.617992958767	169.881399912371	DcrOnly	110hr	0.0128745441891676	0.0822788904226144	-278.617992958767	169.881399912371	-0.0672470466493562	0.0491264125923594	326.324494999316
45	20190525_nubxdcrOnly_110hr_disc01_DiscProper	horz_stripe	153	74.963507357273	1384.46722777169	1032.98342209018	266.157143170582	-32.6337005901548	DcrOnly	110hr	0.146746976377192	-0.0658963074032419	401.157143170582	-32.6337005901548	0.155468209949489	-0.0413114282049447	402.482312569125
46	20190525_nubxdcrOnly_110hr_disc01_DiscProper	horz_stripe	155	69.7036972763709	1383.97297085963	1039.34792514265	265.662886258518	-26.2691975376868	DcrOnly	110hr	0.179226736483567	0.0903845322297781	400.662886258518	-26.2691975376868	0.165891179762445	0.113011960490782	401.523124071678
47	20190525_nubxdcrOnly_110hr_disc01_DiscProper	out_of_horz	157	94.5487138312519	1273.06744243935	1215.55025779097	154.757357838241	149.93313511063	DcrOnly	110hr	-0.221678408614443	0.112476640632423	289.757357838241	149.93313511063	-0.0362246894357424	0.245926987964052	326.250320192181
48	20190525_nubxdcrOnly_110hr_disc01_DiscProper	out_of_horz	159	90.6414349758802	1271.67445172496	1229.53306744277	153.36436712385	163.915944762431	DcrOnly	110hr	-0.316513580856915	-0.154673102462403	288.36436712385	163.915944762431	-0.294823250594192	0.192831186277755	331.696314682721
49	20190525_nubxdcrOnly_110hr_disc01_DiscProper	out_of_horz	161	74.6912431903858	1270.51477296098	1223.40539532288	152.204688359872	157.788272642546	DcrOnly	110hr	0.0018454100791499	-0.0903415537979843	287.204688359872	157.788272642546	-0.0752613153586902	-0.0500073623726957	327.694479659651
50	20190525_nubxdcrOnly_110hr_disc01_DiscProper	out_of_horz	163	112.718300107267	1178.0127651074	1289.33998766719	59.7026805062856	223.722864986858	DcrOnly	110hr	-0.111441595533127	-0.119620415908136	194.702680506286	223.722864986858	-0.103090914562967	0.126887889302232	296.582288942311
51	20190525_nubxdcrOnly_110hr_disc01_DiscProper	out_of_horz	165	73.7836581539141	1181.48067273661	1282.13720451624	63.170588135496	216.520081835901	DcrOnly	110hr	-0.0415198074755571	0.136548709567664	198.170588135496	216.520081835901	0.139682254718416	0.0292969659552166	293.517508575202
52	20190525_nubxdcrOnly_110hr_disc01_DiscProper	out_of_horz	167	82.0815576032995	982.166643595362	1280.34240621906	-136.143441005749	214.725283538727	DcrOnly	110hr	-0.0122087307124591	0.00726710965543294	-1.143441005749	214.725283538727	0.0121306438473982	-0.00739672009751674	214.728328005693
53	20190525_nubxdcrOnly_110hr_disc01_DiscProper	out_of_horz	169	99.179699631235	988.249943580459	1273.84267383464	-130.060141020652	208.225551154305	DcrOnly	110hr	0.24619191832283	-0.221013067259232	4.939858979348	208.225551154305	-0.25639550728439	0.209089885913186	208.284138522956
54	20190525_nubxdcrOnly_110hr_disc01_DiscProper	out_of_horz	179	83.6882674121795	1238.6585239279	1179.36647833287	120.348439326791	113.749355652531	DcrOnly	110hr	-0.168118982196628	-0.0592270031433876	255.348439326791	113.749355652531	-0.156473825846042	0.0853684479259136	279.53844347065
55	20190525_nubxdcrOnly_110hr_disc01_DiscProper	out_of_horz	181	69.5169911557169	1238.52273898067	1171.02307866585	120.212654379559	105.405955985509	DcrOnly	110hr	-0.0651969524909575	0.186123752749855	255.212654379559	105.405955985509	0.0851433868239023	0.177885630763006	276.123006127123
56	20190525_nubxdcrOnly_110hr_disc01_DiscProper	out_of_horz	183	71.6356897735097	856.26100290554	1204.87614107852	-262.049081695571	139.259018398181	DcrOnly	110hr	-0.0133944643641339	-0.039178276693516	-127.049081695571	139.259018398181	0.0402395738645413	-0.0097532423058118	188.506083097901
57	20190525_nubxdcrOnly_110hr_disc01_DiscProper	out_of_horz	185	62.2379982865925	857.109457831871	1212.01513150778	-261.20062676924	146.398008827443	DcrOnly	110hr	0.0711660672039866	0.221472214044847	-126.20062676924	146.398008827443	-0.229541989038421	0.037749516334575	193.284699822798
58	20190525_nubxdcrOnly_110hr_disc01_DiscProper	out_of_horz	193	96.8002046039031	950.210084551303	809.869558848514	-168.100000049808	-255.747563831823	DcrOnly	110hr	-0.000651563541408808	-0.49195689583456	-33.100000049808	-255.747563831823	-0.124614518612974	0.475913052610539	257.880643727306
59	20190525_nubxdcrOnly_110hr_disc01_DiscProper	out_of_horz	198	123.442896618347	1004.2171391801	1354.5718726774	-114.092945421008	288.954749997065	DcrOnly	110hr	-0.13309948749434	0.141545956012166	20.907054578992	288.954749997065	0.152089346170272	-0.120911380838006	289.710118009426
60	20190525_nubxdcrOnly_110hr_disc01_DiscProper	out_of_horz	200	93.2802524319308	1003.49195394084	1347.24211850297	-114.81813066027	281.62499582263	DcrOnly	110hr	-0.0395249195334324	-0.124161839663544	20.18186933973	281.62499582263	0.0214165329638993	0.128529038775547	282.347208454665
61	20190525_nubxdcrOnly_110hr_disc01_DiscProper	out_of_horz	202	92.5783982907691	1438.95304094754	1011.55116554102	320.642956346426	-54.0659571393202	DcrOnly	110hr	-0.020183292675877	-0.386364769111958	455.642956346426	-54.0659571393202	0.0707951081336346	-0.380359241741966	458.839439662178
62	20190525_nubxdcrOnly_110hr_disc01_DiscProper	out_of_horz	204	59.8416215403344	1443.76549611045	1003.98767885428	325.455411509338	-61.6294438260616	DcrOnly	110hr	0.112230439414993	-0.225125266272625	460.455411509338	-61.6294438260616	0.16748312595515	-0.187687132126563	464.561486064593
63	20190525_nubxdcrOnly_110hr_disc01_DiscProper	out_of_horz	206	65.9930277254165	769.843845084245	1216.67901038976	-348.466239516866	151.061887709423	DcrOnly	110hr	0.275424697133754	-0.326391849554125	-213.466239516866	151.061887709423	0.39942170208601	0.151171118767102	261.510094129856
64	20190525_nubxdcrOnly_110hr_disc01_DiscProper	out_of_horz	208	75.4992915654424	766.268212882447	1223.16027479158	-352.041871718664	157.543152111248	DcrOnly	110hr	0.0314731417125357	-0.0407002438699263	-217.041871718664	157.543152111248	0.0484493407366342	0.0173127086995173	268.192130489112
65	20190525_nubxdcrOnly_110hr_disc01_DiscProper	horz_stripe	218	86.0074626432785	861.020658570082	1025.07380649641	-257.289426031029	-40.5433161839294	DcrOnly	110hr	-0.104789432201394	0.146538471968583	-122.289426031029	-40.5433161839294	0.00350844710944007	0.180116738996846	128.835027093522
66	20190525_nubxdcrOnly_110hr_disc01_DiscProper	horz_stripe	220	82.7351784495339	857.41795061194	1031.3511743747	-260.892133989171	-34.2659483056343	DcrOnly	110hr	-0.0663862637044945	0.156284080606635	-125.892133989171	-34.2659483056343	0.0219799245804557	0.168370819250669	130.472160301084
67	20190525_nubxdcrOnly_110hr_disc01_DiscProper	horz_stripe	222	85.6271248880503	860.425393993517	1040.25633343348	-257.884690607594	-25.3607892468547	DcrOnly	110hr	-0.161081828913099	0.0523190397218165	-122.884690607594	-25.3607892468547	-0.127207863240989	0.111815906976887	125.474367170938
68	20190525_nubxdcrOnly_110hr_disc01_DiscProper	out_of_horz	228	81.2649196495915	1447.83440144019	964.340746432994	329.524316839077	-101.276376247342	DcrOnly	110hr	0.0727278555250496	-0.164790903298982	464.524316839077	-101.276376247342	0.134722982267306	-0.119562121210566	475.436373577584
69	20190525_nubxdcrOnly_110hr_disc01_DiscProper	out_of_horz	230	82.5768054594754	1449.82772151897	957.116868245792	331.517636917855	-108.500254434545	DcrOnly	110hr	0.0511252395058756	-0.137687776945106	466.517636917855	-108.500254434545	0.106637127366733	-0.100996223204581	478.968694976802
70	20190525_nubxdcrOnly_110hr_disc01_DiscProper	out_of_horz	242	115.95734948382	743.321872942605	921.308025953904	-374.988211658506	-144.309096726433	DcrOnly	110hr	-0.155796974884567	0.0520785736824243	-239.988211658506	-144.309096726433	-0.0270508592290569	0.162028164943469	280.034742724982
71	20190525_nubxdcrOnly_110hr_disc01_DiscProper	out_of_horz	244	123.942934406477	745.821262139889	910.094041134519	-372.488822461222	-155.523081545818	DcrOnly	110hr	-0.0998376101615846	-0.321843876099495	-237.488822461222	-155.523081545818	-0.334920821607482	-0.0371358619031939	283.88090757838
72	20190525_nubxdcrOnly_110hr_disc01_DiscProper	out_of_horz	258	90.7367514700547	782.872297687904	1278.93752659329	-335.437786913207	213.320403912954	DcrOnly	110hr	-0.350102458767746	0.259940326184915	-200.437786913207	213.320403912954	-0.237656629526386	-0.365595447529779	292.713001331082
73	20190525_nubxdcrOnly_110hr_disc01_DiscProper	out_of_horz	260	62.9412838302579	784.086617304423	1270.59946028522	-334.223467296688	204.982337604881	DcrOnly	110hr	0.121339672892769	-0.206360501418237	-199.223467296688	204.982337604881	0.20281990005073	0.127169418126853	285.84567278809
74	20190525_nubxdcrOnly_110hr_disc01_DiscProper	horz_stripe	276	41.2842931653822	1164.36244740502	1099.54435839056	46.0523628039089	33.927235710225	DcrOnly	110hr	-0.0442116759395746	-0.191931981413148	181.052362803909	33.927235710225	-0.110703785898793	-0.162902515530722	184.203733403575
75	20190525_nubxdcrOnly_110hr_disc01_DiscProper	horz_stripe	286	81.5021104698855	682.355188915551	1090.69592230023	-435.95489568556	25.0787996198947	DcrOnly	110hr	0.264369574898915	0.338161346180265	-300.95489568556	25.0787996198947	0.204753494457308	0.377253727205184	301.998005668053
76	20190525_nubxdcrOnly_110hr_disc01_DiscProper	out_of_horz	304	119.165901707569	792.423639713401	819.57370937943	-325.88644488771	-246.043413300907	DcrOnly	110hr	-0.174653508661487	-0.107379831095185	-190.88644488771	-246.043413300907	-0.0606071302297055	0.195859776317441	311.408086071363
77	20190525_nubxdcrOnly_110hr_disc01_DiscProper	out_of_horz	306	134.721708908617	792.166266666599	809.07317076344	-326.143817934512	-256.543951916897	DcrOnly	110hr	-0.365758056406482	-0.256037156195608	-191.143817934512	-256.543951916897	-0.140707399830621	0.42371618898962	319.923050747709
78	20190525_nubxdcrOnly_110hr_disc01_DiscProper	out_of_horz	324	74.7075587229448	1085.09986270376	1122.62218626901	-33.2102218973471	57.0050635886744	DcrOnly	110hr	-0.296350752609703	0.123600430638021	101.789778102653	57.0050635886744	-0.0494559196166974	0.317261638149191	116.665059897709
79	20190525_nubxdcrOnly_110hr_disc01_DiscProper	out_of_horz	326	48.3174486454847	1083.83324578197	1130.42814002354	-34.4768388191449	64.8110173432044	DcrOnly	110hr	0.0569213967576836	-0.0788543598702229	100.523161180855	64.8110173432044	-0.0483304227835573	-0.084393280022469	119.605074737042
80	20190525_nubxdcrOnly_110hr_disc01_DiscProper	horz_stripe	334	38.2390324906247	1025.44929803712	1051.32582620955	-92.8607865639924	-14.2912964707855	DcrOnly	110hr	-0.157470960248983	-0.148395003238917	42.1392134360076	-14.2912964707855	-0.0347114884795165	-0.213572687569247	44.496679244875
81	20190525_nubxdcrOnly_110hr_disc01_DiscProper	horz_stripe	336	32.8243489997965	1028.68354748508	1045.6513647121	-89.6265371160268	-19.9657579682414	DcrOnly	110hr	0.123353350691215	-0.334315706781179	45.3734628839732	-19.9657579682414	0.329824474913276	-0.134903138123363	49.5719943650615
82	20190525_nubxdcrOnly_110hr_disc01_DiscProper	horz_stripe	338	75.5968908129971	1031.59624368464	1054.50878286891	-86.7138409164752	-11.1083398114265	DcrOnly	110hr	0.300504077898643	0.0253124183922032	48.2861590835248	-11.1083398114265	0.259234113409062	0.154081451848019	49.5474355784998
83	20190525_nubxdcrOnly_110hr_disc01_DiscProper	out_of_horz	340	93.2593028378578	814.807895879424	1222.59861425974	-303.502188721687	156.981491579403	DcrOnly	110hr	-0.39377516161564	-0.217580718572226	-168.502188721687	156.981491579403	0.189195256155581	-0.408173250039801	230.295845169845
84	20190525_nubxdcrOnly_110hr_disc01_DiscProper	out_of_horz	348	97.2154603749644	634.812196831333	888.471920334831	-483.497887769778	-177.145202345505	DcrOnly	110hr	-0.33906083234499	-0.100051119250246	-348.497887769778	-177.145202345505	-0.280653340776768	0.214956220669567	390.936312580485
85	20190525_nubxdcrOnly_110hr_disc01_DiscProper	out_of_horz	350	119.864818905883	642.005859954203	881.864853933605	-476.304224646908	-183.752268746732	DcrOnly	110hr	0.000636346080376313	-0.0711996660353834	-341.304224646908	-183.752268746732	-0.0590867806770795	-0.0397309668785299	387.625424903215
86	20190525_nubxdcrOnly_110hr_disc01_DiscProper	out_of_horz	352	95.2452437210671	633.593238065739	900.163658599046	-484.716846535372	-165.453464081291	DcrOnly	110hr	-0.398227598935974	-0.296867627259898	-349.716846535372	-165.453464081291	-0.482086916857407	0.119615271868404	386.880758796743
87	20190525_nubxdcrOnly_110hr_disc01_DiscProper	out_of_horz	367	90.4327654048311	1017.97836109815	1327.92713337612	-100.331723502958	262.310010695782	DcrOnly	110hr	-0.156616941778379	-0.00322000533801903	34.668276497042	262.310010695782	0.150402877603519	0.0437973663017525	264.591063920338
88	20190525_nubxdcrOnly_110hr_disc01_DiscProper	out_of_horz	369	97.8464103205322	1022.0423128764	1320.1474502385	-96.2677717247063	254.530327558159	DcrOnly	110hr	0.000546632829659958	-0.242383761602052	38.7322282752937	254.530327558159	-0.0726201119346879	0.231249877920842	257.460430268485
89	20190525_nubxdcrOnly_110hr_disc01_DiscProper	out_of_horz	371	51.2539350549055	872.942428553693	932.362552491105	-245.367656047418	-133.254570189231	DcrOnly	110hr	-0.565346061566818	0.0924723976295463	-110.367656047418	-133.254570189231	0.196147232304636	0.538231898824011	173.025431592347
90	20190525_nubxdcrOnly_110hr_disc01_DiscProper	out_of_horz	373	53.1295846459492	876.432324979181	924.989362495103	-241.87775962193	-140.627760185234	DcrOnly	110hr	0.13347461917693	-0.176718490407941	-106.87775962193	-140.627760185234	-0.206003435217788	-0.081286428725578	176.632450123183
91	20190525_nubxdcrOnly_110hr_disc01_DiscProper	out_of_horz	381	98.5949640642116	727.898363143805	981.572897253099	-390.411721457306	-84.0442254272381	DcrOnly	110hr	0.0581239690609468	-0.00814811483389717	-255.411721457306	-84.0442254272381	0.0419283216096344	-0.0410707122137338	268.883951334863
92	20190525_nubxdcrOnly_110hr_disc01_DiscProper	out_of_horz	383	102.844838870948	863.783986452533	764.279115995511	-254.526098148577	-301.338006684826	DcrOnly	110hr	-0.347466415865114	-0.080098624799748	-119.526098148577	-301.338006684826	0.198090324464301	0.296494389833243	324.177547667027
93	20190525_nubxdcrOnly_110hr_disc01_DiscProper	out_of_horz	399	97.1561698414777	649.012354902258	1274.42246337469	-469.297729698853	208.805340694352	DcrOnly	110hr	-0.0116795561039069	0.252681112408817	-334.297729698853	208.805340694352	-0.232190676630835	0.100357592062865	394.150532644942
94	20190525_nubxdcrOnly_110hr_disc01_DiscProper	out_of_horz	402	119.338159258641	647.948771846795	1281.31711846845	-470.361312754316	215.699995788112	DcrOnly	110hr	-0.290725894328387	0.309497275343593	-335.361312754316	215.699995788112	-0.402199290566228	-0.136183111090073	398.740138781249
95	20190525_nubxdcrOnly_110hr_disc01_DiscProper	out_of_horz	404	71.6557197433313	1224.62108098398	1191.51960825146	106.310996382864	125.902485571125	DcrOnly	110hr	-0.178778129573445	0.126547256710542	241.310996382864	125.902485571125	0.00152386100873483	0.219028549833964	272.180882591482
96	20190525_nubxdcrOnly_110hr_disc01_DiscProper	out_of_horz	406	77.451362742328	1221.55717780121	1198.82374045013	103.247093200104	133.206617769789	DcrOnly	110hr	0.0164459695603618	-0.0828320539104087	238.247093200104	133.206617769789	-0.0619529603204366	-0.0573885857756715	272.957286834343
97	20190525_nubxdcrOnly_110hr_disc01_DiscProper	out_of_horz	408	54.2050890534123	1387.90657755262	1140.24743774717	269.596492951505	74.6303150668316	DcrOnly	110hr	-0.553389944835843	-0.0818434613365824	404.596492951505	74.6303150668316	-0.546171447034826	0.120977409679884	411.42193188457
98	20190525_nubxdcrOnly_110hr_disc01_DiscProper	out_of_horz	410	96.6013378084585	728.211213523852	925.006491166724	-390.098871077259	-140.610631513612	DcrOnly	110hr	0.0612828800053806	-0.367625677764235	-255.098871077259	-140.610631513612	-0.278110920030673	-0.248109948395988	291.284712471404
99	20190525_nubxdcrOnly_110hr_disc01_DiscProper	out_of_horz	412	123.339805838319	723.4306305793	936.209805222011	-394.879454021811	-129.407317458326	DcrOnly	110hr	-0.337035712864528	-0.0576117001977658	-259.879454021811	-129.407317458326	-0.249080586567964	0.234245685426086	290.316352337299
100	20190525_nubxdcrOnly_110hr_disc01_DiscProper	horz_stripe	420	106.05595442174	1312.54887462245	1023.02028739993	194.238790021336	-42.596835280402	DcrOnly	110hr	0.156352561387783	0.0851177555700395	329.238790021336	-42.596835280402	0.129541909563039	0.122106713298504	331.982938161917
101	20190525_nubxdcrOnly_110hr_disc01_DiscProper	horz_stripe	422	73.8694291341433	1312.02497520735	1016.45133814669	193.714890606237	-49.1657845336499	DcrOnly	110hr	0.334486464468546	0.050467852997463	328.714890606237	-49.1657845336499	0.305081703559256	0.146127866104394	332.371409232322
102	20190525_nubxdcrOnly_110hr_disc01_DiscProper	out_of_horz	424	76.976856438909	1061.63901402705	1255.23327458506	-56.6710705740638	189.616151904728	DcrOnly	110hr	-0.135074664924907	-0.179972475192665	78.3289294259362	189.616151904728	-0.0313208220054991	0.222832365334235	205.157759414969
103	20190525_nubxdcrOnly_110hr_disc01_DiscProper	out_of_horz	426	62.5875410803505	1062.46223997674	1246.69327382835	-55.8478446243698	181.076151148016	DcrOnly	110hr	-0.245529768060736	0.346881807026094	79.1521553756302	181.076151148016	0.421362169925233	-0.0553694573347641	197.619928689358
104	20190525_nubxdcrOnly_110hr_disc01_DiscProper	out_of_horz	428	81.8430531400667	581.484579228531	922.641112378548	-536.82550537258	-142.976010301789	DcrOnly	110hr	-0.21155363116122	-0.239393956864161	-401.82550537258	-142.976010301789	-0.315221650463467	-0.0519587963646689	426.504251197742
105	20190525_nubxdcrOnly_110hr_disc01_DiscProper	out_of_horz	430	89.5202898632535	580.784056807983	932.25189232172	-537.526027793128	-133.365230358616	DcrOnly	110hr	-0.199823812930108	0.0043396765627486	-402.526027793128	-133.365230358616	-0.157701389045582	0.122795199009123	424.044204912083
106	20190525_nubxdcrOnly_110hr_disc01_DiscProper	out_of_horz	432	111.75719183225	644.774069465803	1265.55122665123	-473.536015135308	199.934103970897	DcrOnly	110hr	-0.187345332676194	0.0836695892277596	-338.536015135308	199.934103970897	-0.163723837715607	-0.123666401260687	393.166986755423
107	20190525_nubxdcrOnly_110hr_disc01_DiscProper	out_of_horz	441	161.760851393415	1234.42953697289	1293.1304588559	116.119452371779	227.513336175566	DcrOnly	110hr	-0.111475161233626	0.00685740110426874	251.119452371779	227.513336175566	-0.00414508172768071	0.111608932525307	338.855865372341
108	20190525_nubxdcrOnly_110hr_disc01_DiscProper	out_of_horz	443	102.502143622512	801.724970706866	932.538004136544	-316.585113894245	-133.079118543793	DcrOnly	110hr	-0.169755666990683	0.186265996708769	-181.585113894245	-133.079118543793	0.126497666683481	0.217968686579054	225.129308132857
109	20190525_nubxdcrOnly_110hr_disc01_DiscProper	out_of_horz	445	81.42974500295	795.640797232386	924.921631777592	-322.669287368724	-140.695490902745	DcrOnly	110hr	-0.0387451044270875	0.0772693584330195	-187.669287368724	-140.695490902745	0.06330728613384	0.0588551135593541	234.552728787898
110	20190525_nubxdcrOnly_110hr_disc01_DiscProper	out_of_horz	447	101.460749007297	797.158141651503	916.157265011951	-321.151942949608	-149.459857668386	DcrOnly	110hr	-0.123563337403331	0.00211841945687444	-186.151942949608	-149.459857668386	-0.0246305960851144	0.121102104803082	238.727449025386
111	20190525_nubxdcrOnly_110hr_disc01_DiscProper	out_of_horz	449	48.3854528666351	920.932453693105	1130.20742316229	-197.377630908006	64.5903004819495	DcrOnly	110hr	-0.281912194179166	-0.187917355218968	-62.377630908006	64.5903004819495	0.197626030726522	-0.275193331312158	89.7935173274995
112	20190525_nubxdcrOnly_110hr_disc01_DiscProper	out_of_horz	451	60.7186309205291	928.413376021463	1125.80343620533	-189.896708579647	60.1863135249901	DcrOnly	110hr	0.541355225672167	-0.035262062361114	-54.896708579647	60.1863135249901	-0.0145467359450433	0.542307372140438	81.4618987540009
113	20190525_nubxdcrOnly_110hr_disc01_DiscProper	horz_stripe	453	83.3260067803674	788.14704978571	1107.17979070969	-330.163034815401	41.5626680293492	DcrOnly	110hr	0.0734403021167041	-0.321117285004364	-195.163034815401	41.5626680293492	0.197906485930318	-0.263330232845148	199.539633988026
114	20190525_nubxdcrOnly_110hr_disc01_DiscProper	horz_stripe	455	68.6032053934157	1328.60917872774	1038.64213299587	210.299094126626	-26.9749896844621	DcrOnly	110hr	0.0867880160237852	0.116525178878989	345.299094126626	-26.9749896844621	0.0676395246400509	0.128589158736626	346.351143311445
115	20190525_nubxdcrOnly_110hr_disc01_DiscProper	horz_stripe	457	86.4378944851256	1329.38174349432	1046.18486855278	211.071658893207	-19.4322541275546	DcrOnly	110hr	-0.0282572376442906	0.233086737137861	346.071658893207	-19.4322541275546	-0.0541734253078067	0.228458176696042	346.616799347023
116	20190525_nubxdcrOnly_110hr_disc01_DiscProper	out_of_horz	463	68.5789802959874	1023.22748885381	1208.95028714812	-95.0825957472987	143.333164467786	DcrOnly	110hr	0.105308897437452	-0.0856808199607317	39.9174042527013	143.333164467786	-0.13443760335883	0.0189128948542808	148.787752179482
117	20190525_nubxdcrOnly_110hr_disc01_DiscProper	out_of_horz	465	81.4920064374277	1024.43719848573	1201.74112481847	-93.8728861153791	136.12400213813	DcrOnly	110hr	0.00316929880242306	-0.0163618046532504	41.1271138846209	136.12400213813	-0.0116988730508055	0.0118696872642586	142.201207641075
118	20190525_nubxdcrOnly_110hr_disc01_DiscProper	out_of_horz	467	201.155762916004	726.974417342477	870.45326401516	-391.335667258634	-195.163858665177	DcrOnly	110hr	-0.184318770997582	-0.179196742355605	-256.335667258634	-195.163858665177	-0.221781398347647	0.129991896516215	322.175272232383
119	20190525_nubxdcrOnly_110hr_disc01_DiscProper	horz_stripe	477	89.2278622349752	836.919570487082	1076.06033473774	-281.390514114029	10.4432120574045	DcrOnly	110hr	0.0232373174374986	0.163048022472745	-146.390514114029	10.4432120574045	-0.000143262920172114	0.164695507011271	146.762540522593
120	20190525_nubxdcrOnly_110hr_disc01_DiscProper	horz_stripe	479	97.9556718083554	833.657896359256	1083.2928026887	-284.652188241855	17.6756800083635	DcrOnly	110hr	-0.299592415335358	0.219977663774471	-149.652188241855	17.6756800083635	-0.342597508463594	0.144127495921791	150.692425520773
121	20190525_nubxdcrOnly_110hr_disc01_DiscProper	out_of_horz	481	86.8721431681016	967.223163635394	1300.45902690162	-151.086920965716	234.841904221288	DcrOnly	110hr	-0.0841250850766845	0.387772528779962	-16.086920965716	234.841904221288	0.030461734540223	-0.39562184816358	235.392244996384
122	20190525_nubxdcrOnly_110hr_disc01_DiscProper	out_of_horz	483	61.6023430250716	965.877389114052	1293.40151720203	-152.432695487059	227.784394521689	DcrOnly	110hr	0.0975619752635529	-0.0207241454015194	-17.432695487059	227.784394521689	-0.0932721421449069	0.0353289784688109	228.450496299651
123	20190525_nubxdcrOnly_110hr_disc01_DiscProper	out_of_horz	489	124.502149404182	562.435757336788	918.353639867073	-555.874327264323	-147.263482813264	DcrOnly	110hr	-0.444028019139933	-0.0719025347380029	-420.874327264323	-147.263482813264	-0.39199194604788	0.220619968535666	445.894306669741
124	20190525_nubxdcrOnly_110hr_disc01_DiscProper	out_of_horz	491	150.697451212126	1273.10053779571	857.990439169231	154.790453194604	-207.626683511106	DcrOnly	110hr	-0.219201213393646	0.0063244359403795	289.790453194604	-207.626683511106	-0.0764807915303907	-0.205523378159507	356.493122610458
125	20190525_nubxdcrOnly_110hr_disc01_DiscProper	out_of_horz	493	86.2747178303741	1272.63490081292	848.062977259053	154.324816211813	-217.554145421284	DcrOnly	110hr	-0.0146709103666041	0.233695973810512	289.324816211813	-217.554145421284	-0.22858251245086	0.0507846314142459	361.992617971672
126	20190525_nubxdcrOnly_110hr_disc01_DiscProper	out_of_horz	495	94.776245999663	1360.7579563415	1120.68021026794	242.447871740386	55.0630875875986	DcrOnly	110hr	-0.0866488820328094	0.205726494380662	377.447871740386	55.0630875875986	-0.0242646064348963	0.221906845595741	381.443101256303
127	20190525_nubxdcrOnly_110hr_disc01_DiscProper	horz_stripe	497	92.3861765834726	1359.27939703767	1110.52527935037	240.969312436558	44.9081566700286	DcrOnly	110hr	-0.361455402173536	-0.130801156255202	375.969312436558	44.9081566700286	-0.382094298644781	-0.0419868691531492	378.641870940758
128	20190525_nubxdcrOnly_110hr_disc01_DiscProper	out_of_horz	517	41.8937477120791	1254.46423877677	1126.49261233815	136.15415417566	60.8754896578132	DcrOnly	110hr	-0.133002717464451	0.121303465369159	271.15415417566	60.8754896578132	-0.0683857356997879	0.166516199561166	277.903581423119
129	20190525_nubxdcrOnly_110hr_disc01_DiscProper	out_of_horz	519	43.4706986022083	1255.87076263028	1133.08715435616	137.560678029171	67.4700316758219	DcrOnly	110hr	-0.168343018370337	0.101547851454173	272.560678029171	67.4700316758219	-0.10153142147355	0.168352928167451	280.787336577093
130	20190525_nubxdcrOnly_110hr_disc01_DiscProper	out_of_horz	521	119.452059233573	965.299088913269	804.95687694596	-153.010995687842	-260.660245734377	DcrOnly	110hr	-0.119445092421323	-0.0602832216872154	-18.010995687842	-260.660245734377	0.110018671772624	0.0761386155765649	261.281762991551
131	20190525_nubxdcrOnly_110hr_disc01_DiscProper	out_of_horz	523	100.552216836101	961.353936635658	814.394120208446	-156.956147965453	-251.22300247189	DcrOnly	110hr	0.106233606107655	-0.315766408280889	-21.956147965453	-251.22300247189	-0.159398743334146	0.292550925974854	252.180628527395
132	20190525_nubxdcrOnly_110hr_disc01_DiscProper	out_of_horz	525	83.3304049985206	993.085333114961	1231.83507762548	-125.22475148615	166.217954945145	DcrOnly	110hr	-0.0499372625779549	-0.134657499084116	9.77524851385	166.217954945145	0.0338092499046461	0.139582616662153	166.505147156638
133	20190525_nubxdcrOnly_110hr_disc01_DiscProper	out_of_horz	527	77.9743479098223	993.298191043775	1239.95555633003	-125.011893557336	174.338433649694	DcrOnly	110hr	0.00565335761815449	0.105164518248866	9.98810644266399	174.338433649694	0.00639427172422582	-0.105122070185055	174.624315940647
134	20190525_nubxdcrOnly_110hr_disc01_DiscProper	out_of_horz	529	67.3178416011025	1085.79008235255	1006.10238589274	-32.5200022485647	-59.5147367875935	DcrOnly	110hr	0.257661555289801	0.112619018039677	102.479997751435	-59.5147367875935	0.0298785879370659	0.279606491844283	118.508032782722
135	20190525_nubxdcrOnly_110hr_disc01_DiscProper	out_of_horz	531	50.2047271181609	1088.16567819828	1001.81219531941	-30.1444064028306	-63.8049273609257	DcrOnly	110hr	0.29823463915363	0.273913095159733	104.855593597169	-63.8049273609257	-0.106218187281262	0.39075565303878	122.742674991821
136	20190525_nubxdcrOnly_110hr_disc01_DiscProper	out_of_horz	533	81.0707887114138	937.882019978809	1293.17669953927	-180.428064622302	227.559576858933	DcrOnly	110hr	0.381997322452293	-0.135618223804951	-45.428064622302	227.559576858933	-0.300644814977813	0.271895112526296	232.049714663786
137	20190525_nubxdcrOnly_110hr_disc01_DiscProper	out_of_horz	535	118.316443581576	931.883961642293	1299.62305199392	-186.426122958818	234.00592931358	DcrOnly	110hr	-0.00239470264934242	-0.0921101173101829	-51.426122958818	234.00592931358	0.0407938649208663	0.0826188168427298	239.590110556525
138	20190525_nubxdcrOnly_110hr_disc01_DiscProper	out_of_horz	537	95.68024005353	1111.25398511542	785.788340293501	-7.0560994856894	-279.828782386836	DcrOnly	110hr	0.135900745206505	-0.00962056511856701	127.943900514311	-279.828782386836	-0.0816283703200952	0.109079681791658	307.691061181366
139	20190525_nubxdcrOnly_110hr_disc01_DiscProper	out_of_horz	539	112.727032136977	1112.51452136279	793.605684765333	-5.79556323831684	-272.011437915004	DcrOnly	110hr	-0.119331987674525	-0.309178043506894	129.204436761683	-272.011437915004	0.315044239392328	0.102850926562735	301.137856862089
140	20190525_nubxdcrOnly_110hr_disc01_DiscProper	horz_stripe	550	33.4907006792806	913.96926806976	1078.75052853001	-204.340816531351	13.1334058496745	DcrOnly	110hr	0.22911532630077	0.0272517229709818	-69.340816531351	13.1334058496745	0.203280511089659	0.109149085941763	70.5736153703829
141	20190525_nubxdcrOnly_110hr_disc01_DiscProper	horz_stripe	552	38.2669554554716	915.487713100379	1083.01781864333	-202.822371500731	17.4006959629912	DcrOnly	110hr	0.17910944226676	0.0763983345266566	-67.822371500731	17.4006959629912	0.120205275370049	0.153191349627736	70.0189852538555
142	20190525_nubxdcrOnly_110hr_disc01_DiscProper	horz_stripe	554	31.0511556121968	918.68105711741	1076.43599652226	-199.6290274837	10.8188738419265	DcrOnly	110hr	0.2451929719766	0.067363505770302	-64.6290274837	10.8188738419265	0.209887180983691	0.143543744813567	65.5283085749691
143	20190525_nubxdcrOnly_110hr_disc01_DiscProper	out_of_horz	556	67.1146952847875	797.335679909525	1185.74749287938	-320.974404691586	120.130370199042	DcrOnly	110hr	-0.403624145183085	0.195941599759294	-185.974404691586	120.130370199042	-0.344573819120561	-0.287357693942024	221.399604887969
144	20190525_nubxdcrOnly_110hr_disc01_DiscProper	out_of_horz	558	76.1056992506983	800.235273269624	1178.79800424819	-318.074811331486	113.180881567858	DcrOnly	110hr	-0.164741599264382	0.0923750251203966	-183.074811331486	113.180881567858	-0.156268557017382	-0.106080525460074	215.235448977478
145	20190525_nubxdcrOnly_110hr_disc01_DiscProper	horz_stripe	560	99.7499154016133	1121.53668928429	1028.72608110327	3.22660468317667	-36.8910415770692	DcrOnly	110hr	0.188992909147317	-0.0346254754678946	138.226604683177	-36.8910415770692	0.181112803337272	0.0641513501546013	143.064821639983
146	20190525_nubxdcrOnly_110hr_disc01_DiscProper	horz_stripe	562	81.4116013513181	1119.62665857384	1035.31114555218	1.31657397273375	-30.305977128161	DcrOnly	110hr	0.232833279183293	0.109014368208284	136.316573972734	-30.305977128161	0.164711774875717	0.197396807442238	139.644765706977
147	20190525_nubxdcrOnly_110hr_disc01_DiscProper	horz_stripe	564	87.7242969812816	1125.2995301366	1042.53092174978	6.98944553549381	-23.0862009305536	DcrOnly	110hr	-0.277510367725769	0.0336586805354323	141.989445535494	-23.0862009305536	-0.273879127949205	-0.0559922695062524	143.854006954561
148	20190525_nubxdcrOnly_110hr_disc01_DiscProper	horz_stripe	566	59.6356630998053	1221.17638986832	1099.77323147283	102.86630526721	34.1561087924933	DcrOnly	110hr	0.0602562826791805	0.03396781711337	237.86630526721	34.1561087924933	0.0673796676454457	0.0156400955799487	240.306094282517
149	20190525_nubxdcrOnly_110hr_disc01_DiscProper	horz_stripe	568	55.7634095166115	1223.23283981109	1094.01727837388	104.92275520998	28.400155693542	DcrOnly	110hr	0.0631268373064656	0.0903074561356827	239.92275520998	28.400155693542	0.0824665530170909	0.0730732636160078	241.597800716326
150	20190525_nubxdcrOnly_110hr_disc01_DiscProper	out_of_horz	570	96.90994736888	1077.3172123828	1315.43264455118	-40.992872218312	249.815521870848	DcrOnly	110hr	0.0850657550654739	-0.0754757593825108	94.007127781688	249.815521870848	-0.113720368808946	0.000671310049893965	266.91784324276
151	20190525_nubxdcrOnly_110hr_disc01_DiscProper	out_of_horz	572	85.8322753997962	1083.24984644732	1309.42604985583	-35.0602381537926	243.808927175491	DcrOnly	110hr	0.122297971987593	-0.0377267818722524	99.9397618462074	243.808927175491	-0.113591506219373	-0.0589667172015592	263.497151727188
152	20190525_nubxdcrOnly_110hr_disc01_DiscProper	out_of_horz	578	65.3996497500651	1153.11080820175	1002.94040449509	34.8007236006351	-62.6767181852515	DcrOnly	110hr	-0.0583164938384813	-0.208142952008933	169.800723600635	-62.6767181852515	0.0909028001511712	-0.196114718594202	180.999051759319
153	20190525_nubxdcrOnly_110hr_disc01_DiscProper	out_of_horz	580	70.5186857319249	1153.54605933237	1011.02101484112	35.2359747312594	-54.5961078392194	DcrOnly	110hr	-0.0658794505019746	0.265505270522343	170.235974731259	-54.5961078392194	-0.20800855013466	0.177667086835072	178.776458416352
154	20190525_nubxdcrOnly_110hr_disc01_DiscProper	out_of_horz	588	179.612785976992	665.975032977108	837.387817802108	-452.335051624003	-228.229304878229	DcrOnly	110hr	0.0416088977017206	0.103962863413202	-317.335051624003	-228.229304878229	0.111798984371176	-0.00636902116481498	390.883807025065
155	20190525_nubxdcrOnly_110hr_disc01_DiscProper	out_of_horz	590	153.716744896488	665.36385855002	848.114900642476	-452.946226051091	-217.502222037861	DcrOnly	110hr	-0.011361578262639	-0.403836509311485	-317.946226051091	-217.502222037861	-0.380498772016537	-0.13577074871787	385.223336847002
156	20190525_nubxdcrOnly_110hr_disc01_DiscProper	out_of_horz	598	44.4214759330607	1230.33753977832	923.734749374316	112.027455177214	-141.88237330602	DcrOnly	110hr	0.320613867432268	0.191988676727063	247.027455177214	-141.88237330602	-0.00428120498212997	0.373677100268649	284.873957156984
157	20190525_nubxdcrOnly_110hr_disc01_DiscProper	out_of_horz	600	43.090311090508	1223.79534399228	925.248002297068	105.485259391173	-140.369120383268	DcrOnly	110hr	0.00397556198559925	-0.210028271746501	240.485259391173	-140.369120383268	0.18483273930871	-0.0998225350587829	278.454035599436
158	20190525_nubxdcrOnly_110hr_disc01_DiscProper	out_of_horz	602	41.3542508343416	1223.32809249195	930.820151516564	105.018007890843	-134.796971163772	DcrOnly	110hr	0.0318371179169039	-0.117450584346852	240.018007890843	-134.796971163772	0.116860121990877	-0.0339404438531547	275.27961702025
159	20190525_nubxdcrOnly_110hr_disc01_DiscProper	horz_stripe	621	96.9031412976264	747.751196426532	1064.21228439845	-370.558888174579	-1.40483828188621	DcrOnly	110hr	0.00879142852068644	0.102252689117083	-235.558888174579	-1.40483828188621	0.0100103995391718	0.102140557802351	235.563077260937
160	20190525_nubxdcrOnly_110hr_disc01_DiscProper	horz_stripe	623	56.0405246766789	748.645999665936	1071.01911765192	-369.664084935175	5.40199497158278	DcrOnly	110hr	0.265451966049893	-0.0330141276027786	-234.664084935175	5.40199497158278	0.266689948536982	-0.0207641578319002	234.72625398139
161	20190525_nubxdcrOnly_110hr_disc01_DiscProper	out_of_horz	625	57.6316401067985	1056.22482808541	1160.64169429538	-62.085256515697	95.0245716150398	DcrOnly	110hr	0.245766163515267	-0.170361697517631	72.914743484303	95.0245716150398	-0.228166174905607	-0.193298504233855	119.775744739924
162	20190525_nubxdcrOnly_110hr_disc01_DiscProper	out_of_horz	627	183.921580607422	606.007202966546	1147.31247050811	-512.302881634565	81.6953478277724	DcrOnly	110hr	-0.167584070306734	-0.0524292535837859	-377.302881634565	81.6953478277724	-0.130886463838411	-0.117055460512535	386.046103913052
163	20190525_nubxdcrOnly_110hr_disc01_DiscProper	out_of_horz	628	138.924223582827	605.844717036101	1128.4213522014	-512.46536756501	62.8042295210664	DcrOnly	110hr	-0.0273272600990463	-0.129406152235675	-377.46536756501	62.8042295210664	0.0160472599044832	-0.131282964738467	382.654511219616
164	20190525_nubxdcrOnly_110hr_disc01_DiscProper	out_of_horz	630	123.001676522206	601.30771018554	1138.06399114715	-517.002374415571	72.4468684668095	DcrOnly	110hr	0.0736741695392064	-0.155288619112413	-382.002374415571	72.4468684668095	0.125414566518731	-0.11753137873798	388.811474637492
165	20190525_nubxdcrOnly_110hr_disc01_DiscProper	out_of_horz	633	87.3279431948062	1085.45990558629	737.831829170051	-32.8501790148248	-327.785293510285	DcrOnly	110hr	-0.221717740242317	0.121395917578211	102.149820985175	-327.785293510285	0.113499593421494	-0.225861832623334	343.333343223356
166	20190525_nubxdcrOnly_110hr_disc01_DiscProper	out_of_horz	635	79.1596453214924	1088.51841129938	732.680464461694	-29.7916733017275	-332.936658218643	DcrOnly	110hr	0.134778155321937	-0.0210444670194019	105.208326698273	-332.936658218643	-0.0982123567045519	0.0946697086435399	349.164159661968
167	20190525_nubxdcrOnly_110hr_disc01_DiscProper	horz_stripe	637	50.5773155964148	1164.49466458186	1017.66441571732	46.1845799807516	-47.952706963019	DcrOnly	110hr	0.244371305573005	0.0156746884415636	181.184579980752	-47.952706963019	0.204623956270678	0.134506755835276	187.422821790417
168	20190525_nubxdcrOnly_110hr_disc01_DiscProper	out_of_horz	652	79.9189353229828	1115.84552224571	819.92429909069	-2.4645623554004	-245.692823589647	DcrOnly	110hr	0.09348329181677	-0.281605076743608	132.5354376446	-245.692823589647	0.183994387819295	0.232780176019513	279.160537675186
169	20190525_nubxdcrOnly_110hr_disc01_DiscProper	out_of_horz	654	84.7799772238167	1121.08239939823	812.417716585209	2.77231479712373	-253.199406095128	DcrOnly	110hr	-0.10301673328796	-0.180091902953578	137.772314797124	-253.199406095128	0.207165488005038	0.0113137715372881	288.255355494886
170	20190525_nubxdcrOnly_110hr_disc01_DiscProper	out_of_horz	656	130.922157912843	1119.00359758574	826.823904218844	0.693512984633117	-238.793218461493	DcrOnly	110hr	-0.0306644371158555	-0.0568906304093168	135.693512984633	-238.793218461493	0.0645689825156352	0.00277453219432271	274.654201950942
171	20190525_nubxdcrOnly_110hr_disc01_DiscProper	out_of_horz	660	45.1354016817198	1078.3343851494	944.118691493029	-39.9756994517129	-121.498431187308	DcrOnly	110hr	0.143792626285469	-0.279899630835446	95.0243005482871	-121.498431187308	0.237009020421721	0.206994799341983	154.244891246577
172	20190525_nubxdcrOnly_110hr_disc01_DiscProper	out_of_horz	662	52.3277915637732	1082.15278243436	937.904692051198	-36.15730216675	-127.712430629139	DcrOnly	110hr	-0.0823338281029055	-0.159054464008419	98.84269783325	-127.712430629139	0.174619662070811	-0.0398140099633291	161.494098505666
173	20190525_nubxdcrOnly_110hr_disc01_DiscProper	out_of_horz	678	182.522495479839	1291.71513195836	1270.0438604985	173.405047357253	204.426737818168	DcrOnly	110hr	-0.14418431745666	-0.124999985139656	308.405047357253	204.426737818168	-0.171287611181848	0.0841110452971142	370.005357218524
174	20190525_nubxdcrOnly_110hr_disc01_DiscProper	out_of_horz	682	61.5251820357062	1045.67241433465	1152.89941213618	-72.6376702664654	87.2822894558444	DcrOnly	110hr	-0.223520305547318	0.31177032366339	62.3623297335346	87.2822894558444	0.367381076995686	0.110422850781128	107.271889246195
175	20190525_nubxdcrOnly_110hr_disc01_DiscProper	out_of_horz	684	56.1429162005045	1046.0783457035	1145.41315344654	-72.2317388976085	79.7960307662036	DcrOnly	110hr	-0.00905657164252128	-0.0172240943509253	62.7682611023915	79.7960307662036	-0.0146065865007437	0.0128584037470437	101.524682357833
176	20190525_nubxdcrOnly_110hr_disc01_DiscProper	out_of_horz	686	146.154259668521	1314.78182401412	1216.10251673878	196.471739413013	150.485394058444	DcrOnly	110hr	-0.324516244138965	-0.155790294543045	331.471739413013	150.485394058444	-0.330887091715375	0.141757331803369	364.032097285959
177	20190525_nubxdcrOnly_110hr_disc01_DiscProper	out_of_horz	688	124.806331663001	1312.47153102448	1210.20783630528	194.161446423372	144.590713624941	DcrOnly	110hr	-0.0608946633186252	-0.238169736778867	329.161446423372	144.590713624941	-0.216592813708713	-0.11627784220455	359.518750940888
178	20190525_nubxdcrOnly_110hr_disc01_DiscProper	out_of_horz	690	129.774850787994	1314.26342588652	1200.33746956532	195.953341285412	134.720346884988	DcrOnly	110hr	-0.0621605087907916	0.0855006963890182	330.953341285412	134.720346884988	0.0152258564332005	0.104606267651669	357.322943529785
179	20190525_nubxdcrOnly_110hr_disc01_DiscProper	out_of_horz	692	74.8791841217924	899.849382910726	851.556922538004	-218.460701690385	-214.060200142332	DcrOnly	110hr	0.165283360514391	-0.188476397731742	-83.460701690385	-214.060200142332	-0.249240205876401	0.0268563128435999	229.755213241455
180	20190525_nubxdcrOnly_110hr_disc01_DiscProper	out_of_horz	694	32.146206416257	907.692392949061	859.7813868559	-210.61769165205	-205.835735824437	DcrOnly	110hr	-0.497414586186231	0.154647084791722	-75.61769165205	-205.835735824437	0.479231492553658	0.204142518673086	219.286081257274
181	20190525_nubxdcrOnly_110hr_disc01_DiscProper	out_of_horz	706	58.2282766582599	808.506371044937	918.872800905574	-309.803713556174	-146.744321774762	DcrOnly	110hr	-0.177707365382009	-0.179953352185405	-174.803713556174	-146.744321774762	-0.208013734226139	0.143852017876276	228.232850935539
182	20190525_nubxdcrOnly_110hr_disc01_DiscProper	out_of_horz	708	89.8173525084657	807.647178142065	929.215341518665	-310.662906459046	-136.401781161672	DcrOnly	110hr	-0.413164257193033	0.0183630652060589	-175.662906459046	-136.401781161672	-0.084550394425528	0.404837172685662	222.402568801973
183	20190525_nubxdcrOnly_110hr_disc01_DiscProper	horz_stripe	712	50.9944817454701	917.471186537702	1022.65636150468	-200.838898063409	-42.96076117566	DcrOnly	110hr	0.0270674915427929	0.0403621421886652	-65.838898063409	-42.96076117566	0.0478452790413595	-0.00851944211387349	78.6154405889585
184	20190525_nubxdcrOnly_110hr_disc01_DiscProper	horz_stripe	714	73.7423691888686	918.060154974318	1030.11193470439	-200.249929626793	-35.5051879759505	DcrOnly	110hr	-0.1572479114898	0.0503474395109142	-65.249929626793	-35.5051879759505	-0.0431267525723866	0.159379589489273	74.284397349033
185	20190525_nubxdcrOnly_110hr_disc01_DiscProper	out_of_horz	716	109.664794791926	1067.58453156636	1317.22920030308	-50.7255530347547	251.612077622748	DcrOnly	110hr	0.152819376781121	-0.186709566290297	84.2744469652453	251.612077622748	-0.234446776155882	0.0569994141565928	265.350372181638
186	20190525_nubxdcrOnly_110hr_disc01_DiscProper	out_of_horz	718	117.067661745239	1062.60536377331	1324.80902743244	-55.7047208278013	259.191904752103	DcrOnly	110hr	-0.0505577502631927	0.00117223311367879	79.2952791721987	259.191904752103	0.0425596894384571	0.0273154366073517	271.050151794867
187	20190525_nubxdcrOnly_110hr_disc01_DiscProper	out_of_horz	730	66.1259840821667	1221.21938963428	1245.61839303208	102.909305033165	180.001270351738	DcrOnly	110hr	0.245846828093566	-0.185415065132983	237.909305033165	180.001270351738	-0.111580785006197	-0.287000239859371	298.330847800899
188	20190525_nubxdcrOnly_110hr_disc01_DiscProper	out_of_horz	739	196.916751841527	855.023437189866	1380.24996723944	-263.286647411245	314.632844559104	DcrOnly	110hr	0.0266519986431645	0.30789148259699	-128.286647411245	314.632844559104	-0.234338874815884	-0.201476514357067	339.781239593022
189	20190525_nubxdcrOnly_110hr_disc01_DiscProper	out_of_horz	752	79.015633247382	998.799413442282	774.282955441679	-119.510671158829	-291.334167238658	DcrOnly	110hr	0.585680825801367	0.0401072384949098	15.489328841171	-291.334167238658	-0.58663178312155	0.0222209658361085	291.745636314568
190	20190525_nubxdcrOnly_110hr_disc01_DiscProper	out_of_horz	754	74.9713707804615	990.834522296334	777.467606256286	-127.475562304777	-288.14951642405	DcrOnly	110hr	0.144716032305535	0.0595263936012234	7.52443769522301	-288.14951642405	-0.147625509496023	-0.0518924897019224	288.247742364174
191	20190525_nubxdcrOnly_110hr_disc01_DiscProper	out_of_horz	756	68.0682646557214	1384.5991321317	1156.95705362176	266.289047530591	91.3399309414283	DcrOnly	110hr	-0.208256670434603	0.192709263687622	401.289047530591	91.3399309414283	-0.104334058372439	0.263860010905534	411.553013173751
192	20190525_nubxdcrOnly_110hr_disc01_DiscProper	out_of_horz	758	100.202123345709	1383.66496660421	1166.93861563438	265.354882003096	101.321492954043	DcrOnly	110hr	-0.408530206603168	0.0214169203099401	400.354882003096	101.321492954043	-0.349160461474243	0.213172667867818	412.977089531791
193	20190525_nubxdcrOnly_110hr_disc01_DiscProper	out_of_horz	774	68.1543579631859	1261.3915517195	978.260295808191	143.081467118394	-87.3568268721456	DcrOnly	110hr	0.115365302704761	-0.00594606471178714	278.081467118394	-87.3568268721456	0.0980411667797236	0.0610936851907651	291.479875044382
194	20190525_nubxdcrOnly_110hr_disc01_DiscProper	out_of_horz	776	60.7020092868437	1259.8011610794	972.349427367515	141.491076478289	-93.2676953128213	DcrOnly	110hr	0.219024433971182	0.0890334657523518	276.491076478289	-93.2676953128213	0.120341659593574	0.203510554189546	291.798180873508
195	20190525_nubxdcrOnly_110hr_disc01_DiscProper	out_of_horz	790	64.3328329251859	922.830173972672	886.628066137685	-195.479910628439	-178.989056542652	DcrOnly	110hr	-0.0196121527750334	0.202473133057323	-60.479910628439	-178.989056542652	0.138401271685504	-0.149080830901746	188.930944928703
196	20190525_nubxdcrOnly_110hr_disc01_DiscProper	out_of_horz	792	53.9964143124077	921.831237748119	892.620583210144	-196.478846852992	-172.996539470192	DcrOnly	110hr	0.154306438067617	0.0739596685161311	-61.478846852992	-172.996539470192	-0.0730287641086607	-0.154749180963561	183.595891236801
197	20190525_nubxdcrOnly_110hr_disc01_DiscProper	horz_stripe	794	85.2964777939106	1306.4032742911	1113.26855163816	188.093189689986	47.6514289578188	DcrOnly	110hr	0.217567036862388	0.0197288694539659	323.093189689986	47.6514289578188	0.213999102134064	-0.0439207024627986	326.588223770808
198	20190525_nubxdcrOnly_110hr_disc01_DiscProper	horz_stripe	796	84.2920993618211	1305.69056636342	1106.89083293518	187.380481762313	41.273710254844	DcrOnly	110hr	0.230810306527892	0.149885373243943	322.380481762313	41.273710254844	0.261125935938896	0.0869037875584895	325.011836983673
199	20190525_nubxdcrOnly_110hr_disc01_DiscProper	horz_stripe	798	79.519994226975	579.114450274403	1020.47323122829	-539.195634326708	-45.1438914520485	DcrOnly	110hr	0.0574155380247593	0.167428559982381	-404.195634326708	-45.1438914520485	0.0929395656689915	0.150635665888612	406.708841487623
200	20190525_nubxdcrOnly_110hr_disc01_DiscProper	horz_stripe	800	59.8038584355426	579.267564667706	1027.07947094577	-539.042519933405	-38.5376517345705	DcrOnly	110hr	0.208836091281104	-0.11754848247436	-404.042519933405	-38.5376517345705	0.182849188461614	-0.154907498309551	405.87622314611
201	20190525_nubxdcrOnly_110hr_disc01_DiscProper	horz_stripe	802	75.6850983212304	1305.01329214468	1033.27366823255	186.70320754357	-32.3434544477907	DcrOnly	110hr	0.355930450455381	0.0363785949588898	321.70320754357	-32.3434544477907	0.341565339775614	0.10650355109818	323.324995614997
202	20190525_nubxdcrOnly_110hr_disc01_DiscProper	horz_stripe	804	110.113728244057	1304.66111394596	1026.69035693598	186.351029344854	-38.9267657443543	DcrOnly	110hr	0.161684343015051	0.0613465650846223	321.351029344854	-38.9267657443543	0.142360507078081	0.0981769517165928	323.700134618929
203	20190525_nubxdcrOnly_110hr_disc01_DiscProper	out_of_horz	810	47.3999565029605	829.544299904403	962.613239050177	-288.765784696708	-103.00388363016	DcrOnly	110hr	-0.0486275204062371	-0.153008661159101	-153.765784696708	-103.00388363016	-0.160002020431474	-0.013252908677181	185.077596121978
204	20190525_nubxdcrOnly_110hr_disc01_DiscProper	out_of_horz	812	80.8900525215069	831.77590435738	970.777153838841	-286.534180243731	-94.8399688414958	DcrOnly	110hr	-0.556789825819826	-0.0999657518870316	-151.534180243731	-94.8399688414958	-0.333275114668057	0.457094913152405	178.765845373202
205	20190525_nubxdcrOnly_110hr_disc01_DiscProper	out_of_horz	814	62.9690232032934	830.835769533142	954.999455673356	-287.474315067969	-110.617667006981	DcrOnly	110hr	-0.230359099915376	-0.0204187822584681	-152.474315067969	-110.617667006981	-0.0908991976485622	0.212648953558649	188.373790665033
206	20190525_nubxdcrOnly_110hr_disc01_DiscProper	out_of_horz	819	80.4225445967606	1096.25067277348	1210.53157484807	-22.0594118276313	144.914452167737	DcrOnly	110hr	-0.350748239836664	-0.0917492608681613	112.940588172369	144.914452167737	-0.0033026322197678	0.362534615228385	183.727447333805
207	20190525_nubxdcrOnly_110hr_disc01_DiscProper	horz_stripe	825	106.950510114477	1464.40710040214	1040.26418345496	346.097015801024	-25.3529392253811	DcrOnly	110hr	-0.199826309766053	0.0714330816588632	481.097015801024	-25.3529392253811	-0.206227445847255	0.0500347859925278	481.764579582203
208	20190525_nubxdcrOnly_110hr_disc01_DiscProper	horz_stripe	827	103.835358005806	1464.07488560862	1029.47293069595	345.764801007514	-36.1441919843867	DcrOnly	110hr	-0.179062243049725	0.0623371962487629	480.764801007514	-36.1441919843867	-0.186369872397	0.0348637861524182	482.121557806741
209	20190525_nubxdcrOnly_110hr_disc01_DiscProper	out_of_horz	829	151.592425481423	1362.88183908518	1169.74732739429	244.571754484072	104.13020471395	DcrOnly	110hr	0.246376986925568	0.100680308637524	379.571754484072	104.13020471395	0.263261905768309	-0.0391319972031393	393.596006503986
210	20190525_nubxdcrOnly_110hr_disc01_DiscProper	out_of_horz	831	261.807177200541	1358.52795958845	1180.17534412248	240.217874987341	114.558221442144	DcrOnly	110hr	0.0138563038908725	-0.0416283073919648	375.217874987341	114.558221442144	-0.01175842692706	-0.0422688127351255	392.31624973993
211	20190525_nubxdcrOnly_110hr_disc01_DiscProper	out_of_horz	839	89.5108792858187	1381.63446652258	1014.50828194833	263.32438192147	-51.1088407320073	DcrOnly	110hr	-0.0690171423348737	-0.236657988939475	398.32438192147	-51.1088407320073	-0.00703410173857935	-0.246416093382068	401.589873918767
212	20190525_nubxdcrOnly_110hr_disc01_DiscProper	out_of_horz	841	69.6309518328023	1110.30124032063	1220.09141813728	-8.00884428048334	154.474295456941	DcrOnly	110hr	0.0818968744320732	-0.214519809276925	126.991155719517	154.474295456941	-0.226310183022703	-0.0388528978865364	199.972652099973
213	20190525_nubxdcrOnly_110hr_disc01_DiscProper	out_of_horz	843	63.4244804688143	1115.95886261957	1213.60602903474	-2.35122198153795	147.9889063544	DcrOnly	110hr	-0.0886160190272696	-0.147289381189279	132.648778018462	147.9889063544	-0.13675288977854	0.104142247798771	198.737049172424
214	20190525_nubxdcrOnly_110hr_disc01_DiscProper	out_of_horz	859	76.4564788910283	1394.82548347534	995.089714883193	276.515398874226	-70.527407797144	DcrOnly	110hr	0.0392242053425382	-0.0141532071900647	411.515398874226	-70.527407797144	0.0416985699817631	-0.000284288576115073	417.515315600755
215	20190525_nubxdcrOnly_110hr_disc01_DiscProper	out_of_horz	861	104.972040136539	1396.17746413666	1003.80070745084	277.867379535545	-61.8164152294947	DcrOnly	110hr	-0.166311550498164	-0.0579580274158072	412.867379535545	-61.8164152294947	-0.142043523263728	-0.104126376436817	417.469450710316
216	20190525_nubxdcrOnly_110hr_disc01_DiscProper	out_of_horz	863	32.8869251953413	1192.58615094293	1011.77549717643	74.2760663418239	-53.8416255039101	DcrOnly	110hr	-0.175036539431137	-0.287742319234515	209.276066341824	-53.8416255039101	-0.0144369917071868	-0.336489235615245	216.091167289204
217	20190525_nubxdcrOnly_110hr_disc01_DiscProper	out_of_horz	865	73.8786172947562	908.180828726009	1324.27539878231	-210.129255875102	258.658276101973	DcrOnly	110hr	0.0836011504016815	-0.0834700505152551	-75.129255875102	258.658276101973	-0.0258760253357532	0.115268525601429	269.348304031028
218	20190525_nubxdcrOnly_110hr_disc01_DiscProper	out_of_horz	867	149.82921262634	906.55282435531	1333.09481842762	-211.757260245801	267.477695747284	DcrOnly	110hr	-0.510667519761045	0.158199816117639	-76.757260245801	267.477695747284	0.349071724281347	-0.404916570253428	278.273237525131
219	20190525_nubxdcrOnly_110hr_disc01_DiscProper	out_of_horz	871	73.4414898877798	889.066878616955	985.256307503096	-229.243205984156	-80.360815177241	DcrOnly	110hr	-0.194492336606341	0.109338715915145	-94.243205984156	-80.360815177241	0.0772319734278854	0.209326171505145	123.85331037208
220	20190525_nubxdcrOnly_110hr_disc01_DiscProper	out_of_horz	873	103.792025623275	779.47379383064	1292.18798604775	-338.836290770471	226.570863367418	DcrOnly	110hr	-0.308503923972544	0.0489365145894308	-203.836290770471	226.570863367418	-0.0161638566093643	-0.311942596171364	304.768091443513
221	20190525_nubxdcrOnly_110hr_disc01_DiscProper	out_of_horz	875	85.317333077728	778.701322808041	1281.91351199432	-339.60876179307	216.296389313978	DcrOnly	110hr	-0.319972129489321	0.318333273045757	-204.60876179307	216.296389313978	-0.300086567809223	-0.337144313608336	297.739606758586
222	20190525_nubxdcrOnly_110hr_disc01_DiscProper	out_of_horz	877	122.045264809904	784.67546743432	1301.55716098171	-333.634617166791	235.94003830137	DcrOnly	110hr	-0.413674939896101	0.102673755500351	-198.634617166791	235.94003830137	-0.0306685098542178	-0.425121510241378	308.420837186221
223	20190525_nubxdcrOnly_110hr_disc01_DiscProper	out_of_horz	879	137.293831702515	792.788151932472	1290.63381163221	-325.521932668638	225.016688951871	DcrOnly	110hr	-0.347793575439317	0.0110576798012469	-190.521932668638	225.016688951871	0.0464406833692422	-0.344856356078366	294.84083356051
224	20190525_nubxdcrOnly_110hr_disc01_DiscProper	horz_stripe	881	57.494348793251	1182.12914689119	1109.81644381289	63.8190622900834	44.1993211325487	DcrOnly	110hr	0.151161767964628	0.0367046733240795	198.819062290083	44.1993211325487	0.152475179527041	-0.0307966356314475	203.672775594791
225	20190525_nubxdcrOnly_110hr_disc01_DiscProper	out_of_horz	883	37.8499432606933	1187.9795405393	1119.73715707387	69.6694559381865	54.1200343935336	DcrOnly	110hr	-0.254732065517091	0.286347226343887	204.669455938187	54.1200343935336	-0.079898615068223	0.374832456635789	211.703954419351
226	20190525_nubxdcrOnly_110hr_disc01_DiscProper	out_of_horz	885	70.1851079478119	1274.75303235427	1002.53541148527	156.44294775316	-63.0817111950646	DcrOnly	110hr	0.30886607913783	-0.100637738150338	291.44294775316	-63.0817111950646	0.322836772895884	0.0360919277424175	298.191706930875
227	20190525_nubxdcrOnly_110hr_disc01_DiscProper	out_of_horz	887	66.0189935642417	1272.10384641992	1007.86649383282	153.79376181881	-57.7506288475148	DcrOnly	110hr	0.329086443660458	-0.0948899380457074	288.79376181881	-57.7506288475148	0.340270340028084	0.0389625902703855	294.511412338712
228	20190525_nubxdcrOnly_110hr_disc01_DiscProper	out_of_horz	889	61.5699450243629	1277.08188652529	1011.41737296315	158.77180192418	-54.1997497171833	DcrOnly	110hr	0.118813941488509	-0.154514364912061	293.77180192418	-54.1997497171833	0.166129402900453	-0.101943431118201	298.729785048604
229	20190525_nubxdcrOnly_110hr_disc01_DiscProper	horz_stripe	891	80.6660154103397	881.041742328907	1090.76547044169	-237.268342272204	25.1483477613526	DcrOnly	110hr	-0.181061437586966	0.0133565523717765	-102.268342272204	25.1483477613526	-0.166606995567871	-0.0721370272479137	105.315018996488
230	20190525_nubxdcrOnly_110hr_disc01_DiscProper	horz_stripe	893	59.5368993501917	883.010421279776	1083.12682118867	-235.299663321335	17.5096985083348	DcrOnly	110hr	-0.0232704002731961	0.0587725479910306	-100.299663321335	17.5096985083348	-0.0418073877860992	0.0474116678965788	101.816560559793
231	20190525_nubxdcrOnly_110hr_disc01_DiscProper	out_of_horz	899	99.7228856956283	618.465994534853	1283.28573001441	-499.844090066258	217.668607334076	DcrOnly	110hr	-0.0654782322280639	0.414992857595705	-364.844090066258	217.668607334076	-0.396291348620009	0.13949780557448	424.842126765969
232	20190525_nubxdcrOnly_110hr_disc01_DiscProper	out_of_horz	901	130.405678827923	619.616424600628	1289.90436616944	-498.693660000483	224.287243489104	DcrOnly	110hr	-0.110651663347734	0.273529922657109	-363.693660000483	224.287243489104	-0.294091610425654	0.0239276799474935	427.291289305653
233	20190525_nubxdcrOnly_110hr_disc01_DiscProper	out_of_horz	903	86.3819108987703	815.495623691707	941.505774275212	-302.814460909404	-124.111348405125	DcrOnly	110hr	-0.069825038844469	0.0230163046216156	-167.814460909404	-124.111348405125	0.00155903644941578	0.0735041205199818	208.723070342625
234	20190525_nubxdcrOnly_110hr_disc01_DiscProper	out_of_horz	905	73.4973643693379	816.636611294331	960.074286647911	-301.67347330678	-105.542836032425	DcrOnly	110hr	-0.512715473596052	-0.106063332787031	-166.67347330678	-105.542836032425	-0.315101309533565	0.418136045034327	197.279844236337
235	20190525_nubxdcrOnly_110hr_disc01_DiscProper	out_of_horz	907	95.4829731619108	813.268109016759	950.370701619377	-305.041975584352	-115.24642106096	DcrOnly	110hr	-0.228422517670614	0.111802344974428	-170.041975584352	-115.24642106096	0.0192221328976308	0.25358848658334	205.41667660633
236	20190525_nubxdcrOnly_110hr_disc01_DiscProper	out_of_horz	909	101.418084572452	687.837813249737	911.633048687298	-430.472271351374	-153.984073993039	DcrOnly	110hr	-0.117088545113224	0.110332987210119	-295.472271351374	-153.984073993039	0.0233651497752176	0.159176522261989	333.189072721531
237	20190525_nubxdcrOnly_110hr_disc01_DiscProper	out_of_horz	911	114.262472163095	686.532125126187	922.160070001338	-431.777959474924	-143.457052678999	DcrOnly	110hr	-0.170225631356299	-0.298083698067593	-296.777959474924	-143.457052678999	-0.339338401603911	-0.0517697384695502	329.63173875318
238	20190525_nubxdcrOnly_110hr_disc01_DiscProper	out_of_horz	914	52.0849055706799	1257.87548927858	922.153743017785	139.565404677465	-143.463379662551	DcrOnly	110hr	-0.0960178151812359	-0.372795735624018	274.565404677465	-143.463379662551	0.251195524658753	-0.291713711921542	309.786866651738
239	20190525_nubxdcrOnly_110hr_disc01_DiscProper	horz_stripe	918	36.6083270789748	1170.29965447991	1096.81807336535	51.9895698788032	31.2009506850095	DcrOnly	110hr	0.367887581781901	0.112413159845327	186.989569878803	31.2009506850095	0.384455196638635	-0.013122237358574	189.574783573945
240	20190525_nubxdcrOnly_110hr_disc01_DiscProper	horz_stripe	920	56.1760501166352	1173.58046956843	1089.94842272572	55.2703849673171	24.331300045382	DcrOnly	110hr	0.0422628065716013	0.191605481216492	190.270384967317	24.331300045382	0.0891184323100146	0.17480477760667	191.819789275011
241	20190525_nubxdcrOnly_110hr_disc01_DiscProper	horz_stripe	922	42.1990648192664	1169.44644046162	1092.74932748225	51.1363558605076	27.132204801914	DcrOnly	110hr	0.286158495505208	0.337458195619617	186.136355860508	27.132204801914	0.370583697087206	0.241728032701691	188.10342769456
242	20190525_nubxdcrOnly_110hr_disc01_DiscProper	out_of_horz	924	70.6401994915612	576.068912296783	1217.87971027507	-542.241172304328	152.262587594737	DcrOnly	110hr	0.0522064276804937	-0.346821559567241	-407.241172304328	152.262587594737	0.266937432409635	-0.227497499877171	434.774962481567
243	20190525_nubxdcrOnly_110hr_disc01_DiscProper	out_of_horz	929	116.406119639429	987.803604322651	1267.16633132793	-130.50648027846	201.549208647593	DcrOnly	110hr	0.130898068350827	-0.274348044114814	4.49351972154	201.549208647593	-0.142995051469135	0.268241624031285	201.599293713938
244	20190525_nubxdcrOnly_110hr_disc01_DiscProper	horz_stripe	931	77.9744701661763	1334.91379871365	1104.62077566614	216.603714112539	39.0036529858066	DcrOnly	110hr	-0.117011114437156	-0.258530411012643	351.603714112539	39.0036529858066	-0.170827015498184	-0.226600320159029	353.760451045576
245	20190525_nubxdcrOnly_110hr_disc01_DiscProper	out_of_horz	937	105.853024803903	1157.3917523238	774.71154716937	39.0816677226844	-290.905575510967	DcrOnly	110hr	-0.121790385155353	0.114077765698773	174.081667722684	-290.905575510967	-0.0429672541860008	-0.16124654914394	339.013983340626
246	20190525_nubxdcrOnly_110hr_disc01_DiscProper	out_of_horz	939	77.9632014820657	1164.51160939932	771.898961130846	46.201524798209	-293.718161549491	DcrOnly	110hr	0.501198927888685	0.375988077721867	181.201524798209	-293.718161549491	-0.560886802596926	0.279237165467545	345.114982307649
247	20190525_nubxdcrOnly_110hr_disc01_DiscProper	out_of_horz	947	94.7864748525225	1209.21661350092	844.357268529335	90.9065288998054	-221.259854151002	DcrOnly	110hr	-0.35208517168595	0.117472891147136	225.906528899805	-221.259854151002	-0.124764034179724	-0.349567996319446	316.211452762991
248	20190525_nubxdcrOnly_110hr_disc01_DiscProper	horz_stripe	951	47.734770119184	1039.25004136298	1100.43663353213	-79.060043238127	34.8195108517968	DcrOnly	110hr	0.166249301106428	-0.201997006044438	55.939956761873	34.8195108517968	-0.107843184840354	-0.238351563982244	65.8914038284101
249	20190525_nubxdcrOnly_110hr_disc01_DiscProper	horz_stripe	953	43.3603426748729	1035.36040562821	1105.93514069981	-82.9496789729053	40.3180180194706	DcrOnly	110hr	-0.174566461128002	0.000291390800393796	52.0503210270947	40.3180180194706	-0.0433594257026495	0.169096110132934	65.8390347441544
250	20190525_nubxdcrOnly_110hr_disc01_DiscProper	horz_stripe	960	90.7884277765928	1323.05550563091	1107.6781043926	204.745421029798	42.0609817122606	DcrOnly	110hr	0.275360960032991	-0.0171937517873695	339.745421029798	42.0609817122606	0.262854612379625	-0.0838256295029942	342.339126150246
251	20190525_nubxdcrOnly_110hr_disc01_DiscProper	horz_stripe	962	91.9034591514562	1320.55827087053	1114.02277018332	202.248186269424	48.4056475029877	DcrOnly	110hr	0.233539619843208	0.0178040125470221	337.248186269424	48.4056475029877	0.229119150994902	-0.0486019706046968	340.704337882862
252	20190525_nubxdcrOnly_110hr_disc01_DiscProper	out_of_horz	964	80.1941382856342	1324.51982419415	1119.51351473289	206.20973959304	53.8963920525539	DcrOnly	110hr	-0.0797840976730768	-0.139055080033286	341.20973959304	53.8963920525539	-0.118759745953704	-0.107693733641202	345.440164817922
253	20190525_nubxdcrOnly_110hr_disc01_DiscProper	out_of_horz	966	74.4012621470564	1034.46570383402	773.461066274565	-83.8443807670865	-292.156056405772	DcrOnly	110hr	0.162590739592819	-0.0777792917187429	51.1556192329135	-292.156056405772	-0.126490009526952	0.128396434185225	296.60084064897
254	20190525_nubxdcrOnly_110hr_disc01_DiscProper	out_of_horz	978	134.44476838553	782.173466142198	1367.42951683487	-336.136618458913	301.81239415453	DcrOnly	110hr	0.00177840247943824	0.479156811627093	-201.136618458913	301.81239415453	-0.442922532490513	-0.182795084879794	362.693618017157
255	20190525_nubxdcrOnly_110hr_disc01_DiscProper	out_of_horz	980	137.482873545952	784.507704483791	1363.637107116	-333.80238011732	298.019984435665	DcrOnly	110hr	0.102845369650973	0.419985058484502	-198.80238011732	298.019984435665	-0.427272220770642	-0.0663556234738229	358.243349503303
256	20190525_nubxdcrOnly_110hr_disc01_DiscProper	horz_stripe	984	57.3689961197246	840.050850467406	1027.10478806622	-278.259234133705	-38.512334614112	DcrOnly	110hr	-0.225036935119648	-0.0737907024557988	-143.259234133705	-38.512334614112	-0.231702885267048	0.0489945190392766	148.345569809162
257	20190525_nubxdcrOnly_110hr_disc01_DiscProper	horz_stripe	986	60.8426936681879	838.98772611775	1019.00164629175	-279.322358483361	-46.6154763885825	DcrOnly	110hr	-0.267033415515519	-0.0831481634972786	-144.322358483361	-46.6154763885825	-0.26521860229965	0.088766858055663	151.663923848535
258	20190525_nubxdcrOnly_110hr_disc01_DiscProper	horz_stripe	988	104.184123446077	1363.41826298752	1044.90563058074	245.108178386406	-20.7114920995984	DcrOnly	110hr	-0.0675864153282478	-0.349897406893365	380.108178386406	-20.7114920995984	-0.0291684412819491	-0.355169425655989	380.672028367233
259	20190525_nubxdcrOnly_110hr_disc01_DiscProper	out_of_horz	990	70.4840433761275	1023.00303003796	984.754673200253	-95.3070545631498	-80.8624494800838	DcrOnly	110hr	-0.00967887855845437	0.113668468567216	39.6929454368502	-80.8624494800838	-0.0840048916113414	-0.0771840632639424	90.0792187653283
260	20190525_nubxdcrOnly_110hr_disc01_DiscProper	out_of_horz	992	63.9607894046916	1032.31298374449	976.849609346124	-85.9971008566213	-88.7675133342124	DcrOnly	110hr	0.0386904547281484	0.190771668241778	49.0028991433787	-88.7675133342124	-0.182047620414071	-0.0689162142924023	101.395046959877
261	20190525_nubxdcrOnly_110hr_disc01_DiscProper	out_of_horz	994	71.6818009430142	1024.38164341873	977.309814099151	-93.9284411823839	-88.3073085811858	DcrOnly	110hr	0.0647343930364014	-0.234740662331116	41.0715588176161	-88.3073085811858	0.137812488179538	0.200752181296262	97.3912403276684
262	20190525_nubxdcrOnly_110hr_disc01_DiscProper	out_of_horz	996	113.356951814005	995.687896741363	792.347037075251	-122.622187859747	-273.270085605086	DcrOnly	110hr	0.294675017150872	-0.179336783953592	12.377812140253	-273.270085605086	-0.277255438681929	0.205242465228264	273.550269456987
263	20190525_nubxdcrOnly_110hr_disc01_DiscProper	horz_stripe	998	46.8735450124555	1216.97421206681	1043.44704049314	98.6641274656954	-22.1700821871921	DcrOnly	110hr	0.212835849143843	0.0428976554216536	233.664127465695	-22.1700821871921	0.200970396569667	0.0821596447417249	234.713521145441
264	20190525_nubxdcrOnly_110hr_disc01_DiscProper	horz_stripe	1000	63.0717433919378	1221.13107912864	1038.53413242616	102.820994527533	-27.0829902541775	DcrOnly	110hr	-0.0810099130546351	-0.030507228668792	237.820994527533	-27.0829902541775	-0.0720762906296184	-0.0479406439594243	239.358128750984
265	20190525_nubxdcrOnly_110hr_disc01_DiscProper	horz_stripe	1002	52.4315895619273	1218.51918042696	1048.59710940201	100.209095825853	-17.0200132783218	DcrOnly	110hr	0.124732959124167	-0.0156030765949134	235.209095825853	-17.0200132783218	0.125679876316229	0.00251709758157054	235.824086155782
266	20190525_nubxdcrOnly_110hr_disc01_DiscProper	horz_stripe	1004	75.3264112639245	1324.16508496674	1068.96595435575	205.855000365633	3.34883167541466	DcrOnly	110hr	0.0983535518042354	0.400041018382516	340.855000365633	3.34883167541466	0.106194452213345	0.398031375472005	340.871450766775
267	20190525_nubxdcrOnly_110hr_disc01_DiscProper	horz_stripe	1006	130.238685517009	1321.36222096818	1075.49836640516	203.052136367066	9.88124372482753	DcrOnly	110hr	0.0574351410239688	0.10232708474289	338.052136367066	9.88124372482753	0.063314003366887	0.0987975944751673	338.196519615278
268	20190525_nubxdcrOnly_110hr_disc01_DiscProper	out_of_horz	1012	148.642309377811	1104.43862914692	722.47097294	-13.8714554541946	-343.146149740336	DcrOnly	110hr	0.0511881184515187	0.0704910382380489	121.128544545805	-343.146149740336	-0.0840968016706559	-0.0227362681909575	363.897519070139
269	20190525_nubxdcrOnly_110hr_disc01_DiscProper	out_of_horz	1014	138.27316533116	1104.01310460456	733.044643814051	-14.2969799965492	-332.572478866286	DcrOnly	110hr	-0.0276351420846111	0.0812682916816031	120.703020003451	-332.572478866286	-0.0309224597761629	-0.0800752008569092	353.798915681238
270	20190525_nubxdcrOnly_110hr_disc01_DiscProper	out_of_horz	1016	106.77000536215	1099.33167411288	726.388260061393	-18.9784104882324	-339.228862618944	DcrOnly	110hr	0.197394639823167	0.185181769836461	116.021589511768	-339.228862618944	-0.269455151475244	-0.0255118218505736	358.520892650037
271	20190525_nubxdcrOnly_110hr_disc01_DiscProper	out_of_horz	1018	78.2986687249014	1049.25958746699	1264.23639088751	-69.0504971341163	198.619268207174	DcrOnly	110hr	0.142618389854523	-0.330081108456069	65.9495028658837	198.619268207174	-0.311726772731718	0.179220429768907	209.281988311012
272	20190525_nubxdcrOnly_110hr_disc01_DiscProper	out_of_horz	1020	63.1164507704491	1055.3320159176	1257.10337769056	-62.9780686835122	191.486255010225	DcrOnly	110hr	-0.22238582242844	-0.117191448311497	72.0219313164878	191.486255010225	0.0900327458751142	0.23469851777271	204.582854727364
273	20190525_nubxdcrOnly_110hr_disc01_DiscProper	horz_stripe	1022	44.9172532489352	1037.54312241989	1065.65476923558	-80.766962181222	0.0376465552424179	DcrOnly	110hr	-0.278589744767669	-0.428093931531912	54.233037818778	0.0376465552424179	-0.279183809728351	-0.427706745901591	54.2330508851948
274	20190525_nubxdcrOnly_110hr_disc01_DiscProper	horz_stripe	1024	82.3897345584615	1044.60939297039	1063.98994243231	-73.70069163072	-1.62718024802666	DcrOnly	110hr	0.0826722940539649	0.0637388581292004	61.29930836928	-1.62718024802666	0.0791743768785119	0.068035051889882	61.3209011847645
275	20190525_nubxdcrOnly_110hr_disc01_DiscProper	horz_stripe	1026	37.9247635208009	1036.39062268463	1073.28790696409	-81.919461916485	7.67078428375498	DcrOnly	110hr	-0.193772847477885	0.080472068278501	53.080538083515	7.67078428375498	-0.163062394221768	0.132039107022776	53.6319350272148
276	20190525_nubxdcrOnly_110hr_disc01_DiscProper	out_of_horz	1050	107.769120797616	1295.60711241018	826.500779734018	177.29702780907	-239.116342946318	DcrOnly	110hr	-0.259389290102371	-0.200671588874329	312.29702780907	-239.116342946318	0.126067106769346	-0.302752332760569	393.326911159661
277	20190525_nubxdcrOnly_110hr_disc01_DiscProper	out_of_horz	1052	100.527653358376	1294.68970394326	815.013506199346	176.379619342152	-250.603616480991	DcrOnly	110hr	-0.391140967171056	0.280529853236349	311.379619342152	-250.603616480991	-0.357666186220457	-0.322122886474758	399.699186808048
278	20190525_nubxdcrOnly_110hr_disc01_DiscProper	out_of_horz	1054	61.042093302058	778.755777603721	1163.6014966178	-339.55430699739	97.9843739374621	DcrOnly	110hr	0.0814299993785181	0.282802769701512	-204.55430699739	97.9843739374621	-0.169333190629479	0.240695911682921	226.811379888882
279	20190525_nubxdcrOnly_110hr_disc01_DiscProper	out_of_horz	1056	84.5697743268911	775.011234122536	1168.41272742657	-343.298850478575	102.795604746236	DcrOnly	110hr	-0.032986814778138	0.139640305069221	-208.298850478575	102.795604746236	-0.130898794668309	0.0587626607925149	232.282903946546
280	20190525_nubxdcrOnly_110hr_disc01_DiscProper	out_of_horz	1058	56.7434936588061	831.981238296253	1116.58487871565	-286.328846304858	50.9677560353134	DcrOnly	110hr	-0.165170718337426	-0.371628336186274	-151.328846304858	50.9677560353134	0.0933105786656409	-0.395830926484734	159.68134480657
281	20190525_nubxdcrOnly_110hr_disc01_DiscProper	horz_stripe	1060	57.7615716854674	839.392360974142	1115.25253200237	-278.917723626969	49.6354093220302	DcrOnly	110hr	0.116548344403674	0.378791578990403	-143.917723626969	49.6354093220302	-0.141736479149834	0.370104508720832	152.236608713325
282	20190525_nubxdcrOnly_110hr_disc01_DiscProper	out_of_horz	1062	49.4409519733046	1421.77690383465	946.123270062343	303.46681923354	-119.493852617994	DcrOnly	110hr	-0.127098928283716	0.167923245034851	438.46681923354	-119.493852617994	-0.194723994356625	0.0802179519540665	454.457844450141
283	20190525_nubxdcrOnly_110hr_disc01_DiscProper	out_of_horz	1064	129.717073841155	1421.80141738629	957.79392814515	303.491332785181	-107.823194535187	DcrOnly	110hr	0.0433629800495487	-0.0368505981836265	438.491332785181	-107.823194535187	0.0555076106869137	-0.0125387312395902	451.553418996576
284	20190525_nubxdcrOnly_110hr_disc01_DiscProper	out_of_horz	1066	47.0593983477329	1419.71124924631	951.71466365821	301.401164645202	-113.902459022127	DcrOnly	110hr	0.395980275403639	-0.410686997134227	436.401164645202	-113.902459022127	0.546179356974727	-0.164779544053696	451.02078297455
285	20190525_nubxdcrOnly_110hr_disc01_DiscProper	horz_stripe	1068	95.7449717474578	1415.48833573851	1093.64800682149	297.1782511374	28.0308841411536	DcrOnly	110hr	0.195900105584943	-0.0892904724274664	432.1782511374	28.0308841411536	0.182724643397266	-0.113847900858356	433.086332296364
286	20190525_nubxdcrOnly_110hr_disc01_DiscProper	horz_stripe	1070	107.681679858293	1416.33912629952	1101.41863673155	298.029041698406	35.8015140512111	DcrOnly	110hr	-0.311197232333564	-0.396395320980713	433.029041698406	35.8015140512111	-0.37207226095562	-0.339904693311001	434.506500944001
287	20190525_nubxdcrOnly_110hr_disc01_DiscProper	horz_stripe	1072	106.57435943709	1416.28347790097	1086.18311431297	297.973393299863	20.5659916326379	DcrOnly	110hr	0.10190668782588	0.194839063158827	432.973393299863	20.5659916326379	0.119915703861669	0.184302624841892	433.461554601364
288	20190525_nubxdcrOnly_110hr_disc01_DiscProper	out_of_horz	1074	77.9964741102341	1067.2861329838	971.243207721726	-51.0239516173142	-94.373914958611	DcrOnly	110hr	-0.103384843857319	0.134339172231833	83.9760483826858	-94.373914958611	-0.121415134164742	-0.118295411285028	126.326610524411
289	20190525_nubxdcrOnly_110hr_disc01_DiscProper	out_of_horz	1076	52.437590449998	1068.20724832588	964.44554779153	-50.1028362752327	-101.171574888806	DcrOnly	110hr	0.162241156930507	0.0131021349126636	84.8971637247673	-101.171574888806	-0.0410684147930054	0.157503156310623	132.072767722916
290	20190525_nubxdcrOnly_110hr_disc01_DiscProper	out_of_horz	1078	63.7520265064864	1002.12584270388	1149.45509220875	-116.184241897227	83.83796952841	DcrOnly	110hr	0.120169765073365	-0.073058847923871	18.815758102773	83.83796952841	-0.139865299813562	0.0146991702423487	85.9234420145554
291	20190525_nubxdcrOnly_110hr_disc01_DiscProper	out_of_horz	1080	65.9055494504469	994.825244458281	1147.02350150153	-123.48484014283	81.4063788211954	DcrOnly	110hr	-0.0346007470318723	0.180858193524659	11.51515985717	81.4063788211954	0.0834053693655185	-0.164165898472149	82.2167709127289
292	20190525_nubxdcrOnly_110hr_disc01_DiscProper	horz_stripe	1082	71.580094398179	1198.42799636705	1056.58391716812	80.1179117659344	-9.03320551221759	DcrOnly	110hr	0.386655167408597	0.00373714462734408	215.117911765934	-9.03320551221759	0.384980668611118	0.0361395839692721	215.307488871991
293	20190525_nubxdcrOnly_110hr_disc01_DiscProper	horz_stripe	1084	72.9813448732471	1208.91615677493	1055.31225476858	90.6060721738229	-10.304867911756	DcrOnly	110hr	0.405247253846263	0.013334970158822	225.606072173823	-10.304867911756	0.40234416429292	0.0502228198979905	225.841294063727
294	20190525_nubxdcrOnly_110hr_disc01_DiscProper	horz_stripe	1086	83.3895144515327	1195.2651109505	1061.83660692963	76.9550263493879	-3.78051575070617	DcrOnly	110hr	0.33266352448067	-0.0490777211359181	211.955026349388	-3.78051575070617	0.334202109861405	-0.03718323541573	211.988739073827
295	20190525_nubxdcrOnly_110hr_disc01_DiscProper	out_of_horz	1088	47.1105931383914	1050.11442935713	990.319551591736	-68.1956552439785	-75.2975710886003	DcrOnly	110hr	-0.235940730848282	-0.0303750639749424	66.8043447560215	-75.2975710886003	0.0582621008048336	-0.230643015490413	100.660541872792
296	20190525_nubxdcrOnly_110hr_disc01_DiscProper	out_of_horz	1090	50.2929764362411	1050.56106370784	998.254582711265	-67.7490208932732	-67.3625399690721	DcrOnly	110hr	-0.354226869811473	-0.177914569358923	67.2509791067268	-67.3625399690721	0.178501455118025	-0.353931490273687	95.1861648660048
297	20190525_nubxdcrOnly_110hr_disc01_DiscProper	out_of_horz	1092	131.939327817445	572.622618994132	894.144282706469	-545.687465606979	-171.472839973868	DcrOnly	110hr	-0.111884537488025	-0.169459555175072	-410.687465606979	-171.472839973868	-0.199167107086659	-0.039587296242276	445.047333724613
298	20190525_nubxdcrOnly_110hr_disc01_DiscProper	out_of_horz	1094	128.178904514894	576.843164563114	883.367573886563	-541.466920037997	-182.249548793774	DcrOnly	110hr	-0.254646837864953	0.087213747448465	-406.466920037997	-182.249548793774	-0.104279397890089	0.24814724853261	445.455110107303
299	20190525_nubxdcrOnly_110hr_disc01_DiscProper	out_of_horz	1096	38.6463098515168	1032.53560609806	1263.55781357311	-85.7744785030482	197.940690892778	DcrOnly	110hr	0.127221462332368	-0.109344575444505	49.2255214969518	197.940690892778	-0.16361957377757	0.0370158308561538	203.969774912258
300	20190525_nubxdcrOnly_110hr_disc01_DiscProper	out_of_horz	1098	57.85794614098	1030.27723735947	1269.62327330439	-88.0328472416384	204.006150624049	DcrOnly	110hr	-0.0304564986472486	-0.437125407212348	46.9671527583616	204.006150624049	-0.163752104172589	0.406437533108669	209.342835871375
301	20190525_nubxdcrOnly_110hr_disc01_DiscProper	out_of_horz	1100	25.5553934480944	893.629954645317	943.882340890375	-224.680129955794	-121.734781789961	DcrOnly	110hr	-0.528084959287462	0.0458925941303835	-89.680129955794	-121.734781789961	0.200367537644679	0.490747087897488	151.201464299581
302	20190525_nubxdcrOnly_110hr_disc01_DiscProper	out_of_horz	1102	51.070110549781	897.825282339288	938.649999467798	-220.484802261823	-126.967123212539	DcrOnly	110hr	0.147629111014143	-0.252199398289793	-85.484802261823	-126.967123212539	-0.28920911347788	-0.0419163404640528	153.063064762898
303	20190525_nubxdcrOnly_110hr_disc01_DiscProper	out_of_horz	1104	89.0589156000409	1152.93772978904	1248.31042588676	34.6276451879298	182.693303206425	DcrOnly	110hr	-0.0990941945632475	-0.028526807259856	169.62764518793	182.693303206425	-0.0211088212763213	0.100934908693197	249.299781485016
304	20190525_nubxdcrOnly_110hr_disc01_DiscProper	out_of_horz	1106	68.7712691401967	1154.82414430539	1240.73851165314	36.5140597042785	175.121388972799	DcrOnly	110hr	0.0289700528823095	-0.0266444541850414	171.514059704279	175.121388972799	-0.0272415833538062	-0.0284092773438574	245.121548526451
305	20190525_nubxdcrOnly_110hr_disc01_DiscProper	out_of_horz	1108	65.8521982845299	1161.97880632178	1239.11359104378	43.6687217206741	173.496468363445	DcrOnly	110hr	0.0726536794818404	0.116649802992741	178.668721720674	173.496468363445	0.118733159454716	-0.0691966077665394	249.045250217481
306	20190525_nubxdcrOnly_110hr_disc01_DiscProper	out_of_horz	1114	83.5801171853218	1186.61297921233	825.059471491761	68.3028946112195	-240.557651188576	DcrOnly	110hr	0.0302582278283346	-0.0843604938986408	203.30289461122	-240.557651188576	0.0781363752366568	0.043897154201729	314.960395133523
307	20190525_nubxdcrOnly_110hr_disc01_DiscProper	out_of_horz	1116	101.85549943082	1188.32989480393	833.389781854539	70.0198102028185	-232.227340825797	DcrOnly	110hr	-0.0201452040077624	0.270380446148813	205.019810202819	-232.227340825797	-0.265797363931064	-0.0535086556684344	309.77840532003
308	20190525_nubxdcrOnly_110hr_disc01_DiscProper	horz_stripe	1120	61.0472494100973	761.164735484455	1064.19904105936	-357.145349116656	-1.41808162097504	DcrOnly	110hr	0.197124544041216	0.0592665916380288	-222.145349116656	-1.41808162097504	0.197865113729673	0.0567451453129653	222.149875286134
309	20190525_nubxdcrOnly_110hr_disc01_DiscProper	horz_stripe	1122	66.066889898729	762.21563001525	1070.31568838146	-356.094454585861	4.69856570112256	DcrOnly	110hr	0.0517407389049909	-0.193439252299914	-221.094454585861	4.69856570112256	0.0599120222012247	-0.191066475313029	221.144374489308
310	20190525_nubxdcrOnly_110hr_disc01_DiscProper	horz_stripe	1124	68.6836722022451	765.600957104718	1059.33305405633	-352.709127496393	-6.28406862400789	DcrOnly	110hr	0.0614886864106971	0.0401628323357752	-217.709127496393	-6.28406862400789	0.0637029431602697	0.0365492365236824	217.799801913849
311	20190525_nubxdcrOnly_110hr_disc01_DiscProper	out_of_horz	1126	59.3483498293223	854.732520179082	820.758976392042	-263.577564422029	-244.858146288295	DcrOnly	110hr	0.151321116199733	-0.408975181972702	-128.577564422029	-244.858146288295	-0.422585749496952	0.107610705785422	276.56410084543
312	20190525_nubxdcrOnly_110hr_disc01_DiscProper	out_of_horz	1128	41.3717169405345	847.128370154984	826.242217948509	-271.181714446127	-239.374904731827	DcrOnly	110hr	-0.196147101145608	-0.51003125209666	-136.181714446127	-239.374904731827	-0.33819713428327	0.429218198316073	275.401169868354
313	20190525_nubxdcrOnly_110hr_disc01_DiscProper	out_of_horz	1130	85.0461301928028	845.611825672063	835.436895614794	-272.698258929048	-230.180227065543	DcrOnly	110hr	-0.418525215068039	-0.107743488376719	-137.698258929048	-230.180227065543	0.10298557637284	0.419721319442421	268.223316369096
314	20190525_nubxdcrOnly_110hr_disc01_DiscProper	out_of_horz	1132	64.9305056163616	1038.32250653013	1124.59520703952	-79.9875780709779	58.97808435918	DcrOnly	110hr	0.375960579650011	0.0535010642743873	55.0124219290221	58.97808435918	0.0272444444346273	-0.378769668237457	80.6522225433082
315	20190525_nubxdcrOnly_110hr_disc01_DiscProper	out_of_horz	1134	93.5456434420647	1033.99233311142	1130.13253565211	-84.3177514896947	64.5154129717725	DcrOnly	110hr	0.0443146022781476	0.0481999543991539	50.6822485103053	64.5154129717725	0.0363381700502863	-0.0544661085129771	82.0422380544235
316	20190525_nubxdcrOnly_110hr_disc01_DiscProper	out_of_horz	1140	60.6949420106514	1009.53366451477	913.388802903729	-108.776420086346	-152.228319776608	DcrOnly	110hr	-0.0607465361376357	-0.182662868292973	26.223579913654	-152.228319776608	0.118364159996062	0.151808401395192	154.470506846767
317	20190525_nubxdcrOnly_110hr_disc01_DiscProper	out_of_horz	1142	46.1931213478224	1010.21535398745	906.423761082322	-108.094730613666	-159.193361598015	DcrOnly	110hr	-0.0462688659027623	0.262239974335572	26.905269386334	-159.193361598015	-0.0424816670390199	-0.262880048799895	161.450982956523
318	20190525_nubxdcrOnly_110hr_disc01_DiscProper	horz_stripe	1144	53.4613269828085	755.21186765117	1073.82102113991	-363.098216949941	8.20389845957766	DcrOnly	110hr	0.135242381007466	-0.00310257125729842	-228.098216949941	8.20389845957766	0.135115825601815	0.00662127185026444	228.245702096836
319	20190525_nubxdcrOnly_110hr_disc01_DiscProper	horz_stripe	1146	59.933003553001	753.029106274299	1079.57965740734	-365.280978326812	13.962534727005	DcrOnly	110hr	0.1464153412208	-0.16338671879538	-230.280978326812	13.962534727005	0.165083298460923	-0.144499745995576	230.703882401568
320	20190525_nubxdcrOnly_110hr_disc01_DiscProper	out_of_horz	1160	118.991089043342	1212.13014371244	1283.27995383816	93.8200591113277	217.662831157819	DcrOnly	110hr	-0.0167237514621798	-0.0371481295302353	228.820059111328	217.662831157819	-0.037937066677591	0.0148474362252854	315.809638103951
321	20190525_nubxdcrOnly_110hr_disc01_DiscProper	out_of_horz	1164	121.913359304782	1278.10650478498	893.042606156485	159.796420183871	-172.574516523851	DcrOnly	110hr	0.140042679725676	0.111904024894207	294.796420183871	-172.574516523851	-0.0290215612129954	0.176896048336394	341.594632725203
322	20190525_nubxdcrOnly_110hr_disc01_DiscProper	out_of_horz	1166	85.6868385419061	1278.55745045975	886.385068932609	160.247365858638	-179.232053747728	DcrOnly	110hr	0.340267241967824	0.0743370229932077	295.247365858638	-179.232053747728	0.0910611068407394	0.336178023917123	345.391279764115
323	20190525_nubxdcrOnly_110hr_disc01_DiscProper	out_of_horz	1174	63.1058174765615	930.547530176764	1008.15490993634	-187.762554424347	-57.4622127439933	DcrOnly	110hr	-0.114928571517102	0.114809332072043	-52.762554424347	-57.4622127439933	0.124175306967566	0.104738972790939	78.0114930174915
324	20190525_nubxdcrOnly_110hr_disc01_DiscProper	horz_stripe	1176	73.4797108316595	931.713991831265	1017.08957892777	-186.596092769846	-48.5275437525667	DcrOnly	110hr	-0.308227808545635	-0.122970930366403	-51.596092769846	-48.5275437525667	-0.141615295335858	0.300118876119049	70.831343992415
325	20190525_nubxdcrOnly_110hr_disc01_DiscProper	out_of_horz	1178	60.0658748885601	925.923671807222	984.375244598997	-192.386412793888	-81.2418780813397	DcrOnly	110hr	-0.351679437589779	0.00862180017590995	-57.386412793888	-81.2418780813397	0.125680367937044	0.328568421149912	99.46578872926
326	20190525_nubxdcrOnly_110hr_disc01_DiscProper	out_of_horz	1180	44.3292152672044	926.349187220199	992.92985540708	-191.960897380912	-72.687267273257	DcrOnly	110hr	-0.23074546236701	0.227890431004561	-56.960897380912	-72.687267273257	0.276448714634882	0.169568939146092	92.3470771280428
327	20190525_nubxdcrOnly_110hr_disc01_DiscProper	horz_stripe	1190	97.2720989925609	681.600692808348	1078.38645515039	-436.709391792763	12.7693324700501	DcrOnly	110hr	0.375135843521822	-0.00148852478019105	-301.709391792763	12.7693324700501	0.373920087793057	0.0302139826186923	301.979490938854
328	20190525_nubxdcrOnly_110hr_disc01_DiscProper	horz_stripe	1192	118.612119241757	686.865963104103	1072.23844090536	-431.444121497008	6.62131822502079	DcrOnly	110hr	0.233665769959544	-0.0123285833683152	-296.444121497008	6.62131822502079	0.23398320308195	-0.00188326688683068	296.518058514435
329	20190525_nubxdcrOnly_110hr_disc01_DiscProper	out_of_horz	1208	55.6756072636275	803.59437411027	950.44234318928	-314.715710490841	-115.174779491056	DcrOnly	110hr	-0.526317962814775	-0.267076521981465	-179.715710490841	-115.174779491056	-0.462512314427784	0.366637185208846	213.454834632625
330	20190525_nubxdcrOnly_110hr_disc01_DiscProper	out_of_horz	1210	77.4149282618199	800.94142765571	940.932556388404	-317.368656945401	-124.684566291933	DcrOnly	110hr	-0.0809121854720817	0.286867084520017	-182.368656945401	-124.684566291933	0.237944190714435	0.179505064118358	220.917559527252
331	20190525_nubxdcrOnly_110hr_disc01_DiscProper	horz_stripe	1212	89.8978804937425	1246.29660441824	1094.20588829342	127.986519817125	28.5887656130787	DcrOnly	110hr	0.0740591127078014	0.0889490766864419	262.986519817125	28.5887656130787	0.0914422787570141	0.070957734421005	264.535871149458
332	20190525_nubxdcrOnly_110hr_disc01_DiscProper	horz_stripe	1214	57.9144713918185	1243.49329526861	1105.79856779532	125.183210667497	40.1814451149814	DcrOnly	110hr	-0.0892295631840856	0.0851860031324979	260.183210667497	40.1814451149814	-0.059373902226852	0.108135608427885	263.267642608763
333	20190525_nubxdcrOnly_110hr_disc01_DiscProper	horz_stripe	1216	60.8091479843859	1241.40772995841	1098.34375338499	123.097645357299	32.7266307046523	DcrOnly	110hr	-0.0593823072403877	0.254553751969656	258.097645357299	32.7266307046523	0.00603002976534549	0.261318789596252	260.164230624159
334	20190525_nubxdcrOnly_110hr_disc01_DiscProper	horz_stripe	1222	91.5111070455805	645.856340294839	1057.07326816436	-472.453744306271	-8.54385451597204	DcrOnly	110hr	0.443687228370865	0.0811535996724597	-337.453744306271	-8.54385451597204	0.447225515646134	0.058596941168181	337.561886172465
335	20190525_nubxdcrOnly_110hr_disc01_DiscProper	horz_stripe	1224	90.5569112360479	642.46608139698	1063.15330339315	-475.844003204131	-2.46381928718733	DcrOnly	110hr	-0.0601459973040204	0.42759195245353	-340.844003204131	-2.46381928718733	-0.0539582669424902	0.428416764638454	340.852908049348
336	20190525_nubxdcrOnly_110hr_disc01_DiscProper	out_of_horz	1226	75.327113149588	1250.26829898277	877.184021942586	131.958214381661	-188.43310073775	DcrOnly	110hr	-0.238006044316236	-0.112526376532112	266.958214381661	-188.43310073775	0.0263172115601728	-0.261947450688503	326.762485116465
337	20190525_nubxdcrOnly_110hr_disc01_DiscProper	horz_stripe	1228	29.7482563665912	1169.65018216955	1113.81663281236	51.340097568439	48.1995101320224	DcrOnly	110hr	0.320560636459007	-0.0337957327997379	186.340097568439	48.1995101320224	0.263967992902051	-0.184992356398144	192.47291949462
338	20190525_nubxdcrOnly_110hr_disc01_DiscProper	horz_stripe	1230	45.0242115791753	1160.09603081096	1112.35356000508	41.7859462098497	46.7364373247476	DcrOnly	110hr	-0.41681004543679	-0.150742729548608	176.78594620985	46.7364373247476	-0.436850533322546	0.0749372806057885	182.859414171439
339	20190525_nubxdcrOnly_110hr_disc01_DiscProper	out_of_horz	1232	40.3952004131945	1163.63958590828	1116.63132739331	45.3295013071727	51.0142047129762	DcrOnly	110hr	0.316079549787695	-0.183690655497722	180.329501307173	51.0142047129762	0.173008123556032	-0.322050815702733	187.406451661065
340	20190525_nubxdcrOnly_110hr_disc01_DiscProper	horz_stripe	1234	49.8465468448647	1166.10662707223	1109.53886542413	47.796542471116	43.9217427437939	DcrOnly	110hr	0.337931424002742	0.354501251490722	182.796542471116	43.9217427437939	0.462100061060263	0.162272358105471	187.999189958485
341	20190525_nubxdcrOnly_110hr_disc01_DiscProper	horz_stripe	1238	75.2449722953168	1363.04948848931	1090.08712602267	244.739403888194	24.4700033423351	DcrOnly	110hr	-0.179741522078283	-0.109916321100999	379.739403888194	24.4700033423351	-0.192362189034226	-0.0859383536807434	380.526997634773
342	20190525_nubxdcrOnly_110hr_disc01_DiscProper	horz_stripe	1240	136.216689217467	1356.32250597439	1090.10835806444	238.012421373281	24.491235384108	DcrOnly	110hr	0.0994895323760831	0.211870652106908	373.012421373281	24.491235384108	0.126337987615484	0.197043277383137	373.815579008417
343	20190525_nubxdcrOnly_110hr_disc01_DiscProper	out_of_horz	1242	72.3430861337494	917.865071808626	1196.61594856492	-200.445012792485	130.998825884586	DcrOnly	110hr	-0.238064850395793	0.0155048200290487	-65.445012792485	130.998825884586	0.130567771563713	-0.199668048187461	146.4368194224
344	20190525_nubxdcrOnly_110hr_disc01_DiscProper	out_of_horz	1244	85.4279396935574	918.229499531545	1186.32887741327	-200.080585069566	120.711754732931	DcrOnly	110hr	-0.318246921954486	-0.0231260816821857	-65.080585069566	120.711754732931	0.194222596305737	-0.253166945061425	137.137924308706
345	20190525_nubxdcrOnly_110hr_disc01_DiscProper	horz_stripe	1248	97.9125092546326	864.200219655529	1056.51550153436	-254.109864945582	-9.10162114597915	DcrOnly	110hr	0.0790943186684751	-0.228821027415505	-119.109864945582	-9.10162114597915	0.043408910430062	-0.238181947948186	119.457102906607
346	20190525_nubxdcrOnly_110hr_disc01_DiscProper	out_of_horz	1250	62.9219316859264	1310.15977129701	1153.75073715256	191.849686695902	88.1336144722193	DcrOnly	110hr	0.0889370850966392	-0.231228582930217	326.849686695902	88.1336144722193	-0.0393667068600053	-0.244595022558517	338.523635353792
347	20190525_nubxdcrOnly_110hr_disc01_DiscProper	out_of_horz	1252	104.838064871515	1307.42083922313	1162.09932694599	189.110754622021	96.4822042656579	DcrOnly	110hr	-0.163387307975308	-0.11634632405221	324.110754622021	96.4822042656579	-0.200417340466564	-0.00804792943491606	338.166522591483
348	20190525_nubxdcrOnly_110hr_disc01_DiscProper	out_of_horz	1254	49.3891293422249	1094.65602031744	1000.15187749221	-23.6540642836667	-65.4652451881256	DcrOnly	110hr	-0.0599359688566938	-0.0442978884376568	111.345935716333	-65.4652451881256	0.00956546309532218	-0.0739129569060641	129.165071625758
349	20190525_nubxdcrOnly_110hr_disc01_DiscProper	out_of_horz	1256	73.3503528169303	1095.4755709998	988.592807003286	-22.8345136013099	-77.0243156770506	DcrOnly	110hr	-0.188683166498827	0.035546796906518	112.16548639869	-77.0243156770506	-0.100932207851116	-0.163332793733029	136.065578103254
350	20190525_nubxdcrOnly_110hr_disc01_DiscProper	out_of_horz	1258	42.1819112392146	1092.73871594326	994.434789767869	-25.5713686578556	-71.182332912468	DcrOnly	110hr	0.144673958665651	0.158460732802874	109.428631342144	-71.182332912468	-0.0862162760931718	0.196486925501521	130.543287365825
351	20190525_nubxdcrOnly_110hr_disc01_DiscProper	out_of_horz	1270	71.1273782465789	1143.24281962262	1171.52433942155	24.9327350215067	105.907216741215	DcrOnly	110hr	0.0283074716953042	-0.193928409532634	159.932735021507	105.907216741215	-0.167495727427923	-0.101758155796125	191.819754689996
352	20190525_nubxdcrOnly_110hr_disc01_DiscProper	out_of_horz	1272	52.7067580945533	1143.81518009568	1177.1694502009	25.5050954945732	111.552327520561	DcrOnly	110hr	0.102558831583056	-0.340656350615608	160.505095494573	111.552327520561	-0.283538995661548	-0.214873686359373	195.463059054586
353	20190525_nubxdcrOnly_110hr_disc01_DiscProper	horz_stripe	1274	60.516459040721	1077.94360933827	1046.28103111232	-40.3664752628379	-19.3360915680155	DcrOnly	110hr	0.0280976068169292	0.0817700547361956	94.6335247371621	-19.3360915680155	-0.00623081251680643	0.086238009808782	96.5887593941746
354	20190525_nubxdcrOnly_110hr_disc01_DiscProper	horz_stripe	1276	67.5213040446674	1076.59732224718	1052.95460556364	-41.7127623539268	-12.6625171166995	DcrOnly	110hr	0.0299069803927459	-0.0666362320708617	93.2872376460732	-12.6625171166995	0.0465875927893117	-0.056253098571644	94.142700446533
355	20190525_nubxdcrOnly_110hr_disc01_DiscProper	out_of_horz	1288	91.6169474942695	744.562630193906	1312.02687339268	-373.747454407205	246.409750712346	DcrOnly	110hr	0.0766115199435064	0.0185253453788235	-238.747454407205	246.409750712346	-0.0209354199224672	0.0759882991132775	343.100731902514
356	20190525_nubxdcrOnly_110hr_disc01_DiscProper	out_of_horz	1290	101.071045540142	744.667003364147	1304.96050647159	-373.643081236964	239.34338379125	DcrOnly	110hr	-0.13598895416023	0.299048779722882	-238.643081236964	239.34338379125	-0.298649019294971	-0.136864646938097	337.987833489488
357	20190525_nubxdcrOnly_110hr_disc01_DiscProper	out_of_horz	1292	86.2391440770856	796.308500586166	962.206867148658	-322.001584014945	-103.410255531679	DcrOnly	110hr	-0.265608772400261	0.0521978786619364	-187.001584014945	-103.410255531679	-0.0969948478324002	0.252714538574158	213.689666042197
358	20190525_nubxdcrOnly_110hr_disc01_DiscProper	out_of_horz	1294	71.4856868628018	806.080393031034	965.915572739164	-312.229691570077	-99.7015499411729	DcrOnly	110hr	-0.271852901104357	-0.230159358932549	-177.229691570077	-99.7015499411729	-0.337854431036869	0.112834896073203	203.348869273219
359	20190525_nubxdcrOnly_110hr_disc01_DiscProper	out_of_horz	1296	65.7863559725639	1047.19447925313	1190.67133207893	-71.1156053479849	125.054209398597	DcrOnly	110hr	0.0702145729800646	-0.238692694721698	63.8843946520151	125.054209398597	-0.234552999588639	0.0830010792475039	140.427102684498
360	20190525_nubxdcrOnly_110hr_disc01_DiscProper	out_of_horz	1298	76.4410923889345	1044.19998052712	1198.76670080583	-74.1101040739948	133.149578125491	DcrOnly	110hr	-0.224888682983554	0.0261589658544129	60.8898959260052	133.149578125491	0.166883599707589	0.153000246330805	146.411712580913
361	20190525_nubxdcrOnly_110hr_disc01_DiscProper	horz_stripe	1314	128.481803297338	805.729289217307	1105.85254129287	-312.580795383804	40.2354186125331	DcrOnly	110hr	-0.0494096141386914	0.0824832296368108	-177.580795383804	40.2354186125331	-0.0801365098116611	0.0531312802015797	182.081926066456
362	20190525_nubxdcrOnly_110hr_disc01_DiscProper	horz_stripe	1316	126.743812080788	801.346613211369	1114.34122747078	-316.963471389741	48.7241047904397	DcrOnly	110hr	0.0865444860542047	-0.00211047697722459	-181.963471389741	48.7241047904397	0.0760189243313292	0.0414189005523502	188.373945406032
363	20190525_nubxdcrOnly_110hr_disc01_DiscProper	out_of_horz	1322	63.2348805753605	1354.18177143344	950.847990700277	235.871686832324	-114.76913198006	DcrOnly	110hr	-0.26604892807622	-0.113105630271678	370.871686832324	-114.76913198006	-0.15566137448566	-0.24360716783973	388.223855203811
364	20190525_nubxdcrOnly_110hr_disc01_DiscProper	out_of_horz	1324	69.8339595099909	1358.08738778216	944.665913932815	239.777303181049	-120.951208747522	DcrOnly	110hr	0.124194628575806	-0.148492526113263	374.777303181049	-120.951208747522	0.187568828554347	-0.0478776631983067	393.811150016282
365	20190525_nubxdcrOnly_110hr_disc01_DiscProper	out_of_horz	1330	173.508144584739	1218.11128010468	1271.09449452471	99.8011955035727	205.477371844376	DcrOnly	110hr	-0.127031915925009	0.2053139769785	234.801195503573	205.477371844376	0.18665384477691	0.153138104455761	312.013704426551
366	20190525_nubxdcrOnly_110hr_disc01_DiscProper	out_of_horz	1332	96.4601394250566	1218.81028596391	1262.68751395115	100.500201362798	197.07039127081	DcrOnly	110hr	0.120591746327117	-0.268749456764029	235.500201362798	197.07039127081	-0.243281305885572	-0.166080841760257	307.078302648605
367	20190525_nubxdcrOnly_110hr_disc01_DiscProper	out_of_horz	1334	103.426378909109	918.267991035063	869.867085025477	-200.042093566048	-195.75003765486	DcrOnly	110hr	-0.0584753157583616	-0.204365094622302	-65.042093566048	-195.75003765486	-0.0754588852542427	0.198721944156174	206.273001571543
368	20190525_nubxdcrOnly_110hr_disc01_DiscProper	out_of_horz	1336	78.4598124022222	1048.25394187362	796.864205330092	-70.056142727492	-268.752917350244	DcrOnly	110hr	0.00149503690486299	0.279654973955875	64.943857272508	-268.752917350244	-0.129029797715697	-0.248113786184997	276.488399723567
369	20190525_nubxdcrOnly_110hr_disc01_DiscProper	out_of_horz	1338	89.8468492438337	1045.00120118329	801.713899879617	-73.3088834178229	-263.90322280072	DcrOnly	110hr	0.103924305795453	0.163411253345104	61.6911165821771	-263.90322280072	-0.165595596580465	-0.10040715835061	271.017905072271
370	20190525_nubxdcrOnly_110hr_disc01_DiscProper	out_of_horz	1340	91.4796922240756	1049.04906215971	809.019943972926	-69.2610224414054	-256.597178707411	DcrOnly	110hr	0.0361965066212335	0.0962037260888572	65.7389775585946	-256.597178707411	-0.0779952881790578	-0.0669483310234586	264.884362111191
371	20190525_nubxdcrOnly_110hr_disc01_DiscProper	out_of_horz	1342	109.079973340626	762.009084653107	798.918419461458	-356.300999948004	-266.698703218879	DcrOnly	110hr	-0.123636785231914	-0.0712756064265419	-221.300999948004	-266.698703218879	-0.0472464888420474	0.13466267495506	346.557831936631
372	20190525_nubxdcrOnly_110hr_disc01_DiscProper	out_of_horz	1344	119.496238838219	762.678174324551	789.822584589849	-355.63191027656	-275.794538090487	DcrOnly	110hr	-0.250934982914861	-0.268813336189447	-220.63191027656	-275.794538090487	-0.207168626478812	0.30382583097338	353.187014303795
373	20190525_nubxdcrOnly_110hr_disc01_DiscProper	out_of_horz	1346	99.8296463944495	1350.82403861271	832.595738777749	232.513954011596	-233.021383902588	DcrOnly	110hr	-0.161625538428517	0.136030854497876	367.513954011596	-233.021383902588	-0.191973138556162	-0.0881675797593827	435.161431826299
374	20190525_nubxdcrOnly_110hr_disc01_DiscProper	out_of_horz	1356	74.7434639508351	1352.8007603347	919.212944367827	234.490675733587	-146.40417831251	DcrOnly	110hr	-0.245944532332448	0.278376753567857	369.490675733587	-146.40417831251	-0.369865988417117	0.0343726711710802	397.438728461915
375	20190525_nubxdcrOnly_110hr_disc01_DiscProper	out_of_horz	1358	88.9301042824585	1352.28403053571	909.091000034221	233.973945934604	-156.526122646116	DcrOnly	110hr	-0.228298176843253	-0.220808853464003	368.973945934604	-156.526122646116	0.000110184931302326	-0.317610760487301	400.801945914911
376	20190525_nubxdcrOnly_110hr_disc01_DiscProper	out_of_horz	1368	69.8072596303433	1246.63075828309	1120.00453685568	128.320673681982	54.3874141753397	DcrOnly	110hr	-0.0731606160356393	-0.0818438752696263	263.320673681982	54.3874141753397	-0.0995993630356457	-0.0461612666719409	268.878723607899
377	20190525_nubxdcrOnly_110hr_disc01_DiscProper	out_of_horz	1370	89.4324853183544	734.983451192156	976.760787492597	-383.326633408955	-88.8563351877397	DcrOnly	110hr	-0.0474560139390405	0.00258033544294571	-248.326633408955	-88.8563351877397	-0.0350462119631464	0.0321013148798416	263.745265669777
378	20190525_nubxdcrOnly_110hr_disc01_DiscProper	out_of_horz	1372	133.964029552206	749.173851329619	972.317207098763	-369.136233271492	-93.2999155815741	DcrOnly	110hr	-0.253660413588262	0.133315077008768	-234.136233271492	-93.2999155815741	-0.0924525894532075	0.271236122009991	252.040968848502
379	20190525_nubxdcrOnly_110hr_disc01_DiscProper	out_of_horz	1374	88.9299815280856	732.976330659566	968.293084816422	-385.333753941545	-97.3240378639148	DcrOnly	110hr	0.00251409904106451	0.122256368829343	-250.333753941545	-97.3240378639148	0.0844331813593358	0.0884532548799995	268.586963027997
380	20190525_nubxdcrOnly_110hr_disc01_DiscProper	horz_stripe	1382	105.118967874348	1179.49123083275	1063.41894964705	61.1811462316405	-2.19817303328523	DcrOnly	110hr	-0.0140717896338458	-0.15506949290106	196.18114623164	-2.19817303328523	-0.0105936436407804	-0.155345864465403	196.193460903886
381	20190525_nubxdcrOnly_110hr_disc01_DiscProper	horz_stripe	1384	93.8189254663023	1182.0454972145	1054.55171533402	63.7354126133855	-11.0654073463163	DcrOnly	110hr	0.0573920595310997	-0.238980342884222	198.735412613386	-11.0654073463163	0.0835674792765488	-0.231131843737822	199.04323014449
382	20190525_nubxdcrOnly_110hr_disc01_DiscProper	out_of_horz	1396	71.5971220910675	741.435393571511	1167.41435799878	-376.8746910296	101.797235318442	DcrOnly	110hr	-0.112919216276741	-0.1450754341314	-241.8746910296	101.797235318442	0.0248037559504662	-0.182160381762109	262.423404594832
383	20190525_nubxdcrOnly_110hr_disc01_DiscProper	out_of_horz	1398	89.8568151941128	736.611659432055	1176.17013436239	-381.698425169056	110.553011682056	DcrOnly	110hr	-0.179952046428822	-0.237651318697151	-246.698425169056	110.553011682056	0.057613518484339	-0.292474906240297	270.336977442719
384	20190525_nubxdcrOnly_110hr_disc01_DiscProper	out_of_horz	1402	110.830248860347	609.844781470231	1272.80036230163	-508.46530313088	207.183239621298	DcrOnly	110hr	-0.393247265837442	0.380104029201307	-373.46530313088	207.183239621298	-0.530644777179238	-0.132433400455055	427.084567062094
385	20190525_nubxdcrOnly_110hr_disc01_DiscProper	out_of_horz	1414	55.9864711832936	1199.38247477073	1171.09959967677	81.072390169621	105.48247699643	DcrOnly	110hr	0.0251568396383778	0.284923363244366	216.072390169621	105.48247699643	0.240123460311661	0.155418510194334	240.445068044481
386	20190525_nubxdcrOnly_110hr_disc01_DiscProper	out_of_horz	1416	60.2016027033758	1197.76587096828	1164.40710146929	79.4557863671721	98.7899787889576	DcrOnly	110hr	-0.0221909352895044	0.356706103487407	214.455786367172	98.7899787889576	0.256685216777914	0.248685305882489	236.115955021013
387	20190525_nubxdcrOnly_110hr_disc01_DiscProper	horz_stripe	1425	41.6568055542706	984.448826126672	1083.48367550899	-133.861258474439	17.8665528286497	DcrOnly	110hr	-0.0382548922498262	-0.109387302371013	1.13874152556102	17.8665528286497	0.0240579557242761	0.113358870263522	17.9028054293445
388	20190525_nubxdcrOnly_110hr_disc01_DiscProper	horz_stripe	1427	45.6646770623326	985.852054147464	1089.61025038221	-132.458030453647	23.9931277018738	DcrOnly	110hr	0.0259203499983262	0.307078202938527	2.54196954635299	23.9931277018738	0.0390000882457724	-0.305692460457913	24.127407363681
389	20190525_nubxdcrOnly_110hr_disc01_DiscProper	horz_stripe	1439	73.4922482799595	796.612774087882	1028.40045777807	-321.697310513229	-37.216664902269	DcrOnly	110hr	-0.184185393728023	-0.174055278949224	-186.697310513229	-37.216664902269	-0.236847802281581	-0.0901255676665836	190.37060145758
390	20190525_nubxdcrOnly_110hr_disc01_DiscProper	horz_stripe	1441	112.254415321138	794.171172558117	1019.08196740362	-324.138912042994	-46.5351552767202	DcrOnly	110hr	-0.280311211659666	0.00862747861407076	-189.138912042994	-46.5351552767202	-0.244308442059397	0.137703282124489	194.779487434986
391	20190525_nubxdcrOnly_110hr_disc01_DiscProper	out_of_horz	1443	72.6599657812526	798.430530060026	1011.98968859699	-319.879554541085	-53.6274340833469	DcrOnly	110hr	-0.0333158302357717	0.191271425102439	-184.879554541085	-53.6274340833469	0.0742066717907907	0.179410346598937	192.500263308063
392	20190525_nubxdcrOnly_110hr_disc01_DiscProper	out_of_horz	1445	113.149798950784	691.103965634499	1180.68516968957	-427.206118966612	115.068047009235	DcrOnly	110hr	0.0221530864297202	0.435843875615659	-292.206118966612	115.068047009235	-0.28097381286231	0.333922685116864	314.046288632821
393	20190525_nubxdcrOnly_110hr_disc01_DiscProper	out_of_horz	1447	129.406920403468	689.15627100977	1187.41208768817	-429.153813591341	121.794965007836	DcrOnly	110hr	0.0870948811401195	0.310853467994444	-294.153813591341	121.794965007836	-0.158143578531404	0.281435615113415	318.371606069997
394	20190525_nubxdcrOnly_110hr_disc01_DiscProper	out_of_horz	1449	134.991662655235	694.692816841876	1197.86670084984	-423.617267759235	132.249578169504	DcrOnly	110hr	-0.105338062431985	0.0924781421508371	-288.617267759235	132.249578169504	-0.138823329733725	-0.0194009611678548	317.474216551231
395	20190525_nubxdcrOnly_110hr_disc01_DiscProper	out_of_horz	1451	91.7922126379807	1204.5547091167	1248.80404402473	86.2446245155857	183.186921344395	DcrOnly	110hr	0.0688763819858618	0.095077911567561	221.244624515586	183.186921344395	0.106257828467755	-0.0499303430073176	287.239676974961
396	20190525_nubxdcrOnly_110hr_disc01_DiscProper	out_of_horz	1453	67.3886031132117	1208.66106637666	1243.8237326614	90.3509817755482	178.206609981059	DcrOnly	110hr	0.0803689597592809	0.248481708034313	225.350981775548	178.206609981059	0.260315678706507	-0.02093027329036	287.29890502427
397	20190525_nubxdcrOnly_110hr_disc01_DiscProper	out_of_horz	1455	83.2421243622124	1241.01910482409	1205.35288749333	122.709020222981	139.735764812989	DcrOnly	110hr	-0.135628876839804	-0.20321916335975	257.709020222981	139.735764812989	-0.244306027087413	0.00279028998993447	293.155288323714
398	20190525_nubxdcrOnly_110hr_disc01_DiscProper	out_of_horz	1457	85.8134668515857	1428.24111398493	960.053106817378	309.931029383819	-105.564015862959	DcrOnly	110hr	-0.178104832371435	-0.0143664612363133	444.931029383819	-105.564015862959	-0.152667836012858	-0.0928453465159262	457.282606659886
399	20190525_nubxdcrOnly_110hr_disc01_DiscProper	out_of_horz	1471	95.8865273598154	1083.70696267306	846.812744170638	-34.6031219280512	-218.804378509698	DcrOnly	110hr	-0.179728866168323	-0.00227912421564805	100.396878071949	-218.804378509698	0.118939623591011	-0.134762849782015	240.738217118946
400	20190525_nubxdcrOnly_110hr_disc01_DiscProper	out_of_horz	1473	93.4950745839925	1082.66089341659	856.617132383157	-35.6491911845255	-208.99999029718	DcrOnly	110hr	-0.15873240105161	-0.0324183699073559	99.3508088154745	-208.99999029718	0.125357623209359	-0.102627443475708	231.412141333402
401	20190525_nubxdcrOnly_110hr_disc01_DiscProper	horz_stripe	1483	90.7588662150024	1270.39673858074	1070.80720737821	152.086653979632	5.19008469787809	DcrOnly	110hr	-0.0672279011596807	-0.139251063585944	287.086653979632	5.19008469787809	-0.0722172158805086	-0.136730110563184	287.133564517268
402	20190525_nubxdcrOnly_110hr_disc01_DiscProper	horz_stripe	1485	108.083757553097	1271.42269802422	1061.03334303394	153.112613423111	-4.58377964639953	DcrOnly	110hr	-0.163459052976232	0.00830569610441195	288.112613423111	-4.58377964639953	-0.163640540146243	0.00310164606478915	288.149074351006
403	20190525_nubxdcrOnly_110hr_disc01_DiscProper	horz_stripe	1487	89.6264123611282	496.074109197072	1048.07603980488	-622.235975404039	-17.5410828754545	DcrOnly	110hr	-0.0497902640517664	0.19542796892075	-487.235975404039	-17.5410828754545	-0.0356082948436873	0.198502420058697	487.551623232216
404	20190525_nubxdcrOnly_110hr_disc01_DiscProper	horz_stripe	1490	104.852728590228	493.833954714454	1055.88471301731	-624.476129886657	-9.73240966302888	DcrOnly	110hr	-0.00839398786927176	0.0395336892373654	-489.476129886657	-9.73240966302888	-0.00681585286546344	0.0398361113411239	489.572876624787
405	20190525_nubxdcrOnly_110hr_disc01_DiscProper	out_of_horz	1493	91.2905585360118	842.592357739174	952.596560549551	-275.717726861937	-113.020562130786	DcrOnly	110hr	-0.106526486869833	-0.208715135457088	-140.717726861937	-113.020562130786	-0.226782230898965	0.058989150885464	180.485805861706
406	20190525_nubxdcrOnly_110hr_disc01_DiscProper	out_of_horz	1495	74.8935020157412	841.129754735888	961.263621156578	-277.180329865223	-104.353501523758	DcrOnly	110hr	-0.0311299703290594	-0.322722930565235	-142.180329865223	-104.353501523758	-0.31721033318381	-0.0670579561776088	176.365811541956
407	20190525_nubxdcrOnly_110hr_disc01_DiscProper	out_of_horz	1505	86.7040903124473	1215.09497831993	981.974096618333	96.7848937188151	-83.6430260620035	DcrOnly	110hr	0.065819124733125	-0.170870389458767	231.784893718815	-83.6430260620035	0.159765020273376	-0.0894649957887053	246.415082259693
408	20190525_nubxdcrOnly_110hr_disc01_DiscProper	out_of_horz	1507	39.2924624400394	1217.03233607631	976.242312968136	98.7222514751988	-89.3748097122007	DcrOnly	110hr	0.460125881204678	-0.190653196360349	233.722251475199	-89.3748097122007	0.469935596919918	0.16500000783127	250.227791113873
409	20190525_nubxdcrOnly_110hr_disc01_DiscProper	out_of_horz	1538	66.4752755753753	1187.6313682503	1009.73283055819	69.3212836491934	-55.8842921221461	DcrOnly	110hr	0.0146295102813224	0.0141450832824891	204.321283649193	-55.8842921221461	0.00539388937800306	0.0196217203506149	211.825968799974
410	20190525_nubxdcrOnly_110hr_disc01_DiscProper	out_of_horz	1540	44.0522909478962	1187.32280865999	1003.91320016889	69.0127240588781	-61.7039225114504	DcrOnly	110hr	0.215877176065772	-0.0361634391132918	204.012724058878	-61.7039225114504	0.199733771675918	0.0895386504630555	213.139779560792
411	20190525_nubxdcrOnly_110hr_disc01_DiscProper	horz_stripe	1560	47.4796195380927	1065.77057740664	1099.35054060519	-52.5395071944699	33.7334179248535	DcrOnly	110hr	-0.0339137481638713	-0.0123639692550897	82.4604928055301	33.7334179248535	-0.032855656733097	0.0149504471806091	89.093638148993
412	20190525_nubxdcrOnly_110hr_disc01_DiscProper	horz_stripe	1562	52.8615069552914	1064.65268049867	1105.83174812753	-53.6574041024364	40.2146254471907	DcrOnly	110hr	-0.077783238022119	-0.050527722032193	81.3425958975636	40.2146254471907	-0.0873758678360256	0.0311245968788284	90.7404761240108
413	20190525_nubxdcrOnly_110hr_disc01_DiscProper	out_of_horz	1572	62.5007084491866	708.33793792209	842.427112358138	-409.972146679021	-223.190010322198	DcrOnly	110hr	-0.421399640081052	0.139740361799832	-274.972146679021	-223.190010322198	0.0500834391321816	0.441131130732213	354.151750181884
414	20190525_nubxdcrOnly_110hr_disc01_DiscProper	out_of_horz	1574	74.3257713829365	704.76697731883	852.512436146967	-413.543107282281	-213.104686533369	DcrOnly	110hr	-0.170195421080051	-0.531170590564763	-278.543107282281	-213.104686533369	-0.557195551784221	0.0253336675081265	350.713373051205
415	20190525_nubxdcrOnly_110hr_disc01_DiscProper	out_of_horz	1576	126.442641936623	1141.60757639603	851.538003099843	23.2974917949173	-214.079119580494	DcrOnly	110hr	-0.0886527917938266	0.117757864170924	158.297491794917	-214.079119580494	-0.0866116760186248	-0.119267135641727	266.247939614415
416	20190525_nubxdcrOnly_110hr_disc01_DiscProper	out_of_horz	1578	109.117984048838	1144.61599627651	843.541506239032	26.3059116753966	-222.075616441305	DcrOnly	110hr	0.0227378819972161	0.124973777395558	161.305911675397	-222.075616441305	-0.12587935929646	-0.0170247824463761	274.476185777959
417	20190525_nubxdcrOnly_110hr_disc01_DiscProper	out_of_horz	1580	73.2860484961006	1215.14196452642	853.554283685356	96.8318799253125	-212.062838994981	DcrOnly	110hr	0.243126823376092	0.389007729947132	231.831879925313	-212.062838994981	-0.365855018070074	0.276744958321766	314.192088112218
418	20190525_nubxdcrOnly_110hr_disc01_DiscProper	out_of_horz	1582	81.8725313223623	1225.87048284495	870.789744715199	107.560398243841	-194.827377965138	DcrOnly	110hr	-0.320642758885512	0.26583170045714	242.560398243841	-194.827377965138	-0.328735321621614	-0.255756446862989	311.116142302166
419	20190525_nubxdcrOnly_110hr_disc01_DiscProper	out_of_horz	1584	131.739748918155	1212.95821475449	859.467396922544	94.6481301533795	-206.149725757793	DcrOnly	110hr	0.128978958406431	0.0907805179232233	229.648130153379	-206.149725757793	-0.0763852982436248	0.137992609795775	308.603261669343
420	20190525_nubxdcrOnly_110hr_disc01_DiscProper	out_of_horz	1597	89.6395421933939	1047.67870752864	769.641411690213	-70.6313770724673	-295.975710990124	DcrOnly	110hr	0.200305569470103	-0.0771576566101266	64.3686229275327	-295.975710990124	-0.150168682611667	0.153378590086703	302.89427382124
421	20190525_nubxdcrOnly_110hr_disc01_DiscProper	out_of_horz	1599	72.8476198665409	1049.25717091013	775.268248508135	-69.0529136909795	-290.348874172202	DcrOnly	110hr	0.0493436183061624	-0.425979793347885	65.9470863090205	-290.348874172202	0.13951082280112	0.405500070690013	297.743995616561
422	20190525_nubxdcrOnly_110hr_disc01_DiscProper	out_of_horz	1601	76.9965348964797	1051.31486645548	764.496335259197	-66.9952181456288	-301.12078742114	DcrOnly	110hr	0.169888827705136	0.0499548437587408	68.0047818543712	-301.12078742114	-0.174868588207911	0.0279047854705547	308.704355285422
423	20190525_nubxdcrOnly_110hr_disc01_DiscProper	out_of_horz	1603	22.6533280858673	1059.45185030652	775.190611143836	-58.8582342945874	-290.4265115365	DcrOnly	110hr	-0.450916895230549	0.422675887214821	76.1417657054126	-290.4265115365	0.185542556327523	-0.589537879892923	300.241781049871
424	20190525_nubxdcrOnly_110hr_disc01_DiscProper	out_of_horz	1605	79.2675129690204	650.250677474141	1011.86698270317	-468.05940712697	-53.7501399771671	DcrOnly	110hr	0.177892440315456	0.19237923033757	-333.05940712697	-53.7501399771671	0.229378761678988	0.126652565221862	337.368709609136
425	20190525_nubxdcrOnly_110hr_disc01_DiscProper	out_of_horz	1607	72.2858108807269	643.825418061075	1014.51295982311	-474.484666540036	-51.1041628572261	DcrOnly	110hr	0.0744575040004797	0.198344020221953	-339.484666540036	-51.1041628572261	0.129549812564443	0.167633875825579	343.309589550215
426	20190525_nubxdcrOnly_110hr_disc01_DiscProper	horz_stripe	1609	65.6920743877761	642.986852232307	1021.16346896116	-475.323232368804	-44.4536537191776	DcrOnly	110hr	0.200472859487667	-0.203884548786536	-340.323232368804	-44.4536537191776	0.141376641142259	-0.248537566505316	343.214262260378
427	20190525_nubxdcrOnly_110hr_disc01_DiscProper	out_of_horz	1611	85.3591658180587	1222.30131179493	791.618585609583	103.991227193819	-273.998537070754	DcrOnly	110hr	0.0395161273334761	0.287656383622495	238.991227193819	-273.998537070754	-0.290357907169405	0.0000714311609168808	363.582184646774
428	20190525_nubxdcrOnly_110hr_disc01_DiscProper	out_of_horz	1613	77.0707955603012	1219.33783925036	800.154008422115	101.02775464925	-265.463114258222	DcrOnly	110hr	0.209598350884774	-0.0623043754495841	236.02775464925	-265.463114258222	0.0373559814837358	0.21544798569763	355.217913394638
429	20190525_nubxdcrOnly_110hr_disc01_DiscProper	out_of_horz	1615	74.1917300566623	1218.30676862591	794.27612833084	99.9966840248028	-271.340994349496	DcrOnly	110hr	0.178383966842692	0.356119422153442	234.996684024803	-271.340994349496	-0.377945748272329	0.125693650692091	358.955953728624
430	20190525_nubxdcrOnly_110hr_disc01_DiscProper	out_of_horz	1617	95.0237284377563	1224.2994874098	805.893576397318	105.989402808686	-259.723546283019	DcrOnly	110hr	-0.0364235243925674	-0.0430170692820607	240.989402808686	-259.723546283019	0.0456185580055372	-0.033107227976516	354.305253644248
431	20190525_nubxdcrOnly_110hr_disc01_DiscProper	out_of_horz	1621	48.336348481821	922.104541941556	980.026160294066	-196.205542659555	-85.5909623862703	DcrOnly	110hr	-0.278452194919352	-0.139346416784147	-61.205542659555	-85.5909623862703	-0.0418353415941619	0.308549595559103	105.223245029122
432	20190525_nubxdcrOnly_110hr_disc01_DiscProper	out_of_horz	1623	41.0671532456309	922.319434906146	972.669888335739	-195.990649694965	-92.9472343445982	DcrOnly	110hr	-0.185137624576393	-0.0870134784822669	-60.990649694965	-92.9472343445982	-0.00613240220858513	0.204474152680786	111.171254029644
433	20190525_nubxdcrOnly_110hr_disc01_DiscProper	horz_stripe	1631	92.3041223863257	1403.13651834683	1063.16265907485	284.826433745716	-2.45446360548726	DcrOnly	110hr	0.00821162169367147	-0.0881348925038143	419.826433745716	-2.45446360548726	0.00924156475814051	-0.0880328545959971	419.833608544191
434	20190525_nubxdcrOnly_110hr_disc01_DiscProper	horz_stripe	1633	104.834489592966	1401.14840668711	1072.71160540565	282.838322085999	7.09448272531267	DcrOnly	110hr	-0.264421299341996	0.234756111696521	417.838322085999	7.09448272531267	-0.256299327778242	0.243597434520563	417.89854640664
435	20190525_nubxdcrOnly_110hr_disc01_DiscProper	out_of_horz	1657	135.541458848744	698.329402360004	1120.49296120696	-419.980682241107	54.8758385266194	DcrOnly	110hr	-0.140325062495279	-0.135324283411712	-284.980682241107	54.8758385266194	-0.0800381026983795	-0.177757382298573	290.216034885405
436	20190525_nubxdcrOnly_110hr_disc01_DiscProper	horz_stripe	1659	97.5823420076	696.599333552799	1103.68839878976	-421.710751048312	38.071276109423	DcrOnly	110hr	-0.0371344757160169	0.502877369182486	-286.710751048312	38.071276109423	-0.167084156190165	0.475759921045082	289.227379117688
437	20190525_nubxdcrOnly_110hr_disc01_DiscProper	horz_stripe	1661	97.6283673321367	695.903041276636	1110.78543590703	-422.407043324475	45.1683132266946	DcrOnly	110hr	0.195393097461285	0.234210677886316	-287.407043324475	45.1683132266946	0.114132089491706	0.28285503410712	290.934674922501
438	20190525_nubxdcrOnly_110hr_disc01_DiscProper	horz_stripe	1665	120.87759122633	826.433365501377	1082.0323658177	-291.876719099734	16.4152431373636	DcrOnly	110hr	-0.197522669537319	0.208280976690678	-156.876719099734	16.4152431373636	-0.236360199747665	0.162880404615213	157.733208940779
439	20190525_nubxdcrOnly_110hr_disc01_DiscProper	horz_stripe	1667	96.3592564299697	821.608806762461	1064.84669717984	-296.70127783865	-0.770425500495776	DcrOnly	110hr	-0.162952727427158	0.164155391452418	-161.70127783865	-0.770425500495776	-0.161381128661494	0.16570067963285	161.703113173816
440	20190525_nubxdcrOnly_110hr_disc01_DiscProper	horz_stripe	1669	78.8379508716968	820.675428094974	1073.4101391369	-297.634656506137	7.79301645656619	DcrOnly	110hr	0.010079826563562	0.045576316050851	-162.634656506137	7.79301645656619	0.00567586080881864	0.0463312863235791	162.821259675638
441	20190525_nubxdcrOnly_110hr_disc01_DiscProper	out_of_horz	1671	74.9767945147836	1187.10199819549	1234.33986309579	68.7919135943789	168.722740415451	DcrOnly	110hr	-0.0365127118719748	-0.0610984238521631	203.791913594379	168.722740415451	-0.0668392942936418	0.0244684340281998	264.572309926338
442	20190525_nubxdcrOnly_110hr_disc01_DiscProper	out_of_horz	1677	103.611098732155	1403.09228636701	924.37901689362	284.782201765894	-141.238105786716	DcrOnly	110hr	-0.132751829828516	-0.126189165135915	419.782201765894	-141.238105786716	-0.0294734162247263	-0.180770770470678	442.905519773282
443	20190525_nubxdcrOnly_110hr_disc01_DiscProper	out_of_horz	1679	91.2337498516725	1405.78861687037	932.467810089899	287.478532269263	-133.149312590438	DcrOnly	110hr	-0.0894804196602957	-0.140017609820181	422.478532269263	-133.149312590438	0.0069715142432589	-0.166021307522544	442.963711461443
444	20190525_nubxdcrOnly_110hr_disc01_DiscProper	out_of_horz	1681	70.6647585959071	1407.5163156614	919.843970658149	289.206231060293	-145.773152022187	DcrOnly	110hr	0.360333089820798	0.0931965131758041	424.206231060293	-145.773152022187	0.226933130980599	0.295003186001903	448.554052841865
445	20190525_nubxdcrOnly_110hr_disc01_DiscProper	out_of_horz	1697	65.1374901192049	1249.55647290911	1254.25497499663	131.246388308003	188.637852316294	DcrOnly	110hr	0.12177423166139	-0.00451153568300924	266.246388308003	188.637852316294	0.0361205753754863	-0.116381362277148	326.299522852179
446	20190525_nubxdcrOnly_110hr_disc01_DiscProper	out_of_horz	1699	101.502307411048	1248.57916551257	1261.27189101179	130.269080911455	195.654768331451	DcrOnly	110hr	-0.150747342131796	-0.187469043094379	265.269080911455	195.654768331451	-0.223627037038678	0.0886586238547878	329.618679171011
447	20190525_nubxdcrOnly_110hr_disc01_DiscProper	out_of_horz	1707	81.810700765813	1230.18413688909	957.716429239245	111.874052287983	-107.900693441092	DcrOnly	110hr	-0.0129261669075259	0.0226323868313741	246.874052287983	-107.900693441092	-0.0253903953944414	0.00588545209139487	269.424121670941
448	20190525_nubxdcrOnly_110hr_disc01_DiscProper	out_of_horz	1710	74.1911822308642	1037.85905009061	1341.00160280944	-80.4510345104977	275.384480129103	DcrOnly	110hr	0.0186274145535755	0.0991480941997905	54.5489654895023	275.384480129103	0.0205752491307785	-0.0987622614140021	280.735109190053
449	20190525_nubxdcrOnly_110hr_disc01_DiscProper	out_of_horz	1712	72.8171250867342	1041.78013578995	1335.89220489486	-76.5299488111586	270.27508221452	DcrOnly	110hr	0.261345963796349	-0.128092098182321	58.4700511888414	270.27508221452	-0.29092102313848	0.00861723305081435	276.527334909392
450	20190525_nubxdcrOnly_110hr_disc01_DiscProper	out_of_horz	1734	145.081022434798	982.653772355928	803.818197718577	-135.656312245183	-261.79892496176	DcrOnly	110hr	0.127404703813381	-0.16719889451455	-0.656312245182988	-261.79892496176	-0.128241409851723	0.166558006952249	261.799747625731
451	20190525_nubxdcrOnly_110hr_disc01_DiscProper	out_of_horz	1736	106.252680189447	992.95753180974	799.072137983717	-125.35255279137	-266.54498469662	DcrOnly	110hr	0.236717539506232	0.0537461971060084	9.64744720863001	-266.54498469662	-0.23998367027024	-0.0364922624246147	266.719519541718
452	20190525_nubxdcrOnly_110hr_disc01_DiscProper	out_of_horz	1738	75.9752485985255	1033.60024438771	793.112674680667	-84.7098402134047	-272.50444799967	DcrOnly	110hr	-0.0391584662732862	-0.164267648475745	50.2901597865953	-272.50444799967	0.095212602325004	0.139469732111049	277.106070577615
453	20190525_nubxdcrOnly_110hr_disc01_DiscProper	out_of_horz	1740	60.6078939399372	1041.18232700904	790.835995029412	-77.1277575920747	-274.781127650925	DcrOnly	110hr	0.325071562246375	0.246746346891711	57.8722424079253	-274.781127650925	-0.396978786100325	-0.094673774996119	280.809302827445
454	20190525_nubxdcrOnly_110hr_disc01_DiscProper	out_of_horz	1742	88.8948105065584	993.222082546656	897.860238198362	-125.088002054454	-167.756884481975	DcrOnly	110hr	-0.213263147675665	-0.0144162638421125	9.91199794554599	-167.756884481975	0.213476941426636	-0.010797883997636	168.049456989219
455	20190525_nubxdcrOnly_110hr_disc01_DiscProper	out_of_horz	1744	106.822990990063	990.124847845746	887.650856865123	-128.185236755365	-177.966265815213	DcrOnly	110hr	-0.189007747571453	0.149880603563223	6.814763244635	-177.966265815213	0.176992488107043	-0.163895647044662	178.096694989805
456	20190525_nubxdcrOnly_110hr_disc01_DiscProper	out_of_horz	1746	55.0007491437598	1063.46130554653	850.150014472946	-54.8487790545782	-215.467108207391	DcrOnly	110hr	-0.0973343142595229	0.069973454983467	80.1512209454218	-215.467108207391	0.0279407511344514	-0.116574300601537	229.891915774125
457	20190525_nubxdcrOnly_110hr_disc01_DiscProper	out_of_horz	1748	68.2781917704976	1061.6113627267	842.229098216532	-56.6987218744123	-223.388024463804	DcrOnly	110hr	-0.226888484627779	0.0474870524883268	78.3012781255877	-223.388024463804	0.147589326123192	-0.178747854323405	236.713539177508
458	20190525_nubxdcrOnly_110hr_disc01_DiscProper	out_of_horz	1754	174.787573886537	1387.74157709173	1191.33575232065	269.431492490622	125.718629640313	DcrOnly	110hr	-0.121171131774566	0.0550329964455613	404.431492490622	125.718629640313	-0.0686176406484794	0.114029352647213	423.520962830449
459	20190525_nubxdcrOnly_110hr_disc01_DiscProper	horz_stripe	1766	43.2239362065572	1019.80752197665	1060.53966658363	-98.5025626244627	-5.0774560967036	DcrOnly	110hr	-0.34802978233414	0.0552689187865979	36.4974373755373	-5.0774560967036	-0.349899967083653	-0.041825779254514	36.848928008766
460	20190525_nubxdcrOnly_110hr_disc01_DiscProper	horz_stripe	1768	35.7613905290329	1020.84446332232	1053.4644466435	-97.465621278788	-12.1526760368317	DcrOnly	110hr	-0.167915224768471	-0.0982418095458784	37.534378721212	-12.1526760368317	-0.0784702547903187	-0.178015153751127	39.4527200690086
461	20190525_nubxdcrOnly_110hr_disc01_DiscProper	out_of_horz	1770	101.708107886536	678.821985398405	884.232387636075	-439.488099202706	-181.384735044262	DcrOnly	110hr	-0.143569212162115	-0.0870605820753857	-304.488099202706	-181.384735044262	-0.144919770735946	0.0847934176808332	354.419842366584
462	20190525_nubxdcrOnly_110hr_disc01_DiscProper	out_of_horz	1772	113.247924497643	681.904820476259	874.121699298452	-436.405264124852	-191.495423381885	DcrOnly	110hr	-0.250579747167192	-0.0263238074216542	-301.405264124852	-191.495423381885	-0.130288085484584	0.215657523189681	357.093307719956
463	20190525_nubxdcrOnly_110hr_disc01_DiscProper	out_of_horz	1774	106.645565875525	739.379438546949	1322.51218295288	-378.930646054162	256.895060272542	DcrOnly	110hr	0.058083738125365	0.221873280733558	-243.930646054162	256.895060272542	-0.224581236979186	0.0465267808362768	354.255885027806
464	20190525_nubxdcrOnly_110hr_disc01_DiscProper	out_of_horz	1776	130.879443928255	738.662766250495	1329.14575199706	-379.647318350616	263.528629316725	DcrOnly	110hr	-0.119954092790039	0.258670938078674	-244.647318350616	263.528629316725	-0.249056216766111	-0.138818728829125	359.5826036472
465	20190525_nubxdcrOnly_110hr_disc01_DiscProper	out_of_horz	1778	98.0128697382651	1152.80900950555	804.025175976077	34.4989249044429	-261.59194670426	DcrOnly	110hr	-0.235765756257565	0.366748371442288	169.498924904443	-261.59194670426	-0.238399070436538	-0.365042111261518	311.70536107723
466	20190525_nubxdcrOnly_110hr_disc01_DiscProper	out_of_horz	1780	76.7045353310875	1154.29894516362	797.616052907154	35.9888605625094	-268.001069773182	DcrOnly	110hr	0.111840989445285	0.27136082354554	170.988860562509	-268.001069773182	-0.293220112298791	-0.0129255258654524	317.902129335485
467	20190525_nubxdcrOnly_110hr_disc01_DiscProper	horz_stripe	1782	42.7560231869419	1059.3629847531	1091.88540474666	-58.9470998480099	26.2682820663242	DcrOnly	110hr	0.241680474960989	0.108698671806146	76.0529001519901	26.2682820663242	0.257247485054453	-0.063628489397034	80.4615825362921
468	20190525_nubxdcrOnly_110hr_disc01_DiscProper	horz_stripe	1784	42.7766393649133	1060.77878445452	1096.62653313848	-57.5313001465911	31.0094104581401	DcrOnly	110hr	0.124357970389692	-0.142080646813519	77.4686998534089	31.0094104581401	-0.00802639675548089	-0.188646208426024	83.4444904948132
469	20190525_nubxdcrOnly_110hr_disc01_DiscProper	horz_stripe	1786	57.8636810317283	1064.25894623955	1088.27364040236	-54.0511383615644	22.6565177220189	DcrOnly	110hr	0.232087851094168	-0.0376775513503792	80.9488616384356	22.6565177220189	0.178808705278928	-0.152682073007091	84.0597168437222
470	20190525_nubxdcrOnly_110hr_disc01_DiscProper	out_of_horz	1788	116.273801362839	786.502506633316	972.242000007048	-331.807577967795	-93.3751226732884	DcrOnly	110hr	-0.17326828616727	-0.226661119786465	-196.807577967795	-93.3751226732884	-0.285154701754418	-0.00916287517899569	217.835112596205
471	20190525_nubxdcrOnly_110hr_disc01_DiscProper	out_of_horz	1790	84.5642618326687	1093.57344342542	1296.44318408374	-24.7366411756916	230.826061403407	DcrOnly	110hr	0.055454791481502	-0.254870434215179	110.263358824308	230.826061403407	-0.233106758470505	0.117027395470737	255.80984915016
472	20190525_nubxdcrOnly_110hr_disc01_DiscProper	out_of_horz	1792	84.6147123842636	1096.89043856225	1289.21573026468	-21.4196460388644	223.598607584342	DcrOnly	110hr	-0.001700090898115	-0.0986585134989543	113.580353961136	223.598607584342	-0.0786697404997068	0.0595605954016076	250.79241240435
473	20190525_nubxdcrOnly_110hr_disc01_DiscProper	out_of_horz	1794	134.899305995044	933.125693757111	716.049255731496	-185.184390844	-349.567866948841	DcrOnly	110hr	-0.0112874350015088	0.132008764516202	-50.184390844	-349.567866948841	0.0479688528965593	-0.123501859296918	353.151761552376
474	20190525_nubxdcrOnly_110hr_disc01_DiscProper	out_of_horz	1796	136.61748753849	939.887988818963	711.730509392465	-178.422095782148	-353.886613287872	DcrOnly	110hr	0.0772960220468189	0.129825350466928	-43.422095782148	-353.886613287872	-0.0436163400432127	-0.14466136847603	356.540619658509
475	20190525_nubxdcrOnly_110hr_disc01_DiscProper	out_of_horz	1802	114.862554037992	1126.57325599245	886.239301179987	8.26317139134062	-179.37782150035	DcrOnly	110hr	-0.0352758077764464	0.0969769386525698	143.263171391341	-179.37782150035	-0.0867774617069402	-0.055844260084682	229.566415495203
476	20190525_nubxdcrOnly_110hr_disc01_DiscProper	out_of_horz	1804	104.477894715829	1121.75969863874	877.64183747503	3.44961403762636	-187.975285205307	DcrOnly	110hr	0.0261651390758431	0.0828009866182868	138.449614037626	-187.975285205307	-0.0868356783575201	0.000427611984439084	233.458783247031
477	20190525_nubxdcrOnly_110hr_disc01_DiscProper	out_of_horz	1806	100.229695473215	801.432854948331	1324.86869000193	-316.87722965278	259.251567321596	DcrOnly	110hr	-0.0583720298191071	-0.0137413981403391	-181.87722965278	259.251567321596	0.0327869335525538	-0.0502109238739387	316.687072399355
478	20190525_nubxdcrOnly_110hr_disc01_DiscProper	horz_stripe	1808	87.9016663124649	1245.55990901745	1086.59020412645	127.249824416337	20.9730814461175	DcrOnly	110hr	0.0655010423976103	-0.00156935960862909	262.249824416337	20.9730814461175	0.0644190858708328	-0.0119595493360329	263.087134903524
479	20190525_nubxdcrOnly_110hr_disc01_DiscProper	out_of_horz	1825	128.960982199713	631.704803394228	1263.94667004397	-486.605281206883	198.32954736363	DcrOnly	110hr	-0.338091601086727	0.292335265022998	-351.605281206883	198.32954736363	-0.42506858888443	-0.138139540484441	403.684137823167
480	20190525_nubxdcrOnly_110hr_disc01_DiscProper	out_of_horz	1826	139.548146327708	639.399745138611	1277.14061288383	-478.9103394625	211.523490203497	DcrOnly	110hr	-0.23313776153872	0.510063181559467	-343.9103394625	211.523490203497	-0.560386969695452	0.0220024824371998	403.753029087189
481	20190525_nubxdcrOnly_110hr_disc01_DiscProper	out_of_horz	1827	88.9215825433052	878.796833392785	1324.99497460749	-239.513251208326	259.377851927155	DcrOnly	110hr	0.0409837734559259	0.171398908457013	-104.513251208326	259.377851927155	-0.148367236337143	-0.0951021487066428	279.642431952806
482	20190525_nubxdcrOnly_110hr_disc01_DiscProper	out_of_horz	1829	109.293359401626	878.122559868464	1318.10800480189	-240.187524732647	252.490882121552	DcrOnly	110hr	-0.050450761293747	0.0947580839711277	-105.187524732647	252.490882121552	-0.0317475730057061	-0.10254981911854	273.525247306169
483	20190525_nubxdcrOnly_110hr_disc01_DiscProper	out_of_horz	1831	143.201817348556	943.584910328083	1357.26735871739	-174.725174273028	291.650236037057	DcrOnly	110hr	0.0442242005327056	0.0486028824843022	-39.725174273028	291.650236037057	-0.0556121956651185	-0.0350043396144596	294.3432514115
484	20190525_nubxdcrOnly_110hr_disc01_DiscProper	horz_stripe	1833	100.070025584637	698.947646274825	1054.43322893788	-419.362438326286	-11.183893742455	DcrOnly	110hr	0.191211133048978	0.148217505554347	-284.362438326286	-11.183893742455	0.202261204201362	0.132742350550387	284.582283022175
485	20190525_nubxdcrOnly_110hr_disc01_DiscProper	horz_stripe	1835	81.5446675334131	696.482253690501	1060.40040894044	-421.82783091061	-5.21671373989579	DcrOnly	110hr	0.405936322170751	-0.00134096267505884	-286.82783091061	-5.21671373989579	0.405619090513338	-0.0161012188837924	286.875266774829
486	20190525_nubxdcrOnly_110hr_disc01_DiscProper	out_of_horz	1843	189.502546196768	843.070983662316	748.635927887256	-275.239100938795	-316.981194793081	DcrOnly	110hr	-0.16534008136501	-0.0194909213526378	-140.239100938795	-316.981194793081	0.096786105708716	0.135461021193198	346.61806543308
487	20190525_nubxdcrOnly_110hr_disc01_DiscProper	out_of_horz	1845	109.722810745075	1338.6330153482	889.432659875531	220.322930747092	-176.184462804806	DcrOnly	110hr	-0.0766890694770409	-0.0670621465163596	355.322930747092	-176.184462804806	0.00695933681739792	-0.101637161037182	396.604778146357
488	20190525_nubxdcrOnly_110hr_disc01_DiscProper	out_of_horz	1847	136.194286864121	1337.91979363399	900.284816543306	219.609709032882	-165.332306137031	DcrOnly	110hr	-0.225710967543002	-0.0164460109011282	354.609709032882	-165.332306137031	-0.132507016605836	-0.183460629820076	391.25799313621
489	20190525_nubxdcrOnly_110hr_disc01_DiscProper	out_of_horz	1850	118.780088323601	542.820825688463	1216.92215639085	-575.489258912648	151.305033710514	DcrOnly	110hr	-0.507873263325505	0.327311492413023	-440.489258912648	151.305033710514	-0.601803715290328	-0.0538549248379039	465.751006916307
490	20190525_nubxdcrOnly_110hr_disc01_DiscProper	out_of_horz	1851	129.358550403047	540.314951618911	1202.83528982685	-577.9951329822	137.218167146512	DcrOnly	110hr	-0.425209364447183	-0.0700419831995699	-442.9951329822	137.218167146512	-0.3111661859933	-0.29813501592146	463.760189366191
491	20190525_nubxdcrOnly_110hr_disc01_DiscProper	out_of_horz	1862	114.91390212348	663.586145936373	1233.24047206775	-454.723938664738	167.623349387409	DcrOnly	110hr	-0.394355639697959	0.49240280198743	-319.723938664738	167.623349387409	-0.629298595357151	-0.0442737828536906	360.999978137321
492	20190525_nubxdcrOnly_110hr_disc01_DiscProper	out_of_horz	1863	117.188316587929	654.246739365701	1212.72854775212	-464.06334523541	147.111425071785	DcrOnly	110hr	-0.167957999299983	0.117429180888831	-329.06334523541	147.111425071785	-0.199510457161418	-0.0468516759179108	360.450352426198
493	20190525_nubxdcrOnly_110hr_disc01_DiscProper	out_of_horz	1866	90.5724568290778	654.948327611222	1221.93853623929	-463.361756989889	156.321413558952	DcrOnly	110hr	-0.171624458143458	0.369202781649245	-328.361756989889	156.321413558952	-0.394783846327464	0.0995558300124555	363.672693215418
494	20190525_nubxdcrOnly_110hr_disc01_DiscProper	out_of_horz	1868	55.7561444654383	1032.6574986716	993.448955073475	-85.6525859295141	-72.1681676068619	DcrOnly	110hr	0.292984862329067	-0.0312954626853407	49.3474140704859	-72.1681676068619	-0.0771335898471845	0.284376414028938	87.4266074554887
495	20190525_nubxdcrOnly_110hr_disc01_DiscProper	out_of_horz	1870	34.1386256605028	1038.23165969065	996.491313833145	-80.0784249104595	-69.1258088471919	DcrOnly	110hr	-0.287706708052343	0.0173696000013453	54.9215750895405	-69.1258088471919	0.0481158486690908	-0.284186062236303	88.2879202331471
496	20190525_nubxdcrOnly_110hr_disc01_DiscProper	out_of_horz	1872	50.2622031288086	1027.74928307587	997.529132997056	-90.5608015252415	-68.0879896832804	DcrOnly	110hr	0.084485782084433	0.0600797447665233	44.4391984747585	-68.0879896832804	-0.0890061705087669	0.0531537836564171	81.3069289801889
497	20190525_nubxdcrOnly_110hr_disc01_DiscProper	out_of_horz	1874	53.030295317903	1031.0000099421	1003.04830235455	-87.3100746590089	-62.5688203257855	DcrOnly	110hr	0.0273182858046781	0.0494979245824682	47.6899253409911	-62.5688203257855	-0.054968513757162	0.0132210352320261	78.6713814292703
498	20190525_nubxdcrOnly_110hr_disc01_DiscProper	out_of_horz	1880	85.7769593391622	1231.05429276386	795.211527245906	112.744208162747	-270.405595434431	DcrOnly	110hr	0.0704168005479885	0.227735740626574	247.744208162747	-270.405595434431	-0.233013819835845	0.0502658246093499	366.73747929607
499	20190525_nubxdcrOnly_110hr_disc01_DiscProper	out_of_horz	1882	76.264259643108	1243.67901327528	807.310364825866	125.368928674169	-258.306757854471	DcrOnly	110hr	-0.147622768264689	0.454215572658545	260.368928674169	-258.306757854471	-0.455375043096568	-0.144006382776803	366.761993903707
500	20190525_nubxdcrOnly_110hr_disc01_DiscProper	out_of_horz	1884	115.309457978598	1232.36737686443	788.810546927727	114.05729226332	-276.80657575261	DcrOnly	110hr	-0.194908258391955	0.23150409574166	249.05729226332	-276.80657575261	-0.209705313022557	-0.218190415061387	372.359255571044
501	20190525_nubxdcrOnly_110hr_disc01_DiscProper	out_of_horz	1886	87.1254492151694	1240.15329389782	851.142704265602	121.843209296708	-214.474418414735	DcrOnly	110hr	0.177142825187431	-0.181158872423618	256.843209296708	-214.474418414735	0.209847430482226	0.141993568492339	334.615765193709
502	20190525_nubxdcrOnly_110hr_disc01_DiscProper	out_of_horz	1888	89.1532044842251	1240.36260807204	844.626981459376	122.052523470926	-220.990141220961	DcrOnly	110hr	0.175818223776892	-0.0749896823536007	257.052523470926	-220.990141220961	0.100517504035279	0.162578386183628	338.987672843175
503	20190525_nubxdcrOnly_110hr_disc01_DiscProper	out_of_horz	1890	128.780520374178	710.918900018867	933.220898129886	-407.391184582243	-132.39622455045	DcrOnly	110hr	-0.289145953997786	-0.124422573283719	-272.391184582243	-132.39622455045	-0.276472330126146	0.150497209709853	302.862539303445
504	20190525_nubxdcrOnly_110hr_disc01_DiscProper	out_of_horz	1892	113.039623799603	714.055186072571	921.078914175651	-404.25489852854	-144.538208504685	DcrOnly	110hr	-0.222660152511937	-0.103142364702378	-269.25489852854	-144.538208504685	-0.209005442684146	0.128579220099679	305.596947136843
505	20190525_nubxdcrOnly_110hr_disc01_DiscProper	out_of_horz	1894	123.980646121366	806.099417614204	844.521497674344	-312.210666986907	-221.095625005992	DcrOnly	110hr	-0.306397227058411	-0.210679848427145	-177.210666986907	-221.095625005992	-0.138918898589746	0.344915640261471	283.349423664024
506	20190525_nubxdcrOnly_110hr_disc01_DiscProper	out_of_horz	1896	85.796851540648	812.556963214	836.429514368222	-305.753121387111	-229.187608312115	DcrOnly	110hr	-0.0209043097143045	-0.0175671393995199	-170.753121387111	-229.187608312115	-0.010851895595201	0.0250565542983186	285.803408424863
507	20190525_nubxdcrOnly_110hr_disc01_DiscProper	out_of_horz	1898	65.698887546468	1146.01440272843	1130.45811999516	27.7043181273232	64.8409973148246	DcrOnly	110hr	-0.276182355636476	-0.120001071197209	162.704318127323	64.8409973148246	-0.283016903424101	0.102851266543603	175.148651350955
508	20190525_nubxdcrOnly_110hr_disc01_DiscProper	horz_stripe	1908	86.5086833398472	1137.67756816086	1047.93471576707	19.3674835597462	-17.682406913266	DcrOnly	110hr	0.0783635311265461	-0.291570421778164	154.367483559746	-17.682406913266	0.142265940662196	-0.266297870802637	155.376920727677
509	20190525_nubxdcrOnly_110hr_disc01_DiscProper	out_of_horz	1912	88.4145884770234	1202.93200191261	1294.59500361402	84.6219173114969	228.97788093368	DcrOnly	110hr	0.0738450725492057	0.238445898924747	219.621917311497	228.97788093368	0.235159680349029	-0.083722554858118	317.276939786768
510	20190525_nubxdcrOnly_110hr_disc01_DiscProper	out_of_horz	1914	108.005377491218	1202.00986285695	1305.57860350991	83.699778255836	239.961480829577	DcrOnly	110hr	0.0115850511005358	0.180968194401283	218.699778255836	239.961480829577	0.179120334407185	-0.0282773159214368	324.670764453893
511	20190525_nubxdcrOnly_110hr_disc01_DiscProper	out_of_horz	1916	109.457789035467	1198.51530331082	1299.76319651922	80.2052187097045	234.146073838881	DcrOnly	110hr	-0.0140342172000583	0.174934127192026	215.205218709705	234.146073838881	0.175494629798708	-0.000736899361359428	318.021493069343
512	20190525_nubxdcrOnly_110hr_disc01_DiscProper	out_of_horz	1918	86.2142301463977	1232.01465644373	855.470311091012	113.704571842619	-210.146811589324	DcrOnly	110hr	0.0884956239977476	-0.223443948770963	248.704571842619	-210.146811589324	0.235078978408984	0.0499654642658316	325.60043992074
513	20190525_nubxdcrOnly_110hr_disc01_DiscProper	out_of_horz	1922	116.325338264332	1416.79425016614	876.738751578769	298.484165565028	-188.878371101568	DcrOnly	110hr	-0.0831163153235388	-0.000494237135057598	433.484165565028	-188.878371101568	-0.0562302255113083	-0.0612105210095047	472.84623384943
514	20190525_nubxdcrOnly_110hr_disc01_DiscProper	out_of_horz	1924	70.5437382368548	1418.67833896885	871.237694261695	300.368254367736	-194.379428418642	DcrOnly	110hr	0.104795489742117	0.178610820847326	435.368254367736	-194.379428418642	-0.0630209206069899	0.197261966835711	476.790183522656
515	20190525_nubxdcrOnly_110hr_disc01_DiscProper	horz_stripe	1930	82.1975978576338	681.218219046415	1029.49288046983	-437.091865554696	-36.1242422105113	DcrOnly	110hr	-0.0341919843796454	-0.275603526379296	-302.091865554696	-36.1242422105113	-0.0982121932723873	-0.259770592333213	304.244073253038
516	20190525_nubxdcrOnly_110hr_disc01_DiscProper	out_of_horz	1932	80.0667264704616	855.86770729078	778.544706185034	-262.442377310331	-287.072416495303	DcrOnly	110hr	-0.190740965977822	-0.124541180195475	-127.442377310331	-287.072416495303	0.0355635054747463	0.225006352676946	314.089369203992
517	20190525_nubxdcrOnly_110hr_disc01_DiscProper	out_of_horz	1934	67.4843719370613	856.300706081137	785.914446067583	-262.009378519974	-279.702676612754	DcrOnly	110hr	-0.0761651999871624	0.276231522666032	-127.009378519974	-279.702676612754	0.258106382662623	-0.124443107612654	307.188817401234
518	20190525_nubxdcrOnly_110hr_disc01_DiscProper	out_of_horz	1940	61.8431179541971	931.428802889267	1130.42011855481	-186.881281711843	64.8029958744739	DcrOnly	110hr	0.0878924765044363	-0.390773271434337	-51.881281711843	64.8029958744739	0.362074130839962	0.171263425371745	83.0126235362472
519	20190525_nubxdcrOnly_110hr_disc01_DiscProper	out_of_horz	1942	120.429548051514	931.924274051742	1119.88452542726	-186.385810549369	54.2674027469193	DcrOnly	110hr	0.217147493049609	-0.13025562256703	-51.385810549369	54.2674027469193	0.118225795601249	0.223924590437286	74.7358851336624
520	20190525_nubxdcrOnly_110hr_disc01_DiscProper	out_of_horz	1944	51.229997394483	965.198484634762	1210.42198496239	-153.111599966349	144.804862282058	DcrOnly	110hr	0.0410235238406575	-0.109560185555636	-18.111599966349	144.804862282058	-0.0127752173470388	0.116289112082887	145.933129185483
521	20190525_nubxdcrOnly_110hr_disc01_DiscProper	out_of_horz	1946	48.3174723008597	971.779181215633	1207.61332390151	-146.530903385478	141.996201221169	DcrOnly	110hr	0.32076801219197	0.0741945171218373	-11.530903385478	141.996201221169	-0.328536298254498	-0.0214672947937482	142.463619545932
522	20190525_nubxdcrOnly_110hr_disc01_DiscProper	out_of_horz	1964	91.6070928305055	736.764065384568	1117.04590273964	-381.546019216543	51.4287800593013	DcrOnly	110hr	0.247883467578089	-0.211276976559836	-246.546019216543	51.4287800593013	0.311678895983368	-0.0945539006143697	251.852851899501
523	20190525_nubxdcrOnly_110hr_disc01_DiscProper	horz_stripe	1966	85.8840916978521	742.089839424803	1109.82680126545	-376.220245176308	44.2096785851165	DcrOnly	110hr	-0.0557510587694874	0.0170638728819757	-241.220245176308	44.2096785851165	-0.0581789426780428	-0.00381666615203346	245.238052437866
524	20190525_nubxdcrOnly_110hr_disc01_DiscProper	out_of_horz	1968	98.5843135004974	989.395789445263	911.043279172448	-128.914295155848	-154.573843507888	DcrOnly	110hr	0.0137924925835455	0.290403384915488	6.08570484415199	-154.573843507888	-0.0365812708668924	-0.288420126627466	154.693596830157
525	20190525_nubxdcrOnly_110hr_disc01_DiscProper	out_of_horz	1970	80.294731543986	987.246699778819	902.870628824079	-131.063384822292	-162.746493856258	DcrOnly	110hr	0.0986297630488498	0.123333019079514	3.93661517770801	-162.746493856258	-0.104477441282287	-0.118420133496996	162.794097563647
526	20190525_nubxdcrOnly_110hr_disc01_DiscProper	out_of_horz	1972	50.8605735568558	1264.097117711	1126.84587521578	145.787033109889	61.22875253544	DcrOnly	110hr	-0.0473182649822986	0.0427104337931155	280.787033109889	61.22875253544	-0.0252410450754879	0.0585328027624538	287.385312950575
527	20190525_nubxdcrOnly_110hr_disc01_DiscProper	out_of_horz	1974	58.0138554622365	1261.49223411203	1133.30940906966	143.182149510919	67.6922863893205	DcrOnly	110hr	0.0619409283544276	-0.225171892358874	278.182149510919	67.6922863893205	-0.0484440224992497	-0.228456202362678	286.299762387483
528	20190525_nubxdcrOnly_110hr_disc01_DiscProper	out_of_horz	1976	114.218528970911	1371.87101229359	1200.18655709191	253.560927692478	134.569434411576	DcrOnly	110hr	0.242396469446935	-0.30568143753669	388.560927692478	134.569434411576	0.0014204271135547	-0.390121996357103	411.203753882538
529	20190525_nubxdcrOnly_110hr_disc01_DiscProper	out_of_horz	1980	115.398911920826	1378.2284260651	1190.20020673956	259.918341463992	124.58308405922	DcrOnly	110hr	-0.301002504602478	-0.00556529989921241	394.918341463992	124.58308405922	-0.249707977628105	0.168164818701222	414.103177068683
530	20190525_nubxdcrOnly_110hr_disc01_DiscProper	out_of_horz	1999	74.8749824207862	1325.53871647436	997.309058804543	207.228631873249	-68.3080638757941	DcrOnly	110hr	-0.19461120189061	-0.055772452027745	342.228631873249	-68.3080638757941	-0.158287852941886	-0.126210308285586	348.979122676838
531	20190525_nubxdcrOnly_110hr_disc01_DiscProper	out_of_horz	2001	67.0108371148774	1327.66682022847	989.038841961319	209.356735627363	-76.5782807190182	DcrOnly	110hr	-0.136296544717847	-0.0284403961391423	344.356735627363	-76.5782807190182	-0.111398074228528	-0.0835228908309016	352.768754922845
532	20190525_nubxdcrOnly_110hr_disc01_DiscProper	out_of_horz	2003	130.711428176987	808.301907650463	1221.90704667795	-310.008176950648	156.289923997611	DcrOnly	110hr	-0.230476956819909	-0.177624999293538	-175.008176950648	156.289923997611	0.150533673570157	-0.249017832936657	234.636745508389
533	20190525_nubxdcrOnly_110hr_disc01_DiscProper	out_of_horz	2005	89.1205065257294	809.734645669975	1205.02960171299	-308.575438931136	139.412479032652	DcrOnly	110hr	-0.154030327263264	-0.0412229902898119	-173.575438931136	139.412479032652	0.00702304542881011	-0.159296432722666	222.630349032126
534	20190525_nubxdcrOnly_110hr_disc01_DiscProper	out_of_horz	2007	82.396286491566	806.104854770795	1213.68177528225	-312.205229830316	148.064652601917	DcrOnly	110hr	0.0476120813890685	-0.244732093634534	-177.205229830316	148.064652601917	0.249297952132203	0.00335246351677911	230.921707141926
535	20190525_nubxdcrOnly_110hr_disc01_DiscProper	out_of_horz	2014	75.3157281226987	1060.44056068244	989.539466719439	-57.8695239186677	-76.0776559608981	DcrOnly	110hr	-0.0583270704494195	0.234258695827266	77.1304760813323	-76.0776559608981	-0.235038162009209	-0.0551021425829888	108.337066957887
536	20190525_nubxdcrOnly_110hr_disc01_DiscProper	out_of_horz	2016	36.4348297985494	1060.34363569401	995.263685539695	-57.9664489071006	-70.3534371406422	DcrOnly	110hr	0.347943670951391	0.174490108299309	77.0335510928994	-70.3534371406422	-0.142299206223666	0.362301713986491	104.325328235691
537	20190525_nubxdcrOnly_110hr_disc01_DiscProper	out_of_horz	2018	50.3831650034784	1065.01838525794	1000.14327698013	-53.2916993431663	-65.473845700203	DcrOnly	110hr	-0.00853222797363681	0.178784432195144	81.7083006568337	-65.473845700203	-0.17634598308917	0.0306392943431874	104.704684073835
538	20190525_nubxdcrOnly_110hr_disc01_DiscProper	out_of_horz	2020	96.2333631585254	1027.56626832402	806.102312092274	-90.7438162770959	-259.514810588063	DcrOnly	110hr	0.00548960876186501	0.232065227466	44.2561837229041	-259.514810588063	-0.0820927183461226	-0.217129434203999	263.261365779853
539	20190525_nubxdcrOnly_110hr_disc01_DiscProper	out_of_horz	2022	81.7139703463761	1025.98103538442	812.477386416414	-92.3290492166959	-253.139736263922	DcrOnly	110hr	0.192915203187992	0.12914330467119	42.6709507833041	-253.139736263922	-0.2245904235982	-0.0587657246227857	256.710997264471
540	20190525_nubxdcrOnly_110hr_disc01_DiscProper	out_of_horz	2024	96.3225466253084	753.140688659836	775.388181077722	-365.169395941275	-290.228941602614	DcrOnly	110hr	-0.291475381374784	-0.233714975173275	-230.169395941275	-290.228941602614	-0.161176400712788	0.337050078506282	370.419747545599
541	20190525_nubxdcrOnly_110hr_disc01_DiscProper	out_of_horz	2036	46.0095499912041	1234.09557589693	1143.62272598306	115.785491295821	78.005603302722	DcrOnly	110hr	-0.462509341076081	0.179708272593808	250.785491295821	78.005603302722	-0.27897651399325	0.410343829564251	262.637081904113
542	20190525_nubxdcrOnly_110hr_disc01_DiscProper	out_of_horz	2038	39.9538990326185	1230.50078371679	1137.03465248591	112.190699115677	71.4175298055766	DcrOnly	110hr	0.043850420074503	0.233665680866468	247.190699115677	71.4175298055766	0.161711431668605	0.174275421741537	257.300807019386
543	20190525_nubxdcrOnly_110hr_disc01_DiscProper	out_of_horz	2040	67.78511997116	1231.37177878212	1130.55275206701	113.061694181013	64.9356293866715	DcrOnly	110hr	-0.138664820564374	0.00808171212661068	248.061694181013	64.9356293866715	-0.1169198427147	0.0749866448950555	256.420046181646
544	20190525_nubxdcrOnly_110hr_disc01_DiscProper	out_of_horz	2042	85.9114850604234	966.846023755848	944.083852129836	-151.464060845263	-121.5332705505	DcrOnly	110hr	-0.196407620358675	-0.116877593391081	-16.464060845263	-121.5332705505	0.158232545281649	0.164920546887097	122.64339016114
545	20190525_nubxdcrOnly_110hr_disc01_DiscProper	out_of_horz	2044	96.541837716515	975.506529937654	941.080131472716	-142.803554663457	-124.536991207621	DcrOnly	110hr	0.308910758938632	0.248801416177115	-7.80355466345699	-124.536991207621	-0.27543635149982	-0.285416919526939	124.781239152497
546	20190525_nubxdcrOnly_110hr_disc01_DiscProper	out_of_horz	2046	117.486715941136	826.732275769088	813.604862347776	-291.577808832023	-252.012260332561	DcrOnly	110hr	-0.0256926183419441	-0.00555765096352592	-156.577808832023	-252.012260332561	0.00639853310671751	0.025496213357662	296.693089869926
547	20190525_nubxdcrOnly_110hr_disc01_DiscProper	out_of_horz	2048	121.794002518748	828.470759435928	822.325037268684	-289.839325165183	-243.292085411652	DcrOnly	110hr	-0.0484416223882682	-0.0112026163537369	-154.839325165183	-243.292085411652	0.0103633372756732	0.0486280848202685	288.38560200114
548	20190525_nubxdcrOnly_110hr_disc01_DiscProper	out_of_horz	2050	88.6660593616481	781.118972135626	832.995032333777	-337.191112465485	-232.62209034656	DcrOnly	110hr	-0.534291403949691	-0.207787549352869	-202.191112465485	-232.62209034656	-0.131340289087694	0.558025714876083	308.211425611111
549	20190525_nubxdcrOnly_110hr_disc01_DiscProper	out_of_horz	2052	66.6306566591306	778.646436336891	844.947241453228	-339.66364826422	-220.669881227109	DcrOnly	110hr	-0.463914501521295	-0.0471917029049326	-204.66364826422	-220.669881227109	-0.0121913666743177	0.466149216585667	300.969110377804
550	20190525_nubxdcrOnly_110hr_disc01_DiscProper	out_of_horz	2058	109.771715352194	1151.0969141498	1310.4376974983	32.7868295486899	244.82057481796	DcrOnly	110hr	0.0780757240186418	0.172216384224854	167.78682954869	244.82057481796	0.132443451852285	-0.134955673233729	296.798810685281
551	20190525_nubxdcrOnly_110hr_disc01_DiscProper	out_of_horz	2060	110.106529708707	1156.01702516652	1305.04707671104	37.7069405654129	239.429954030703	DcrOnly	110hr	0.0901535417117322	0.169268300407516	172.706940565413	239.429954030703	0.132176543686512	-0.138956035871443	295.21922397874
552	20190525_nubxdcrOnly_110hr_disc01_DiscProper	out_of_horz	2062	133.420471891769	1121.93990114989	894.382192606981	3.62981654878081	-171.234930073355	DcrOnly	110hr	-0.0805778308227865	0.0343680563543792	138.629816548781	-171.234930073355	-0.01684364491465	-0.0859665152467667	220.317106266344
553	20190525_nubxdcrOnly_110hr_disc01_DiscProper	out_of_horz	2064	127.272349947437	1124.45048543125	905.142502103231	6.14040083014243	-160.474620577106	DcrOnly	110hr	-0.219149176612069	-0.156581171537958	141.140400830142	-160.474620577106	0.183280580622307	-0.197363253055621	213.711760546441
554	20190525_nubxdcrOnly_110hr_disc01_DiscProper	out_of_horz	2066	102.413870909834	770.270615003966	1252.14277450802	-348.039469597145	186.525651827684	DcrOnly	110hr	-0.00977838253277836	0.0675790772653779	-213.039469597145	186.525651827684	-0.0682785895788907	-0.0007633178333167	283.156554570039
555	20190525_nubxdcrOnly_110hr_disc01_DiscProper	out_of_horz	2068	90.7312415339314	768.200668065569	1259.40799532787	-350.109416535542	193.790872647529	DcrOnly	110hr	0.0871864556190089	0.0320284744085291	-215.109416535542	193.790872647529	-0.0227883152156055	0.0900443996369425	289.528864543334
556	20190525_nubxdcrOnly_110hr_disc01_DiscProper	out_of_horz	2070	89.4090626516913	1116.39543863727	807.342762240295	-1.91464596384003	-258.274360440042	DcrOnly	110hr	0.0691101271064096	-0.150273607350321	133.08535403616	-258.274360440042	0.0822649848674125	0.143495083537754	290.546651537482
557	20190525_nubxdcrOnly_110hr_disc01_DiscProper	out_of_horz	2072	142.817196873717	1118.8042355185	797.991599601559	0.494150917388879	-267.625523078778	DcrOnly	110hr	-0.182292529588702	-0.13532604528606	135.494150917389	-267.625523078778	0.216977301143092	-0.0668173305757764	299.970141074097
558	20190525_nubxdcrOnly_110hr_disc01_DiscProper	out_of_horz	2078	102.8301075988	626.612502503271	1217.63308114572	-491.69758209784	152.015958465382	DcrOnly	110hr	-0.0337353113984637	0.0578326908293244	-356.69758209784	152.015958465382	-0.0650814335186272	0.0157193630555455	387.739624880659
559	20190525_nubxdcrOnly_110hr_disc01_DiscProper	out_of_horz	2079	87.3812812693741	623.675699380058	1223.91891960954	-494.634385221053	158.301796929204	DcrOnly	110hr	-0.0633525822200609	0.163507195636586	-359.634385221053	158.301796929204	-0.163368016842797	0.0637106252656641	392.933009486782
560	20190525_nubxdcrOnly_110hr_disc01_DiscProper	out_of_horz	2081	85.2034750756103	628.719673930353	1231.69649604314	-489.590410670758	166.079373362799	DcrOnly	110hr	-0.106824209172161	0.117639983131284	-354.590410670758	166.079373362799	-0.158760789659323	-0.00675195994764943	391.556787192148
561	20190525_nubxdcrOnly_110hr_disc01_DiscProper	out_of_horz	2089	35.3351861486234	1211.69963350238	1168.23117711346	93.3895489012671	102.614054433128	DcrOnly	110hr	0.350164876968748	-0.0502926960304602	228.389548901267	102.614054433128	0.194935684224433	-0.29520310864302	250.382567712948
562	20190525_nubxdcrOnly_110hr_disc01_DiscProper	out_of_horz	2091	65.239685246933	1212.28672247026	1173.38728872865	93.9766378691495	107.770166048312	DcrOnly	110hr	0.0585906539051217	0.252816124927764	228.976637869149	107.770166048312	0.232163456975028	0.115969767585888	253.070562057187
563	20190525_nubxdcrOnly_110hr_disc01_DiscProper	out_of_horz	2101	85.6220940816401	1256.98118305837	854.832757676858	138.671098457261	-210.784365003479	DcrOnly	110hr	-0.162669296583381	0.0905432863959193	273.671098457261	-210.784365003479	-0.12907455061859	-0.134160900209094	345.435838703403
564	20190525_nubxdcrOnly_110hr_disc01_DiscProper	out_of_horz	2103	87.6845349136518	1258.9438511641	864.199660604844	140.633766562988	-201.417462075493	DcrOnly	110hr	-0.170211465672857	0.191080290282037	275.633766562988	-201.417462075493	-0.233758556063394	-0.104117999634679	341.383900174909
565	20190525_nubxdcrOnly_110hr_disc01_DiscProper	out_of_horz	2105	87.8120654992677	1104.5703127358	1284.56315809549	-13.7397718653096	218.946035415157	DcrOnly	110hr	-0.0320405541738968	-0.148353336145585	121.26022813469	218.946035415157	-0.108755275510663	0.105865950644649	250.282658910465
566	20190525_nubxdcrOnly_110hr_disc01_DiscProper	out_of_horz	2107	91.5108611459869	1105.93053051001	1276.8882153345	-12.3795540911003	211.271092654165	DcrOnly	110hr	-0.0478287598112137	-0.0602468387208196	122.6204459089	211.271092654165	-0.0285868156067382	0.0714147450768927	244.276991029
567	20190525_nubxdcrOnly_110hr_disc01_DiscProper	out_of_horz	2117	133.174559293397	767.583468664083	1336.53446986165	-350.726615937028	270.91734718131	DcrOnly	110hr	-0.326944087742466	0.297421873754709	-215.726615937028	270.91734718131	-0.216651792970657	-0.385245646438886	346.315148134471
568	20190525_nubxdcrOnly_110hr_disc01_DiscProper	out_of_horz	2118	106.852215659791	765.095767298093	1326.42336649168	-353.214317303018	260.806243811346	DcrOnly	110hr	-0.190679613104603	0.116002343334912	-218.214317303018	260.806243811346	-0.0805401094788812	-0.208155108700319	340.054973624862
569	20190525_nubxdcrOnly_110hr_disc01_DiscProper	out_of_horz	2120	109.77691202401	1187.85574914286	744.639312030413	69.5456645417446	-320.977810649924	DcrOnly	110hr	-0.320754070315302	0.242563190416792	204.545664541745	-320.977810649924	-0.0843853658307231	-0.393191028639543	380.612248636907
570	20190525_nubxdcrOnly_110hr_disc01_DiscProper	out_of_horz	2122	106.146669558624	1190.62264835928	739.145685586621	72.3125637581691	-326.471437093716	DcrOnly	110hr	-0.00238881069221619	0.166224389656424	207.312563758169	-326.471437093716	-0.149427797463357	-0.0728531912713771	386.732592795101
571	20190525_nubxdcrOnly_110hr_disc01_DiscProper	horz_stripe	2130	96.8473077906651	1119.98203587619	1074.49740193366	1.67195127508057	8.8802792533204	DcrOnly	110hr	0.0720253925453656	0.000362918772976532	136.671951275081	8.8802792533204	0.071466763221519	-0.00896050422627657	136.960146119063
572	20190525_nubxdcrOnly_110hr_disc01_DiscProper	horz_stripe	2132	86.7579392621276	1119.22075786603	1066.40327918851	0.910673264918159	0.786156508176191	DcrOnly	110hr	0.0667390959734426	0.366777478564452	135.910673264918	0.786156508176191	0.0709776354116232	0.365980875162657	135.912946952741
573	20190525_nubxdcrOnly_110hr_disc01_DiscProper	out_of_horz	2134	59.6651392063706	1047.85155929823	1127.20451380327	-70.4585253028852	61.5873911229298	DcrOnly	110hr	0.188380761942703	0.323194072968735	64.5414746971148	61.5873911229298	0.331659042622627	-0.173043346358293	89.2110346392588
574	20190525_nubxdcrOnly_110hr_disc01_DiscProper	out_of_horz	2136	63.8426726931306	1049.37390770242	1133.31611459399	-68.936176898691	67.6989919136506	DcrOnly	110hr	0.141674801280489	0.0687486935382869	66.063823101309	67.6989919136506	0.065264891087592	-0.143313035598344	94.5916604616156
575	20190525_nubxdcrOnly_110hr_disc01_DiscProper	out_of_horz	2138	72.4607563716828	1053.70985416536	1125.03132167473	-64.6002304357557	59.4141989943917	DcrOnly	110hr	0.217268887631289	0.23501639626457	70.3997695642443	59.4141989943917	0.268185699570944	-0.174685164199385	92.1204352836214
576	20190525_nubxdcrOnly_110hr_disc01_DiscProper	out_of_horz	2140	106.024116779422	979.487135473753	1265.67762857543	-138.822949127358	200.060505895089	DcrOnly	110hr	0.00958849467206991	-0.226086327049452	-3.82294912735799	200.060505895089	-0.000944097423857204	0.226287593979083	200.097028861074
577	20190525_nubxdcrOnly_110hr_disc01_DiscProper	out_of_horz	2142	88.9728685596986	987.612776037616	1252.64303122051	-130.697308563495	187.025908540176	DcrOnly	110hr	0.144579247723869	-0.0688285230069876	4.302691436505	187.025908540176	-0.147591529057232	0.0621068836947369	187.075395546491
578	20190525_nubxdcrOnly_110hr_disc01_DiscProper	out_of_horz	2144	91.42507335393	979.948387226556	1257.80212747402	-138.361697374555	192.185004793678	DcrOnly	110hr	0.113292079833049	-0.0819113746942236	-3.36169737455501	192.185004793678	-0.110358064489401	0.0858234598425669	192.214403926407
579	20190525_nubxdcrOnly_110hr_disc01_DiscProper	out_of_horz	2146	65.2107708144127	935.543352778595	1187.65288012628	-182.766731822516	122.035757445947	DcrOnly	110hr	0.00576975558649973	0.0865819561444852	-47.766731822516	122.035757445947	-0.0630111802131474	-0.0596600065159213	131.051084560221
580	20190525_nubxdcrOnly_110hr_disc01_DiscProper	out_of_horz	2148	59.2765462420461	935.607091975308	1180.96165761024	-182.702992625803	115.344534929901	DcrOnly	110hr	0.0627652829122967	-0.00280495456509568	-47.702992625803	115.344534929901	-0.0424493109140804	0.0463185115487602	124.819618825137
581	20190525_nubxdcrOnly_110hr_disc01_DiscProper	out_of_horz	2154	86.9828004928826	1179.50671666753	877.928809994862	61.196632066416	-187.688312685475	DcrOnly	110hr	-0.159296032619851	0.0593594686311029	196.196632066416	-187.688312685475	-0.0663588980424331	-0.156509645629864	271.514311138336
582	20190525_nubxdcrOnly_110hr_disc01_DiscProper	out_of_horz	2156	61.2123324586709	1182.60753805138	870.834658329119	64.2974534502678	-194.782464351218	DcrOnly	110hr	0.280951733936658	-0.207861863767064	199.297453450268	-194.782464351218	0.214244206646628	0.276115648106168	278.674870360596
583	20190525_nubxdcrOnly_110hr_disc01_DiscProper	out_of_horz	2158	59.0596080744696	1361.71396966413	948.353213994138	243.403885063021	-117.263908686198	DcrOnly	110hr	-0.208122353824005	-0.122597423390143	378.403885063021	-117.263908686198	-0.10232565749039	-0.218802427322701	396.156944292477
584	20190525_nubxdcrOnly_110hr_disc01_DiscProper	out_of_horz	2160	47.9092638841195	1360.57078362884	955.965805582336	242.260699027725	-109.651317098	DcrOnly	110hr	-0.167634701743293	-0.015409980772485	377.260699027725	-109.651317098	-0.133257972459703	-0.102864831268516	392.872811953454
585	20190525_nubxdcrOnly_110hr_disc01_DiscProper	out_of_horz	2162	73.0048269107396	1364.72622484802	960.415588591596	246.416140246905	-105.201534088741	DcrOnly	110hr	0.138230664390444	0.0930699140010965	381.416140246905	-105.201534088741	0.0709744726645007	0.150772509762195	395.658482552152
586	20190525_nubxdcrOnly_110hr_disc01_DiscProper	horz_stripe	2164	87.5508285343025	599.028182684346	1069.14491263607	-519.281901916764	3.52778995573431	DcrOnly	110hr	0.0798134880233867	-0.0394242363129028	-384.281901916764	3.52778995573431	0.0805238212081367	-0.0379523055604654	384.298094508335
587	20190525_nubxdcrOnly_110hr_disc01_DiscProper	horz_stripe	2166	60.8020861444348	598.259393981065	1075.58119905128	-520.050690620046	9.96407637094262	DcrOnly	110hr	0.239374784718418	0.0837336213262514	-385.050690620046	9.96407637094262	0.234723709796496	0.0960020153890917	385.179590794866
588	20190525_nubxdcrOnly_110hr_disc01_DiscProper	horz_stripe	2168	69.4087052413087	603.861305533312	1081.37241765886	-514.448779067799	15.7552949785247	DcrOnly	110hr	-0.24006593142408	0.164833175072036	-379.448779067799	15.7552949785247	-0.252904284404429	0.144364296017829	379.775730209164
589	20190525_nubxdcrOnly_110hr_disc01_DiscProper	out_of_horz	2170	108.583266489085	853.383559225745	1237.76245388462	-264.926525375366	172.145331204282	DcrOnly	110hr	-0.0803772347583467	0.2871398266524	-129.926525375366	172.145331204282	-0.25409954620263	-0.156023076937311	215.67317184005
590	20190525_nubxdcrOnly_110hr_disc01_DiscProper	out_of_horz	2172	75.8189699880497	853.195609124812	1246.11467629569	-265.114475476298	180.497553615354	DcrOnly	110hr	0.179006461351448	-0.193332492240243	-130.114475476298	180.497553615354	0.126836825791329	0.230939787357162	222.506502353526
591	20190525_nubxdcrOnly_110hr_disc01_DiscProper	out_of_horz	2180	49.3362412059961	1065.79283422592	1298.81188887617	-52.517250375189	233.194766195837	DcrOnly	110hr	0.239898404647532	0.228191805652619	82.482749624811	233.194766195837	-0.0430701530328785	-0.328279921160521	247.352386216103
592	20190525_nubxdcrOnly_110hr_disc01_DiscProper	out_of_horz	2182	40.5585867610661	1063.08954729464	1294.35743542542	-55.2205373064696	228.740312745081	DcrOnly	110hr	0.0133149215055325	-0.123791788966262	79.7794626935304	228.740312745081	-0.0874133305471886	0.0886600462035408	242.253778798982
593	20190525_nubxdcrOnly_110hr_disc01_DiscProper	out_of_horz	2184	78.2105518962072	1318.47834012143	1012.2053627376	200.168255520322	-53.4117599427327	DcrOnly	110hr	-0.000143846616327792	-0.0457912073637291	335.168255520322	-53.4117599427327	0.0140962279348645	-0.0435677830705834	339.397371246031
594	20190525_nubxdcrOnly_110hr_disc01_DiscProper	out_of_horz	2186	80.554210395427	1316.34827401955	1005.00743245936	198.038189418434	-60.6096902209778	DcrOnly	110hr	0.0200512649980412	0.00304009933171814	333.038189418434	-60.6096902209778	0.0176945698282362	0.0099094717599909	338.508449170463
595	20190525_nubxdcrOnly_110hr_disc01_DiscProper	out_of_horz	2188	81.8151875355205	1319.87957237753	998.140022490188	201.569487776419	-67.4771001901489	DcrOnly	110hr	-0.128254949385167	0.0636871156677875	336.569487776419	-67.4771001901489	-0.142892986383226	0.00932604880735361	343.266921144687
596	20190525_nubxdcrOnly_110hr_disc01_DiscProper	out_of_horz	2191	145.529822083451	676.87256955826	1256.54389117563	-441.437515042851	190.92676849529	DcrOnly	110hr	-0.00508716197677305	0.0725800981756026	-306.437515042851	190.92676849529	-0.067393151550732	0.0274210319320427	361.049832507497
597	20190525_nubxdcrOnly_110hr_disc01_DiscProper	out_of_horz	2201	53.0958201548905	940.449331436405	1117.2058522214	-177.860753164706	51.5887295410646	DcrOnly	110hr	-0.147618020983806	0.0616572582856005	-42.860753164706	51.5887295410646	-0.0335616953795328	-0.156417103354218	67.0704195417545
598	20190525_nubxdcrOnly_110hr_disc01_DiscProper	horz_stripe	2203	52.7426585067042	942.402583606508	1110.45896751939	-175.907500994603	44.8418448390553	DcrOnly	110hr	-0.0176628514458811	-0.118980510149841	-40.907500994603	44.8418448390553	0.120098024784742	-0.00669347141019882	60.6977321338562
599	20190525_nubxdcrOnly_110hr_disc01_DiscProper	out_of_horz	2221	117.402510620278	1342.41523971381	927.180720363799	224.105155112698	-138.436402316538	DcrOnly	110hr	-0.546292254413332	0.166628665299475	359.105155112698	-138.436402316538	-0.516777974136078	-0.243188948719501	384.865106127928
600	20190525_nubxdcrOnly_110hr_disc01_DiscProper	out_of_horz	2229	111.3401616046	845.564180616643	1303.41773672911	-272.745903984468	237.80061404877	DcrOnly	110hr	-0.0702196159149407	0.271674594116703	-137.745903984468	237.80061404877	-0.200726264455459	-0.196078673765084	274.814603153599
601	20190525_nubxdcrOnly_110hr_disc01_DiscProper	out_of_horz	2231	63.9189167215253	847.169277485683	1298.35054287091	-271.140807115428	232.733420190573	DcrOnly	110hr	0.106164435165211	0.479990461918648	-136.140807115428	232.733420190573	-0.470421160916335	-0.142708311562266	269.627825410587
602	20190525_nubxdcrOnly_110hr_disc01_DiscProper	out_of_horz	2233	88.5332323297418	1385.8951973521	1137.00281360867	267.585112750992	71.3856909283375	DcrOnly	110hr	0.212483117047774	0.0624145433010643	402.585112750992	71.3856909283375	0.220988481265341	-0.0144478854458522	408.865124311239
603	20190525_nubxdcrOnly_110hr_disc01_DiscProper	out_of_horz	2235	92.1072958534488	1384.00126233421	1130.87594303416	265.691177733099	65.2588203538205	DcrOnly	110hr	-0.156644193925996	-0.156472620241865	400.691177733099	65.2588203538205	-0.198199901928069	-0.0986807136769068	405.970606752644
604	20190525_nubxdcrOnly_110hr_disc01_DiscProper	out_of_horz	2241	63.2812494815928	1016.82382795356	1193.49922084306	-101.486256647553	127.882098162723	DcrOnly	110hr	0.242153342515933	-0.185252796905394	33.513743352447	127.882098162723	-0.301886502027715	0.0426776281719197	132.200612797347
605	20190525_nubxdcrOnly_110hr_disc01_DiscProper	out_of_horz	2243	89.1305267416699	754.14690013947	906.423897629917	-364.163184461641	-159.19322505042	DcrOnly	110hr	-0.201036857763601	-0.127641697028772	-229.163184461641	-159.19322505042	-0.18977928404024	0.143847295244023	279.030908708254
606	20190525_nubxdcrOnly_110hr_disc01_DiscProper	out_of_horz	2245	61.8024018874842	759.798031439104	899.925961715689	-358.512053162007	-165.691160964647	DcrOnly	110hr	0.261751902368953	-0.0393557008381931	-223.512053162007	-165.691160964647	0.0384374512318253	-0.261888319565864	278.2286806397
607	20190525_nubxdcrOnly_110hr_disc01_DiscProper	out_of_horz	2247	60.4693111649067	757.113359184309	912.291722540371	-361.196725416802	-153.325400139966	DcrOnly	110hr	-0.0119597245109178	-0.272012262010426	-226.196725416802	-153.325400139966	-0.257098214160369	-0.0896337769479487	273.264774380755
608	20190525_nubxdcrOnly_110hr_disc01_DiscProper	out_of_horz	2249	127.776837245466	918.786096212671	793.288859422702	-199.52398838844	-272.328263257634	DcrOnly	110hr	0.0304953398084231	-0.147926316706697	-64.52398838844	-272.328263257634	-0.0936251866980987	0.118517869286397	279.867876053095
609	20190525_nubxdcrOnly_110hr_disc01_DiscProper	out_of_horz	2251	165.852377080021	924.949821997842	783.159516189594	-193.360262603269	-282.457606490742	DcrOnly	110hr	-0.132538336665783	-0.167784543127197	-58.360262603269	-282.457606490742	0.0551902271589658	0.206572269253829	288.423680920276
610	20190525_nubxdcrOnly_110hr_disc01_DiscProper	out_of_horz	2253	84.5603940263436	1126.33991811536	1271.82915329835	8.02983351425019	206.212030618009	DcrOnly	110hr	-0.277286122570067	0.195259711773918	143.02983351425	206.212030618009	0.280032734772697	0.191299807286102	250.960026392087
611	20190525_nubxdcrOnly_110hr_disc01_DiscProper	out_of_horz	2255	70.8043654800278	1122.33545202971	1264.2523446597	4.02536742859888	198.635221979364	DcrOnly	110hr	-0.126418992261525	0.157721803995127	139.025367428599	198.635221979364	0.19147435826046	0.0647726731626991	242.454128031362
612	20190525_nubxdcrOnly_110hr_disc01_DiscProper	out_of_horz	2257	78.1648788260766	1132.04619399745	1273.51045785195	13.7361093963368	207.893335171611	DcrOnly	110hr	-0.339028467504998	0.293993721756697	148.736109396337	207.893335171611	0.38771130074525	0.225948130077609	255.620947981841
613	20190525_nubxdcrOnly_110hr_disc01_DiscProper	out_of_horz	2259	97.3853780433703	1123.67578939381	1255.53998379358	5.36570479269653	189.922861113243	DcrOnly	110hr	-0.324039934127891	0.15430064879129	140.365704792697	189.922861113243	0.242604480180254	0.264487495590037	236.163554037008
614	20190525_nubxdcrOnly_110hr_disc01_DiscProper	horz_stripe	2260	82.7966863867118	683.301575467475	1051.55600142163	-435.008509133636	-14.0611212587071	DcrOnly	110hr	0.153197672001199	-0.0521650554273125	-300.008509133636	-14.0611212587071	0.147646947793444	-0.0662653644191411	300.337844241513
615	20190525_nubxdcrOnly_110hr_disc01_DiscProper	horz_stripe	2262	71.0135703827099	679.797813546768	1057.67419359858	-438.512271054343	-7.94292908175498	DcrOnly	110hr	0.278785775865928	-0.0942413835564995	-303.512271054343	-7.94292908175498	0.273474946383136	-0.108694070217981	303.616186661651
616	20190525_nubxdcrOnly_110hr_disc01_DiscProper	horz_stripe	2264	64.5708239778378	989.12861185113	1028.25361627877	-129.181472749981	-37.3635064015664	DcrOnly	110hr	-0.269181496874503	-0.0263478616045949	5.818527250019	-37.3635064015664	0.264446620201656	-0.0567527368032085	37.8138449510111
617	20190525_nubxdcrOnly_110hr_disc01_DiscProper	horz_stripe	2266	72.5914881480761	994.557389972046	1022.86466195818	-123.752694629065	-42.7524607221571	DcrOnly	110hr	0.112209198423324	-0.0248200375010044	11.247305370935	-42.7524607221571	-0.0854684460717509	0.0768250167486891	44.2071801397312
618	20190525_nubxdcrOnly_110hr_disc01_DiscProper	out_of_horz	2268	95.5954333769941	1312.63267302163	926.78084523991	194.322588420518	-138.836277440427	DcrOnly	110hr	-0.220658585756935	-0.0841621226346329	329.322588420518	-138.836277440427	-0.0938061263454724	-0.216734595795583	357.391772677415
619	20190525_nubxdcrOnly_110hr_disc01_DiscProper	out_of_horz	2270	101.838750089364	1313.30957351342	945.274256656826	194.99948891231	-120.342866023511	DcrOnly	110hr	-0.420944478059986	-0.108432309038471	329.99948891231	-120.342866023511	-0.25232240562279	-0.353956526812739	351.25783704444
620	20190525_nubxdcrOnly_110hr_disc01_DiscProper	out_of_horz	2272	81.214372491158	1310.64394558905	936.160505295289	192.333860987939	-129.456617385048	DcrOnly	110hr	-0.114229410961059	-0.100192725324821	327.333860987939	-129.456617385048	-0.0147980791850243	-0.151221550676348	352.003511820621
621	20190525_nubxdcrOnly_110hr_disc01_DiscProper	horz_stripe	2280	82.3000686490083	655.372635157666	1062.35101117686	-462.937449443445	-3.26611150347435	DcrOnly	110hr	-0.107061029806496	0.263177910313217	-327.937449443445	-3.26611150347435	-0.101798042048182	0.265258054006312	327.953713550899
622	20190525_nubxdcrOnly_110hr_disc01_DiscProper	horz_stripe	2282	124.949216396703	656.85430672606	1075.93248931713	-461.455777875051	10.3153666367919	DcrOnly	110hr	0.132467996987876	0.240464950693633	-326.455777875051	10.3153666367919	0.11702244850344	0.248348362757501	326.618709961411
623	20190525_nubxdcrOnly_110hr_disc01_DiscProper	horz_stripe	2284	79.9631601246432	651.982376259807	1068.43104640565	-466.327708341304	2.81392372531059	DcrOnly	110hr	0.269682624322839	0.065030418144084	-331.327708341304	2.81392372531059	0.268539212991028	0.0696014671670581	331.339657272461
624	20190525_nubxdcrOnly_110hr_disc01_DiscProper	horz_stripe	2286	37.761656313439	893.319133247532	1033.06021443317	-224.990951353579	-32.5569082471691	DcrOnly	110hr	0.0346369477800899	0.442926114860366	-89.990951353579	-32.5569082471691	0.310011240847514	0.31823936262663	95.6991306132757
625	20190525_nubxdcrOnly_110hr_disc01_DiscProper	horz_stripe	2288	54.2632304994114	891.827564499508	1026.18916336502	-226.482520101603	-39.4279593153121	DcrOnly	110hr	-0.172186290203224	-0.00917069964265092	-91.482520101603	-39.4279593153121	-0.124905906403518	0.118872767324565	99.6173451759788
626	20190525_nubxdcrOnly_110hr_disc01_DiscProper	out_of_horz	2294	61.2946241152179	852.477600060737	1198.83935810315	-265.832484540374	133.222235422811	DcrOnly	110hr	-0.374796287191578	-0.135861140742886	-130.832484540374	133.222235422811	0.142622302013816	-0.372275953326064	186.722529497803
627	20190525_nubxdcrOnly_110hr_disc01_DiscProper	out_of_horz	2302	105.578273094937	1153.46070534502	842.091602662121	35.1506207439045	-223.525520018216	DcrOnly	110hr	-0.0889003161387442	-0.155613276682978	170.150620743904	-223.525520018216	0.173666746736508	-0.044256289581702	280.917945028348
628	20190525_nubxdcrOnly_110hr_disc01_DiscProper	out_of_horz	2304	95.7458933650124	1153.97286371925	832.868225592008	35.6627791181349	-232.748897088329	DcrOnly	110hr	-0.088164134794142	0.151123259222946	170.662779118135	-232.748897088329	-0.117620407045774	-0.129524491848267	288.613640135318
629	20190525_nubxdcrOnly_110hr_disc01_DiscProper	out_of_horz	2306	80.648482004741	768.045499351746	994.448932437843	-350.264585249365	-71.168190242494	DcrOnly	110hr	0.154096374921243	-0.138175239717985	-215.264585249365	-71.168190242494	0.0413681118419371	-0.202797359345786	226.723957633447
630	20190525_nubxdcrOnly_110hr_disc01_DiscProper	out_of_horz	2308	91.2842455290439	546.878635763239	1008.50944680651	-571.431448837872	-57.1076758738251	DcrOnly	110hr	0.0564606019237444	0.248564155386467	-436.431448837872	-57.1076758738251	0.118514606422273	0.225668400484323	440.151901255049
631	20190525_nubxdcrOnly_110hr_disc01_DiscProper	horz_stripe	2318	53.9364499984196	1065.59915652203	1047.75524815528	-52.7109280790814	-17.8618745250535	DcrOnly	110hr	-0.059115438515573	0.0495168845592881	82.2890719209186	-17.8618745250535	-0.0743247713211367	0.0205520143880617	84.205331892671
632	20190525_nubxdcrOnly_110hr_disc01_DiscProper	horz_stripe	2320	61.9616630137734	1070.79668895409	1043.23124257322	-47.5133956470213	-22.3858801071203	DcrOnly	110hr	0.280946581837337	-0.0519482217347901	87.4866043529787	-22.3858801071203	0.271369346208693	0.0893771644535508	90.3052244855468
633	20190525_nubxdcrOnly_110hr_disc01_DiscProper	out_of_horz	2332	105.582225416561	1471.77424381798	1011.19979121785	353.464159216869	-54.4173314624912	DcrOnly	110hr	0.146880246546284	-0.387923971369985	488.464159216869	-54.4173314624912	0.228652792477853	-0.346087727145933	491.485992478871
634	20190525_nubxdcrOnly_110hr_disc01_DiscProper	out_of_horz	2334	110.653430938167	1376.03251285606	1012.01731265766	257.722428254951	-53.5998100226766	DcrOnly	110hr	-0.149345318745903	0.0316718276898897	392.722428254951	-53.5998100226766	-0.152370414134174	-0.0095071445299657	396.363274394755
635	20190525_nubxdcrOnly_110hr_disc01_DiscProper	out_of_horz	2336	79.6024064051262	1376.92207356779	1002.80644461037	258.611988966678	-62.8106780699671	DcrOnly	110hr	0.0513081425830771	-0.193595540554626	393.611988966678	-62.8106780699671	0.109011782186057	-0.168012470259153	398.591995827705
636	20190525_nubxdcrOnly_110hr_disc01_DiscProper	out_of_horz	2338	98.6695215686052	981.995086823755	1304.44367010125	-136.314997777356	238.826547420909	DcrOnly	110hr	0.339887234314366	-0.171869792177679	-1.31499777735598	238.826547420909	-0.337974026439678	0.175602149660017	238.830167634129
637	20190525_nubxdcrOnly_110hr_disc01_DiscProper	out_of_horz	2346	53.271350038091	1203.06248018303	982.659568983389	84.7523955819142	-82.9575536969477	DcrOnly	110hr	0.0674117839735656	-0.0425212553274597	219.752395581914	-82.9575536969477	0.0786941983201647	0.0126344340541352	234.889486949442
638	20190525_nubxdcrOnly_110hr_disc01_DiscProper	out_of_horz	2348	46.1534057203227	1199.48349953468	988.194666610441	81.1734149335691	-77.4224560698958	DcrOnly	110hr	-0.357126787953709	0.0903099745142389	216.173414933569	-77.4224560698958	-0.333259116835168	-0.156951569654908	229.619646432826
639	20190525_nubxdcrOnly_110hr_disc01_DiscProper	horz_stripe	2350	81.8409782621379	1344.1712774641	1060.21170170139	225.861192862991	-5.40542097894922	DcrOnly	110hr	-0.167764512688488	0.313455196770694	360.861192862991	-5.40542097894922	-0.177077769749943	0.308289726654241	360.901675100657
640	20190525_nubxdcrOnly_110hr_disc01_DiscProper	horz_stripe	2352	93.3161719365847	1344.4542012378	1069.62282103052	226.14411663669	4.00569835018291	DcrOnly	110hr	-0.172471064840029	0.10192604470403	361.14411663669	4.00569835018291	-0.170167847443823	0.105726489076282	361.166330934333
641	20190525_nubxdcrOnly_110hr_disc01_DiscProper	out_of_horz	2355	169.590637518704	1103.46989104011	710.731688732577	-14.840193561	-354.885433947759	DcrOnly	110hr	-0.107015004646338	0.0351641243401727	120.159806439	-354.885433947759	0.0636387222336781	-0.0929453597148972	374.675927051295
642	20190525_nubxdcrOnly_110hr_disc01_DiscProper	out_of_horz	2357	152.487717962344	1098.62148159117	715.999757505207	-19.6886030099456	-349.61736517513	DcrOnly	110hr	0.00334071658020786	0.0270754544361728	115.311396990054	-349.61736517513	-0.0187930937802708	-0.0197752432693126	368.142662982434
643	20190525_nubxdcrOnly_110hr_disc01_DiscProper	out_of_horz	2359	73.9225656289476	664.610501007995	1157.19570992861	-453.699583593116	91.5785872482697	DcrOnly	110hr	-0.109369298837186	0.317281112482622	-318.699583593116	91.5785872482697	-0.261119806884748	0.210820763490743	331.596233731348
644	20190525_nubxdcrOnly_110hr_disc01_DiscProper	out_of_horz	2361	84.5265416425835	667.15701432039	1148.63335100164	-451.153070280721	83.016228321301	DcrOnly	110hr	0.174531530700828	-0.430049706498237	-316.153070280721	83.016228321301	0.363295573220771	-0.288825780958324	326.870705344821
645	20190525_nubxdcrOnly_110hr_disc01_DiscProper	out_of_horz	2377	138.113840763048	752.897225909933	1215.34187069592	-365.412858691178	149.724748015585	DcrOnly	110hr	-0.196269860774815	-0.158254864718596	-230.412858691178	149.724748015585	0.0648810195569688	-0.243632743605852	274.786436380275
646	20190525_nubxdcrOnly_110hr_disc01_DiscProper	out_of_horz	2379	97.383011100219	756.799419039252	1224.33358224375	-361.510665561859	158.716459563409	DcrOnly	110hr	0.322162708666716	0.171622372813073	-226.510665561859	158.716459563409	-0.0513258768952693	0.361398262400909	276.582711226894
647	20190525_nubxdcrOnly_110hr_disc01_DiscProper	out_of_horz	2381	84.3075962796527	1204.69591303826	1274.24722327679	86.3858284371477	208.630100596456	DcrOnly	110hr	-0.0427980189291966	-0.000262807438840613	221.385828437148	208.630100596456	-0.0027991813267737	0.0427071899791314	304.200926868558
648	20190525_nubxdcrOnly_110hr_disc01_DiscProper	out_of_horz	2383	61.3207596724277	1201.59032604589	1279.59022977434	83.2802414447824	213.973107094005	DcrOnly	110hr	0.0100193115127782	0.199264177994248	218.280241444782	213.973107094005	0.199424265060725	-0.00604663045861178	305.664447335072
649	20190525_nubxdcrOnly_110hr_disc01_DiscProper	horz_stripe	2389	115.903931679434	1114.23955239625	1023.08869846458	-4.07053220486432	-42.528424215756	DcrOnly	110hr	0.144563499551386	0.0361021220885216	130.929467795136	-42.528424215756	0.095754759427778	0.114162142011993	137.663329915387
650	20190525_nubxdcrOnly_110hr_disc01_DiscProper	horz_stripe	2391	86.7933465908612	1116.89847036111	1016.38003254069	-1.41161424000552	-49.2370901396467	DcrOnly	110hr	0.264824408408327	0.117173895851651	133.588385759994	-49.2370901396467	0.125434883543961	0.261012986550836	142.373269455263
651	20190525_nubxdcrOnly_110hr_disc01_DiscProper	out_of_horz	2396	81.8254629990453	1030.60353890268	1343.33540211092	-87.7065456984269	277.718279430588	DcrOnly	110hr	-0.011511107524822	-0.0279537932440211	47.2934543015731	277.718279430588	0.0016099358609764	0.0301882139203537	281.71637075197
652	20190525_nubxdcrOnly_110hr_disc01_DiscProper	out_of_horz	2398	92.3913838697751	1027.00324582742	1349.74616310709	-91.3068387736876	284.129040426757	DcrOnly	110hr	0.0357196580423321	-0.256940200549926	43.6931612263124	284.129040426757	-0.111267848959105	0.234336566539051	287.468961718962
653	20190525_nubxdcrOnly_110hr_disc01_DiscProper	out_of_horz	2404	65.4182078286147	1068.73703560117	1349.28251272517	-49.5730489999455	283.665390044829	DcrOnly	110hr	-0.356592287178357	-0.180223925439951	85.4269510000545	283.665390044829	0.197765259349316	0.347170886985897	296.249586440978
654	20190525_nubxdcrOnly_110hr_disc01_DiscProper	out_of_horz	2416	112.691070202033	1174.1468389351	711.219495870865	55.8367543339918	-354.397626809472	DcrOnly	110hr	-0.169367677603548	0.0463896797557879	190.836754333992	-354.397626809472	0.0544956112818585	-0.166936038516794	402.512539795865
655	20190525_nubxdcrOnly_110hr_disc01_DiscProper	out_of_horz	2432	41.7670604477106	900.574839476907	1203.52302402127	-217.735245124204	137.90590134093	DcrOnly	110hr	-0.368270904137668	-0.093929565319947	-82.735245124204	137.90590134093	0.256207818034752	-0.280720102688498	160.820267411842
656	20190525_nubxdcrOnly_110hr_disc01_DiscProper	out_of_horz	2434	41.8958692507923	900.155068522194	1195.52166943379	-218.155016078916	129.904546753457	DcrOnly	110hr	-0.325468428356103	0.0765392127895326	-83.155016078916	129.904546753457	0.0667601699600323	-0.327614145997911	154.239903936387
657	20190525_nubxdcrOnly_110hr_disc01_DiscProper	out_of_horz	2438	120.114086735275	516.994599615073	1208.45211738887	-601.315484986038	142.834994708535	DcrOnly	110hr	-0.349450646196168	0.257501840865425	-466.315484986038	142.834994708535	-0.433719671056766	0.0176124704233219	487.700694331217
658	20190525_nubxdcrOnly_110hr_disc01_DiscProper	out_of_horz	2441	76.0624517243812	764.497494676991	1129.45209095869	-353.81258992412	63.8349682783557	DcrOnly	110hr	-0.217836368311796	0.096350954408036	-218.81258992412	63.8349682783557	-0.235473477261176	-0.0358947249765541	227.933877877774
659	20190525_nubxdcrOnly_110hr_disc01_DiscProper	out_of_horz	2443	68.9830884832498	774.182818996656	1136.28078548503	-344.127265604455	70.6636628046915	DcrOnly	110hr	-0.349008654150563	-0.320598932703804	-209.127265604455	70.6636628046915	-0.0830221353214142	-0.466581226979267	220.743213848515
660	20190525_nubxdcrOnly_110hr_disc01_DiscProper	out_of_horz	2445	72.6539198539446	767.617505659243	1138.467201935	-350.692578941868	72.8500792546595	DcrOnly	110hr	-0.096755050269965	0.240045789369745	-215.692578941868	72.8500792546595	-0.222488180072705	0.132221520467823	227.662958467126
661	20190525_nubxdcrOnly_110hr_disc01_DiscProper	out_of_horz	2463	64.617942585503	1208.06105770096	770.244508498766	89.7509730998477	-295.372614181571	DcrOnly	110hr	-0.238584040690455	0.485933204052173	224.750973099848	-295.372614181571	-0.404724002531965	-0.359516209713973	371.157623009125
662	20190525_nubxdcrOnly_110hr_disc01_DiscProper	out_of_horz	2465	79.3983794636727	1210.9002639716	781.773992898795	92.5901793704902	-283.843129781541	DcrOnly	110hr	0.00438328616975529	-0.144576782631403	227.59017937049	-283.843129781541	0.140167709445223	0.0357025559669534	363.818927586337
663	20190525_nubxdcrOnly_110hr_disc01_DiscProper	out_of_horz	2467	59.9457275220393	1208.35467835781	776.783991685862	90.0445937566974	-288.833130994475	DcrOnly	110hr	0.125096789631821	-0.232418918893157	225.044593756697	-288.833130994475	0.194779387988984	0.178125659718887	366.155222192977
664	20190525_nubxdcrOnly_110hr_disc01_DiscProper	out_of_horz	2469	57.7852607493537	1159.77248319908	1000.20911875656	41.462398597969	-65.4080039237728	DcrOnly	110hr	-0.0352535952851532	-0.0414264858645652	176.462398597969	-65.4080039237728	0.000264127641359715	-0.0543957714184243	188.194540559074
665	20190525_nubxdcrOnly_110hr_disc01_DiscProper	out_of_horz	2471	59.0124123423153	1160.02589578313	992.765438338024	41.7158111820193	-72.8516843423126	DcrOnly	110hr	-0.172224469954213	0.291103494329316	176.715811182019	-72.8516843423126	-0.327339023810732	0.0851567727922128	191.143521557052
666	20190525_nubxdcrOnly_110hr_disc01_DiscProper	out_of_horz	2475	63.2702384248925	1259.50731131266	991.238319984992	141.197226711544	-74.3788026953442	DcrOnly	110hr	0.068657395106412	-0.146590086457127	276.197226711544	-74.3788026953442	0.132986365937195	-0.0922882323220263	286.036910788697
667	20190525_nubxdcrOnly_110hr_disc01_DiscProper	out_of_horz	2477	53.8460065913442	1256.09679336116	982.141002421114	137.786708760045	-83.4761202592227	DcrOnly	110hr	0.00831055122766843	0.0973911990019029	272.786708760045	-83.4761202592227	-0.0476146993875941	0.0853636415985459	285.27329200202
668	20190525_nubxdcrOnly_110hr_disc01_DiscProper	out_of_horz	2479	67.4408459808611	969.165175241739	1228.83037939916	-149.144909359372	163.213256718826	DcrOnly	110hr	0.174794360783626	-0.122296399427555	-14.144909359372	163.213256718826	-0.151148566596274	0.150544308064411	163.82504579444
669	20190525_nubxdcrOnly_110hr_disc01_DiscProper	out_of_horz	2481	41.1821514708282	971.552844454567	1223.8355094579	-146.757240146544	158.218386777565	DcrOnly	110hr	0.282526796866733	0.151464661281535	-11.757240146544	158.218386777565	-0.301810819936844	-0.10804241543929	158.654626816739
670	20190525_nubxdcrOnly_110hr_disc01_DiscProper	out_of_horz	2485	121.53822321194	588.756781873203	880.923149998546	-529.553302727908	-184.693972681791	DcrOnly	110hr	-0.102007550404473	-0.243079242877636	-394.553302727908	-184.693972681791	-0.252008571661996	-0.0773610914243491	435.642252586319
671	20190525_nubxdcrOnly_110hr_disc01_DiscProper	horz_stripe	2487	32.2300670914953	1177.89499048431	1106.46868899811	59.5849058832	40.8515663177775	DcrOnly	110hr	0.0294577627100068	-0.247963831294517	194.5849058832	40.8515663177775	-0.0727501948611801	-0.238874926607618	198.826899760041
672	20190525_nubxdcrOnly_110hr_disc01_DiscProper	horz_stripe	2489	30.2765916412483	1178.7001772051	1101.34947613434	60.3900926039853	35.7323534539996	DcrOnly	110hr	-0.0460609236051074	0.194091228399963	195.390092603985	35.7323534539996	0.0256125924407964	0.197830757804806	198.630534840833
673	20190525_nubxdcrOnly_110hr_disc01_DiscProper	out_of_horz	2495	133.02754068905	1374.27490142138	826.383307845801	255.964816820272	-239.233814834535	DcrOnly	110hr	-0.18916983917489	-0.118052420790944	390.964816820272	-239.233814834535	0.0190151013026515	-0.222171168315121	458.351727553844
674	20190525_nubxdcrOnly_110hr_disc01_DiscProper	out_of_horz	2499	82.369884776425	899.175508826811	900.369527363297	-219.1345757743	-165.24759531704	DcrOnly	110hr	-0.0584538717082421	-0.104393371827192	-84.1345757743	-165.24759531704	-0.0500316063894607	0.108681505147951	185.43299220685
675	20190525_nubxdcrOnly_110hr_disc01_DiscProper	out_of_horz	2501	63.9094903768041	896.012524010908	907.630994887835	-222.297560590203	-157.986127792502	DcrOnly	110hr	0.0357154965189921	-0.0180618715514043	-87.297560590203	-157.986127792502	-0.0342988716068841	-0.0206255982224041	180.500638945874
676	20190525_nubxdcrOnly_110hr_disc01_DiscProper	out_of_horz	2508	72.2988486375778	708.965119843871	1241.89216098394	-409.34496475724	176.275038303604	DcrOnly	110hr	0.0518621479389394	0.119257137434872	-274.34496475724	176.275038303604	-0.0869179443461798	0.0967327150897501	326.095153009959
677	20190525_nubxdcrOnly_110hr_disc01_DiscProper	out_of_horz	2510	80.2282683886708	1112.95092078486	1207.4267251071	-5.35916381625316	141.809602426766	DcrOnly	110hr	0.0551127232405913	0.066463793061762	129.640836183747	141.809602426766	0.0612658443414897	-0.0608386749385215	192.137215933974
678	20190525_nubxdcrOnly_110hr_disc01_DiscProper	out_of_horz	2512	102.846211966241	1116.82065122392	1200.12610316281	-1.48943337718811	134.508980482478	DcrOnly	110hr	0.0348752137087951	-0.0799716839050992	133.510566622812	134.508980482478	-0.0802292918579289	-0.0342784405395941	189.519754195651
679	20190525_nubxdcrOnly_110hr_disc01_DiscProper	out_of_horz	2517	137.284086952544	1276.75922680772	1239.60238566541	158.449142206613	173.985262985073	DcrOnly	110hr	-0.24349324146652	-0.127882122586603	293.449142206613	173.985262985073	-0.229030247722005	0.152275873156337	341.14992422362
680	20190525_nubxdcrOnly_110hr_disc01_DiscProper	out_of_horz	2519	132.349758922681	1277.61244584945	1229.77453080508	159.302361248337	164.157408124742	DcrOnly	110hr	-0.164665507846409	-0.0184851577848075	294.302361248337	164.157408124742	-0.102244796085087	0.130393374855335	336.988923376689
681	20190525_nubxdcrOnly_110hr_disc01_DiscProper	horz_stripe	2521	126.518383319712	661.557372850707	1038.84322273224	-456.752711750404	-26.7738999480976	DcrOnly	110hr	-0.173906740282327	-0.0258394975584679	-321.752711750404	-26.7738999480976	-0.175785695221798	0.00325934120456634	322.864753785806
682	20190525_nubxdcrOnly_110hr_disc01_DiscProper	horz_stripe	2523	72.0309336035794	659.139534491579	1047.84660506595	-459.170550109532	-17.7705176143907	DcrOnly	110hr	0.181628695233959	-0.140305128059714	-324.170550109532	-17.7705176143907	0.165203831848642	-0.159317939463102	324.657260591227
683	20190525_nubxdcrOnly_110hr_disc01_DiscProper	out_of_horz	2531	92.0004595293436	1124.9759900598	1199.64909230246	6.6659054586903	134.031969622119	DcrOnly	110hr	-0.0243875474670605	0.0188097173990004	141.66590545869	134.031969622119	0.0174313731464849	0.025391045081217	195.022556772839
684	20190525_nubxdcrOnly_110hr_disc01_DiscProper	out_of_horz	2533	60.4091313315261	1135.26179606612	1204.79061596555	16.9517114650091	139.173493285213	DcrOnly	110hr	0.226508558753382	-0.0494976122463611	151.951711465009	139.173493285213	-0.0294614316419592	-0.22997426997869	206.054807879735
685	20190525_nubxdcrOnly_110hr_disc01_DiscProper	out_of_horz	2535	65.3961578067851	1129.15893120394	1193.82925864253	10.8488466028252	128.212135962198	DcrOnly	110hr	0.090389867575975	0.147946318342458	145.848846602825	128.212135962198	0.158311760550048	-0.070681169649593	194.191240439325
686	20190525_nubxdcrOnly_110hr_disc01_DiscProper	out_of_horz	2555	109.335832430709	849.609324403325	1154.75035103439	-268.700760197786	89.1332283540571	DcrOnly	110hr	-0.258126448754631	-0.106528611694963	-133.700760197786	89.1332283540571	-0.000947069445544416	-0.27924310504612	160.687976134751
687	20190525_nubxdcrOnly_110hr_disc01_DiscProper	out_of_horz	2557	89.5968638696744	849.377121588276	1144.20664589987	-268.932963012835	78.5895232195328	DcrOnly	110hr	-0.145117530962998	-0.0691804900102326	-133.932963012835	78.5895232195328	-0.0103872811849077	-0.160427997495569	155.287963929182
688	20190525_nubxdcrOnly_110hr_disc01_DiscProper	out_of_horz	2579	69.7507764169122	893.435460959418	848.659638161541	-224.874623641692	-216.957484518795	DcrOnly	110hr	-0.134043375076901	-0.0497817510042567	-89.874623641692	-216.957484518795	0.0595738950267948	0.129987692365058	234.836108942937
689	20190525_nubxdcrOnly_110hr_disc01_DiscProper	out_of_horz	2581	114.830692184463	897.072480525236	838.148450554992	-221.237604075875	-227.468672125345	DcrOnly	110hr	-0.249508708100122	-0.351268017936013	-86.237604075875	-227.468672125345	-0.0460754207014434	0.428393360650783	243.267180596181
690	20190525_nubxdcrOnly_110hr_disc01_DiscProper	horz_stripe	2583	63.0733560952872	999.610523805983	1069.74411484429	-118.699560795127	4.12699216395026	DcrOnly	110hr	-0.069421393176118	0.0835771002037864	16.300439204873	4.12699216395026	-0.0212863051043478	0.106542736608328	16.8147668016261
691	20190525_nubxdcrOnly_110hr_disc01_DiscProper	out_of_horz	2589	120.04492675107	1318.77483391715	946.001834027638	200.464749316041	-119.615288652699	DcrOnly	110hr	-0.340667037089769	-0.0817647756454444	335.464749316041	-119.615288652699	-0.2120818980281	-0.278856194524472	356.15223614789
692	20190525_nubxdcrOnly_110hr_disc01_DiscProper	horz_stripe	2591	57.1463610595497	1360.04023695106	1077.64479239189	241.730152349952	12.0276697115573	DcrOnly	110hr	-0.29769498099215	0.00614127875708501	376.730152349952	12.0276697115573	-0.296696978095364	0.0251181249652141	376.922104059059
693	20190525_nubxdcrOnly_110hr_disc01_DiscProper	horz_stripe	2593	118.082447588616	1356.31667952124	1063.43419219501	238.006594920134	-2.1829304853286	DcrOnly	110hr	-0.0576299746632819	0.230259564658606	373.006594920134	-2.1829304853286	-0.0603210113044192	0.229569285166098	373.012982400635
694	20190525_nubxdcrOnly_110hr_disc01_DiscProper	out_of_horz	2611	165.768266283524	1308.07869449402	1234.21877990733	189.768609892905	168.601657226995	DcrOnly	110hr	-0.199272543601451	-0.0138779094576846	324.768609892905	168.601657226995	-0.126013756582158	0.154992503548915	365.925086310653
695	20190525_nubxdcrOnly_110hr_disc01_DiscProper	out_of_horz	2613	103.17862238319	1308.39565221052	1226.37666057039	190.085567609407	160.759537890053	DcrOnly	110hr	0.0219599490146972	-0.11723765569468	325.085567609407	160.759537890053	-0.0798377863064327	-0.088616223972819	362.662729392688
696	20190525_nubxdcrOnly_110hr_disc01_DiscProper	out_of_horz	2618	62.839205404289	1153.65998569541	967.278609846962	35.3499010942962	-98.3385128333747	DcrOnly	110hr	-0.472124210036968	-0.0852177232396155	170.349901094296	-98.3385128333747	-0.162313266069093	-0.451461774367619	196.696598621116
697	20190525_nubxdcrOnly_110hr_disc01_DiscProper	out_of_horz	2620	60.997599933119	1155.4928191462	976.385852385336	37.1827345450893	-89.2312702950007	DcrOnly	110hr	-0.315774955390269	0.0055341421413445	172.182734545089	-89.2312702950007	-0.186591240286061	-0.254810043423481	193.930692964998
698	20190525_nubxdcrOnly_110hr_disc01_DiscProper	out_of_horz	2630	39.8884865035172	876.776495641337	1175.95750222691	-241.533588959774	110.340379546574	DcrOnly	110hr	0.21175121123087	0.0376829447439351	-106.533588959774	110.340379546574	-0.04509118293528	0.210298276273992	153.376676633483
699	20190525_nubxdcrOnly_110hr_disc01_DiscProper	out_of_horz	2632	76.1944984843156	876.838156763633	1182.48289456211	-241.471927837478	116.865771881769	DcrOnly	110hr	-0.111492507700784	-0.00461786944174182	-106.471927837478	116.865771881769	0.0149529126473372	-0.110581709133796	158.094528858373
700	20190525_nubxdcrOnly_110hr_disc01_DiscProper	out_of_horz	2634	154.796850570248	1286.56486949894	790.426761097628	168.254784897833	-275.190361582709	DcrOnly	110hr	-0.18902613175753	0.124188661758027	303.254784897833	-275.190361582709	-0.141904267557141	-0.176116101040013	409.503601536608
701	20190525_nubxdcrOnly_110hr_disc01_DiscProper	out_of_horz	2636	172.254563117142	1280.6723468402	777.174233127274	162.362262239085	-288.442889553063	DcrOnly	110hr	-0.182209806768778	0.337801968746958	297.362262239085	-288.442889553063	-0.343192689411031	-0.171841094348413	414.274806786108
702	20190525_nubxdcrOnly_110hr_disc01_DiscProper	out_of_horz	2642	107.71214345611	878.057394694199	829.943853404988	-240.252689906912	-235.673269275349	DcrOnly	110hr	-0.278312820371817	-0.053952336415795	-105.252689906912	-235.673269275349	0.145575355034472	0.243262608295286	258.108540315062
703	20190525_nubxdcrOnly_110hr_disc01_DiscProper	out_of_horz	2644	78.9246974080135	880.897384925355	820.450150068434	-237.412699675756	-245.166972611903	DcrOnly	110hr	-0.0469496155577595	-0.113341869859906	-102.412699675756	-245.166972611903	-0.0476244037233585	0.113059993076047	265.697582816559
704	20190525_nubxdcrOnly_110hr_disc01_DiscProper	out_of_horz	2646	49.1620095946826	1054.1691373279	985.404624696763	-64.1409472732148	-80.2124979835739	DcrOnly	110hr	-0.0411527708808275	-0.0345919666584787	70.8590527267852	-80.2124979835739	0.0394041799441991	-0.0365713728399189	107.028268163613
705	20190525_nubxdcrOnly_110hr_disc01_DiscProper	out_of_horz	2648	73.5871647937464	1052.71279858385	977.633459153099	-65.5972860172628	-87.9836635272378	DcrOnly	110hr	-0.194224538679697	0.135553253799253	69.4027139827372	-87.9836635272378	-0.0865968329111115	-0.220451456267975	112.06186575211
706	20190525_nubxdcrOnly_110hr_disc01_DiscProper	horz_stripe	2650	73.0289881954407	555.390313752339	1072.98422705196	-562.919770848772	7.36710437162264	DcrOnly	110hr	0.0152396251891418	0.0690207113903843	-427.919770848772	7.36710437162264	0.0128547649266318	0.0695043868789682	427.983182508481
707	20190525_nubxdcrOnly_110hr_disc01_DiscProper	horz_stripe	2652	79.5081137812783	551.64758737795	1079.15643970742	-566.662497223161	13.5393170270834	DcrOnly	110hr	0.0509156168466347	0.00474160919035872	-431.662497223161	13.5393170270834	0.0505183804867866	0.00792313887166325	431.874778858983
708	20190525_nubxdcrOnly_110hr_disc01_DiscProper	out_of_horz	2658	102.668532738709	933.13574268851	780.881299074422	-185.174341912601	-284.735823605915	DcrOnly	110hr	-0.370270960161261	-0.0863625589566122	-50.174341912601	-284.735823605915	0.318448821659476	0.207724393155854	289.122731432348
709	20190525_nubxdcrOnly_110hr_disc01_DiscProper	out_of_horz	2660	112.516428379605	939.245889416004	772.343489293372	-179.064195185107	-293.273633386964	DcrOnly	110hr	-0.0323794704593709	-0.197294226527022	-44.064195185107	-293.273633386964	-0.0270280265221294	0.19809827790883	296.565468888916
710	20190525_nubxdcrOnly_110hr_disc01_DiscProper	out_of_horz	2662	122.043550652647	1068.55938785266	1243.85440083185	-49.7506967484476	178.237278151518	DcrOnly	110hr	0.0159406688665739	0.119509594998441	85.2493032515524	178.237278151518	0.083032089139077	-0.0874203660127634	197.575228780677
711	20190525_nubxdcrOnly_110hr_disc01_DiscProper	out_of_horz	2664	80.5067819872165	1069.08401825883	1236.51918291922	-49.2260663422792	170.902060238884	DcrOnly	110hr	0.233098684013546	0.109511434784441	85.7739336577208	170.902060238884	-0.0514880310786027	-0.252342492444381	191.218937056491
712	20190525_nubxdcrOnly_110hr_disc01_DiscProper	out_of_horz	2666	78.0319622755607	1042.23423294293	1242.91667753656	-76.0758516581809	177.299554856223	DcrOnly	110hr	0.28814983772997	-0.081794728479522	58.9241483418191	177.299554856223	-0.279787995053646	-0.106955057920173	186.834652594275
713	20190525_nubxdcrOnly_110hr_disc01_DiscProper	out_of_horz	2668	53.8818980984591	1039.13520023274	1247.65844324555	-79.1748843683736	182.041320565211	DcrOnly	110hr	0.36371079645314	0.11752343107586	55.8251156316264	182.041320565211	-0.235299144726155	-0.301216886644092	190.408733855384
714	20190525_nubxdcrOnly_110hr_disc01_DiscProper	out_of_horz	2670	126.873451244112	946.278992651257	826.161793785783	-172.031091949853	-239.455328894554	DcrOnly	110hr	-0.0919616813710197	0.000752782077497365	-37.031091949853	-239.455328894554	0.0878931492696043	0.0270612607413662	242.301787667771
715	20190525_nubxdcrOnly_110hr_disc01_DiscProper	out_of_horz	2672	107.427491061605	950.636142486711	817.186443140806	-167.6739421144	-248.430679539531	DcrOnly	110hr	0.166111364630174	-0.170263490307681	-32.6739421144	-248.430679539531	-0.204487369451765	0.121521838884003	250.570127967737
716	20190525_nubxdcrOnly_110hr_disc01_DiscProper	out_of_horz	2680	66.8833742084095	893.681648735628	1359.59657665757	-224.628435865483	293.979453977229	DcrOnly	110hr	0.115148337392101	0.27685668638121	-89.628435865483	293.979453977229	-0.250021270289316	-0.165523801312879	307.338861643696
717	20190525_nubxdcrOnly_110hr_disc01_DiscProper	out_of_horz	2682	83.0289596179593	894.467155258281	1364.53477231912	-223.84292934283	298.917649638779	DcrOnly	110hr	-0.0057708802766769	0.307709716448444	-88.84292934283	298.917649638779	-0.163231643117533	-0.260909952552791	311.841028987186
718	20190525_nubxdcrOnly_110hr_disc01_DiscProper	out_of_horz	2688	72.9026173286942	1111.92571538776	908.532814170454	-6.38436921335119	-157.084308509882	DcrOnly	110hr	-0.0924116486065207	0.00187167761121238	128.615630786649	-157.084308509882	0.0164008462021986	-0.090963884146991	203.020837508556
719	20190525_nubxdcrOnly_110hr_disc01_DiscProper	out_of_horz	2690	69.5833096267548	1111.50320730756	900.501827443342	-6.80687729354759	-165.115295236995	DcrOnly	110hr	-0.0997196024289655	-0.120722638813925	128.193122706452	-165.115295236995	0.141670455551318	-0.0666891044674498	209.037167581346
720	20190525_nubxdcrOnly_110hr_disc01_DiscProper	out_of_horz	2696	76.2194255386644	1236.6923434703	1194.36907045954	118.382258869184	128.751947779201	DcrOnly	110hr	0.194086918563632	-0.0205403654886352	253.382258869184	128.751947779201	0.0978376807779824	-0.168876957551699	284.217580678234
721	20190525_nubxdcrOnly_110hr_disc01_DiscProper	out_of_horz	2698	118.914089707954	1235.64621194495	1201.87158692244	117.336127343842	136.254464242104	DcrOnly	110hr	-0.0180175215661537	-0.0573932732685888	252.336127343842	136.254464242104	-0.0578719657327836	-0.0164150687507925	286.773081353168
722	20190525_nubxdcrOnly_110hr_disc01_DiscProper	out_of_horz	2710	58.9239784471884	1294.76580884522	894.597620234885	176.455724244111	-171.019502445452	DcrOnly	110hr	0.225813278638676	0.29068523449094	311.455724244111	-171.019502445452	-0.124086968325047	0.346542878519383	355.320050631981
723	20190525_nubxdcrOnly_110hr_disc01_DiscProper	out_of_horz	2712	84.2855676345977	1292.18558055741	899.045304749138	173.875495956299	-166.571817931198	DcrOnly	110hr	-0.00501261983308423	0.192700666721103	308.875495956299	-166.571817931198	-0.163767633487007	0.101680064586988	350.927688464666
724	20190525_nubxdcrOnly_110hr_disc01_DiscProper	out_of_horz	2714	82.4726590864439	1296.93297615794	907.227303038803	178.622891556828	-158.389819641534	DcrOnly	110hr	-0.11209764741575	0.116505025122138	313.622891556828	-158.389819641534	-0.160298513923982	-0.0210639471281818	351.349758893533
725	20190525_nubxdcrOnly_110hr_disc01_DiscProper	out_of_horz	2716	81.7519587460177	1256.5549811642	1158.45532236688	138.244896563085	92.8381996865412	DcrOnly	110hr	-0.238759396667701	-0.0871650687874858	273.244896563085	92.8381996865412	-0.242441229137559	0.0763285603697684	288.585697529883
726	20190525_nubxdcrOnly_110hr_disc01_DiscProper	out_of_horz	2718	72.0931297048564	1257.52936725527	1149.00409743328	139.219282654155	83.3869747529395	DcrOnly	110hr	-0.237082726599825	0.135488429960883	274.219282654155	83.3869747529395	-0.121521622400253	0.244535946630516	286.617519593284
727	20190525_nubxdcrOnly_110hr_disc01_DiscProper	out_of_horz	2720	65.5508799613469	940.046267621084	1260.31840797232	-178.263816980027	194.701285291987	DcrOnly	110hr	0.0871605852233825	-0.0481215276397508	-43.263816980027	194.701285291987	-0.0585788245473892	0.0805057162784856	199.450114951165
728	20190525_nubxdcrOnly_110hr_disc01_DiscProper	out_of_horz	2722	85.1298073951423	940.804906827932	1267.82782401697	-177.505177773179	202.210701336634	DcrOnly	110hr	-0.0625654919729382	0.292132726441648	-42.505177773179	202.210701336634	-0.0603465608569122	-0.292599151121102	206.629760374886
729	20190525_nubxdcrOnly_110hr_disc01_DiscProper	horz_stripe	2742	83.0561618626526	840.578717753421	1091.13203706933	-277.73136684769	25.5149143889971	DcrOnly	110hr	0.16449751605211	0.133320688172979	-142.73136684769	25.5149143889971	0.108120506060608	0.182054373337827	144.993978973224
730	20190525_nubxdcrOnly_110hr_disc01_DiscProper	horz_stripe	2744	122.946641299146	838.66208331879	1099.12972938925	-279.64800128232	33.5126067089095	DcrOnly	110hr	0.0578245073859445	-0.130995608966105	-144.64800128232	33.5126067089095	0.109539952423092	-0.0922199655496281	148.4794230976
731	20190525_nubxdcrOnly_110hr_disc01_DiscProper	out_of_horz	2746	142.509341527876	746.08153978458	874.093915633304	-372.228544816531	-191.523207047033	DcrOnly	110hr	0.0704956808044611	-0.112024917224651	-237.228544816531	-191.523207047033	-0.0946465414710159	-0.0925270516057311	304.890999069093
732	20190525_nubxdcrOnly_110hr_disc01_DiscProper	out_of_horz	2748	102.158549541449	739.243765459494	881.302899754314	-379.066319141617	-184.314222926022	DcrOnly	110hr	0.0327487643085921	0.062008307280097	-244.066319141617	-184.314222926022	0.0686030095197953	-0.0145306166527621	305.843262002224
733	20190525_nubxdcrOnly_110hr_disc01_DiscProper	out_of_horz	2750	98.7744762394721	739.737986464751	889.97555992792	-378.57209813636	-175.641562752417	DcrOnly	110hr	-0.107187513499463	-0.295966984860049	-243.57209813636	-175.641562752417	-0.314670865010232	0.00823807568905398	300.295397161961
734	20190525_nubxdcrOnly_110hr_disc01_DiscProper	out_of_horz	2758	112.971358001411	837.415559855662	1303.50454254262	-280.894524745449	237.887419862287	DcrOnly	110hr	-0.137740929884602	0.0678920807431737	-145.894524745449	237.887419862287	0.00193107310423374	-0.15355184580388	279.062066356996
735	20190525_nubxdcrOnly_110hr_disc01_DiscProper	out_of_horz	2760	101.45230451781	837.017718061861	1311.7571527638	-281.29236653925	246.140030083463	DcrOnly	110hr	-0.111415446836205	0.140740674404213	-146.29236653925	246.140030083463	-0.0703781930648247	-0.165131006072131	286.332622865685
736	20190525_nubxdcrOnly_110hr_disc01_DiscProper	out_of_horz	2762	74.0851270081903	841.636455033532	1319.12910115	-276.673629567579	253.51197846966	DcrOnly	110hr	-0.506225773168102	-0.0716925547136192	-141.673629567579	253.51197846966	0.326339953743007	-0.393581745526923	290.41305160487
737	20190525_nubxdcrOnly_110hr_disc01_DiscProper	horz_stripe	2772	70.8215678089131	587.551439986333	1090.44475288167	-530.758644614778	24.8276302013332	DcrOnly	110hr	0.339675656318222	0.0727908039575468	-395.758644614778	24.8276302013332	0.327915336587278	0.114671638458918	396.536651532668
738	20190525_nubxdcrOnly_110hr_disc01_DiscProper	horz_stripe	2774	109.132200798231	589.674853420685	1097.33704236164	-528.635231180426	31.7199196813031	DcrOnly	110hr	0.158073759798788	0.290176449855244	-393.635231180426	31.7199196813031	0.109569821204758	0.311743708627256	394.911190688559
739	20190525_nubxdcrOnly_110hr_disc01_DiscProper	out_of_horz	2784	88.6433170926049	1050.51652636592	910.751890833416	-67.7935582351861	-154.86523184692	DcrOnly	110hr	-0.0483492877462298	-0.6277315748826	67.2064417648139	-154.86523184692	0.491508993092707	0.393450750970372	168.819269781881
740	20190525_nubxdcrOnly_110hr_disc01_DiscProper	out_of_horz	2786	93.1219596224918	934.540886085364	1001.09479109657	-183.769198515746	-64.5223315837643	DcrOnly	110hr	-0.204473645126515	-0.0616999391226566	-48.769198515746	-64.5223315837643	-0.00357395827172727	0.21354994933583	80.8799480518717
741	20190525_nubxdcrOnly_110hr_disc01_DiscProper	out_of_horz	2788	66.4993396459856	934.838491212166	986.68149867566	-183.471593388945	-78.9356240046765	DcrOnly	110hr	-0.272312301521684	-0.00971317171637848	-48.471593388945	-78.9356240046765	0.114518708275715	0.247252503970516	92.6300604699731
742	20190525_nubxdcrOnly_110hr_disc01_DiscProper	out_of_horz	2790	49.8466170968312	932.188460165266	994.373192868852	-186.121624435845	-71.2439298114849	DcrOnly	110hr	0.0635390588208866	-0.253232063880468	-51.121624435845	-71.2439298114849	-0.260243958731933	0.0208990936774188	87.6876161150671
743	20190525_nubxdcrOnly_110hr_disc01_DiscProper	out_of_horz	2792	82.6410004557266	916.980132927678	1215.01413512288	-201.329951673433	149.397012442544	DcrOnly	110hr	-0.124090864975962	-0.0307337143017054	-66.329951673433	149.397012442544	0.106021243122754	-0.0714324854108204	163.459872188123
744	20190525_nubxdcrOnly_110hr_disc01_DiscProper	out_of_horz	2794	79.8201448469908	664.744664323124	1005.89967540987	-453.565420277987	-59.7174472704636	DcrOnly	110hr	0.194449988308093	0.0420771993405088	-318.565420277987	-59.7174472704636	0.196487694334534	-0.031206964486426	324.114332459074
745	20190525_nubxdcrOnly_110hr_disc01_DiscProper	out_of_horz	2800	50.5771158198342	978.964403855035	1200.03877917298	-139.345680746076	134.421656492643	DcrOnly	110hr	-0.0841247277914654	-0.186103334033453	-4.345680746076	134.421656492643	0.0959694699377454	0.180281118268729	134.491883306663
746	20190525_nubxdcrOnly_110hr_disc01_DiscProper	out_of_horz	2802	67.2034851152553	979.563716494062	1189.79377501243	-138.746368107049	124.176652332097	DcrOnly	110hr	0.115982921973361	-0.121384187769306	-3.74636810704899	124.176652332097	-0.108454396396588	0.128155386668468	124.233152815181
747	20190525_nubxdcrOnly_110hr_disc01_DiscProper	out_of_horz	2804	46.3851697519654	976.316119314097	1195.13472779895	-141.993965287014	129.517605118614	DcrOnly	110hr	0.255210154177811	-0.0049698138750983	-6.99396528701402	129.517605118614	-0.253190909462472	0.0324235286633292	129.706305113118
748	20190525_nubxdcrOnly_110hr_disc01_DiscProper	horz_stripe	2806	49.6576449648915	1278.23158562468	1115.14835373009	159.921501023571	49.5312310497491	DcrOnly	110hr	-0.15783215382074	-0.167584637379841	294.921501023571	49.5312310497491	-0.203919233912252	-0.106829516080841	299.051892846877
749	20190525_nubxdcrOnly_110hr_disc01_DiscProper	horz_stripe	2808	44.9723372069417	1278.78209051645	1108.28729291741	160.472005915344	42.6701702370726	DcrOnly	110hr	-0.107336978961118	-0.0952500267393097	295.472005915344	42.6701702370726	-0.129900126938932	-0.0609897669087866	298.537183124143
750	20190525_nubxdcrOnly_110hr_disc01_DiscProper	out_of_horz	2816	70.5392512725859	933.511471712906	1321.03572071474	-184.798612888205	255.418598034405	DcrOnly	110hr	0.146182082352069	-0.0510652738470392	-49.798612888205	255.418598034405	-0.11629244732813	0.102239572027148	260.227904090722
751	20190525_nubxdcrOnly_110hr_disc01_DiscProper	out_of_horz	2818	97.4685001259426	928.717369430437	1326.76628352157	-189.592715170674	261.149160841233	DcrOnly	110hr	-0.0449510025330443	-0.126895539915522	-54.592715170674	261.149160841233	0.0920197560471752	0.0982620739461363	266.794394164845
752	20190525_nubxdcrOnly_110hr_disc01_DiscProper	horz_stripe	2824	67.36780481128	1011.79879388083	1066.73932780722	-106.511290720279	1.12220512688623	DcrOnly	110hr	0.110850992742908	0.0194663460249367	28.488709279721	1.12220512688623	0.112038748138812	0.010686446328819	28.5108032291493
753	20190525_nubxdcrOnly_110hr_disc01_DiscProper	horz_stripe	2826	53.1643504707847	1015.20557458855	1061.45652754089	-103.104510012562	-4.16059513944742	DcrOnly	110hr	-0.150155934396093	0.228648967971062	31.895489987438	-4.16059513944742	-0.203785396160092	0.1824792248462	32.1657089686074
754	20190525_nubxdcrOnly_110hr_disc01_DiscProper	horz_stripe	2828	64.3100612890106	1012.48137140187	1073.11885474327	-105.828713199246	7.50173206293562	DcrOnly	110hr	0.0788034493600689	-0.164062448600696	29.171286800754	7.50173206293562	-0.010119831360286	-0.181725231283772	30.1204242592285
755	20190525_nubxdcrOnly_110hr_disc01_DiscProper	out_of_horz	2830	111.316109418185	643.737080896249	1305.41199359674	-474.573003704862	239.794870916408	DcrOnly	110hr	-0.0637321125406144	0.138759098887163	-339.573003704862	239.794870916408	-0.152084613825275	-0.0136433108329278	415.705911628592
756	20190525_nubxdcrOnly_110hr_disc01_DiscProper	out_of_horz	2832	113.024369414604	647.043973402027	1313.2488731458	-471.266111199084	247.63175046546	DcrOnly	110hr	-0.105191913634459	0.369272050159223	-336.266111199084	247.63175046546	-0.383853894981024	0.00913088335115908	417.60792782171
757	20190525_nubxdcrOnly_110hr_disc01_DiscProper	horz_stripe	2844	81.8109328113412	1370.63342115466	1038.84193623004	252.323336553546	-26.7751864502977	DcrOnly	110hr	0.233535104576238	-0.0755513738880342	387.323336553546	-26.7751864502977	0.241709558862125	-0.0426982941167564	388.247701407774
758	20190525_nubxdcrOnly_110hr_disc01_DiscProper	horz_stripe	2846	112.075078731141	1373.03633763951	1031.36389688286	254.726253038402	-34.2532257974742	DcrOnly	110hr	0.119251610722128	-0.200264307284038	389.726253038402	-34.2532257974742	0.15235616294004	-0.176392570835524	391.228623422271
759	20190525_nubxdcrOnly_110hr_disc01_DiscProper	out_of_horz	2854	71.6292501349582	876.681758367174	990.176249424458	-241.628326233937	-75.4408732558787	DcrOnly	110hr	-0.444317036074656	0.0466588929722594	-106.628326233937	-75.4408732558787	-0.103880260179269	0.434515330436857	130.617477058242
760	20190525_nubxdcrOnly_110hr_disc01_DiscProper	out_of_horz	2856	59.9165316022918	874.575536439229	979.866497580736	-243.734548161882	-85.7506250996008	DcrOnly	110hr	-0.255899710356953	0.244182613542245	-108.734548161882	-85.7506250996008	0.177805508143134	0.305769540325807	138.478776962179
761	20190525_nubxdcrOnly_110hr_disc01_DiscProper	out_of_horz	2864	63.632122319397	933.838914207384	869.362984720747	-184.471170393727	-196.25413795959	DcrOnly	110hr	0.231794493292208	0.0888978231013453	-49.471170393727	-196.25413795959	-0.161956239822822	-0.188153358873027	202.393387654802
762	20190525_nubxdcrOnly_110hr_disc01_DiscProper	out_of_horz	2866	83.6721664015283	933.371241158165	875.684280669726	-184.938843442946	-189.93284201061	DcrOnly	110hr	0.0939348602751775	0.0702083121806782	-49.938843442946	-189.93284201061	-0.0472546055530995	-0.107331110719109	196.388320830559
763	20190525_nubxdcrOnly_110hr_disc01_DiscProper	out_of_horz	2868	48.3139340745389	1142.96628852375	1222.4074093575	24.6562039226385	156.790286677166	DcrOnly	110hr	-0.307163120640278	0.456088609726095	159.656203922638	156.790286677166	0.450450570530355	0.315373248884927	223.770635802142
764	20190525_nubxdcrOnly_110hr_disc01_DiscProper	out_of_horz	2870	56.6942965100025	1142.05159662557	1213.62656310252	23.7415120244573	148.009440422185	DcrOnly	110hr	-0.313589376433368	-0.0130676882994974	158.741512024457	148.009440422185	-0.0349515559665687	0.311909362194977	217.038388525853
765	20190525_nubxdcrOnly_110hr_disc01_DiscProper	out_of_horz	2877	85.1602235613272	1127.03325828026	1133.3655373282	8.72317367914411	67.7484146478669	DcrOnly	110hr	-0.0560790743709883	-0.194749903201745	143.723173679144	67.7484146478669	-0.185911591606445	-0.0806800315180556	158.890523127419
766	20190525_nubxdcrOnly_110hr_disc01_DiscProper	out_of_horz	2887	63.5670553260514	909.751993827108	904.597236098487	-208.558090774003	-161.01988658185	DcrOnly	110hr	0.0873105079478739	0.134506068908385	-73.558090774003	-161.01988658185	0.0445127360848678	-0.15405720917095	177.025977170438
767	20190525_nubxdcrOnly_110hr_disc01_DiscProper	out_of_horz	2889	82.4334465234154	909.008635768231	911.705763834529	-209.30144883288	-153.911358845808	DcrOnly	110hr	-0.00133531104830398	-0.0224255974035181	-74.30144883288	-153.911358845808	-0.0167292317895107	0.0149941081172981	170.907611534502
768	20190525_nubxdcrOnly_110hr_disc01_DiscProper	out_of_horz	2891	79.4035615160599	831.6636819339	1007.07202232852	-286.646402667211	-58.5451003518151	DcrOnly	110hr	-0.239442052545517	0.167088324338432	-151.646402667211	-58.5451003518151	-0.065046320896411	0.284640089929856	162.555099019102
769	20190525_nubxdcrOnly_110hr_disc01_DiscProper	horz_stripe	2893	69.2992216502287	833.799815581169	1016.67422467642	-284.510269019942	-48.9428980039214	DcrOnly	110hr	-0.24978461009845	0.0074798546638861	-149.510269019942	-48.9428980039214	-0.19700860837046	0.153739740782149	157.317283880182
770	20190525_nubxdcrOnly_110hr_disc01_DiscProper	out_of_horz	2907	66.8755910431766	1041.11818603197	780.881443522044	-77.1918985691409	-284.735679158293	DcrOnly	110hr	0.0675333025302199	-0.381117174073763	57.8081014308591	-284.735679158293	0.0864390918637665	0.377278850086215	290.544632675902
771	20190525_nubxdcrOnly_110hr_disc01_DiscProper	out_of_horz	2909	89.762908380503	1043.56825102232	786.462034957125	-74.7418335787938	-279.155087723212	DcrOnly	110hr	0.239260155793505	0.0518801916261398	60.2581664212062	-279.155087723212	-0.239356560394272	0.0514335827035271	285.584680300257
772	20190525_nubxdcrOnly_110hr_disc01_DiscProper	horz_stripe	2920	68.2774403627356	1033.05012951794	1084.37842923228	-85.259955083169	18.7613065519404	DcrOnly	110hr	0.286292491209743	0.0329960335074267	49.740044916831	18.7613065519404	0.236767959110884	-0.164295655112272	53.1606874660613
773	20190525_nubxdcrOnly_110hr_disc01_DiscProper	horz_stripe	2922	63.8975105784393	1031.50448906097	1094.72794439644	-86.8055955401376	29.1108217161081	DcrOnly	110hr	0.12091863840782	-0.191485784762418	48.1944044598624	29.1108217161081	-0.113217203167265	-0.196137675594115	56.3040012985564
774	20190525_nubxdcrOnly_110hr_disc01_DiscProper	horz_stripe	2924	74.9369735844014	1028.49531511867	1089.277767522	-89.8147694824365	23.6606448416603	DcrOnly	110hr	0.231239732559476	0.0126380830981169	45.1852305175635	23.6606448416603	0.142105671941147	-0.182859271191613	51.0052072954178
775	20190525_nubxdcrOnly_110hr_disc01_DiscProper	out_of_horz	2926	84.4963739518219	832.808532445734	1276.42626807972	-285.501552155377	210.809145399379	DcrOnly	110hr	-0.164678724936888	0.11653305141753	-150.501552155377	210.809145399379	-0.0567317129203746	-0.193598934058636	259.01971543725
776	20190525_nubxdcrOnly_110hr_disc01_DiscProper	out_of_horz	2928	89.4537669696187	834.963411045332	1285.4740395241	-283.346673555778	219.856916843767	DcrOnly	110hr	-0.183504673768819	0.275654711140912	-148.346673555778	219.856916843767	-0.186928228319835	-0.273344695442198	265.224055166781
777	20190525_nubxdcrOnly_110hr_disc01_DiscProper	out_of_horz	2938	92.2949041615082	1132.93528340003	1124.87190215977	14.6251987989176	59.2547794794334	DcrOnly	110hr	-0.123138874068266	-0.221377348937462	149.625198798918	59.2547794794334	-0.24132004150401	-0.0770438219319503	160.931131254248
778	20190525_nubxdcrOnly_110hr_disc01_DiscProper	horz_stripe	2940	87.4733852888077	1134.2878466896	1110.71293203507	15.977762088494	45.0958093547338	DcrOnly	110hr	-0.0157031614019227	-0.177740386484913	150.977762088494	45.0958093547338	-0.110612827283851	-0.14001084495886	157.568768055755
779	20190525_nubxdcrOnly_110hr_disc01_DiscProper	out_of_horz	2942	76.4616043720776	1130.18204421707	1118.6364753187	11.8719596159556	53.0193526383669	DcrOnly	110hr	0.0935366954361097	-0.215323767645224	146.871959615956	53.0193526383669	-0.0655676457830234	-0.225420323246405	156.148724860699
780	20190525_nubxdcrOnly_110hr_disc01_DiscProper	out_of_horz	2962	81.6223106089914	1035.18626705807	874.589116500647	-83.1238175430412	-191.02800617969	DcrOnly	110hr	-0.185423669482841	-0.00215152429849267	51.8761824569588	-191.02800617969	0.161041588579438	-0.0919357004057718	197.946552006584
781	20190525_nubxdcrOnly_110hr_disc01_DiscProper	out_of_horz	2964	64.7305808326645	1038.41342760425	867.205784624931	-79.896656996862	-198.411338055406	DcrOnly	110hr	0.0567731963536956	-0.0453638388027157	55.103343003138	-198.411338055406	-0.025249640511528	0.0681434468542108	205.920949587598
782	20190525_nubxdcrOnly_110hr_disc01_DiscProper	horz_stripe	2966	47.0554953511145	847.517953976912	1051.59817593498	-270.792130624199	-14.018946745354	DcrOnly	110hr	0.0622246509642533	0.258589238629889	-135.792130624199	-14.018946745354	0.113741794593183	0.240422764491075	136.513858663905
783	20190525_nubxdcrOnly_110hr_disc01_DiscProper	horz_stripe	2968	58.9981832108556	848.503168597154	1044.80740030944	-269.806916003957	-20.8097223708996	DcrOnly	110hr	0.0277493906728795	-0.384083279055529	-134.806916003957	-20.8097223708996	-0.0893619076810791	-0.374572347335414	136.403625859622
784	20190525_nubxdcrOnly_110hr_disc01_DiscProper	horz_stripe	2970	33.9498822952463	1049.91997041808	1097.61974686156	-68.3901141830338	32.0026241812277	DcrOnly	110hr	0.140397070697127	-0.103979627219163	66.6098858169662	32.0026241812277	0.00656091239239016	-0.174585379587036	73.8988825560588
785	20190525_nubxdcrOnly_110hr_disc01_DiscProper	horz_stripe	2972	38.6139151873366	1052.17447779108	1092.74211946081	-66.1356068100301	27.1249967804695	DcrOnly	110hr	0.164435159441689	-0.36092632053936	68.8643931899699	27.1249967804695	-0.125877571683814	-0.376113769311469	74.013985838916
786	20190525_nubxdcrOnly_110hr_disc01_DiscProper	horz_stripe	2974	93.2526104348744	1409.21941841121	1105.8954905036	290.909333810101	40.2783678232613	DcrOnly	110hr	0.0694157435696298	0.317042274468288	425.909333810101	40.2783678232613	0.127619112235727	0.298408631657187	427.809662748599
787	20190525_nubxdcrOnly_110hr_disc01_DiscProper	horz_stripe	2976	76.2183133674348	1408.36862785021	1098.12486059354	290.058543249095	32.5077379132038	DcrOnly	110hr	-0.0204771490956403	-0.161940043210292	425.058543249095	32.5077379132038	-0.0448647548013829	-0.156942808075579	426.299798514234
788	20190525_nubxdcrOnly_110hr_disc01_DiscProper	out_of_horz	2978	53.4518894811446	1183.15741059188	1178.29631000958	64.8473259907719	112.679187329245	DcrOnly	110hr	-0.191657797684948	0.047048690597255	199.847325990772	112.679187329245	-0.058938587488061	0.188341534466705	229.424394872997
789	20190525_nubxdcrOnly_110hr_disc01_DiscProper	out_of_horz	2980	51.476320992282	1183.91758180318	1170.87816658682	65.6074972020706	105.261043906486	DcrOnly	110hr	-0.242931467540051	0.162314221369023	200.607497202071	105.261043906486	-0.00447794585473965	0.292132764990025	226.546364565759
790	20190525_nubxdcrOnly_110hr_disc01_DiscProper	horz_stripe	2992	72.4616889698301	843.829002437607	1103.58419246172	-274.481082163504	37.9670697813856	DcrOnly	110hr	0.114836991043557	-0.392762554899994	-139.481082163504	37.9670697813856	0.298065119248066	-0.280369655510622	144.556115987138
791	20190525_nubxdcrOnly_110hr_disc01_DiscProper	horz_stripe	3000	65.8926009988982	970.356302126163	1104.77325472996	-147.953782474948	39.1561320496251	DcrOnly	110hr	-0.0691409236978165	-0.0493236891590035	-12.953782474948	39.1561320496251	0.0849152415627964	-0.00164176501766176	41.2432195335906
792	20190525_nubxdcrOnly_110hr_disc01_DiscProper	horz_stripe	3002	49.3434876789129	972.276964485321	1098.25461627363	-146.03312011579	32.6374935932954	DcrOnly	110hr	0.0902450664945756	-0.0429981214148172	-11.03312011579	32.6374935932954	-0.0456447616940552	0.0889357419809755	34.451933582048
793	20190525_nubxdcrOnly_110hr_disc01_DiscProper	out_of_horz	3004	78.3094302572999	588.354417626128	961.869537397939	-529.955666974983	-103.747585282397	DcrOnly	110hr	-0.163437534434486	0.121212770919341	-394.955666974983	-103.747585282397	-0.082768210416496	0.185886489128229	408.354674673355
794	20190525_nubxdcrOnly_110hr_disc01_DiscProper	out_of_horz	3006	95.3906320851169	585.185077429604	952.269645393522	-533.125007171507	-113.347477286815	DcrOnly	110hr	-0.229397670106612	0.194268770032263	-398.125007171507	-113.347477286815	-0.0926739596743321	0.285963604779473	413.945856293547
795	20190525_nubxdcrOnly_110hr_disc01_DiscProper	out_of_horz	3010	111.642726875658	1216.00646039551	759.408019946999	97.6963757943959	-306.209102733338	DcrOnly	110hr	0.0361531775549049	0.115760890453436	232.696375794396	-306.209102733338	-0.121214642506311	0.0038270678013489	384.592794920293
796	20190525_nubxdcrOnly_110hr_disc01_DiscProper	out_of_horz	3012	101.689869059573	1213.95515779962	752.432073599881	95.6450731985042	-313.185049080456	DcrOnly	110hr	0.0680744816493886	0.21357291391624	230.645073198504	-313.185049080456	-0.224153608538864	0.00163841066654241	388.94990006204
797	20190525_nubxdcrOnly_110hr_disc01_DiscProper	horz_stripe	3016	54.090940797175	1089.16908783794	1015.91720248336	-29.1409967631669	-49.6999201969776	DcrOnly	110hr	0.201093428382304	0.269843413247943	105.859003236833	-49.6999201969776	-0.0791615595604469	0.327089409947505	116.9453318174
798	20190525_nubxdcrOnly_110hr_disc01_DiscProper	out_of_horz	3018	65.8855596263544	1091.35595654381	1011.23793785251	-26.9541280572998	-54.3791848278274	DcrOnly	110hr	0.240310720656666	0.093746335362726	108.0458719427	-54.3791848278274	0.0678791919888659	0.248857455486882	120.958696199973
799	20190525_nubxdcrOnly_110hr_disc01_DiscProper	horz_stripe	3020	57.313611108408	1094.65467869701	1022.10837518095	-23.6554059041032	-43.5087474993865	DcrOnly	110hr	-0.106148862482866	0.196521228295165	111.344594095897	-43.5087474993865	-0.211266554270658	0.0724887385988329	119.543421999478
800	20190525_nubxdcrOnly_110hr_disc01_DiscProper	out_of_horz	3022	92.2388369349336	1311.73006107369	1124.09632655657	193.419976472575	58.4792038762378	DcrOnly	110hr	0.0159444619895267	0.0421470671042447	328.419976472575	58.4792038762378	0.0295127908482759	0.034052845842471	333.585818391977
801	20190525_nubxdcrOnly_110hr_disc01_DiscProper	out_of_horz	3024	77.36146122518	1312.80666136988	1116.70234625561	194.496576768769	51.0852235752684	DcrOnly	110hr	0.110857806852427	0.00832993681233966	329.496576768769	51.0852235752684	0.108175744657187	-0.0256290744134615	333.433192963857
802	20190525_nubxdcrOnly_110hr_disc01_DiscProper	out_of_horz	3032	79.9881979943517	773.214579990505	878.334630806911	-345.095504610606	-187.282491873425	DcrOnly	110hr	-0.259010351856259	-0.136345075639743	-210.095504610606	-187.282491873425	-0.165090582804888	0.241705278157207	281.451332951018
803	20190525_nubxdcrOnly_110hr_disc01_DiscProper	out_of_horz	3034	78.2414827592051	779.694340025914	871.607759733442	-338.615744575197	-194.009362946894	DcrOnly	110hr	0.213200482815093	-0.138865269943828	-203.615744575197	-194.009362946894	-0.128407680131186	-0.219657635315707	281.245452140957
804	20190525_nubxdcrOnly_110hr_disc01_DiscProper	out_of_horz	3036	125.521091059679	746.765733365031	1210.09357522081	-371.544351236079	144.476452540477	DcrOnly	110hr	-0.323536315474933	-0.136103240133778	-236.544351236079	144.476452540477	-0.0266431376958629	-0.349985689164182	277.176253384698
805	20190525_nubxdcrOnly_110hr_disc01_DiscProper	out_of_horz	3038	102.899458498333	746.973191938679	1197.84609438478	-371.336892662432	132.228971704439	DcrOnly	110hr	-0.224359619988692	0.0715809638978249	-236.336892662432	132.228971704439	-0.17838531945378	-0.153752239910139	270.812901818483
806	20190525_nubxdcrOnly_110hr_disc01_DiscProper	out_of_horz	3044	62.7383448687716	1154.57204429566	1150.3098493636	36.2619596945538	84.6927266832679	DcrOnly	110hr	0.00833664726641654	0.0423964327632608	171.261959694554	84.6927266832679	0.0387527581525273	0.0191097078540221	191.058935387659
807	20190525_nubxdcrOnly_110hr_disc01_DiscProper	out_of_horz	3046	55.9223310342884	1156.71769693461	1144.32638267264	38.4076123335001	78.7092599923042	DcrOnly	110hr	0.0976436373047687	0.0223394854123417	173.4076123335	78.7092599923042	0.0810983710447705	-0.0587910429272876	190.434628215936
808	20190525_nubxdcrOnly_110hr_disc01_DiscProper	out_of_horz	3048	67.0673250883632	1160.64560475648	1154.68192696482	42.3355201553654	89.0648042844875	DcrOnly	110hr	0.211284453173039	0.0512872702226327	177.335520155365	89.0648042844875	0.167304585139922	-0.138854888393164	198.445020272639
809	20190525_nubxdcrOnly_110hr_disc01_DiscProper	out_of_horz	3050	38.7572709819276	1228.11834673091	919.748371653952	109.8082621298	-145.868751026385	DcrOnly	110hr	-0.402292414798039	-0.245740875628841	244.8082621298	-145.868751026385	0.0246375514007348	-0.470766137290952	284.971538461318
810	20190525_nubxdcrOnly_110hr_disc01_DiscProper	out_of_horz	3052	69.1176237028226	1219.03547020578	916.984539868141	100.725385604665	-148.632582812196	DcrOnly	110hr	-0.118028004924983	-0.0567976683755296	235.725385604665	-148.632582812196	0.000373619403093869	-0.130982615212898	278.672033207303
811	20190525_nubxdcrOnly_110hr_disc01_DiscProper	horz_stripe	3058	63.7115475314818	1285.73139708813	1068.16788860761	167.421312487022	2.55076592727733	DcrOnly	110hr	0.281111430128865	0.136910089485518	302.421312487022	2.55076592727733	0.283380802208153	0.13214889213267	302.432069485345
812	20190525_nubxdcrOnly_110hr_disc01_DiscProper	horz_stripe	3060	60.9669548015621	1282.58313681391	1073.15794957598	164.273052212803	7.54082689564211	DcrOnly	110hr	-0.169745959094578	0.327500306772554	299.273052212803	7.54082689564211	-0.153036879182447	0.335633513188347	299.368040797673
813	20190525_nubxdcrOnly_110hr_disc01_DiscProper	out_of_horz	3080	148.091914958007	743.926537774413	865.41965394826	-374.383546826698	-200.197468732076	DcrOnly	110hr	0.0548975858684501	-0.0999353889886882	-239.383546826698	-200.197468732076	-0.0886491699978361	-0.0717087969861371	312.063309246794
814	20190525_nubxdcrOnly_110hr_disc01_DiscProper	out_of_horz	3082	110.065147197502	759.929049274366	866.462268356831	-358.381035326745	-199.154854323506	DcrOnly	110hr	-0.50308479764386	-0.0386158282155872	-223.381035326745	-199.154854323506	-0.095862691535358	0.495374444416278	299.268680192675
815	20190525_nubxdcrOnly_110hr_disc01_DiscProper	out_of_horz	3084	184.22018041911	750.534660484608	854.145715184589	-367.775424116503	-211.471407495747	DcrOnly	110hr	-0.29327530060937	-0.0663523879501819	-232.775424116503	-211.471407495747	-0.0941116113227989	0.285580191799841	314.490944640462
816	20190525_nubxdcrOnly_110hr_disc01_DiscProper	out_of_horz	3090	114.74498983146	843.380817631319	783.944356221964	-274.929266969792	-281.672766458373	DcrOnly	110hr	-0.474300136197605	-0.129374036297674	-139.929266969792	-281.672766458373	0.183436598499023	0.456124187909528	314.515098395954
817	20190525_nubxdcrOnly_110hr_disc01_DiscProper	out_of_horz	3104	57.1265249018724	1204.02811335645	1000.57382066922	85.7180287553401	-65.0433020111176	DcrOnly	110hr	-0.101446739420873	0.252847529795649	220.71802875534	-65.0433020111176	-0.222350609717005	0.157427826705968	230.102323660915
818	20190525_nubxdcrOnly_110hr_disc01_DiscProper	out_of_horz	3106	44.8906506121413	1203.35526533583	994.065032141643	85.0451807347197	-71.5520905386934	DcrOnly	110hr	0.0347567230690816	0.128042261112202	220.04518073472	-71.5520905386934	-0.047198719008694	0.123996497342322	231.386220905725
819	20190525_nubxdcrOnly_110hr_disc01_DiscProper	out_of_horz	3126	98.3968078523827	569.43230001188	1164.83735676455	-548.877784589231	99.220234084213	DcrOnly	110hr	-0.361490319396363	0.250344406683503	-413.877784589231	99.220234084213	-0.435705598011045	0.0592301007667314	425.604834827115
820	20190525_nubxdcrOnly_110hr_disc01_DiscProper	out_of_horz	3128	114.754432315052	561.808689480621	1156.83013135934	-556.50139512049	91.2130086789989	DcrOnly	110hr	0.04496658104348	0.163056507926745	-421.50139512049	91.2130086789989	-0.0264705119078773	0.167059061973122	431.25774084739
821	20190525_nubxdcrOnly_110hr_disc01_DiscProper	out_of_horz	3129	98.1317527158082	558.742114306853	1148.30465636225	-559.567970294258	82.687533681918	DcrOnly	110hr	0.140993339556847	0.223836201206547	-424.567970294258	82.687533681918	0.0466872870192811	0.260388294669229	432.545014566327
822	20190525_nubxdcrOnly_110hr_disc01_DiscProper	out_of_horz	3131	101.487448003241	546.324451769362	932.428417497909	-571.985632831749	-133.188705182428	DcrOnly	110hr	-0.395422897548651	-0.192352276099833	-436.985632831749	-133.188705182428	-0.435487959250057	0.0609007666189694	456.832217000439
823	20190525_nubxdcrOnly_110hr_disc01_DiscProper	out_of_horz	3147	141.219909511821	971.069317442255	760.37486528018	-147.240767158856	-305.242257400157	DcrOnly	110hr	0.132197259974749	-0.0729159350971839	-12.240767158856	-305.242257400157	-0.137611487654561	0.0620961158320443	305.487597266045
824	20190525_nubxdcrOnly_110hr_disc01_DiscProper	out_of_horz	3149	143.292209510111	962.6770220491	768.129552947122	-155.633062552011	-297.487569733215	DcrOnly	110hr	-0.34346640939222	-0.149146883417098	-20.633062552011	-297.487569733215	0.319587812010579	0.195134819107479	298.202242473207
825	20190525_nubxdcrOnly_110hr_disc01_DiscProper	out_of_horz	3157	94.8084269358217	1330.36597114938	1250.20961281798	212.055886548268	184.592490137641	DcrOnly	110hr	0.191810225195695	-0.145376861467543	347.055886548268	184.592490137641	-0.0133283066178368	-0.240308032704854	393.093087961388
826	20190525_nubxdcrOnly_110hr_disc01_DiscProper	out_of_horz	3165	143.895172018067	497.977732746067	1131.33402387612	-620.332351855044	65.7169011957799	DcrOnly	110hr	0.117130857633377	0.301406649891409	-485.332351855044	65.7169011957799	0.0327581521200832	0.321702517674901	489.761373384962
827	20190525_nubxdcrOnly_110hr_disc01_DiscProper	horz_stripe	3170	155.936489448751	1374.21791066871	1092.17399540056	255.907826067599	26.5568727202244	DcrOnly	110hr	-0.291287794417833	0.138910461265126	390.907826067599	26.5568727202244	-0.26982390962911	0.17703037371637	391.808876838663
828	20190525_nubxdcrOnly_110hr_disc01_DiscProper	horz_stripe	3171	100.237952912682	1373.7527819969	1080.76121860889	255.442697395785	15.1440959285565	DcrOnly	110hr	-0.139689520773799	-0.00940675838712778	390.442697395785	15.1440959285565	-0.13999846929986	0.00144149611985068	390.736283945054
829	20190525_nubxdcrOnly_110hr_disc01_DiscProper	horz_stripe	3173	66.5499127592011	1108.89042824028	1052.09727612682	-9.41965636083251	-13.5198465535152	DcrOnly	110hr	0.221690672424624	0.224816941214442	125.580343639167	-13.5198465535152	0.168758089968124	0.266852240701498	126.306013155993
830	20190525_nubxdcrOnly_110hr_disc01_DiscProper	horz_stripe	3175	60.4037079308104	1105.82308956623	1056.16893327142	-12.4869950348809	-9.44818940892014	DcrOnly	110hr	0.289678898027385	0.24016875814873	122.513004965119	-9.44818940892014	0.249428989874811	0.281744698908595	122.876786533056
831	20190525_nubxdcrOnly_110hr_disc01_DiscProper	horz_stripe	3177	67.4497759196805	1110.38459486426	1062.17984015201	-7.92548973685052	-3.43728252832784	DcrOnly	110hr	0.091989389539252	0.120963820421765	127.074510263149	-3.43728252832784	0.0853156765260963	0.12575980668611	127.120989886796
832	20190525_nubxdcrOnly_110hr_disc01_DiscProper	out_of_horz	3179	100.031209790501	1080.13794473282	1320.70902400311	-38.1721398682939	255.09190132277	DcrOnly	110hr	0.0869838917525483	-0.0539581273329386	96.8278601317061	255.09190132277	-0.100879231151298	-0.0173510129969328	272.850714893971
833	20190525_nubxdcrOnly_110hr_disc01_DiscProper	out_of_horz	3181	87.7486343135733	1075.35008258232	1326.78013776008	-42.9600020187916	261.163015079739	DcrOnly	110hr	0.00517674109322226	0.0861015684841188	92.0399979812084	261.163015079739	0.0499506724595958	-0.0703221804596945	276.906991016697
834	20190525_nubxdcrOnly_110hr_disc01_DiscProper	out_of_horz	3187	47.0282831645566	952.716300780757	952.316401315333	-165.593783820354	-113.300721365004	DcrOnly	110hr	0.332493566715235	-0.134134923855827	-30.593783820354	-113.300721365004	-0.354818989023214	-0.0514551720760072	117.358566241569
835	20190525_nubxdcrOnly_110hr_disc01_DiscProper	out_of_horz	3189	78.1247633248375	955.240605283038	945.937239048687	-163.069479318073	-119.67988363165	DcrOnly	110hr	-0.106827487256875	0.0625335895646254	-28.069479318073	-119.67988363165	0.123491110784035	-0.00851512858270642	122.927499833329
836	20190525_nubxdcrOnly_110hr_disc01_DiscProper	out_of_horz	3191	75.9417174021667	821.088842125921	1232.80619588778	-297.22124247519	167.18907320744	DcrOnly	110hr	-0.301513257047827	-0.133309506446896	-162.22124247519	167.18907320744	0.142341045029507	-0.297356176301438	232.954754641662
837	20190525_nubxdcrOnly_110hr_disc01_DiscProper	horz_stripe	3225	115.570737247611	1103.45548955558	1104.48947651904	-14.8545950455291	38.8723538387001	DcrOnly	110hr	-0.127842710125209	-0.373449685941956	120.145404954471	38.8723538387001	-0.322369130618087	-0.227786237702901	126.277386038177
838	20190525_nubxdcrOnly_110hr_disc01_DiscProper	horz_stripe	3227	70.7372306177672	1104.28709017234	1091.66641120805	-14.0229944287705	26.049288527716	DcrOnly	110hr	0.277551715055126	0.0920968450929187	120.977005571229	26.049288527716	0.290858984065293	-0.0302957883973407	123.749752766547
839	20190525_nubxdcrOnly_110hr_disc01_DiscProper	horz_stripe	3229	74.1207311106168	1102.00157855114	1097.13961476584	-16.3085060499682	31.5224920854987	DcrOnly	110hr	0.357766861227807	-0.13407593382105	118.691493950032	31.5224920854987	0.244097912356823	-0.293921234697026	122.806100187942
840	20190525_nubxdcrOnly_110hr_disc01_DiscProper	horz_stripe	3235	106.372740941325	1455.34280340445	1053.48159276339	337.032718803337	-12.13552991695	DcrOnly	110hr	0.238342627862805	-0.0843108663381232	472.032718803337	-12.13552991695	0.242360014710706	-0.0719524406025161	472.188689728201
841	20190525_nubxdcrOnly_110hr_disc01_DiscProper	horz_stripe	3237	139.226522755921	1458.04351643422	1044.95984448698	339.733431833106	-20.6572781933535	DcrOnly	110hr	0.014504210427231	0.0610303378628392	474.733431833106	-20.6572781933535	0.0091481484028859	0.0620595330353724	475.182653768418
842	20190525_nubxdcrOnly_110hr_disc01_DiscProper	out_of_horz	3239	97.5120599899534	845.017496762992	808.674223164095	-273.292587838119	-256.942899516242	DcrOnly	110hr	0.0711211443117565	-0.331721629417629	-138.292587838119	-256.942899516242	-0.316045572380006	0.123339583146266	291.795293763929
843	20190525_nubxdcrOnly_110hr_disc01_DiscProper	out_of_horz	3241	183.245688095219	843.158658052084	818.997124456429	-275.151426549027	-246.619998223907	DcrOnly	110hr	-0.211755507145322	-0.239097237628833	-140.151426549027	-246.619998223907	-0.0970436177041717	0.304286739952627	283.661498775719
844	20190525_nubxdcrOnly_110hr_disc01_DiscProper	out_of_horz	3243	73.4659114021761	855.647438677167	814.61607344748	-262.662645923944	-251.001049232857	DcrOnly	110hr	0.0998515266966654	0.0375789427273765	-127.662645923944	-251.001049232857	-0.0284381497544354	-0.102828867341358	281.60127464253
845	20190525_nubxdcrOnly_110hr_disc01_DiscProper	out_of_horz	3245	65.1764404635695	1287.8405518604	1004.99751798154	169.530467259287	-60.6196046987965	DcrOnly	110hr	0.0115885263371772	0.128106486816933	304.530467259287	-60.6196046987965	-0.0383525224132285	0.122778865981843	310.505301022379
846	20190525_nubxdcrOnly_110hr_disc01_DiscProper	out_of_horz	3247	66.1832917805108	1284.75261102772	1010.70055511319	166.442526426611	-54.9165675671442	DcrOnly	110hr	0.15672468659634	-0.000908751128853556	301.442526426611	-54.9165675671442	0.146976186833743	0.0544192403580554	306.40402434011
847	20190525_nubxdcrOnly_110hr_disc01_DiscProper	out_of_horz	3255	83.8989689191775	592.145633405398	1167.48055962795	-526.164451195713	101.863436947615	DcrOnly	110hr	-0.0152179842313176	0.190767044938394	-391.164451195713	101.863436947615	-0.106330884276007	0.159114410182341	404.210078629942
848	20190525_nubxdcrOnly_110hr_disc01_DiscProper	out_of_horz	3258	104.328441626551	590.693943286218	1175.1314832046	-527.616141314893	109.514360524259	DcrOnly	110hr	-0.00891290404833869	-0.00276250755741611	-392.616141314893	109.514360524259	-0.00619622314394694	-0.00697697107132383	407.603765416898
849	20190525_nubxdcrOnly_110hr_disc01_DiscProper	out_of_horz	3260	60.2055298576336	1039.32599208369	769.198105016739	-78.984092517421	-296.419017663597	DcrOnly	110hr	0.00192589841180214	0.0545757724612967	56.015907482579	-296.419017663597	-0.0217088209327564	-0.0501093915164546	301.665403922539
850	20190525_nubxdcrOnly_110hr_disc01_DiscProper	out_of_horz	3262	52.2767688391447	1036.31141510942	763.814342887316	-81.9986694916886	-301.802779793021	DcrOnly	110hr	0.0182578687952511	-0.027830516700703	53.0013305083114	-301.802779793021	-0.00768287701014917	0.0323861210029796	306.421374787148
851	20190525_nubxdcrOnly_110hr_disc01_DiscProper	out_of_horz	3264	67.9108425809797	1038.36228977603	757.560305765258	-79.9477948250774	-308.056816915078	DcrOnly	110hr	-0.362893248997105	0.0852752700543548	55.0522051749226	-308.056816915078	0.31089601567266	-0.205686774707036	312.937290431281
852	20190525_nubxdcrOnly_110hr_disc01_DiscProper	horz_stripe	3266	38.2229835973421	1075.53243171322	1099.78569581046	-42.7776528878903	34.1685731301252	DcrOnly	110hr	0.35284902484813	-0.112198192075476	92.2223471121097	34.1685731301252	0.194565160365371	-0.31501629642493	98.3486283413
853	20190525_nubxdcrOnly_110hr_disc01_DiscProper	horz_stripe	3268	59.2920637369405	1079.21419520817	1094.47967390548	-39.0958893929374	28.862551225146	DcrOnly	110hr	-0.0988806162237346	-0.0502223233309463	95.9041106070626	28.862551225146	-0.110175019661699	0.0126934261760874	100.153109260551
854	20190525_nubxdcrOnly_110hr_disc01_DiscProper	horz_stripe	3270	47.426280023592	1076.05009129222	1104.06757023182	-42.259993308895	38.4504475514825	DcrOnly	110hr	0.157830472400625	-0.283639686186937	92.740006691105	38.4504475514825	-0.0891689655497925	-0.312107073263661	100.39494886684
855	20190525_nubxdcrOnly_110hr_disc01_DiscProper	out_of_horz	3272	49.2130886775699	1106.63969521804	857.270406147412	-11.6703893830722	-208.346716532925	DcrOnly	110hr	-0.0866308590155829	0.0156114436206762	123.329610616928	-208.346716532925	0.0279868568346289	-0.0834587248298064	242.112674482304
856	20190525_nubxdcrOnly_110hr_disc01_DiscProper	out_of_horz	3274	96.8560844881034	1117.83484510466	860.452503693665	-0.475239496451422	-205.164618986671	DcrOnly	110hr	-0.0977822242247966	0.0139991947762759	134.524760503549	-205.164618986671	0.0261440636145105	-0.0952566468360762	245.335346153959
857	20190525_nubxdcrOnly_110hr_disc01_DiscProper	out_of_horz	3276	77.2246392833865	827.0514373018	1218.8497081534	-291.258647299311	153.232585473067	DcrOnly	110hr	0.00291504348210225	-0.0942377324352635	-156.258647299311	153.232585473067	0.0942767143007809	0.00107183659752146	218.853809897318
858	20190525_nubxdcrOnly_110hr_disc01_DiscProper	out_of_horz	3278	76.463705698587	826.750213893431	1226.3692738111	-291.559870707679	160.752151130768	DcrOnly	110hr	0.00916912678841971	-0.0927667377548221	-156.559870707679	160.752151130768	0.092492117897673	0.011616739927235	224.393064084375
859	20190525_nubxdcrOnly_110hr_disc01_DiscProper	out_of_horz	3280	76.6754565925127	832.890043599186	1229.98606982506	-285.420041001924	164.368947144721	DcrOnly	110hr	-0.0920805627666278	-0.037070429797536	-150.420041001924	164.368947144721	0.0450696779042648	-0.0884407764461549	222.807853363576
860	20190525_nubxdcrOnly_110hr_disc01_DiscProper	out_of_horz	3282	121.848123595128	608.47835081149	964.55076811369	-509.831733789621	-101.066354566647	DcrOnly	110hr	-0.178427026386263	-0.205939381253935	-374.831733789621	-101.066354566647	-0.257770419340537	-0.0883269121463066	388.218027249025
861	20190525_nubxdcrOnly_110hr_disc01_DiscProper	out_of_horz	3284	117.001385650728	611.317379531295	952.970267878126	-506.992705069816	-112.646854802211	DcrOnly	110hr	-0.170874798718085	-0.172283661317394	-371.992705069816	-112.646854802211	-0.237746159193813	-0.0485450366408615	388.674525177544
862	20190525_nubxdcrOnly_110hr_disc01_DiscProper	out_of_horz	3286	66.0850577377528	815.074561149742	917.336872350949	-303.235523451369	-148.280250329388	DcrOnly	110hr	0.0239577792616013	0.154182561032278	-168.235523451369	-148.280250329388	0.155970655028089	-0.00440364436899865	224.254819321017
863	20190525_nubxdcrOnly_110hr_disc01_DiscProper	out_of_horz	3288	70.5934849324045	817.85107910017	925.040189397222	-300.459005500941	-140.576933283115	DcrOnly	110hr	-0.21588518974532	-0.0550483125585631	-165.459005500941	-140.576933283115	-0.0891996120512228	0.204157196975344	217.114155855038
864	20190525_nubxdcrOnly_110hr_disc01_DiscProper	out_of_horz	3290	100.57791788993	817.404031585399	909.633159419261	-300.906053015712	-155.983963261075	DcrOnly	110hr	-0.213577890220441	0.0810939932867049	-165.906053015712	-155.983963261075	0.0677856842071179	0.218167027652603	227.718719524515
865	20190525_nubxdcrOnly_110hr_disc01_DiscProper	horz_stripe	3292	138.888263674205	1366.10558145436	1106.05826735147	247.795496853246	40.4411446711356	DcrOnly	110hr	0.219848647679804	0.148299647321569	382.795496853246	40.4411446711356	0.245984152535995	0.0990858717652969	384.925809206703
866	20190525_nubxdcrOnly_110hr_disc01_DiscProper	out_of_horz	3294	147.355338041276	1367.58414075818	1116.21319826904	249.274056157074	50.5960755887056	DcrOnly	110hr	-0.153917432921064	-0.3297464351295	384.274056157074	50.5960755887056	-0.234025231417396	-0.278667326211126	387.590651461549
867	20190525_nubxdcrOnly_110hr_disc01_DiscProper	horz_stripe	3296	60.6280656399135	1145.29092454655	1070.00719692172	26.9808399454378	4.39007424138049	DcrOnly	110hr	-0.200402763144987	-0.0045513279371172	161.980839945438	4.39007424138049	-0.200355093886755	0.00631018349706553	162.040319862911
868	20190525_nubxdcrOnly_110hr_disc01_DiscProper	horz_stripe	3298	51.380845255217	1150.47121018523	1064.60321160926	32.1611255841176	-1.01391107107543	DcrOnly	110hr	0.447737938520886	-0.108986618215584	167.161125584118	-1.01391107107543	0.4490270570744	-0.10354731554273	167.164200480274
869	20190525_nubxdcrOnly_110hr_disc01_DiscProper	out_of_horz	3300	86.712599713457	1060.28878295571	763.735972347133	-58.0213016454006	-301.881150333204	DcrOnly	110hr	0.170937358520916	-0.0541741947594227	76.9786983545994	-301.881150333204	-0.124123068037449	0.129413631032094	311.54124755298
870	20190525_nubxdcrOnly_110hr_disc01_DiscProper	out_of_horz	3302	77.4848097058769	1062.05807017331	758.326399919229	-56.2520144277969	-307.290722761108	DcrOnly	110hr	0.187241293030837	0.041218878666881	78.7479855722031	-307.290722761108	-0.183987889660003	0.0539143230772067	317.220480938296
871	20190525_nubxdcrOnly_110hr_disc01_DiscProper	out_of_horz	3304	86.0604948474866	1166.66822248163	1295.47531141587	48.3581378805216	229.858188735537	DcrOnly	110hr	-0.0706863315654118	0.127859298971173	183.358137880522	229.858188735537	0.140371517957919	0.0405017869947075	294.032300361362
872	20190525_nubxdcrOnly_110hr_disc01_DiscProper	out_of_horz	3306	103.605402011326	1168.15771714801	1302.43838378811	49.8476325469035	236.821261107777	DcrOnly	110hr	-0.101493548140993	0.298200437567057	184.847632546903	236.821261107777	0.313920498746055	0.0260453786008289	300.42129912986
873	20190525_nubxdcrOnly_110hr_disc01_DiscProper	out_of_horz	3313	119.870534315303	1032.11761730173	735.006877841037	-86.192467299385	-330.6102448393	DcrOnly	110hr	-0.032379821586381	-0.0196407000577153	48.807532700615	-330.6102448393	0.036673908925602	0.00944639343028064	334.193520644885
874	20190525_nubxdcrOnly_110hr_disc01_DiscProper	out_of_horz	3323	65.5003158477543	1170.32740495105	1164.94419742474	52.0173203499348	99.3270747444026	DcrOnly	110hr	-0.168207926599413	-0.111042638096608	187.017320349935	99.3270747444026	-0.186191237404136	0.0771828812642063	211.757752840717
875	20190525_nubxdcrOnly_110hr_disc01_DiscProper	out_of_horz	3325	47.9550669971723	1172.84918198517	1157.81172870524	54.5390973840631	92.1946060249068	DcrOnly	110hr	-0.18003226187352	0.0949209726469078	189.539097384063	92.1946060249068	-0.0364668203056618	0.20022931199084	210.772187010652
876	20190525_nubxdcrOnly_110hr_disc01_DiscProper	horz_stripe	3331	52.0684623505631	1074.438362371	1033.66241147358	-43.8717222301091	-31.9547112067607	DcrOnly	110hr	-0.0198997194110528	0.138445758957276	91.1282777698909	-31.9547112067607	-0.102004201530239	0.0956993723912192	96.5684553962311
877	20190525_nubxdcrOnly_110hr_disc01_DiscProper	horz_stripe	3333	43.9875273747301	1070.58617157709	1028.17819493087	-47.7239130240164	-37.4389277494708	DcrOnly	110hr	0.0849731066116571	0.100755372773601	87.2760869759836	-37.4389277494708	-0.0144471285454775	0.13100898620619	94.9673031567684
878	20190525_nubxdcrOnly_110hr_disc01_DiscProper	out_of_horz	3336	111.141932676045	960.780090892425	1328.13444051624	-157.529993708686	262.517317835901	DcrOnly	110hr	0.160871022607096	0.0433866141310872	-22.529993708686	262.517317835901	-0.165911214756041	-0.0153412195925674	263.482338649612
879	20190525_nubxdcrOnly_110hr_disc01_DiscProper	out_of_horz	3338	154.546566613049	955.371854569754	1335.06021703831	-162.938230031357	269.443094357974	DcrOnly	110hr	-0.0929573309418075	-0.00599487940814721	-27.938230031357	269.443094357974	0.092209735618336	-0.0132048707732988	270.887662684156
880	20190525_nubxdcrOnly_110hr_disc01_DiscProper	horz_stripe	3344	81.0802163655942	500.807438016094	1019.05495913426	-617.502646585016	-46.562163546081	DcrOnly	110hr	-0.0509533031695474	-0.200592090552601	-482.502646585016	-46.562163546081	-0.0883706675507102	-0.187147137335286	484.744096442274
881	20190525_nubxdcrOnly_110hr_disc01_DiscProper	out_of_horz	3346	77.9762297806728	873.852385248179	950.037651467183	-244.457699352932	-115.579471213153	DcrOnly	110hr	-0.0449809468988789	-0.167197477010907	-109.457699352932	-115.579471213153	-0.164504741770642	0.0540043686909399	159.184176705943
882	20190525_nubxdcrOnly_110hr_disc01_DiscProper	out_of_horz	3360	111.056559283286	870.837643059896	848.265946147088	-247.472441541215	-217.351176533249	DcrOnly	110hr	0.0735324879793142	0.0270374181307173	-112.472441541215	-217.351176533249	-0.0203982495253369	-0.0756436394147275	244.727571079823
883	20190525_nubxdcrOnly_110hr_disc01_DiscProper	out_of_horz	3362	141.970180160946	866.702331765218	857.182108808638	-251.607752835893	-208.435013871699	DcrOnly	110hr	-0.142616303256465	0.0295689150086944	-116.607752835893	-208.435013871699	0.0998226216492146	0.106062127531033	238.83576580808
884	20190525_nubxdcrOnly_110hr_disc01_DiscProper	out_of_horz	3366	113.592068441618	825.04615906502	871.396058004729	-293.263925536091	-194.221064675607	DcrOnly	110hr	-0.119151243033776	0.0122265733207877	-158.263925536091	-194.221064675607	0.0360337056915506	0.114228192079702	250.538005280276
885	20190525_nubxdcrOnly_110hr_disc01_DiscProper	out_of_horz	3368	68.8879314678773	830.591416073341	885.751485996356	-287.71866852777	-179.865636683981	DcrOnly	110hr	-0.388613885055449	-0.0448730791674801	-152.71866852777	-179.865636683981	0.018741711008573	0.390746840243567	235.954739254436
886	20190525_nubxdcrOnly_110hr_disc01_DiscProper	out_of_horz	3370	80.0060805808913	1056.80387372153	752.638853808891	-61.5062108795764	-312.978268871445	DcrOnly	110hr	-0.219843763659845	-0.045941476848876	73.4937891204236	-312.978268871445	0.217314537033376	-0.0567123594038478	321.491421075343
887	20190525_nubxdcrOnly_110hr_disc01_DiscProper	out_of_horz	3372	63.119952470607	1062.67323893853	749.225039120409	-55.636845662581	-316.392083559928	DcrOnly	110hr	0.365130903759203	0.179458835554217	79.363154337419	-316.392083559928	-0.406603778409652	0.0141215410448863	326.193900626265
888	20190525_nubxdcrOnly_110hr_disc01_DiscProper	out_of_horz	3374	73.2434180354446	788.697592766837	979.289981568364	-329.612491834274	-86.3271411119727	DcrOnly	110hr	0.110944764719645	-0.312659614579497	-194.612491834274	-86.3271411119727	-0.157313479161621	-0.292091158171149	212.899970104535
889	20190525_nubxdcrOnly_110hr_disc01_DiscProper	out_of_horz	3376	77.9964518300537	977.384924333075	965.884645422258	-140.925160268035	-99.7324772580791	DcrOnly	110hr	-0.19010696282079	-0.0978872897902602	-5.925160268035	-99.7324772580791	0.177179510636265	0.119707977286902	99.9083307048775
890	20190525_nubxdcrOnly_110hr_disc01_DiscProper	out_of_horz	3378	42.987197115895	980.726846457926	959.484367575833	-137.583238143185	-106.132755104504	DcrOnly	110hr	0.0582376680031199	0.107757594216404	-2.58323814318501	-106.132755104504	-0.0529262397948473	-0.110463289046303	106.164188054998
891	20190525_nubxdcrOnly_110hr_disc01_DiscProper	horz_stripe	3380	81.7407917413249	789.790192592931	1064.20321740588	-328.519892008179	-1.4139052744556	DcrOnly	110hr	0.0734281026601198	0.097083705284919	-193.519892008179	-1.4139052744556	0.0748388241829634	0.0960004296189637	193.525057114014
892	20190525_nubxdcrOnly_110hr_disc01_DiscProper	horz_stripe	3382	107.599484908639	785.007645728198	1071.03439576022	-333.302438872913	5.41727307988754	DcrOnly	110hr	0.167290209444609	-0.128498846118042	-198.302438872913	5.41727307988754	0.174056191313291	-0.119173864144788	198.376420248394
893	20190525_nubxdcrOnly_110hr_disc01_DiscProper	out_of_horz	3384	56.044295372532	940.25363619018	1198.41063731531	-178.056448410931	132.793514634976	DcrOnly	110hr	-0.20293985621656	-0.119822511304379	-43.056448410931	132.793514634976	0.234639159141181	-0.0220563925882226	139.59933838981
894	20190525_nubxdcrOnly_110hr_disc01_DiscProper	out_of_horz	3386	44.8924635243826	940.993589518204	1191.1178122138	-177.316495082907	125.500689533465	DcrOnly	110hr	-0.0943457322872152	-0.0707351103439757	-42.316495082907	125.500689533465	0.117914696098466	-0.000835152795362094	132.44285118298
895	20190525_nubxdcrOnly_110hr_disc01_DiscProper	out_of_horz	3388	72.5808778046787	971.819461677164	992.080452527024	-146.490622923946	-73.536670153313	DcrOnly	110hr	0.0202974771054172	-0.0814388467599347	-11.490622923946	-73.536670153313	-0.0441741091969962	0.0713647070692854	74.4290015546189
896	20190525_nubxdcrOnly_110hr_disc01_DiscProper	out_of_horz	3390	90.3787570623317	972.516171456016	983.815253300034	-145.793913145095	-81.8018693803027	DcrOnly	110hr	-0.0911004189945692	-0.135097165511141	-10.793913145095	-81.8018693803027	0.0529398310950672	0.154103552047824	82.5109350031616
897	20190525_nubxdcrOnly_110hr_disc01_DiscProper	out_of_horz	3392	69.9537724134007	1108.25206378713	1132.04286827995	-10.0580208139859	66.4257455996101	DcrOnly	110hr	0.0215306351552566	-0.242549630194867	124.941979186014	66.4257455996101	-0.189029410496628	-0.153498447305348	141.502218503395
898	20190525_nubxdcrOnly_110hr_disc01_DiscProper	out_of_horz	3394	77.2500522747897	1049.4787078965	1269.74143888545	-68.8313767046109	204.124316205112	DcrOnly	110hr	0.181802916555342	-0.278792795725288	66.1686232953891	204.124316205112	-0.310788168045028	0.119115230006771	214.5810410428
899	20190525_nubxdcrOnly_110hr_disc01_DiscProper	out_of_horz	3396	68.2331967581409	1043.08066058693	1276.11132174344	-75.2294240141809	210.494199063101	DcrOnly	110hr	0.00554607261348102	-0.142911383410288	59.7705759858191	210.494199063101	-0.0798231732182268	0.118670482627523	218.815743475859
900	20190525_nubxdcrOnly_110hr_disc01_DiscProper	out_of_horz	3398	94.0202894433104	1248.11395825502	908.761166858312	129.80387365391	-156.855955822024	DcrOnly	110hr	0.0330555550906111	-0.121190787946567	264.80387365391	-156.855955822024	0.122166173954883	-0.0292455594352972	307.774076846892
901	20190525_nubxdcrOnly_110hr_disc01_DiscProper	out_of_horz	3400	81.4714564893947	1247.80544099844	901.201807435704	129.495356397326	-164.415315244632	DcrOnly	110hr	0.127366701357749	0.0487160776280911	264.495356397326	-164.415315244632	0.0126840215607159	0.135774255406787	311.432479749207
902	20190525_nubxdcrOnly_110hr_disc01_DiscProper	out_of_horz	3406	63.893450872422	890.647701073791	1266.54363315927	-227.66238352732	200.926510478937	DcrOnly	110hr	-0.0374217898203847	0.171615921367557	-92.66238352732	200.926510478937	-0.106233298985681	-0.139881739361561	221.264050252648
903	20190525_nubxdcrOnly_110hr_disc01_DiscProper	out_of_horz	3408	72.4955160146147	890.038724208432	1259.07283583757	-228.271360392679	193.455713157238	DcrOnly	110hr	-0.098582229117067	0.0148138684994395	-93.271360392679	193.455713157238	0.0498048357957652	-0.0863561516567606	214.766523514901
904	20190525_nubxdcrOnly_110hr_disc01_DiscProper	out_of_horz	3422	69.0031622130508	1049.10981647335	869.293944379606	-69.2002681277643	-196.323178300731	DcrOnly	110hr	-0.0478326827631259	-0.27058624377234	65.7997318722357	-196.323178300731	0.201233950153026	0.187109000758786	207.056502077473
905	20190525_nubxdcrOnly_110hr_disc01_DiscProper	out_of_horz	3424	75.5937652407035	1046.24112272897	877.911062296924	-72.0689618721435	-187.706060383413	DcrOnly	110hr	-0.172997291086674	-0.106340596222056	62.9310381278565	-187.706060383413	0.202135941300057	-0.0194279788688819	197.974444473299
906	20190525_nubxdcrOnly_110hr_disc01_DiscProper	out_of_horz	3426	76.0118401063682	1275.96051504912	1128.67251248383	157.650430448007	63.0553898034893	DcrOnly	110hr	0.191472555239167	0.00441775051706246	292.650430448007	63.0553898034893	0.176302549761647	-0.0748242399025128	299.366425346387
907	20190525_nubxdcrOnly_110hr_disc01_DiscProper	out_of_horz	3428	110.709844999499	1275.71025373529	1136.41486024341	157.400169134179	70.7977375630749	DcrOnly	110hr	-0.00420005904544424	0.122854744541357	292.400169134179	70.7977375630749	0.0524632106717735	0.111168971742642	300.84909598293
908	20190525_nubxdcrOnly_110hr_disc01_DiscProper	horz_stripe	3430	126.067704320569	1457.1218884885	1027.78167408134	338.811803887391	-37.8354485989944	DcrOnly	110hr	0.0965158078766845	-0.215348138472417	473.811803887391	-37.8354485989944	0.129467344519729	-0.197302632057036	475.320046572528
909	20190525_nubxdcrOnly_110hr_disc01_DiscProper	horz_stripe	3432	128.850591875296	1449.49235289007	1036.13414389552	331.182268288961	-29.482978784818	DcrOnly	110hr	0.276211904351823	-0.225837464809372	466.182268288961	-29.482978784818	0.3024628432279	-0.189240072615923	467.113640675443
910	20190525_nubxdcrOnly_110hr_disc01_DiscProper	out_of_horz	3434	82.0509350045709	1171.43236888241	1290.3275615013	53.122284281304	224.710438820961	DcrOnly	110hr	-0.270743168221249	0.14139563557958	188.122284281304	224.710438820961	0.18680802273712	0.241655439708028	293.061043399365
911	20190525_nubxdcrOnly_110hr_disc01_DiscProper	out_of_horz	3436	74.5998682979805	1168.11017586573	1284.10139518451	49.800091264615	218.484272504173	DcrOnly	110hr	0.0611763646003401	0.31267811407826	184.800091264615	218.484272504173	0.298196958678647	-0.112199485043634	286.158087537445
912	20190525_nubxdcrOnly_110hr_disc01_DiscProper	out_of_horz	3438	96.636475107678	1171.352197723	1278.94405438078	53.0421131218875	213.326931700439	DcrOnly	110hr	0.0925118736678221	0.118319501621899	188.042113121887	213.326931700439	0.105774337553317	-0.106628986437753	284.37337444998
913	20190525_nubxdcrOnly_110hr_disc01_DiscProper	horz_stripe	3440	136.992007042948	1434.81936985223	1101.51506464967	316.509285251122	35.8979419693301	DcrOnly	110hr	-0.0753113218505973	-0.157920770977517	451.509285251122	35.8979419693301	-0.0993189023544291	-0.144036525715282	452.93409775111
914	20190525_nubxdcrOnly_110hr_disc01_DiscProper	horz_stripe	3442	133.161404676225	1436.25504761292	1091.5898441746	317.944963011804	25.9727214942679	DcrOnly	110hr	-0.036682480423771	-0.0413127959705601	452.944963011804	25.9727214942679	-0.0411644204322169	-0.0368489073301387	453.689014391558
915	20190525_nubxdcrOnly_110hr_disc01_DiscProper	out_of_horz	3444	22.0427631450694	1255.3126933515	1181.76108561432	137.002608750386	116.143962933986	DcrOnly	110hr	0.467236671915282	-0.475795611969232	272.002608750386	116.143962933986	-0.0205339925226109	-0.666535765809102	295.761456740101
916	20190525_nubxdcrOnly_110hr_disc01_DiscProper	out_of_horz	3446	55.127994748167	1253.89697915229	1187.57692876286	135.586894551174	121.959806082522	DcrOnly	110hr	-0.201621574208305	0.332547172790729	270.586894551174	121.959806082522	0.115622709066192	0.371308861280655	296.802058285542
917	20190525_nubxdcrOnly_110hr_disc01_DiscProper	out_of_horz	3448	124.493656245484	558.960405453039	972.038589316571	-559.349679148072	-93.5785333637654	DcrOnly	110hr	-0.180142233252029	-0.119506837135256	-424.349679148072	-93.5785333637654	-0.213697608325622	-0.0326564008887984	434.545270483508
918	20190525_nubxdcrOnly_110hr_disc01_DiscProper	out_of_horz	3458	90.8872308716226	1333.14054231008	1143.46775718129	214.830457708969	77.8506345009553	DcrOnly	110hr	-0.112229070046944	0.000716058918931546	349.830457708969	77.8506345009553	-0.10133403175852	0.0482420036020529	358.388156100433
919	20190525_nubxdcrOnly_110hr_disc01_DiscProper	out_of_horz	3460	166.344679070339	1333.68473879691	1155.06383806931	215.374654195801	89.446715388975	DcrOnly	110hr	-0.354409665329114	0.159189709494561	350.374654195801	89.446715388975	-0.2347350259023	0.309591734551011	361.611826682568
920	20190525_nubxdcrOnly_110hr_disc01_DiscProper	out_of_horz	3462	109.513023702046	991.385957070958	751.321430739898	-126.924127530153	-314.295691940439	DcrOnly	110hr	0.144710356384346	-0.153791898868934	8.075872469847	-314.295691940439	-0.136621200550397	0.161020753205184	314.399430165623
921	20190525_nubxdcrOnly_110hr_disc01_DiscProper	out_of_horz	3464	125.059409572356	754.503685787543	805.755143927483	-363.806398813568	-259.861978752854	DcrOnly	110hr	-0.00393998693436833	-0.14802801553476	-228.806398813568	-259.861978752854	-0.146338349155223	0.0226473938175244	346.237802874531
922	20190525_nubxdcrOnly_110hr_disc01_DiscProper	out_of_horz	3470	55.152652627601	885.474004700288	1284.16843950813	-232.836079900823	218.551316827796	DcrOnly	110hr	0.263946804789927	0.00470223147186958	-97.836079900823	218.551316827796	-0.179326197738047	0.193732138646229	239.450572389217
923	20190525_nubxdcrOnly_110hr_disc01_DiscProper	out_of_horz	3472	65.7127824290597	885.015039648581	1278.87565864137	-233.29504495253	213.258535961037	DcrOnly	110hr	0.138579138631384	0.297139426053751	-98.29504495253	213.258535961037	-0.315934014096296	-0.0876453930128138	234.821462014154
924	20190525_nubxdcrOnly_110hr_disc01_DiscProper	horz_stripe	3474	103.657693308512	1386.05727185291	1084.81057034643	267.747187251801	19.1934476660952	DcrOnly	110hr	0.0469617336443352	0.177529672016745	402.747187251801	19.1934476660952	0.0636313835876449	0.172259211353055	403.204272388759
925	20190525_nubxdcrOnly_110hr_disc01_DiscProper	horz_stripe	3476	171.089940037865	1381.09392235066	1093.84482550522	262.783837749545	28.2277028248793	DcrOnly	110hr	-0.169756237634246	-0.0755443741051947	397.783837749545	28.2277028248793	-0.178723035704006	-0.0508154423716346	398.784133061392
926	20190525_nubxdcrOnly_110hr_disc01_DiscProper	horz_stripe	3479	66.8377378503946	598.453003522939	1026.24499570221	-519.857081078172	-39.3721269781279	DcrOnly	110hr	-0.224322428791333	-0.418308898592805	-384.857081078172	-39.3721269781279	-0.304377789716699	-0.364221152362058	386.865787113299
927	20190525_nubxdcrOnly_110hr_disc01_DiscProper	out_of_horz	3481	75.0134187298069	748.535601937231	1164.65656992638	-369.77448266388	99.0394472460473	DcrOnly	110hr	-0.132659004406984	-0.351291576272504	-234.77448266388	99.0394472460473	0.159031949550292	-0.340166168265608	254.809477494255
928	20190525_nubxdcrOnly_110hr_disc01_DiscProper	out_of_horz	3483	83.4640287860639	751.767923332177	1154.47981044107	-366.542161268934	88.8626877607298	DcrOnly	110hr	-0.286840860967735	-0.122179425898813	-231.542161268934	88.8626877607298	-0.131448665026561	-0.282713176375651	248.008769444046
929	20190525_nubxdcrOnly_110hr_disc01_DiscProper	out_of_horz	3485	74.7677789908954	887.393176368496	926.137578860312	-230.916908232614	-139.479543820024	DcrOnly	110hr	0.0639365662250934	-0.0589467370152558	-95.916908232614	-139.479543820024	-0.0779235688383239	-0.0386072496417511	169.276686017732
930	20190525_nubxdcrOnly_110hr_disc01_DiscProper	out_of_horz	3487	64.2002891307399	890.564010983406	919.855868189165	-227.746073617705	-145.761254491171	DcrOnly	110hr	0.0937431509286437	0.0191111617536859	-92.746073617705	-145.761254491171	-0.0224005901892528	-0.0930119799207563	172.766250993476
931	20190525_nubxdcrOnly_110hr_disc01_DiscProper	horz_stripe	3489	97.0806311129596	714.272600699389	1054.44551698573	-404.037483901721	-11.1716056946027	DcrOnly	110hr	0.0262174947377982	0.0709291542240097	-269.037483901721	-11.1716056946027	0.0320076722999058	0.0685113922147381	269.269330815755
932	20190525_nubxdcrOnly_110hr_disc01_DiscProper	out_of_horz	3491	97.3927768087084	1127.01114427749	1296.31769103418	8.70105967637505	230.700568353841	DcrOnly	110hr	0.0510588988506378	-0.174761465554987	143.701059676375	230.700568353841	-0.179369044971582	0.0312302209526159	271.795413483926
933	20190525_nubxdcrOnly_110hr_disc01_DiscProper	out_of_horz	3493	100.669368536912	1129.79043349477	1288.61096750483	11.4803488936559	222.993844824492	DcrOnly	110hr	-0.0984407736193631	0.105867095919798	146.480348893656	222.993844824492	0.136255329115706	0.0483002401323331	266.800950975848
934	20190525_nubxdcrOnly_110hr_disc01_DiscProper	out_of_horz	3495	74.2118010048544	1068.4523119793	944.810100179701	-49.8577726218077	-120.807022500635	DcrOnly	110hr	-0.248240948788361	-0.0228177005670425	85.1422273781923	-120.807022500635	0.104962844479739	-0.226112842167876	147.795587107291
935	20190525_nubxdcrOnly_110hr_disc01_DiscProper	out_of_horz	3497	118.527229500003	785.471806816219	992.626500900247	-332.838277784892	-72.9906217800898	DcrOnly	110hr	-0.152373231893753	0.140944188667428	-197.838277784892	-72.9906217800898	-0.0243218316342259	0.206134215070724	210.873457373697
936	20190525_nubxdcrOnly_110hr_disc01_DiscProper	out_of_horz	3499	59.7580305000301	788.489639048022	986.395163763678	-329.820445553089	-79.2219589166584	DcrOnly	110hr	0.157783914346055	0.374824561657943	-194.820445553089	-79.2219589166584	0.374590211332705	0.158339474617519	210.31197013032
937	20190525_nubxdcrOnly_110hr_disc01_DiscProper	out_of_horz	3501	66.5046340187734	789.244264081565	1001.09916990535	-329.065820519546	-64.5179527749873	DcrOnly	110hr	-0.161301453114193	-0.183049468093069	-194.065820519546	-64.5179527749873	-0.238791920924651	-0.0500368369006348	204.509434804852
938	20190525_nubxdcrOnly_110hr_disc01_DiscProper	out_of_horz	3503	94.5392964671902	954.579576795382	1264.26250603847	-163.730507805729	198.645383358132	DcrOnly	110hr	0.0575954553738174	0.0217842464863165	-28.730507805729	198.645383358132	-0.0614075016793145	-0.00457259359652446	200.712307565516
939	20190525_nubxdcrOnly_110hr_disc01_DiscProper	out_of_horz	3505	94.666956631708	949.759994067431	1270.61678234096	-168.55009053368	204.999659660626	DcrOnly	110hr	0.125721735582808	-0.0111870579284246	-33.55009053368	204.999659660626	-0.115596453700672	0.0506810117783368	207.726909753625
940	20190525_nubxdcrOnly_110hr_disc01_DiscProper	out_of_horz	3507	64.8805875608889	853.769143327098	1282.46884969614	-264.540941274013	216.851727015802	DcrOnly	110hr	-0.203339669863865	0.247255034979157	-129.540941274013	216.851727015802	-0.121331217197707	-0.296244509478594	252.597559322914
941	20190525_nubxdcrOnly_110hr_disc01_DiscProper	out_of_horz	3509	59.3466333154387	849.898800416252	1267.50672665987	-268.411284184859	201.889603979533	DcrOnly	110hr	-0.25975671789131	0.00625178941696426	-133.411284184859	201.889603979533	0.0961005954495754	-0.241406944628394	241.987567744432
942	20190525_nubxdcrOnly_110hr_disc01_DiscProper	out_of_horz	3511	54.9704697385304	848.761840828346	1275.36083385193	-269.548243772765	209.743711171592	DcrOnly	110hr	-0.466716014375934	0.220526190947432	-134.548243772765	209.743711171592	-0.00586002924820239	-0.516160148622451	249.189996344893
943	20190525_nubxdcrOnly_110hr_disc01_DiscProper	horz_stripe	3516	111.836861343849	1051.34840807442	1051.7640964818	-66.9616765266956	-13.8530261985327	DcrOnly	110hr	0.288402319425298	-0.0990637593589643	68.0383234733044	-13.8530261985327	0.304176660714954	0.0215890098087474	69.434284009524
944	20190525_nubxdcrOnly_110hr_disc01_DiscProper	out_of_horz	3536	73.9672737751719	996.712370301178	1002.93150781175	-121.597714299933	-62.6856148685912	DcrOnly	110hr	-0.15219803351044	-0.133437191154669	13.402285700067	-62.6856148685912	0.193455972074098	0.0595358065080027	64.1023211236501
945	20190525_nubxdcrOnly_110hr_disc01_DiscProper	out_of_horz	3538	59.8779090503214	997.65912310926	1011.35891353542	-120.650961491851	-54.2582091449121	DcrOnly	110hr	-0.0395872316230058	0.380353509963915	14.349038508149	-54.2582091449121	-0.153613335472591	-0.350198350387932	56.1235081380464
946	20190525_nubxdcrOnly_110hr_disc01_DiscProper	out_of_horz	3540	85.0590686589672	910.073760386671	885.957960938133	-208.23632421444	-179.659161742203	DcrOnly	110hr	-0.0289428692310403	-0.185422664947249	-73.23632421444	-179.659161742203	-0.108936120910667	0.152814187549459	194.012818087758
947	20190525_nubxdcrOnly_110hr_disc01_DiscProper	horz_stripe	3542	77.8600184895897	1199.59653888172	1030.59451620131	81.286454280606	-35.0226064790277	DcrOnly	110hr	0.120316634014647	-0.0766564941391091	216.286454280606	-35.0226064790277	0.138359561736654	-0.0347698459926834	219.103658732257
948	20190525_nubxdcrOnly_110hr_disc01_DiscProper	horz_stripe	3544	65.1053683402772	1197.74329153526	1037.34230258283	79.4332069341456	-28.2748200975086	DcrOnly	110hr	-0.0144572497523597	0.259528313737914	214.433206934146	-28.2748200975086	-0.0812354530192501	0.246910426824799	216.289310155654
949	20190525_nubxdcrOnly_110hr_disc01_DiscProper	horz_stripe	3550	98.4051262438966	1427.32327323803	1015.78423145391	309.013188636917	-49.8328912264307	DcrOnly	110hr	0.31486772233194	0.0153610413883139	444.013188636917	-49.8328912264307	0.303628969799175	0.0847767235609457	446.800882644056
950	20190525_nubxdcrOnly_110hr_disc01_DiscProper	horz_stripe	3552	103.865862196585	1424.93103218853	1021.79434897771	306.620947587416	-43.8227737026237	DcrOnly	110hr	0.296641553574977	0.0367066063879136	441.620947587416	-43.8227737026237	0.283642627900936	0.0942891610809233	443.789924224287
951	20190525_nubxdcrOnly_110hr_disc01_DiscProper	horz_stripe	3554	121.24379313789	1428.35567317195	1029.62596160583	310.045588570841	-35.9911610745078	DcrOnly	110hr	-0.135265794855361	-0.102586319902901	445.045588570841	-35.9911610745078	-0.117023344122598	-0.122989126427652	446.498532564058
952	20190525_nubxdcrOnly_110hr_disc01_DiscProper	horz_stripe	3556	75.4735663012355	1441.21685483926	1016.34434668108	322.906770238148	-49.2727759992605	DcrOnly	110hr	0.189963157719553	-0.401819860474739	457.906770238148	-49.2727759992605	0.271099803635934	-0.352207464474109	460.550123965465
953	20190525_nubxdcrOnly_110hr_disc01_DiscProper	horz_stripe	3558	85.3283026750609	1438.5320137281	1023.88306326703	320.221929126989	-41.7340594133034	DcrOnly	110hr	0.0689753564455416	-0.135966996036686	455.221929126989	-41.7340594133034	0.0925482572229051	-0.121158754916979	457.130983934813
954	20190525_nubxdcrOnly_110hr_disc01_DiscProper	horz_stripe	3560	69.78925524197	941.042725061774	1075.23232516095	-177.267359539337	9.61520248061538	DcrOnly	110hr	-0.0834273164450455	-0.0659095960882323	-42.267359539337	9.61520248061538	-0.0467060457005724	-0.0955130215245635	43.3472236846931
955	20190525_nubxdcrOnly_110hr_disc01_DiscProper	horz_stripe	3562	53.116585499908	762.82748143331	1053.57546614219	-355.482603167801	-12.0416565381429	DcrOnly	110hr	0.0652966997114887	-0.128428030798514	-220.482603167801	-12.0416565381429	0.0509218504417001	-0.134775306475591	220.811185839469
956	20190525_nubxdcrOnly_110hr_disc01_DiscProper	horz_stripe	3564	49.2171619244786	766.877584589397	1048.07305939781	-351.432500011714	-17.5440632825237	DcrOnly	110hr	-0.0662263308643026	-0.0406874050447576	-216.432500011714	-17.5440632825237	-0.0719148973586495	-0.0294896484705931	217.14239848031
957	20190525_nubxdcrOnly_110hr_disc01_DiscProper	out_of_horz	3566	93.5768228880228	802.300653247104	1273.03700160358	-316.009431354007	207.419878923244	DcrOnly	110hr	-0.0307415595200915	-0.157830976442687	-181.009431354007	207.419878923244	0.160539554650879	-0.00909461373982807	275.295151449556
958	20190525_nubxdcrOnly_110hr_disc01_DiscProper	horz_stripe	3568	76.1936554174611	667.895549670108	1035.4965919812	-450.414534931003	-30.1205306991353	DcrOnly	110hr	-0.311414950844751	0.197267450148779	-315.414534931003	-30.1205306991353	-0.268450841766954	0.252641770205272	316.849451972602
959	20190525_nubxdcrOnly_110hr_disc01_DiscProper	horz_stripe	3570	72.0067969480166	669.529289063489	1026.96727672048	-448.780795537622	-38.6498459598545	DcrOnly	110hr	-0.0770984806929567	-0.0142630440066794	-313.780795537622	-38.6498459598545	-0.0782551470341322	0.00487258783040877	316.152175765
960	20190525_nubxdcrOnly_110hr_disc01_DiscProper	out_of_horz	3572	124.649074131745	705.487336560414	1124.32882447128	-412.822748040697	58.7117017909443	DcrOnly	110hr	-0.0970692450100456	-0.214749949295792	-277.822748040697	58.7117017909443	-0.00188469517311761	-0.235661679051707	283.958699912634
961	20190525_nubxdcrOnly_110hr_disc01_DiscProper	out_of_horz	3592	69.0677812081387	515.510409973896	1175.86787539134	-602.799674627215	110.250752711007	DcrOnly	110hr	-0.0376642373534816	-0.0675909840904643	-467.799674627215	110.250752711007	-0.00351721547402475	-0.0772966047187461	480.616025590774
962	20190525_nubxdcrOnly_110hr_disc01_DiscProper	out_of_horz	3595	72.3969195035754	514.683409044981	1183.20045590704	-603.62667555613	117.5833332267	DcrOnly	110hr	-0.343353620729996	0.14469218738704	-468.62667555613	117.5833332267	-0.37099087346514	-0.0345443159552555	483.152979185156
963	20190525_nubxdcrOnly_110hr_disc01_DiscProper	out_of_horz	3596	97.6240852096577	520.050539894783	1192.82166613335	-598.259544706328	127.204543453012	DcrOnly	110hr	-0.34597537666146	0.266809024722618	-463.259544706328	127.204543453012	-0.433712889134432	0.0527176130732156	480.406496247296
964	20190525_nubxdcrOnly_110hr_disc01_DiscProper	out_of_horz	3600	76.4225456786706	935.549613496622	1149.07167759732	-182.760471104489	83.4545549169802	DcrOnly	110hr	-0.0381364029299621	-0.0581357729295318	-47.760471104489	83.4545549169802	0.069443350469093	-0.00343138429459952	96.1546948230506
965	20190525_nubxdcrOnly_110hr_disc01_DiscProper	out_of_horz	3602	106.213345682943	700.846416054869	1216.85368406213	-417.463668546242	151.23656138179	DcrOnly	110hr	0.122398831669003	0.375234662369906	-282.463668546242	151.23656138179	-0.244433048331369	0.309895160854811	320.403217129899
966	20190525_nubxdcrOnly_110hr_disc01_DiscProper	out_of_horz	3604	91.1912438212612	701.854513690442	1223.57402748436	-416.455570910669	157.95690480402	DcrOnly	110hr	0.242164380261318	0.240535791302647	-281.455570910669	157.95690480402	-0.0791600044581201	0.332016185839078	322.750092442925
967	20190525_nubxdcrOnly_110hr_disc01_DiscProper	horz_stripe	3606	57.3107279700398	1161.03889061807	1086.37158152329	42.7288060169558	20.7544588429503	DcrOnly	110hr	0.149610063944859	-0.266489572533039	177.728806016956	20.7544588429503	0.0841827449815795	-0.293790961313981	178.936514021248
968	20190525_nubxdcrOnly_110hr_disc01_DiscProper	out_of_horz	3608	106.821471510138	1097.05594290704	1127.19251800455	-21.2541416940744	61.5753953242167	DcrOnly	110hr	-0.296204427640214	-0.074458161939752	113.745858305926	61.5753953242167	-0.224288180271183	0.207306278302791	129.343146672274
969	20190525_nubxdcrOnly_110hr_disc01_DiscProper	out_of_horz	3610	68.4631487307292	1097.16901009491	1143.77917298278	-21.1410745062037	78.162050302439	DcrOnly	110hr	-0.192823104685311	0.00557739238313223	113.858925493796	78.162050302439	-0.0640923633097441	0.181945118020928	138.105615461801
970	20190525_nubxdcrOnly_110hr_disc01_DiscProper	out_of_horz	3612	67.1679926820354	1094.04355555893	1136.2910192681	-24.2665290421835	70.6738965877619	DcrOnly	110hr	-0.0935027888468202	0.0609837481760475	110.733470957817	70.6738965877619	0.0159369489536595	0.110488925787977	131.364764108429
971	20190525_nubxdcrOnly_110hr_disc01_DiscProper	out_of_horz	3614	105.730859645254	686.926048266439	940.110778269742	-431.384036334671	-125.506344410595	DcrOnly	110hr	-0.264710710019196	-0.0708628708734231	-296.384036334671	-125.506344410595	-0.235100905301664	0.140786614397918	321.862298943729
972	20190525_nubxdcrOnly_110hr_disc01_DiscProper	out_of_horz	3616	118.118661907136	690.291414916271	928.096151522824	-428.01866968484	-137.520971157513	DcrOnly	110hr	-0.234472317388897	-0.280471745818414	-293.01866968484	-137.520971157513	-0.365568547260092	0.00114240023404141	323.684967664516
973	20190525_nubxdcrOnly_110hr_disc01_DiscProper	out_of_horz	3618	96.9515727286201	885.260449766775	761.038085644797	-233.049634834336	-304.57903703554	DcrOnly	110hr	0.00672392649680908	-0.170500361549738	-98.049634834336	-304.57903703554	-0.104927742674659	0.134557620718139	319.972062362706
974	20190525_nubxdcrOnly_110hr_disc01_DiscProper	out_of_horz	3620	106.781097353019	888.07626252686	766.27452044235	-230.233822074251	-299.342602237986	DcrOnly	110hr	-0.292207922250259	-0.196852447849107	-95.233822074251	-299.342602237986	0.12475084607777	0.329505056794094	314.126526071071
975	20190525_nubxdcrOnly_110hr_disc01_DiscProper	out_of_horz	3622	90.2565532690452	890.028659473795	754.799882745555	-228.281425127316	-310.817239934781	DcrOnly	110hr	0.124049455198955	-0.231435277731125	-93.281425127316	-310.817239934781	-0.230986521064657	0.124883074113697	324.513144440188
976	20190525_nubxdcrOnly_110hr_disc01_DiscProper	out_of_horz	3624	33.8310063908565	1217.43828322433	1165.00338815026	99.1281986232193	99.3862654699276	DcrOnly	110hr	-0.0832647716601399	-0.264300282738821	234.128198623219	99.3862654699276	-0.247966528385139	-0.123694229679715	254.349450863595
977	20190525_nubxdcrOnly_110hr_disc01_DiscProper	out_of_horz	3626	55.8517079171405	1217.02687055253	1158.73869182419	98.7167859514143	93.1215691438535	DcrOnly	110hr	-0.209096903530515	0.00598589623847784	233.716785951414	93.1215691438535	-0.147686593972433	0.148141877876072	251.585299004677
978	20190525_nubxdcrOnly_110hr_disc01_DiscProper	out_of_horz	3628	55.7690986591115	1220.97819099511	1153.31080411512	102.668106393999	87.6936814347871	DcrOnly	110hr	-0.11200411680819	0.00330760171235889	237.668106393999	87.6936814347871	-0.0830130759018758	0.0752641457825682	253.330437493198
979	20190525_nubxdcrOnly_110hr_disc01_DiscProper	out_of_horz	3630	125.376922325145	745.624016992921	1244.51604240357	-372.68606760819	178.898919723232	DcrOnly	110hr	-0.0569609231432068	0.214176046879449	-237.68606760819	178.898919723232	-0.221574811760642	0.00453085151715245	297.488638796819
980	20190525_nubxdcrOnly_110hr_disc01_DiscProper	out_of_horz	3632	104.425128814287	739.267901780218	1247.33641234829	-379.042182820893	181.719289667951	DcrOnly	110hr	0.00749557073573291	0.341989645105165	-244.042182820893	181.719289667951	-0.325493055486538	0.105201576841074	304.267131372107
981	20190525_nubxdcrOnly_110hr_disc01_DiscProper	out_of_horz	3634	96.1239384262271	741.526428147723	1255.37033615664	-376.783656453388	189.753213476302	DcrOnly	110hr	0.0566582763834182	0.252064015381234	-241.783656453388	189.753213476302	-0.231373622611132	0.114946400085658	307.352596463009
982	20190525_nubxdcrOnly_110hr_disc01_DiscProper	out_of_horz	3636	89.3335482454613	749.120370874977	1262.92732910428	-369.189713726134	197.310206423946	DcrOnly	110hr	-0.209719353927544	0.236221165294593	-234.189713726134	197.310206423946	-0.268383780844433	-0.166591694044358	306.228900618783
983	20190525_nubxdcrOnly_110hr_disc01_DiscProper	out_of_horz	3638	80.189036973195	1074.56604593263	975.483973534601	-43.7440386684825	-90.133149145736	DcrOnly	110hr	0.110386455909168	0.0104712374042139	91.2559613315175	-90.133149145736	-0.0091038864764437	0.110507627392801	128.263927327472
984	20190525_nubxdcrOnly_110hr_disc01_DiscProper	out_of_horz	3664	112.928415803104	750.718859047035	926.209913279071	-367.591225554075	-139.407209401265	DcrOnly	110hr	-0.127656216296246	0.0160175465194034	-232.591225554075	-139.407209401265	-0.0460524895524494	0.120132591587782	271.16977751548
985	20190525_nubxdcrOnly_110hr_disc01_DiscProper	out_of_horz	3666	52.2031592954762	889.277532801215	1276.45093851746	-229.032551799896	210.833815837125	DcrOnly	110hr	0.0265176628384267	0.394378449955083	-94.032551799896	210.833815837125	-0.311139397626899	-0.243782328062878	230.852807430282
986	20190525_nubxdcrOnly_110hr_disc01_DiscProper	out_of_horz	3668	57.3943903788492	886.045872036067	1269.58362832681	-232.264212565044	203.966505646478	DcrOnly	110hr	-0.0915239751242188	0.211070350487389	-97.264212565044	203.966505646478	-0.106397383464568	-0.203977762683341	225.970490267054
987	20190525_nubxdcrOnly_110hr_disc01_DiscProper	out_of_horz	3670	125.951603731842	743.957943897729	980.365290341634	-374.352140703381	-85.2518323387029	DcrOnly	110hr	0.112639844615051	0.0818984831969032	-239.352140703381	-85.2518323387029	0.139050584746319	-0.00774796918959356	254.081329846168
988	20190525_nubxdcrOnly_110hr_disc01_DiscProper	out_of_horz	3672	116.020559355252	752.154931407389	976.041431688143	-366.155153193722	-89.5756909921942	DcrOnly	110hr	0.172718603218015	0.139561490633474	-231.155153193722	-89.5756909921942	0.221659994895229	-0.0132654524410796	247.904234059732
989	20190525_nubxdcrOnly_110hr_disc01_DiscProper	out_of_horz	3680	67.294490521699	850.284904846073	836.217398607946	-268.025179755037	-229.399724072391	DcrOnly	110hr	-0.462024659694056	-0.296883195177815	-133.025179755037	-229.399724072391	-0.0281782808176353	0.548463674489532	265.17905621174
990	20190525_nubxdcrOnly_110hr_disc01_DiscProper	horz_stripe	3686	42.0438380389084	815.013209262203	1017.69272723441	-303.296875338908	-47.9243954459266	DcrOnly	110hr	-0.583306072249329	-0.277632277930468	-168.296875338908	-47.9243954459266	-0.642060237985447	0.0713043229395716	174.987387910379
991	20190525_nubxdcrOnly_110hr_disc01_DiscProper	horz_stripe	3710	59.137789403848	978.406292109283	1039.89821362491	-139.903792491828	-25.7189090554316	DcrOnly	110hr	0.0713871277048336	-0.217301449233699	-4.903792491828	-25.7189090554316	-0.146337053075653	0.175788249715803	26.1822356532911
992	20190525_nubxdcrOnly_110hr_disc01_DiscProper	horz_stripe	3712	70.6738704492371	978.016474459626	1033.24406413588	-140.293610141485	-32.3730585444525	DcrOnly	110hr	0.0465616734285831	0.0547879343870759	-5.293610141485	-32.3730585444525	-0.0266854222356908	-0.0667652261808155	32.8030063843633
993	20190525_nubxdcrOnly_110hr_disc01_DiscProper	out_of_horz	3716	101.214798039128	994.560258375329	881.007201630352	-123.749826225781	-184.609921049985	DcrOnly	110hr	-0.0240109011915933	0.156327641423921	11.250173774219	-184.609921049985	0.00485042901915823	-0.158086457951112	184.952397551456
994	20190525_nubxdcrOnly_110hr_disc01_DiscProper	out_of_horz	3718	77.3328720124043	995.356194865148	872.567963283087	-122.953889735963	-193.04915939725	DcrOnly	110hr	0.124114972092084	-0.330076086912222	12.046110264037	-193.04915939725	-0.0821190096298372	0.342944919347288	193.42462799881
995	20190525_nubxdcrOnly_110hr_disc01_DiscProper	out_of_horz	3720	55.126891310331	1023.22435109416	946.264209893797	-95.0857335069533	-119.35291278654	DcrOnly	110hr	0.0796456371920633	0.247820214279358	39.9142664930467	-119.35291278654	-0.212703053213653	-0.150052315153037	125.850174653472
996	20190525_nubxdcrOnly_110hr_disc01_DiscProper	out_of_horz	3722	64.7084417228611	1020.09820152734	951.186669046305	-98.2118830737699	-114.430453634031	DcrOnly	110hr	0.312359797705726	-0.0293986094891076	36.7881169262301	-114.430453634031	-0.236708175583401	0.205917850305972	120.19856182945
997	20190525_nubxdcrOnly_110hr_disc01_DiscProper	out_of_horz	3732	114.371258286561	598.922716146435	1214.93562257607	-519.387368454676	149.318499895735	DcrOnly	110hr	-0.0579198870165869	0.194773673129872	-384.387368454676	149.318499895735	-0.174213858973431	0.104599370925937	412.370783929492
998	20190525_nubxdcrOnly_110hr_disc01_DiscProper	out_of_horz	3733	124.341569114112	787.376816789205	829.766013793089	-330.933267811905	-235.851108887247	DcrOnly	110hr	-0.319647734205442	-0.0755409779351028	-195.933267811905	-235.851108887247	-0.0156595696662605	0.328079092915004	306.619619396404
999	20190525_nubxdcrOnly_110hr_disc01_DiscProper	out_of_horz	3735	95.4665534241619	789.304479373251	839.41664517519	-329.00560522786	-226.200477505147	DcrOnly	110hr	-0.34529169906968	-0.227826055909336	-194.00560522786	-226.200477505147	-0.172565366396148	0.375968434204513	298.001394096378
1000	20190525_nubxdcrOnly_110hr_disc01_DiscProper	out_of_horz	3741	29.0904797732537	907.836279631714	1173.06832796502	-210.473804969397	107.451205284687	DcrOnly	110hr	-0.55355015854766	0.388149337553299	-75.473804969397	107.451205284687	-0.177334772476355	-0.652403299150122	131.30901246179
1001	20190525_nubxdcrOnly_110hr_disc01_DiscProper	out_of_horz	3743	45.8299121919194	902.855853575266	1170.56776776854	-215.454231025845	104.9506450882	DcrOnly	110hr	0.0349221143834088	-0.188634016001934	-80.454231025845	104.9506450882	0.173091384396448	0.0827146825765959	132.240391690245
1002	20190525_nubxdcrOnly_110hr_disc01_DiscProper	out_of_horz	3745	68.0997396675463	900.418979778972	1178.21820816914	-217.891104822139	112.601085488802	DcrOnly	110hr	-0.273395029530398	-0.0660889652362003	-82.891104822139	112.601085488802	0.14432765387883	-0.241416904594006	139.821098951093
1003	20190525_nubxdcrOnly_110hr_disc01_DiscProper	out_of_horz	3751	72.6336963776253	982.814479573348	1006.26220605112	-135.495605027763	-59.354916629219	DcrOnly	110hr	0.0780787924846498	-0.242481221018253	-0.495605027762991	-59.354916629219	-0.0821169903466033	0.241143609243081	59.3569857085506
1004	20190525_nubxdcrOnly_110hr_disc01_DiscProper	out_of_horz	3753	72.0029673718011	992.829121042966	1011.48602737607	-125.480963558145	-54.1310953042686	DcrOnly	110hr	-0.000977549746982626	-0.334061326198784	9.51903644185499	-54.1310953042686	0.114885039364483	0.313686711537832	54.961691509825
1005	20190525_nubxdcrOnly_110hr_disc01_DiscProper	out_of_horz	3755	77.3475424784721	990.678973448044	1000.13907616107	-127.631111153067	-65.4780465192692	DcrOnly	110hr	0.136501935799012	-0.266802627904685	7.368888846933	-65.4780465192692	-0.07378673462327	0.290468481125506	65.8913886544974
1006	20190525_nubxdcrOnly_110hr_disc01_DiscProper	out_of_horz	3764	95.2105990789157	1468.51785817149	991.619595756637	350.207773570382	-73.9975269236999	DcrOnly	110hr	0.209694821569332	0.0679858821885803	485.207773570382	-73.9975269236999	0.179896929621238	0.127401307225652	490.81790668633
1007	20190525_nubxdcrOnly_110hr_disc01_DiscProper	out_of_horz	3766	80.3235059299107	1470.08353788083	985.795438550751	351.773453279723	-79.8216841295856	DcrOnly	110hr	0.294450434539393	0.0964989186625092	486.773453279723	-79.8216841295856	0.248210367012679	0.18548507597891	493.274665957162
1008	20190525_nubxdcrOnly_110hr_disc01_DiscProper	out_of_horz	3768	61.0204099933031	1471.98512369622	997.502753374686	353.675039095111	-68.1143693056511	DcrOnly	110hr	-0.0236018913280951	-0.273567695704924	488.675039095111	-68.1143693056511	0.0521072090345329	-0.269594458723091	493.399291791663
1009	20190525_nubxdcrOnly_110hr_disc01_DiscProper	out_of_horz	3792	114.635465529659	1045.01302567714	757.798991463666	-73.297058923971	-307.818131216671	DcrOnly	110hr	-0.0755256062033396	0.164025814076373	61.702941076029	-307.818131216671	0.00647204114475473	-0.180462454707951	313.941483151169
1010	20190525_nubxdcrOnly_110hr_disc01_DiscProper	out_of_horz	3794	130.415723889348	1048.73274572559	751.351082441264	-69.5773388755224	-314.266040239072	DcrOnly	110hr	0.00844190043659626	0.0586677189328241	65.4226611244776	-314.266040239072	-0.0311524182526089	-0.0504251302901319	321.003533681725
1011	20190525_nubxdcrOnly_110hr_disc01_DiscProper	out_of_horz	3800	49.4422196488724	1047.32493301768	920.162547842566	-70.9851515834343	-145.45457483777	DcrOnly	110hr	-0.0587853247969081	0.29723439914529	64.0148484165657	-145.45457483777	-0.179466810132281	-0.244122236815255	158.918010807562
1012	20190525_nubxdcrOnly_110hr_disc01_DiscProper	out_of_horz	3802	65.3535737015615	1044.13295632821	924.557998866388	-74.1771282728973	-141.059123813949	DcrOnly	110hr	-0.14500703975491	0.163298067913997	60.8228717271027	-141.059123813949	-0.0192061794873202	-0.217541773534251	153.613469905118
1013	20190525_nubxdcrOnly_110hr_disc01_DiscProper	out_of_horz	3804	46.9566683691794	1045.55986082707	932.01026550115	-72.7502237740391	-133.606857179187	DcrOnly	110hr	-0.117088065155665	-0.151719377523572	62.2497762259609	-133.606857179187	0.191481486057889	0.00795141591792189	147.396834855711
1014	20190525_nubxdcrOnly_110hr_disc01_DiscProper	out_of_horz	3806	107.348911459089	858.669135452561	1369.50721127918	-259.64094914855	303.890088598838	DcrOnly	110hr	-0.105766590222077	0.242974488648621	-124.64094914855	303.890088598838	-0.0953058232786072	-0.247264986988555	328.457839232467
1015	20190525_nubxdcrOnly_110hr_disc01_DiscProper	out_of_horz	3808	111.371861858129	858.109871937223	1363.16022133745	-260.200212663888	297.543098657109	DcrOnly	110hr	-0.157324968701351	0.301174526148199	-125.200212663888	297.543098657109	-0.105336403006447	-0.323050279645656	322.811072935172
1016	20190525_nubxdcrOnly_110hr_disc01_DiscProper	out_of_horz	3818	115.277535000919	930.157877076946	1339.22606682396	-188.152207524165	273.608944143626	DcrOnly	110hr	-0.180068320873784	-0.00999882145183138	-53.152207524165	273.608944143626	0.170715167864961	-0.0581455765606292	278.723898293781
1017	20190525_nubxdcrOnly_110hr_disc01_DiscProper	out_of_horz	3820	94.4797798416705	932.874793563908	1331.92576573256	-185.435291037203	266.308643052226	DcrOnly	110hr	0.0212497965311337	-0.132586243928187	-50.435291037203	266.308643052226	0.0287029958784791	0.131174707772494	271.042454140168
1018	20190525_nubxdcrOnly_110hr_disc01_DiscProper	out_of_horz	3826	138.172945787232	1185.93684635952	759.604941122039	67.6267617584117	-306.012181558298	DcrOnly	110hr	-0.0747046640165991	0.118342581228573	202.626761758412	-306.012181558298	-0.0797881829087887	-0.114976515975168	367.01642993573
1019	20190525_nubxdcrOnly_110hr_disc01_DiscProper	out_of_horz	3828	112.225201248869	1186.58958773896	767.433840230286	68.2795031378491	-298.18328245005	DcrOnly	110hr	-0.113335445488442	0.384804920113672	203.279503137849	-298.18328245005	-0.316777957338659	-0.246112729236218	360.882011644605
1020	20190525_nubxdcrOnly_110hr_disc01_DiscProper	out_of_horz	3830	83.3044877570943	1040.9128629269	1135.37444824472	-77.397221674212	69.7573255643833	DcrOnly	110hr	0.252646551427197	-0.00462498434368549	57.602778325788	69.7573255643833	-0.0523286574762722	-0.247211209363503	90.4663724305625
1021	20190525_nubxdcrOnly_110hr_disc01_DiscProper	out_of_horz	3832	68.4293177158767	928.347008720954	968.007218199869	-189.963075880157	-97.6099044804674	DcrOnly	110hr	0.100091431939366	-0.23612028711482	-54.963075880157	-97.6099044804674	-0.253797595431332	0.036849223711383	112.02068185337
1022	20190525_nubxdcrOnly_110hr_disc01_DiscProper	out_of_horz	3834	54.044882417019	928.05827174034	962.319537959949	-190.251812860771	-103.297584720388	DcrOnly	110hr	0.282516546086405	-0.0229316115995548	-55.251812860771	-103.297584720388	-0.175897233398035	-0.222264754079593	117.145865626865
1023	20190525_nubxdcrOnly_110hr_disc01_DiscProper	out_of_horz	3836	56.4038638912501	932.42052390947	957.727079684372	-185.88956069164	-107.890042995965	DcrOnly	110hr	0.0365867878487225	0.0451980011912283	-50.88956069164	-107.890042995965	0.0116084205968252	-0.0569797940327701	119.289600406151
1024	20190525_nubxdcrOnly_110hr_disc01_DiscProper	horz_stripe	3838	72.6317094700539	804.828728525619	1040.52306127133	-313.481356075492	-25.0940614090089	DcrOnly	110hr	0.244266272803674	0.034702199535542	-178.481356075492	-25.0940614090089	0.244365246497628	-0.0339982497513731	180.236806409084
1025	20190525_nubxdcrOnly_110hr_disc01_DiscProper	horz_stripe	3840	96.4934917024782	808.013309254719	1034.14522140523	-310.296775346392	-31.4719012751095	DcrOnly	110hr	0.126698129080527	-0.044034032960973	-175.296775346392	-31.4719012751095	0.103467933613665	-0.0853568900852891	178.099522786316
1026	20190525_nubxdcrOnly_110hr_disc01_DiscProper	horz_stripe	3842	75.6438095434308	808.367848632087	1046.8064297049	-309.942235969024	-18.8106929754379	DcrOnly	110hr	-0.117309380574901	-0.176467573086808	-174.942235969024	-18.8106929754379	-0.152143468195371	-0.147494610774424	175.950641078849
1027	20190525_nubxdcrOnly_110hr_disc01_DiscProper	out_of_horz	3848	60.7176244911781	963.456326221667	1145.68282128523	-154.853758379444	80.0656986048893	DcrOnly	110hr	-0.124621116364391	-0.158997192029323	-19.853758379444	80.0656986048893	0.184468275400982	0.0823528086206171	82.4905316680546
1028	20190525_nubxdcrOnly_110hr_disc01_DiscProper	out_of_horz	3850	63.3621975102585	963.692625483545	1137.64305975663	-154.617459117566	72.0259370762981	DcrOnly	110hr	-0.148758921363214	0.101322545479942	-19.617459117566	72.0259370762981	0.0768301663744954	-0.162765476814185	74.6497174405116
1029	20190525_nubxdcrOnly_110hr_disc01_DiscProper	out_of_horz	3856	71.1964687112534	865.18811847141	1235.37138629089	-253.121966129701	169.75426361055	DcrOnly	110hr	-0.212517824416376	-0.0282254575970485	-118.121966129701	169.75426361055	0.100322892648533	-0.189461920611672	206.807419828947
1030	20190525_nubxdcrOnly_110hr_disc01_DiscProper	out_of_horz	3858	87.2173958176654	870.675727792509	1227.71966269819	-247.634356808602	162.102540017856	DcrOnly	110hr	0.12953927557204	-0.283361927338315	-112.634356808602	162.102540017856	0.220381582042912	0.220241603873738	197.392329673491
1031	20190525_nubxdcrOnly_110hr_disc01_DiscProper	out_of_horz	3860	95.9429974732783	1277.95968027418	845.630395932316	159.649595673071	-219.98672674802	DcrOnly	110hr	-0.129735313087807	0.095897539353662	294.649595673071	-219.98672674802	-0.128811598789918	-0.0971347596551492	367.712583651433
1032	20190525_nubxdcrOnly_110hr_disc01_DiscProper	out_of_horz	3862	76.5657816462703	1275.24768087004	837.168310570162	156.937596268929	-228.448812110174	DcrOnly	110hr	0.0026715257771931	0.192317338403537	291.937596268929	-228.448812110174	-0.186033799556045	0.048831558682272	370.697207798804
1033	20190525_nubxdcrOnly_110hr_disc01_DiscProper	horz_stripe	3864	75.4020491134061	849.388643042756	1076.95562484665	-268.921441558355	11.3385021663134	DcrOnly	110hr	0.00346599476364921	0.164490133446242	-133.921441558355	11.3385021663134	-0.0242383253679296	0.162731437356838	134.400573437926
1034	20190525_nubxdcrOnly_110hr_disc01_DiscProper	horz_stripe	3866	73.692658212227	851.6119246675	1070.19367789367	-266.698159933611	4.57655521333822	DcrOnly	110hr	0.199108555623744	-0.128113618541813	-131.698159933611	4.57655521333822	0.207521497341414	-0.113983087866701	131.777654355811
1035	20190525_nubxdcrOnly_110hr_disc01_DiscProper	horz_stripe	3868	89.5741329798255	1169.94672026379	1038.58010022167	51.6366356626791	-27.0370224586663	DcrOnly	110hr	0.00696802984000528	0.00981075662316482	186.636635662679	-27.0370224586663	0.00389754719521295	0.0113847929814847	188.584820054304
1036	20190525_nubxdcrOnly_110hr_disc01_DiscProper	horz_stripe	3870	49.4334461219056	1170.28367066315	1032.198184053	51.9735860620365	-33.4189386273363	DcrOnly	110hr	0.293778867117874	0.103260827044115	186.973586062037	-33.4189386273363	0.239819328258686	0.198634113284825	189.936692989731
1037	20190525_nubxdcrOnly_110hr_disc01_DiscProper	horz_stripe	3892	63.1176041056089	848.716232698391	1017.29787953693	-269.59385190272	-48.3192431434105	DcrOnly	110hr	-0.242167893132843	0.0771441159183547	-134.59385190272	-48.3192431434105	-0.137806746696526	0.213555153649225	143.004385345217
1038	20190525_nubxdcrOnly_110hr_disc01_DiscProper	horz_stripe	3894	71.5633548382265	846.244391950599	1026.09578040941	-272.065692650512	-39.5213422709298	DcrOnly	110hr	-0.0991470247936466	-0.309207214816952	-137.065692650512	-39.5213422709298	-0.248552380857419	-0.2089520236571	142.64971292176
1039	20190525_nubxdcrOnly_110hr_disc01_DiscProper	out_of_horz	3896	50.6255901386057	1152.38878994414	923.337813949075	34.078705343027	-142.279308731261	DcrOnly	110hr	-0.117530429211102	-0.254241903034553	169.078705343027	-142.279308731261	0.230418994309142	-0.15924645713717	220.977397698316
1040	20190525_nubxdcrOnly_110hr_disc01_DiscProper	horz_stripe	3898	65.4081087004804	1225.79654403183	1105.12481009298	107.486459430722	39.5076874126401	DcrOnly	110hr	0.0392168307301472	0.0706871093312863	242.486459430722	39.5076874126401	0.059626728515993	0.0545827856069138	245.683821958105
1041	20190525_nubxdcrOnly_110hr_disc01_DiscProper	horz_stripe	3900	79.1605314645476	1223.85289582707	1112.19800120767	105.542811225962	46.5808785273368	DcrOnly	110hr	-0.0839710938626349	0.0646256223850023	240.542811225962	46.5808785273368	-0.0537762021007271	0.0913002506062175	245.011473765755
1042	20190525_nubxdcrOnly_110hr_disc01_DiscProper	out_of_horz	3902	89.5025482177089	1353.25581514119	1152.26186383399	234.945730540077	86.6447411536515	DcrOnly	110hr	-0.139904336704279	0.457043300497964	369.945730540077	86.6447411536515	0.0776008674602932	0.471635354196594	379.95678006112
1043	20190525_nubxdcrOnly_110hr_disc01_DiscProper	out_of_horz	3904	79.8740457782227	1353.53042948858	1143.82368033646	235.220344887472	78.2065576561217	DcrOnly	110hr	-0.0404659764110379	0.0151740196383571	370.220344887472	78.2065576561217	-0.0308718002232205	0.0302436451153211	378.390498597704
1044	20190525_nubxdcrOnly_110hr_disc01_DiscProper	out_of_horz	3910	92.4705682328434	860.866178038962	1187.07854571374	-257.443906562149	121.461423033405	DcrOnly	110hr	-0.440313744357599	-0.0202674988466912	-122.443906562149	121.461423033405	0.016719612528004	-0.440462733425455	172.468511733302
1045	20190525_nubxdcrOnly_110hr_disc01_DiscProper	out_of_horz	3912	98.1117151203522	766.225069216949	1155.77924710524	-352.085015384161	90.1621244248986	DcrOnly	110hr	0.0861438340319153	-0.300510717431237	-217.085015384161	90.1621244248986	0.273694581763192	-0.151058688416875	235.064060598706
1046	20190525_nubxdcrOnly_110hr_disc01_DiscProper	out_of_horz	3914	109.180792087544	761.515710395916	1165.06110939115	-356.794374205195	99.4439867108169	DcrOnly	110hr	-0.024543360235557	-0.213005630277772	-221.794374205195	99.4439867108169	0.142708981613441	-0.160024753174432	243.067585091092
1047	20190525_nubxdcrOnly_110hr_disc01_DiscProper	out_of_horz	3916	97.3782841599488	766.588948273733	1169.87455488749	-351.721136327378	104.257432207153	DcrOnly	110hr	-0.0409342568339073	-0.270264276159785	-216.721136327378	104.257432207153	0.18561375659773	-0.200663712993644	240.494621772419
1048	20190525_nubxdcrOnly_110hr_disc01_DiscProper	horz_stripe	3922	67.1150308728592	825.558225714008	1097.97937230158	-292.751858887103	32.3622496212467	DcrOnly	110hr	-0.118235343184228	-0.289315936149069	-157.751858887103	32.3622496212467	0.00522503989838416	-0.31249960999298	161.037151561012
1049	20190525_nubxdcrOnly_110hr_disc01_DiscProper	horz_stripe	3924	73.8131583960296	824.290528627725	1089.2966138953	-294.019555973386	23.6794912149639	DcrOnly	110hr	-0.0148159987197742	0.382390772612594	-159.019555973386	23.6794912149639	-0.125585818282223	0.36148363592797	160.772937667296
1050	20190525_nubxdcrOnly_110hr_disc01_DiscProper	horz_stripe	3926	54.0502918597592	1253.35898870032	1057.40093481601	135.048904099212	-8.21618786433169	DcrOnly	110hr	0.166470614810832	0.0752231096124126	270.048904099212	-8.21618786433169	0.161589641146645	0.0852042821069217	270.173863184816
1051	20190525_nubxdcrOnly_110hr_disc01_DiscProper	horz_stripe	3928	59.3219072528085	1255.7685877221	1052.00363313432	137.45850312099	-13.6134895460179	DcrOnly	110hr	0.258610254050553	-0.186493689675443	272.45850312099	-13.6134895460179	0.275912250178584	-0.15978607570825	272.798392628238
1052	20190525_nubxdcrOnly_110hr_disc01_DiscProper	out_of_horz	3930	55.7732436083131	1095.7606955852	884.442410645296	-22.549389015915	-181.17471203504	DcrOnly	110hr	-0.106727097507651	0.305354723049106	112.450610984085	-181.17471203504	-0.226271859362184	-0.231156280233923	213.235588473579
1053	20190525_nubxdcrOnly_110hr_disc01_DiscProper	out_of_horz	3932	63.7288580344348	1095.61076692979	891.342903691969	-22.6993176713181	-174.274218988368	DcrOnly	110hr	-0.11233768249987	0.198558551287968	112.300682328682	-174.274218988368	-0.134399812472163	-0.184341920372079	207.32329019069
1054	20190525_nubxdcrOnly_110hr_disc01_DiscProper	out_of_horz	3934	76.3280564290477	1154.53929777612	1294.87184316288	36.2292131750057	229.254720482541	DcrOnly	110hr	0.0328991551685363	0.355895244950494	171.229213175006	229.254720482541	0.331922692405606	-0.132556048731807	286.14187094527
1055	20190525_nubxdcrOnly_110hr_disc01_DiscProper	out_of_horz	3936	89.7486347539569	1151.97709833083	1300.01320344573	33.6670137297215	234.396080765398	DcrOnly	110hr	0.177830938185554	0.111041666148102	168.667013729722	234.396080765398	0.0487920277567149	-0.203895640523011	288.773413247621
1056	20190525_nubxdcrOnly_110hr_disc01_DiscProper	horz_stripe	3938	59.2026393528254	934.856425330607	1030.72948677741	-183.453659270504	-34.8876359029273	DcrOnly	110hr	-0.210318758217882	-0.260928799266033	-48.453659270504	-34.8876359029273	-0.314161065545738	0.116707511497299	59.7068190041751
1057	20190525_nubxdcrOnly_110hr_disc01_DiscProper	horz_stripe	3940	75.4078476029169	936.27722091092	1021.05794209858	-182.032863690191	-44.5591805817527	DcrOnly	110hr	-0.333610129052634	-0.0900385285822338	-47.032863690191	-44.5591805817527	-0.107914170655587	0.328263897813155	64.7889716002448
1058	20190525_nubxdcrOnly_110hr_disc01_DiscProper	out_of_horz	3942	96.2060991000222	1088.26550419803	801.560243757849	-30.0445804030765	-264.056878922488	DcrOnly	110hr	0.0401617792970373	0.0200738523632862	104.955419596923	-264.056878922488	-0.0429836940641156	0.0129742094020967	284.150796953047
1059	20190525_nubxdcrOnly_110hr_disc01_DiscProper	out_of_horz	3944	138.13073300666	1088.43744884595	792.445198269193	-29.8726357551566	-273.171924411144	DcrOnly	110hr	-0.179649294815274	0.118216240646337	105.127364244843	-273.171924411144	0.0540495715408049	-0.208152810445676	292.702345394696
1060	20190525_nubxdcrOnly_110hr_disc01_DiscProper	out_of_horz	3958	133.20684201594	904.819401530748	811.963583796564	-213.490683070363	-253.653538883772	DcrOnly	110hr	-0.309393858463078	-0.226625951065372	-78.490683070363	-253.653538883772	0.127322283044491	0.36176362115516	265.520065375695
1061	20190525_nubxdcrOnly_110hr_disc01_DiscProper	out_of_horz	3960	95.7485246056464	902.200105717986	798.697961584717	-216.109978883125	-266.91916109562	DcrOnly	110hr	0.189648226715935	0.246150669296336	-81.109978883125	-266.91916109562	-0.0206329764909857	-0.310049805954874	278.970728275227
1062	20190525_nubxdcrOnly_110hr_disc01_DiscProper	out_of_horz	3962	137.676088331938	908.512134313612	793.578162814018	-209.797950287499	-272.038959866319	DcrOnly	110hr	0.0319545877215336	0.0859201727472767	-74.797950287499	-272.038959866319	0.0164644841775251	-0.0901792244485562	282.134593859668
1063	20190525_nubxdcrOnly_110hr_disc01_DiscProper	out_of_horz	3964	58.2406956005426	902.442144148706	804.229232742441	-215.867940452405	-261.387889937895	DcrOnly	110hr	0.435498872082337	-0.111464838695939	-80.867940452405	-261.387889937895	-0.422358482961131	-0.153938265942136	273.611499756861
1064	20190525_nubxdcrOnly_110hr_disc01_DiscProper	out_of_horz	3966	51.2623925654864	1169.45992804639	980.780076760474	51.1498434452815	-84.8370459198628	DcrOnly	110hr	0.0260032631923611	-0.00221971872974307	186.149843445282	-84.8370459198628	0.0187343246092696	0.0181692578088619	204.570497812152
1065	20190525_nubxdcrOnly_110hr_disc01_DiscProper	out_of_horz	3968	54.9895625440768	1171.70908461576	986.869632094889	53.3990000146523	-78.747490585448	DcrOnly	110hr	-0.154360686206075	-0.106924597607073	188.399000014652	-78.747490585448	-0.0323545523003509	-0.184968305298202	204.19439385063
1066	20190525_nubxdcrOnly_110hr_disc01_DiscProper	out_of_horz	3970	67.7344089666988	1173.36873707815	974.709205638839	55.0586524770356	-90.9079170414979	DcrOnly	110hr	0.00138260796745893	-0.146222441300616	190.058652477036	-90.9079170414979	0.114704400165858	-0.090696276259251	210.681135278436
1067	20190525_nubxdcrOnly_110hr_disc01_DiscProper	out_of_horz	3992	64.1123640460321	677.23579948392	999.851219394286	-441.074285117191	-65.7659032860507	DcrOnly	110hr	-0.1417466494803	-0.284121355558284	-306.074285117191	-65.7659032860507	-0.24594520500182	-0.200818359369309	313.06009334476
1068	20190525_nubxdcrOnly_110hr_disc01_DiscProper	out_of_horz	3994	52.544205062822	676.573831120069	991.988394280235	-441.736253481042	-73.6287284001017	DcrOnly	110hr	0.029863059647539	0.391415852170456	-306.736253481042	-73.6287284001017	0.204282190882337	0.335211810875078	315.449391892586
1069	20190525_nubxdcrOnly_110hr_disc01_DiscProper	out_of_horz	3996	74.7272008332481	551.262188759516	1211.17224112071	-567.047895841595	145.555118440376	DcrOnly	110hr	-0.0371284433239772	-0.338862807456722	-432.047895841595	145.555118440376	0.175490536914192	-0.292249200229328	455.907530981165
1070	20190525_nubxdcrOnly_110hr_disc01_DiscProper	out_of_horz	3998	106.890865616072	548.848126097733	1220.41390822732	-569.461958503378	154.796785546987	DcrOnly	110hr	-0.387957967687043	-0.200273568857534	-434.461958503378	154.796785546987	-0.173916889532468	-0.400466980673994	461.21495877982
1071	20190525_nubxdcrOnly_110hr_disc01_DiscProper	out_of_horz	4000	63.3478711274701	1435.6702538361	991.872692319332	317.360169234991	-73.7444303610047	DcrOnly	110hr	0.0817488156212266	-0.0145923978350444	452.360169234991	-73.7444303610047	0.0821507680608906	0.0121267570708439	458.33171799427
1072	20190525_nubxdcrOnly_110hr_disc01_DiscProper	out_of_horz	4002	63.6378562648795	1437.09504065282	998.224544050584	318.784956051705	-67.3925786297528	DcrOnly	110hr	0.0134993928932788	-0.11076461815113	453.784956051705	-67.3925786297528	0.0451065708356771	-0.102060920582262	458.761970953582
1073	20190525_nubxdcrOnly_110hr_disc01_DiscProper	out_of_horz	4012	93.9241172213413	823.053907972604	1264.20235115658	-295.256176628507	198.585228476241	DcrOnly	110hr	-0.04152612101282	0.286088211461544	-160.256176628507	198.585228476241	-0.270862818295951	-0.101015925122779	255.18255253161
1074	20190525_nubxdcrOnly_110hr_disc01_DiscProper	out_of_horz	4014	73.453272650199	826.374803115286	1272.33805810573	-291.935281485825	206.720935425389	DcrOnly	110hr	-0.0795819949462233	-0.0240678398289841	-156.935281485825	206.720935425389	0.0445714114520902	-0.0701850704553527	259.542342823253
1075	20190525_nubxdcrOnly_110hr_disc01_DiscProper	out_of_horz	4016	102.491914829302	825.911902240541	1258.24323521842	-292.39818236057	192.62611253808	DcrOnly	110hr	-0.0895035180760484	0.256528100838688	-157.39818236057	192.62611253808	-0.233547963540547	-0.138826852568071	248.75491360362
1076	20190525_nubxdcrOnly_110hr_disc01_DiscProper	out_of_horz	4024	58.7961645395442	642.98300316041	1150.27269982	-475.327081440701	84.655577139667	DcrOnly	110hr	-0.474539696075091	0.231104784746305	-340.327081440701	84.655577139667	-0.527510960112229	-0.0181530065044345	350.698002707166
1077	20190525_nubxdcrOnly_110hr_disc01_DiscProper	out_of_horz	4026	80.9957586838637	648.3761265802	1161.61237707884	-469.933958020911	95.9952543984991	DcrOnly	110hr	-0.289383243767988	0.508175190693926	-334.933958020911	95.9952543984991	-0.51463299991161	0.277736496723905	348.419065354619
1078	20190525_nubxdcrOnly_110hr_disc01_DiscProper	out_of_horz	4032	140.233835941647	747.284748774228	793.240313700108	-371.025335826883	-272.376808980228	DcrOnly	110hr	0.0120996028928017	-0.102738086218182	-236.025335826883	-272.376808980228	-0.103414418811285	0.00264059308909509	360.412382171374
1079	20190525_nubxdcrOnly_110hr_disc01_DiscProper	out_of_horz	4034	157.107177173597	745.742347692749	802.577449128866	-372.567736908362	-263.039673551471	DcrOnly	110hr	-0.0707539544240352	0.0608753957547646	-237.567736908362	-263.039673551471	0.0677426197642984	0.0642096047519944	354.440826488463
1080	20190525_nubxdcrOnly_110hr_disc01_DiscProper	out_of_horz	4061	82.3273509373333	816.236914040087	1187.37466961209	-302.073170561024	121.75754693175	DcrOnly	110hr	-0.0135140183440009	-0.20073323677491	-167.073170561024	121.75754693175	0.18694969682009	-0.0743388989480641	206.732543534274
1081	20190525_nubxdcrOnly_110hr_disc01_DiscProper	out_of_horz	4067	85.0409590260481	962.074838380092	1302.54109618723	-156.235246221019	236.923973506893	DcrOnly	110hr	0.0429285096827386	0.458722738204996	-21.235246221019	236.923973506893	-0.123818643567009	-0.443777366474561	237.873716295774
1082	20190525_nubxdcrOnly_110hr_disc01_DiscProper	out_of_horz	4069	87.7081787142271	965.709576514697	1316.34371964251	-152.600508086414	250.726596962178	DcrOnly	110hr	-0.0622439738200253	-0.209333421967106	-17.600508086414	250.726596962178	0.0908789996425255	0.198584493990191	251.343598106525
1083	20190525_nubxdcrOnly_110hr_disc01_DiscProper	out_of_horz	4071	98.7379475492114	960.313396915294	1308.51141008829	-157.996687685817	242.894287407953	DcrOnly	110hr	0.296413860681209	0.0131356425890968	-22.996687685817	242.894287407953	-0.293612244723559	0.0427267089600904	243.98049614659
1084	20190525_nubxdcrOnly_110hr_disc01_DiscProper	out_of_horz	4073	75.4692750624256	1076.33453291765	744.765995297327	-41.9755516834646	-320.851127383009	DcrOnly	110hr	0.144741129682718	-0.125651908538397	93.0244483165354	-320.851127383009	-0.0550833910575904	0.183587082254628	334.064355966846
1085	20190525_nubxdcrOnly_110hr_disc01_DiscProper	out_of_horz	4075	96.713913771102	1079.18463152197	738.761832560705	-39.1254530791396	-326.855290119632	DcrOnly	110hr	-0.193222488666363	0.0334186577317701	95.8745469208604	-326.855290119632	0.144555401407236	-0.132497066892098	340.626348696734
1086	20190525_nubxdcrOnly_110hr_disc01_DiscProper	out_of_horz	4077	58.2975573661419	1138.95189709765	1199.51217901894	20.6418124965387	133.895056338604	DcrOnly	110hr	-0.010831724056781	0.0990088425487601	155.641812496539	133.895056338604	0.096280039439546	0.0254996304758889	205.310155396964
1087	20190525_nubxdcrOnly_110hr_disc01_DiscProper	out_of_horz	4079	80.6252849492869	1137.82249009135	1207.16941269644	19.5124054902412	141.552290016108	DcrOnly	110hr	-0.223649258498062	0.146065554761368	154.512405490241	141.552290016108	0.125963970926543	0.235557243876931	209.549837172891
1088	20190525_nubxdcrOnly_110hr_disc01_DiscProper	out_of_horz	4089	78.6312741935265	772.944040193369	1265.36369139424	-345.366044407742	199.746568713899	DcrOnly	110hr	-0.0445388725835115	-0.0977499210642225	-210.366044407742	199.746568713899	0.0953138880376801	-0.0495380761254672	290.090614037642
1089	20190525_nubxdcrOnly_110hr_disc01_DiscProper	out_of_horz	4091	125.533421550718	769.377461827533	1275.0103025254	-348.932622773578	209.393179845064	DcrOnly	110hr	-0.360238244212715	-0.129366901538188	-213.932622773578	209.393179845064	0.121612167540489	-0.362929564121132	299.35375536714
1090	20190525_nubxdcrOnly_110hr_disc01_DiscProper	out_of_horz	4093	127.323920141231	1182.36799600669	714.907642012197	64.0579114055804	-350.70948066814	DcrOnly	110hr	-0.0441758566875212	0.0487083937870917	199.05791140558	-350.70948066814	-0.0191717582131131	-0.0629003785871972	403.263179479194
1091	20190525_nubxdcrOnly_110hr_disc01_DiscProper	out_of_horz	4095	60.5020190276976	1010.62786536628	960.782302995418	-107.682219234832	-104.834819684918	DcrOnly	110hr	0.0944878568600421	0.0277014103781611	27.317780765168	-104.834819684918	-0.0959908807937804	0.0219333999958359	108.335592324513
1092	20190525_nubxdcrOnly_110hr_disc01_DiscProper	out_of_horz	4097	52.9029460239904	1008.45939320455	966.283036101654	-109.850691396559	-99.3340865786828	DcrOnly	110hr	0.034166301145631	0.179206904402042	25.149308603441	-99.3340865786828	-0.115326718286238	-0.141358405369696	102.468280358618
1093	20190525_nubxdcrOnly_110hr_disc01_DiscProper	out_of_horz	4099	56.9791202510049	1012.76660704321	972.890034668261	-105.543477557898	-92.7270880120753	DcrOnly	110hr	-0.231436389989218	0.125546338059983	29.456522442102	-92.7270880120753	0.116554966629075	-0.236092408530237	97.2933685591223
1094	20190525_nubxdcrOnly_110hr_disc01_DiscProper	out_of_horz	4115	81.9347410000665	1009.85433689721	942.660220170043	-108.455747703903	-122.956902510294	DcrOnly	110hr	-0.0368377678449903	0.0116588329287686	26.544252296097	-122.956902510294	0.0287472803377751	-0.0258175017816153	125.78949560629
1095	20190525_nubxdcrOnly_110hr_disc01_DiscProper	out_of_horz	4119	88.9931193061788	569.488519346496	1013.30681741926	-548.821565254615	-52.3103052610796	DcrOnly	110hr	-0.0633364028711504	-0.0682637262627032	-413.821565254615	-52.3103052610796	-0.078330854025592	-0.0503558691668345	417.114679562212
1096	20190525_nubxdcrOnly_110hr_disc01_DiscProper	out_of_horz	4121	98.4853677763098	573.334874351634	1004.715629178	-544.975210249477	-60.9014935023342	DcrOnly	110hr	-0.148536799047158	-0.0705520520519096	-409.975210249477	-60.9014935023342	-0.162631199150481	-0.0243282918181235	414.473961703166
1097	20190525_nubxdcrOnly_110hr_disc01_DiscProper	out_of_horz	4123	53.2790367402618	922.602310192597	1212.45205050687	-195.707774408514	146.83492782653	DcrOnly	110hr	-0.187529481975243	0.218536949132184	-60.707774408514	146.83492782653	-0.0215474358769421	-0.287160952695583	158.889678404411
1098	20190525_nubxdcrOnly_110hr_disc01_DiscProper	out_of_horz	4125	48.4359674596139	924.573342462388	1206.64478746705	-193.736742138723	141.02766478671	DcrOnly	110hr	0.124625658335893	0.00966321870265147	-58.736742138723	141.02766478671	-0.0946400809814049	0.0816589712351504	152.770439261866
1099	20190525_nubxdcrOnly_110hr_disc01_DiscProper	out_of_horz	4127	87.7313065376729	1181.30390958657	1259.69347106246	62.9938249854613	194.07634838212	DcrOnly	110hr	-0.0601625028047743	-0.100753001690911	197.993824985461	194.07634838212	-0.101935026494751	0.0581372898145215	277.249316921993
1100	20190525_nubxdcrOnly_110hr_disc01_DiscProper	out_of_horz	4129	78.0066243555977	1178.64727397097	1266.84301629938	60.3371893698595	201.225893619043	DcrOnly	110hr	0.0118636735470513	-0.0926879647230235	195.33718936986	201.225893619043	-0.0929993557677694	-0.00910633742551365	280.44335936816
1101	20190525_nubxdcrOnly_110hr_disc01_DiscProper	out_of_horz	4131	40.3900992411334	1045.99064259681	1001.47689228345	-72.3194420042996	-64.1402303968872	DcrOnly	110hr	-0.0827599431888508	0.19353333114437	62.6805579957004	-64.1402303968872	-0.191577225719516	-0.0871924598005576	89.6817791193849
1102	20190525_nubxdcrOnly_110hr_disc01_DiscProper	out_of_horz	4133	38.3327573632874	1042.32268349502	995.806292577282	-75.9874011060915	-69.8108301030544	DcrOnly	110hr	-0.186003705568044	0.136928850101259	59.0125988939085	-69.8108301030544	-0.104053293602082	-0.206203299114383	91.4113714364403
1103	20190525_nubxdcrOnly_110hr_disc01_DiscProper	out_of_horz	4135	56.0448289953584	1044.92500646169	989.713508862154	-73.3850781394167	-75.9036138181832	DcrOnly	110hr	-0.121184950804135	-0.113495272353384	61.6149218605833	-75.9036138181832	0.135985027936676	-0.0952630113162016	97.763782591232
1104	20190525_nubxdcrOnly_110hr_disc01_DiscProper	out_of_horz	4141	34.2484140900435	923.04008819567	991.241743812139	-195.269996405441	-74.375378868198	DcrOnly	110hr	0.268622133606876	-0.271025701801366	-60.269996405441	-74.375378868198	-0.32081198943138	-0.20662151179757	95.7296685907763
1105	20190525_nubxdcrOnly_110hr_disc01_DiscProper	out_of_horz	4143	60.6048473340529	913.386719059585	985.632865246247	-204.923365541526	-79.98425743409	DcrOnly	110hr	0.243956400441705	0.0511613397612847	-69.923365541526	-79.98425743409	0.0181035983260819	-0.248605043654168	106.239157027607
1106	20190525_nubxdcrOnly_110hr_disc01_DiscProper	out_of_horz	4145	86.3980637768698	748.631609146918	1301.75299589509	-369.678475454193	236.135873214755	DcrOnly	110hr	-0.35042279898438	0.298308225452593	-234.678475454193	236.135873214755	-0.296133073950668	-0.352262881855654	332.917613622949
1107	20190525_nubxdcrOnly_110hr_disc01_DiscProper	out_of_horz	4146	88.698948203039	743.528614372267	1290.7780237414	-374.781470228844	225.160901061063	DcrOnly	110hr	-0.333128821852843	0.388554753719244	-239.781470228844	225.160901061063	-0.408717496739064	-0.308057813480259	328.926412487255
1108	20190525_nubxdcrOnly_110hr_disc01_DiscProper	out_of_horz	4148	67.2825166576758	1166.79377869927	833.337464298717	48.4836940981595	-232.279658381619	DcrOnly	110hr	-0.0511931392679799	-0.0254168756225007	183.48369409816	-232.279658381619	0.0365794486939904	-0.0439169558116701	296.006935219073
1109	20190525_nubxdcrOnly_110hr_disc01_DiscProper	out_of_horz	4150	59.0836050641958	1172.56227587357	830.106224630328	54.2521912724565	-235.510898050009	DcrOnly	110hr	0.151850511028216	0.117523981592914	189.252191272457	-235.510898050009	-0.147455734703551	0.122992968303143	302.128739119184
1110	20190525_nubxdcrOnly_110hr_disc01_DiscProper	horz_stripe	4152	95.753388483423	1030.91927256615	1065.41625484378	-87.3908120349629	-0.200867836559382	DcrOnly	110hr	0.236484756006156	-0.449429241500256	47.6091879650371	-0.200867836559382	0.240268641576396	-0.447417772125583	47.6096117037095
1111	20190525_nubxdcrOnly_110hr_disc01_DiscProper	out_of_horz	4164	56.6343190089617	722.776448216792	1157.15114695021	-395.533636384319	91.5340242698774	DcrOnly	110hr	-0.202097694236788	0.106111075234883	-260.533636384319	91.5340242698774	-0.224056109991941	-0.0436107541623473	276.145348117029
1112	20190525_nubxdcrOnly_110hr_disc01_DiscProper	out_of_horz	4166	46.4091982374945	721.021454050843	1149.07965853386	-397.288630550268	83.4625358535282	DcrOnly	110hr	-0.489717824413888	-0.215411484580635	-262.288630550268	83.4625358535282	-0.275175530817324	-0.458807238911189	275.2477440544
1113	20190525_nubxdcrOnly_110hr_disc01_DiscProper	out_of_horz	4168	39.6877552440799	725.986845707495	1146.83495206297	-392.323238893616	81.2178293826294	DcrOnly	110hr	-0.0263881606047024	0.475704123487426	-257.323238893616	81.2178293826294	-0.294691262250386	0.37436320342191	269.836219000206
1114	20190525_nubxdcrOnly_110hr_disc01_DiscProper	out_of_horz	4174	67.8094443305684	1053.24507104301	1144.56979724316	-65.065013558097	78.95267456282	DcrOnly	110hr	0.0846856012195976	-0.0300108558936407	69.934986441903	78.95267456282	-0.0400123011540709	-0.0804445043601458	105.472399940704
1115	20190525_nubxdcrOnly_110hr_disc01_DiscProper	out_of_horz	4176	65.5960935553564	1055.52441820304	1138.13447339983	-62.7856663980745	72.5173507194893	DcrOnly	110hr	-0.00111898854286895	0.101660106428776	72.2143336019255	72.5173507194893	0.101663900721506	0.000693299759745423	102.34097973414
1116	20190525_nubxdcrOnly_110hr_disc01_DiscProper	out_of_horz	4178	109.771244810909	990.282322711003	787.653486966376	-128.027761890108	-277.96363571396	DcrOnly	110hr	0.160302173822404	-0.239240392327795	6.972238109892	-277.96363571396	-0.148106267532247	0.246976285847471	278.051065244469
1117	20190525_nubxdcrOnly_110hr_disc01_DiscProper	out_of_horz	4180	57.323254941659	995.857328948892	782.002841555575	-122.452755652219	-283.614281124762	DcrOnly	110hr	0.339751419024491	0.0127539173199097	12.547244347781	-283.614281124762	-0.339550353295322	0.0172987488906045	283.891693782397
1118	20190525_nubxdcrOnly_110hr_disc01_DiscProper	out_of_horz	4182	112.669065220125	812.514416797748	873.434732403014	-305.795667803363	-192.182390277323	DcrOnly	110hr	-0.348892089616367	-0.0834549639489732	-170.795667803363	-192.182390277323	-0.0419062119199793	0.356278389194626	257.109376089442
1119	20190525_nubxdcrOnly_110hr_disc01_DiscProper	out_of_horz	4184	80.9765179895987	811.529120369329	884.797424535766	-306.780964231782	-180.819698144571	DcrOnly	110hr	-0.236377739059282	-0.292696459508501	-171.780964231782	-180.819698144571	-0.280201153437407	0.251063670298863	249.408225424693
1120	20190525_nubxdcrOnly_110hr_disc01_DiscProper	out_of_horz	4186	124.695756468755	1197.02021449205	797.594236224664	78.7101298909408	-268.022886455672	DcrOnly	110hr	-0.0600995333527642	0.183474950421238	213.710129890941	-268.022886455672	-0.165487390455885	-0.0994431241534432	342.794818050146
1121	20190525_nubxdcrOnly_110hr_disc01_DiscProper	out_of_horz	4188	101.327374541975	1193.78817145655	803.452322092839	75.4780868554421	-262.164800587498	DcrOnly	110hr	0.00521560155665264	0.270161729192879	210.478086855442	-262.164800587498	-0.264903653581783	-0.0532974365153434	336.201439189974
1122	20190525_nubxdcrOnly_110hr_disc01_DiscProper	out_of_horz	4190	61.3748967834086	1241.68917893345	1153.78790561373	123.379094332343	88.1707829333889	DcrOnly	110hr	-0.200548002354824	0.227686121485813	258.379094332343	88.1707829333889	-0.0195267177063211	0.302785697253653	273.008870462277
1123	20190525_nubxdcrOnly_110hr_disc01_DiscProper	out_of_horz	4192	64.7228737141694	1238.42516905433	1145.38316900882	120.115084453223	79.7660463284803	DcrOnly	110hr	-0.298307917616956	0.190577863800399	255.115084453223	79.7660463284803	-0.136614824295006	0.32656381561118	267.294460216542
1124	20190525_nubxdcrOnly_110hr_disc01_DiscProper	horz_stripe	4210	50.5117208366755	929.3582548157	1073.51090505542	-188.951829785411	7.89378237508095	DcrOnly	110hr	0.032050149988159	0.13380700007192	-53.951829785411	7.89378237508095	-0.00762771521209191	0.137380287316462	54.5262481505843
1125	20190525_nubxdcrOnly_110hr_disc01_DiscProper	horz_stripe	4212	68.6687139309411	927.628470303092	1082.44006389884	-190.681614298019	16.8229412185026	DcrOnly	110hr	0.146980557400587	-0.0442230959240598	-55.681614298019	16.8229412185026	0.146878808834716	0.0445598696383954	58.1674610248251
1126	20190525_nubxdcrOnly_110hr_disc01_DiscProper	out_of_horz	4238	89.4941377792129	1359.31948541059	1142.15449291649	241.009400809478	76.5373702361487	DcrOnly	110hr	0.0657773437081677	0.168736820937683	376.009400809478	76.5373702361487	0.126503846092497	0.129597648934168	383.720000182122
1127	20190525_nubxdcrOnly_110hr_disc01_DiscProper	out_of_horz	4240	84.6555630656702	1361.85820233578	1135.72704959928	243.548117734674	70.1099269189388	DcrOnly	110hr	0.0560705908888639	0.185199985290612	378.548117734674	70.1099269189388	0.11867725555227	0.152835384413592	384.98581700245
1128	20190525_nubxdcrOnly_110hr_disc01_DiscProper	out_of_horz	4242	127.996517839157	1369.34299307826	1136.7142685816	251.032908477153	71.0971459012674	DcrOnly	110hr	0.246521184969484	0.386527000402168	386.032908477153	71.0971459012674	0.368051187512468	0.273338874017799	392.525426670217
1129	20190525_nubxdcrOnly_110hr_disc01_DiscProper	out_of_horz	4246	84.2888553263307	1111.78812266421	778.858188565879	-6.52196193690247	-286.758934114458	DcrOnly	110hr	-0.107588601601617	0.457727147801193	128.478038063098	-286.758934114458	-0.269971059705495	-0.384974123741192	314.224907604414
1130	20190525_nubxdcrOnly_110hr_disc01_DiscProper	out_of_horz	4248	113.725752332165	1101.1937187766	762.943126460384	-17.1163658245123	-302.673996219953	DcrOnly	110hr	-0.239810927958818	0.106348837974144	117.883634175488	-302.673996219953	0.104710315393409	-0.240530884414316	324.8201028172
1131	20190525_nubxdcrOnly_110hr_disc01_DiscProper	out_of_horz	4250	101.751669748215	1099.03952911411	771.060351027674	-19.2705554869985	-294.556771652663	DcrOnly	110hr	0.00136291940350933	-0.111916635266974	115.729444513001	-294.556771652663	0.0751842652937185	0.0829127074158425	316.475901221131
1132	20190525_nubxdcrOnly_110hr_disc01_DiscProper	out_of_horz	4252	53.3728359770644	739.238805895271	1013.19058657728	-379.07127870584	-52.4265361030525	DcrOnly	110hr	0.0457781239675156	0.268224763749824	-244.07127870584	-52.4265361030525	0.151887430604016	0.225766182027212	249.638400044682
1133	20190525_nubxdcrOnly_110hr_disc01_DiscProper	out_of_horz	4254	52.0426563726314	741.971340404741	1009.01323567043	-376.33874419637	-56.6038870099075	DcrOnly	110hr	0.260848914747899	0.168153759505113	-241.33874419637	-56.6038870099075	0.308412081062001	0.0346385827635259	247.887856650767
1134	20190525_nubxdcrOnly_110hr_disc01_DiscProper	out_of_horz	4262	83.1706832960174	1162.6643705069	920.829827729811	44.3542859057864	-144.787294950526	DcrOnly	110hr	-0.183140995187568	-0.0176560599442308	179.354285905786	-144.787294950526	-0.0213627000036024	-0.182745712999247	230.502322443539
1135	20190525_nubxdcrOnly_110hr_disc01_DiscProper	out_of_horz	4264	53.9996795295368	1165.42301153836	934.784935352852	47.1129269372461	-130.832187327485	DcrOnly	110hr	-0.41685856099428	-0.113735637606398	182.112926937246	-130.832187327485	-0.0252571869723661	-0.431357079044959	224.23688233327
1136	20190525_nubxdcrOnly_110hr_disc01_DiscProper	out_of_horz	4266	57.8301999155883	1162.0126452743	928.928911697154	43.7025606731881	-136.688210983182	DcrOnly	110hr	0.00303782016980267	-0.0424918472184895	178.702560673188	-136.688210983182	0.0418052793636383	-0.00819170609529372	224.985048865335
1137	20190525_nubxdcrOnly_110hr_disc01_DiscProper	out_of_horz	4280	92.1868517149043	657.049510926701	1196.95303850099	-461.26057367441	131.335915820657	DcrOnly	110hr	0.0619540214809017	0.18611414291576	-326.26057367441	131.335915820657	-0.084269954159213	0.177130883238717	351.703120143689
1138	20190525_nubxdcrOnly_110hr_disc01_DiscProper	out_of_horz	4282	155.827820276252	657.229936111056	1187.04923641529	-461.080148490055	121.432113734951	DcrOnly	110hr	-0.252107662425535	0.21678490500694	-326.080148490055	121.432113734951	-0.332495293588109	-0.000920996358602683	347.956924755686
1139	20190525_nubxdcrOnly_110hr_disc01_DiscProper	out_of_horz	4312	92.467679338367	904.257172360166	1319.16013782986	-214.052912240945	253.543015149522	DcrOnly	110hr	0.0280907766451607	0.0296303586420299	-79.052912240945	253.543015149522	-0.03995298594044	-0.00841479650536053	265.581293514595
1140	20190525_nubxdcrOnly_110hr_disc01_DiscProper	out_of_horz	4314	76.9355774142319	909.072439102568	1314.50350516719	-209.237645498543	248.886382486849	DcrOnly	110hr	0.18232249284392	0.0594943127610462	-74.237645498543	248.886382486849	-0.185122556245106	0.0501069238429982	259.722273585762
1141	20190525_nubxdcrOnly_110hr_disc01_DiscProper	horz_stripe	4322	75.8279356419365	1082.085097632	1057.6120763834	-36.2249869691086	-8.0050462969416	DcrOnly	110hr	0.0785810045818778	-0.00981545136434551	98.7750130308914	-8.0050462969416	0.0791360697816323	0.00296645008377912	99.0988595568534
1142	20190525_nubxdcrOnly_110hr_disc01_DiscProper	horz_stripe	4324	32.2598330031712	1079.28141179731	1066.96585159666	-39.0286728037986	1.34872891632699	DcrOnly	110hr	0.320062556374585	-0.71569956778626	95.9713271962014	1.34872891632699	0.2998240228435	-0.724411117148553	95.9808038802035
1143	20190525_nubxdcrOnly_110hr_disc01_DiscProper	horz_stripe	4326	38.1904597420334	1079.78292156015	1062.61981880009	-38.5271630409602	-2.99730388024614	DcrOnly	110hr	0.452718879024069	0.0404352450991891	96.4728369590398	-2.99730388024614	0.449335591308287	0.0684610754711983	96.5193871793435
1144	20190525_nubxdcrOnly_110hr_disc01_DiscProper	horz_stripe	4328	41.6471066866435	1205.44677267413	1073.36255913859	87.1366880730232	7.74543645825406	DcrOnly	110hr	0.207645943021722	-0.059481671260524	222.136688073023	7.74543645825406	0.202998693713828	-0.0737999811639851	222.271680548784
1145	20190525_nubxdcrOnly_110hr_disc01_DiscProper	horz_stripe	4330	45.6682229124159	1202.09087588994	1077.91268466756	83.7807912888272	12.2955619872234	DcrOnly	110hr	0.143901631013531	-0.0673280574751052	218.780791288827	12.2955619872234	0.135451575141302	-0.083027811746822	219.126026481445
1146	20190525_nubxdcrOnly_110hr_disc01_DiscProper	out_of_horz	4332	37.8644693721235	1177.44688669912	834.378030997477	59.136802098013	-231.23909168286	DcrOnly	110hr	-0.215691044220154	-0.0563735347766218	194.136802098013	-231.23909168286	0.0928643358921492	-0.202674164854087	301.928162732722
1147	20190525_nubxdcrOnly_110hr_disc01_DiscProper	out_of_horz	4334	95.6316220902548	1172.14775728082	822.994154506421	53.8376726797092	-242.622968173916	DcrOnly	110hr	-0.0841023370402644	0.0510837951482595	188.837672679709	-242.622968173916	-0.028873117212697	-0.0940696567698928	307.450111902094
1148	20190525_nubxdcrOnly_110hr_disc01_DiscProper	out_of_horz	4336	123.903240589946	739.518748381668	1192.09273449397	-378.791336219443	126.475611813635	DcrOnly	110hr	-0.155021609836138	0.133745187895303	-243.791336219443	126.475611813635	-0.198614579549904	-0.0497164318063208	274.645764575562
1149	20190525_nubxdcrOnly_110hr_disc01_DiscProper	out_of_horz	4338	90.0266889324011	740.249539600653	1182.3124889861	-378.060545000458	116.695366305763	DcrOnly	110hr	0.0528135320627536	-0.178080520226426	-243.060545000458	116.695366305763	0.17199104355571	-0.0701499949371042	269.622397165287
1150	20190525_nubxdcrOnly_110hr_disc01_DiscProper	out_of_horz	4340	114.377986250742	1313.94793545946	849.526333395778	195.63785085835	-216.090789284559	DcrOnly	110hr	-0.497424205948514	-0.106964981629693	330.63785085835	-216.090789284559	-0.101700343053957	-0.498527219097671	394.989389267423
1151	20190525_nubxdcrOnly_110hr_disc01_DiscProper	horz_stripe	4348	82.2517862480719	680.675727510822	1067.26017162001	-437.634357090289	1.64304893967187	DcrOnly	110hr	0.288655667020397	-0.180611719266834	-302.634357090289	1.64304893967187	0.290599731210721	-0.177466851721016	302.638817241395
1152	20190525_nubxdcrOnly_110hr_disc01_DiscProper	horz_stripe	4350	70.5085728147352	685.576399943862	1061.49636689342	-432.733684657249	-4.12075578691793	DcrOnly	110hr	0.303144257168905	-0.0937571426255118	-297.733684657249	-4.12075578691793	0.300433363421641	-0.102110903389148	297.76219976323
1153	20190525_nubxdcrOnly_110hr_disc01_DiscProper	out_of_horz	4380	58.8934787908788	955.38649309107	1155.51979164199	-162.923591510041	89.9026689616544	DcrOnly	110hr	0.0286111540928333	0.0782090466060225	-27.923591510041	89.9026689616544	-0.0678851930603862	-0.0482374716657181	94.139348039215
1154	20190525_nubxdcrOnly_110hr_disc01_DiscProper	out_of_horz	4382	67.5933962994993	956.831947390472	1148.82615677316	-161.478137210638	83.2090340928235	DcrOnly	110hr	0.0162216614899001	-0.0622578805043471	-26.478137210638	83.2090340928235	0.0227406746919833	0.0601834503907832	87.3203017906262
1155	20190525_nubxdcrOnly_110hr_disc01_DiscProper	out_of_horz	4384	98.1939428095277	1063.5218275847	1302.17851594723	-54.788257016407	236.561393266889	DcrOnly	110hr	0.250716552671695	-0.374405334251317	80.211742983593	236.561393266889	-0.426731669858428	0.144700470072687	249.790345083307
1156	20190525_nubxdcrOnly_110hr_disc01_DiscProper	out_of_horz	4386	98.7789105499296	778.289791087274	1250.3315113667	-340.020293513837	184.714388686361	DcrOnly	110hr	-0.0384035796500944	0.0431184500487801	-205.020293513837	184.714388686361	-0.0468759472905417	-0.0337147034714031	275.95783398968
1157	20190525_nubxdcrOnly_110hr_disc01_DiscProper	out_of_horz	4388	96.2296117872529	778.693558955916	1241.99785182259	-339.616525645195	176.380729142251	DcrOnly	110hr	-0.0605491871893211	0.142330747148662	-204.616525645195	176.380729142251	-0.149701439970747	-0.0389066128552527	270.144561632958
1158	20190525_nubxdcrOnly_110hr_disc01_DiscProper	out_of_horz	4390	150.602693761759	997.812328738212	1319.40188051105	-120.497755862899	253.784757830713	DcrOnly	110hr	0.00974844618511289	-0.133439853454283	14.502244137101	253.784757830713	-0.0248858907019509	0.131460713283076	254.198777322405
1159	20190525_nubxdcrOnly_110hr_disc01_DiscProper	out_of_horz	4392	112.289440114108	989.978034364655	1325.7309394372	-128.332050236456	260.113816756863	DcrOnly	110hr	0.0830756066495826	0.0123396822981747	6.66794976354402	260.113816756863	-0.0823342601704692	-0.0165799210371325	260.199268296189
1160	20190525_nubxdcrOnly_110hr_disc01_DiscProper	out_of_horz	4401	143.447596983397	642.048324025058	1127.11243806696	-476.261760576053	61.4953153866234	DcrOnly	110hr	-0.210807478443459	-0.0256046196082597	-341.261760576053	61.4953153866234	-0.188609713315602	-0.0975795345140538	346.758219867918
1161	20190525_nubxdcrOnly_110hr_disc01_DiscProper	out_of_horz	4403	123.021922612026	644.88034912238	1115.70686624325	-473.429735478731	50.0897435629088	DcrOnly	110hr	-0.106187020254186	-0.0404373968425097	-338.429735478731	50.0897435629088	-0.089921118541937	-0.0694626430106747	342.116454246799
1162	20190525_nubxdcrOnly_110hr_disc01_DiscProper	horz_stripe	4405	90.7995199298863	1177.29952071085	1042.70676874983	58.9894361097379	-22.9103539305092	DcrOnly	110hr	0.115369884647863	-0.0340445714356976	193.989436109738	-22.9103539305092	0.120126612077166	-0.00623219052690762	195.337619621504
1163	20190525_nubxdcrOnly_110hr_disc01_DiscProper	horz_stripe	4407	105.733034067686	1175.74515820583	1050.83058818424	57.4350736047222	-14.7865344960928	DcrOnly	110hr	0.0580150879688145	-0.178378714945315	192.435073604722	-14.7865344960928	0.0845860495596475	-0.167421374374553	193.002329404748
1164	20190525_nubxdcrOnly_110hr_disc01_DiscProper	horz_stripe	4413	69.8846861705632	1058.51762376768	1024.70873821791	-59.792460833426	-40.9083844624299	DcrOnly	110hr	0.198289261143369	0.0977030778185181	75.207539166574	-40.9083844624299	0.0257217596666861	0.219551619396542	85.6134911495714
1165	20190525_nubxdcrOnly_110hr_disc01_DiscProper	horz_stripe	4415	51.6443192763316	1060.9005643962	1019.98446592064	-57.409520204907	-45.6326567596976	DcrOnly	110hr	0.44202551346042	0.0128549074604482	77.590479795093	-45.6326567596976	0.203593561651319	0.392557594309288	90.0145650313387
1166	20190525_nubxdcrOnly_110hr_disc01_DiscProper	out_of_horz	4417	126.206734007036	655.390291503859	839.467743695559	-462.919793097252	-226.149378984778	DcrOnly	110hr	-0.194748802371912	-0.310079504438107	-327.919793097252	-226.149378984778	-0.359046944926265	0.0718448775974443	398.340221820676
1167	20190525_nubxdcrOnly_110hr_disc01_DiscProper	out_of_horz	4419	129.732466264884	650.235607241113	851.553784198564	-468.074477359998	-214.063338481772	DcrOnly	110hr	-0.235544782194284	-0.269333378713365	-333.074477359998	-214.063338481772	-0.342839021147478	0.102387591468639	395.931459157513
1168	20190525_nubxdcrOnly_110hr_disc01_DiscProper	out_of_horz	4425	46.9112067891924	1263.66666232885	1197.12220400868	145.356577727736	131.505081328344	DcrOnly	110hr	0.467068624478269	0.189987456763168	280.356577727736	131.505081328344	0.444694314372907	-0.237687400725763	309.666590206923
1169	20190525_nubxdcrOnly_110hr_disc01_DiscProper	out_of_horz	4427	79.8579666793513	1258.2044771988	1202.08673535554	139.894392597687	136.469612675205	DcrOnly	110hr	-0.218479527677058	-0.0547672660125885	274.894392597687	136.469612675205	-0.17570736935499	0.140924369059553	306.90533111266
1170	20190525_nubxdcrOnly_110hr_disc01_DiscProper	out_of_horz	4433	53.5674230005569	1004.08939253104	978.326034012021	-114.220692070067	-87.2910886683162	DcrOnly	110hr	-0.0747788951319879	-0.0996420445962875	20.779307929933	-87.2910886683162	0.111653342270948	0.055262567513788	89.730227899782
1171	20190525_nubxdcrOnly_110hr_disc01_DiscProper	out_of_horz	4435	61.9642834999874	1001.28434519364	985.718704878901	-117.025739407472	-79.8984178014354	DcrOnly	110hr	-0.234519089524135	-0.0546027228962348	17.974260592528	-79.8984178014354	0.235308958164259	-0.0510916324515397	81.8952453505137
1172	20190525_nubxdcrOnly_110hr_disc01_DiscProper	out_of_horz	4443	105.135161506833	809.80881275929	1384.87896850463	-308.501271841821	319.261845824293	DcrOnly	110hr	-0.00236485270427891	0.0508140049382668	-173.501271841821	319.261845824293	-0.0413506212333435	-0.0296273817573491	363.36045124623
1173	20190525_nubxdcrOnly_110hr_disc01_DiscProper	out_of_horz	4454	141.005227789525	651.755306395296	833.426228089679	-466.554778205815	-232.190894590657	DcrOnly	110hr	-0.217355916983536	-0.254929895277107	-331.554778205815	-232.190894590657	-0.313879855154344	0.117099456369527	404.7730011771
1174	20190525_nubxdcrOnly_110hr_disc01_DiscProper	horz_stripe	4456	43.117258686471	586.267960376462	1067.31549123755	-532.042124224649	1.69836855721337	DcrOnly	110hr	0.208278831489968	0.323245032067138	-397.042124224649	1.69836855721337	0.205505865050098	0.325015017857518	397.045756638423
1175	20190525_nubxdcrOnly_110hr_disc01_DiscProper	horz_stripe	4458	51.3079455694556	584.52123822023	1071.26882626257	-533.788846380881	5.65170358223213	DcrOnly	110hr	0.099845220051199	0.291049297822601	-398.788846380881	5.65170358223213	0.0915571761696795	0.293761885243705	398.828892823947
1176	20190525_nubxdcrOnly_110hr_disc01_DiscProper	horz_stripe	4460	48.6679584466971	587.388260584244	1077.83723633468	-530.921824016867	12.220113654339	DcrOnly	110hr	-0.228656279016012	-0.04887042759161	-395.921824016867	12.220113654339	-0.225207139610874	-0.0628789065961196	396.110365820648
1177	20190525_nubxdcrOnly_110hr_disc01_DiscProper	out_of_horz	4462	60.801631163164	1191.86723048565	1228.6714369769	73.5571458845393	163.054314296566	DcrOnly	110hr	-0.180370141417869	0.0423501672961066	208.557145884539	163.054314296566	-0.00242020154754299	0.185259459163573	264.731548007087
1178	20190525_nubxdcrOnly_110hr_disc01_DiscProper	out_of_horz	4464	63.7843884831298	1191.91559593424	1217.21491458886	73.6055113331265	151.597791908519	DcrOnly	110hr	0.050760720277662	0.112773917249588	208.605511333127	151.597791908519	0.12293717213572	-0.0134558107223722	257.872351891578
1179	20190525_nubxdcrOnly_110hr_disc01_DiscProper	out_of_horz	4466	59.1276199475673	1189.02767847996	1222.33709441992	70.7175938788528	156.719971739581	DcrOnly	110hr	0.0173766847129419	0.182098855642905	205.717593878853	156.719971739581	0.180176158207462	0.0315989621928957	258.613375472654
1180	20190525_nubxdcrOnly_110hr_disc01_DiscProper	out_of_horz	4478	50.3170726784265	1127.6691141789	1205.38399235304	9.35902957778762	139.766869672708	DcrOnly	110hr	0.169545674652066	-0.208498207877682	144.359029577788	139.766869672708	-0.202910204137606	-0.176195026996406	200.933589224769
1181	20190525_nubxdcrOnly_110hr_disc01_DiscProper	out_of_horz	4480	49.092734335345	1133.29326439398	1208.62345901394	14.9831797928737	143.006336333601	DcrOnly	110hr	-0.404392733019181	0.325747770366981	149.983179792874	143.006336333601	0.306130181811961	0.419439392763195	207.233603579006
1182	20190525_nubxdcrOnly_110hr_disc01_DiscProper	out_of_horz	4482	75.6347441870348	1126.68248127297	1213.50518879323	8.3723966718585	147.888066112891	DcrOnly	110hr	-0.314139212025588	0.376157580912343	143.372396671858	147.888066112891	0.385715207138566	0.302327222049117	205.976999264587
1183	20190525_nubxdcrOnly_110hr_disc01_DiscProper	out_of_horz	4484	84.7902058844699	1369.64141334086	864.253430802602	251.331328739745	-201.363691877735	DcrOnly	110hr	-0.0133335808881174	-0.471148285619844	386.331328739745	-201.363691877735	0.378582948452777	-0.280772937731934	435.659536762881
1184	20190525_nubxdcrOnly_110hr_disc01_DiscProper	out_of_horz	4486	89.7045684553805	1368.07520156843	856.581154230748	249.765116967317	-209.035968449589	DcrOnly	110hr	0.183667180684814	0.157734353587509	384.765116967317	-209.035968449589	-0.0323757651072246	0.239928258852723	437.881526603408
1185	20190525_nubxdcrOnly_110hr_disc01_DiscProper	out_of_horz	4488	55.1218541675951	1017.78715070945	960.755733641565	-100.522933891658	-104.861389038772	DcrOnly	110hr	0.0484501682295314	0.0357076551421626	34.477066108342	-104.861389038772	-0.0601868367744508	0.0000107845778157499	110.383780505017
1186	20190525_nubxdcrOnly_110hr_disc01_DiscProper	out_of_horz	4490	61.63549453644	1022.7278741649	955.951661530542	-95.5822104362109	-109.665461149795	DcrOnly	110hr	0.286634629263689	-0.0989420748689993	39.4177895637891	-109.665461149795	-0.158056107720749	0.258780238203542	116.53443912978
1187	20190525_nubxdcrOnly_110hr_disc01_DiscProper	horz_stripe	4529	46.1792671250502	772.392375522996	1049.08854059892	-345.917709078115	-16.5285820814149	DcrOnly	110hr	-0.13780240669513	0.130198323446555	-210.917709078115	-16.5285820814149	-0.11583877191267	0.150074933420036	211.564349615861
1188	20190525_nubxdcrOnly_110hr_disc01_DiscProper	horz_stripe	4531	59.0626144040286	776.196352612061	1056.50722465229	-342.11373198905	-9.10989802805057	DcrOnly	110hr	-0.0830077316468809	0.359360559500967	-207.11373198905	-9.10989802805057	-0.0511352575819088	0.365260839223206	207.313984623598
1189	20190525_nubxdcrOnly_110hr_disc01_DiscProper	out_of_horz	4535	120.04795760973	1352.3460521519	1128.77854899432	234.035967550791	63.1614263139857	DcrOnly	110hr	-0.0577312674865183	0.0601061026993107	369.035967550791	63.1614263139857	-0.034456185384869	0.0758842151967295	374.40207146885
1190	20190525_nubxdcrOnly_110hr_disc01_DiscProper	out_of_horz	4537	111.282378025272	1349.98013380459	1137.82453520286	231.670049203483	72.2074125225192	DcrOnly	110hr	-0.0786667344127151	0.175048024620867	366.670049203483	72.2074125225192	-0.00642336684536658	0.191804604702802	373.712236093604
1191	20190525_nubxdcrOnly_110hr_disc01_DiscProper	out_of_horz	4539	100.37268331768	1359.02973065735	924.686223483232	240.719646056235	-140.930899197105	DcrOnly	110hr	0.0113457999264325	0.203430388124004	375.719646056235	-140.930899197105	-0.125241266501417	0.160708665458259	401.281410958852
1192	20190525_nubxdcrOnly_110hr_disc01_DiscProper	out_of_horz	4541	80.5944429256517	1361.64392418296	932.887257319791	243.333839581854	-132.729865360546	DcrOnly	110hr	0.0935372497749939	0.0746054269378279	378.333839581854	-132.729865360546	0.0264250567616382	0.116691487261022	400.941032237132
1193	20190525_nubxdcrOnly_110hr_disc01_DiscProper	out_of_horz	4545	56.2808176522162	1175.31726846963	1118.92121887466	57.0071838685233	53.3040961943193	DcrOnly	110hr	-0.270156472828748	0.411657241256297	192.007183868523	53.3040961943193	-0.0192846573733274	0.492010473547067	199.268876968317
1194	20190525_nubxdcrOnly_110hr_disc01_DiscProper	horz_stripe	4547	68.0324449780715	1167.90396010206	1105.4100574334	49.5938755009479	39.7929347530633	DcrOnly	110hr	0.172825580223649	0.291321054268839	184.593875500948	39.7929347530633	0.277499032919759	0.194244496880985	188.834256766936
1195	20190525_nubxdcrOnly_110hr_disc01_DiscProper	out_of_horz	4549	51.7611867639504	931.735776638757	1206.80181542728	-186.574307962354	141.184692746939	DcrOnly	110hr	0.169364830555752	-0.0670093042546706	-51.574307962354	141.184692746939	-0.0862928696110548	0.160400228616306	150.309769169683
1196	20190525_nubxdcrOnly_110hr_disc01_DiscProper	out_of_horz	4551	56.439405488463	934.644022998939	1201.18858925078	-183.666061602172	135.571466570444	DcrOnly	110hr	-0.0460961872196727	0.0615878320709509	-48.666061602172	135.571466570444	-0.00359662070564241	-0.0768438927624734	144.041688756858
1197	20190525_nubxdcrOnly_110hr_disc01_DiscProper	out_of_horz	4553	61.9795523511787	933.232508892033	1212.55502919639	-185.077575709078	146.937906516052	DcrOnly	110hr	-0.0614595527254255	-0.209435577727986	-50.077575709078	146.937906516052	0.176567286985393	0.128314188638991	155.23695423519
1198	20190525_nubxdcrOnly_110hr_disc01_DiscProper	out_of_horz	4559	60.7703281725639	1058.61767324891	1015.19206828264	-59.6924113521995	-50.4250543976995	DcrOnly	110hr	0.100671736865976	-0.262354350704886	75.3075886478005	-50.4250543976995	0.280923079332501	-0.00684305748476567	90.6306737200893
1199	20190525_nubxdcrOnly_110hr_disc01_DiscProper	out_of_horz	4565	105.687192433755	793.572374295095	874.525607711564	-324.737710306016	-191.091514968772	DcrOnly	110hr	-0.123061317688516	0.00864092562394893	-189.737710306016	-191.091514968772	0.00951563420359016	0.122996773179527	269.288629179232
1200	20190525_nubxdcrOnly_110hr_disc01_DiscProper	out_of_horz	4567	108.648108361177	796.473684125737	865.188365289714	-321.836400475374	-200.428757390623	DcrOnly	110hr	-0.104726781076322	-0.0297057027682161	-186.836400475374	-200.428757390623	-0.0222901810379514	0.106551749309229	274.006436661155
1201	20190525_nubxdcrOnly_110hr_disc01_DiscProper	out_of_horz	4573	178.218251037871	1126.60144320631	747.752337677068	8.29135860520091	-317.864785003268	DcrOnly	110hr	0.00883128565108064	0.0271085204283412	143.291358605201	-317.864785003268	-0.0261610201038622	-0.0113342186845894	348.669521174562
1202	20190525_nubxdcrOnly_110hr_disc01_DiscProper	out_of_horz	4585	88.8358302022859	800.808119433958	893.514770529015	-317.501965167153	-172.102352151322	DcrOnly	110hr	-0.488559558322339	-0.326890894339121	-182.501965167153	-172.102352151322	-0.354960773886044	0.468562640243724	250.850925662813
1203	20190525_nubxdcrOnly_110hr_disc01_DiscProper	out_of_horz	4587	78.0230211023879	801.57376761246	882.180785377167	-316.736316988651	-183.43633730317	DcrOnly	110hr	-0.350784988126093	-0.228691777421255	-181.736316988651	-183.43633730317	-0.225415855413711	0.352899035253457	258.218858249745
1204	20190525_nubxdcrOnly_110hr_disc01_DiscProper	horz_stripe	4589	95.23335674576	1139.55793350088	1033.90183642092	21.2478488997674	-31.715286259416	DcrOnly	110hr	0.283087264280925	-0.121707414430224	156.247848899767	-31.715286259416	0.308136662093697	-0.00170041145115807	159.434154647996
1205	20190525_nubxdcrOnly_110hr_disc01_DiscProper	horz_stripe	4591	129.471755259253	1133.02819231531	1041.95132635952	14.7181077141945	-23.665796320814	DcrOnly	110hr	-0.0882536045735952	-0.11304154691933	149.718107714195	-23.665796320814	-0.0490853427846401	-0.134750581348883	151.576982728307
1206	20190525_nubxdcrOnly_110hr_disc01_DiscProper	horz_stripe	4593	86.5708158466174	616.188086589586	1086.85526124506	-502.121998011525	21.2381385647213	DcrOnly	110hr	0.134609749478887	-0.0072492558846465	-367.121998011525	21.2381385647213	0.134547714023506	0.00832159940747714	367.735801838315
1207	20190525_nubxdcrOnly_110hr_disc01_DiscProper	horz_stripe	4595	92.187606710891	615.939218067448	1094.25188712844	-502.370866533663	28.6347644481016	DcrOnly	110hr	0.0932313317628375	0.0806638335066752	-367.370866533663	28.6347644481016	0.0796065617838776	0.0941357029995239	368.485146664954
1208	20190525_nubxdcrOnly_110hr_disc01_DiscProper	out_of_horz	4597	95.4521085650057	1084.66328920129	1238.94229224204	-33.6467953998199	173.325169561704	DcrOnly	110hr	-0.0631200406493007	0.0620554473455563	101.35320460018	173.325169561704	0.0850346136988268	0.0245791079967884	200.783680826703
1209	20190525_nubxdcrOnly_110hr_disc01_DiscProper	out_of_horz	4599	81.2371699158912	1082.74283931221	1246.51141083165	-35.5672452888966	180.894288151312	DcrOnly	110hr	0.0184012517376754	0.0830032315191109	99.4327547111034	180.894288151312	0.060214560872976	-0.0600195731991081	206.420968400035
1210	20190525_nubxdcrOnly_110hr_disc01_DiscProper	out_of_horz	4601	73.3963322384614	1328.05361305012	964.93587890046	209.743528449009	-100.681243779877	DcrOnly	110hr	0.230641339847638	0.0855688937791229	344.743528449009	-100.681243779877	0.148337487700888	0.196248447055984	359.144557603948
1211	20190525_nubxdcrOnly_110hr_disc01_DiscProper	out_of_horz	4603	103.291675039401	1329.64834504683	972.35314493413	211.338260445717	-93.2639777462072	DcrOnly	110hr	-0.0100984696558192	-0.0805256356327666	346.338260445717	-93.2639777462072	0.0317036551106007	-0.0747076658454718	358.675842779536
1212	20190525_nubxdcrOnly_110hr_disc01_DiscProper	out_of_horz	4605	41.1911087873327	1337.63863893947	974.997668658989	219.328554338364	-90.6194540213478	DcrOnly	110hr	-0.352301999880667	0.409630231579571	354.328554338364	-90.6194540213478	-0.50570707308833	0.190194589755559	365.732976181588
1213	20190525_nubxdcrOnly_110hr_disc01_DiscProper	out_of_horz	4608	77.6774536804047	845.373817626361	1234.67872265624	-272.93626697475	169.061599975904	DcrOnly	110hr	-0.12270457716191	-0.0251079953291454	-137.93626697475	169.061599975904	0.0492250054013487	-0.115168240106241	218.193121645349
1214	20190525_nubxdcrOnly_110hr_disc01_DiscProper	out_of_horz	4610	96.3144956748481	1090.7810899561	1324.76999517603	-27.5289946450143	259.15287249569	DcrOnly	110hr	-0.0371407356460157	-0.0769400906377328	107.471005354986	259.15287249569	-0.0282095229583128	0.0806438751929381	280.55343219212
1215	20190525_nubxdcrOnly_110hr_disc01_DiscProper	out_of_horz	4612	83.5090711298782	1086.41933135283	1331.37545857959	-31.8907532482763	265.758335899249	DcrOnly	110hr	-0.16185578884722	0.106695172582073	103.109246751724	265.758335899249	0.191462443449007	0.0303856707052868	285.059660186505
1216	20190525_nubxdcrOnly_110hr_disc01_DiscProper	out_of_horz	4616	107.174637193082	803.420529068562	1199.32556153768	-314.889555532549	133.708438857343	DcrOnly	110hr	-0.00465042830047783	0.0166062246060589	-179.889555532549	133.708438857343	-0.0172418545314021	0.000334112799409628	224.138793633244
1217	20190525_nubxdcrOnly_110hr_disc01_DiscProper	out_of_horz	4618	107.217496117042	788.25183986516	1195.9844875145	-330.058244735951	130.367364834162	DcrOnly	110hr	-0.0589845474564157	0.167420784976605	-195.058244735951	130.367364834162	-0.1772513216991	0.00953231539254435	234.613232050696
1218	20190525_nubxdcrOnly_110hr_disc01_DiscProper	out_of_horz	4635	93.829241934436	1112.85118459955	1226.12847925608	-5.4589000015626	160.511356575746	DcrOnly	110hr	0.154554931448535	0.064562156137038	129.541099998437	160.511356575746	0.0304735650045218	-0.164702339619205	206.263889662227
1219	20190525_nubxdcrOnly_110hr_disc01_DiscProper	out_of_horz	4637	83.8443888810556	1111.64620208581	1237.83066303744	-6.66388251529816	172.213540357105	DcrOnly	110hr	-0.117528157099767	-0.0649931940161281	128.336117484702	172.213540357105	-0.0286806880609631	0.131203662723399	214.773514506271
1220	20190525_nubxdcrOnly_110hr_disc01_DiscProper	out_of_horz	4639	61.563698066961	1109.10530554856	1231.11494734725	-9.20477905254893	165.497824666917	DcrOnly	110hr	0.282001432433657	0.234570380949557	125.795220947451	165.497824666917	0.150543726117876	-0.334491641210959	207.87969497452
1221	20190525_nubxdcrOnly_110hr_disc01_DiscProper	horz_stripe	4652	70.4825228589748	713.22161048394	1108.14245027402	-405.088474117171	42.5253275936868	DcrOnly	110hr	0.00815164774612363	-0.125366499942986	-270.088474117171	42.5253275936868	0.0462800799130093	-0.116796245111635	273.415777412153
1222	20190525_nubxdcrOnly_110hr_disc01_DiscProper	out_of_horz	4670	161.347460340659	769.923663279657	1370.19649829206	-348.386421321454	304.579375611726	DcrOnly	110hr	0.0392741010410922	0.190995115911355	-213.386421321454	304.579375611726	-0.192923937385464	-0.0283186104579217	371.890253774425
1223	20190525_nubxdcrOnly_110hr_disc01_DiscProper	out_of_horz	4672	147.56512832152	771.107571942396	1364.79901593138	-347.202512658715	299.181893251046	DcrOnly	110hr	0.0330437064886253	0.262627977368009	-212.202512658715	299.181893251046	-0.258784440819754	-0.0556412996300868	366.796553457025
1224	20190525_nubxdcrOnly_110hr_disc01_DiscProper	out_of_horz	4673	73.560736315427	1248.32184071345	1009.58348464998	130.011756112338	-56.0336380303596	DcrOnly	110hr	0.0594756706277386	0.096584599585012	265.011756112338	-56.0336380303596	0.0152898233932469	0.112392889340116	270.870816938006
1225	20190525_nubxdcrOnly_110hr_disc01_DiscProper	out_of_horz	4675	46.0287775616573	1246.34159420624	1014.86447221478	128.031509605131	-50.7526504655584	DcrOnly	110hr	0.38031129414683	0.0167339601644107	263.031509605131	-50.7526504655584	0.346783283610269	0.157028851129021	267.883195767172
1226	20190525_nubxdcrOnly_110hr_disc01_DiscProper	horz_stripe	4677	99.2825594995224	1246.7781807504	1022.6712811425	128.468096149293	-42.9458415378402	DcrOnly	110hr	-0.272968517572803	-0.380905660408896	263.468096149293	-42.9458415378402	-0.137875709751785	-0.44787411443158	266.945280898401
1227	20190525_nubxdcrOnly_110hr_disc01_DiscProper	out_of_horz	4679	95.7573819151544	1017.4088145262	990.327584710129	-100.901270074906	-75.2895379702077	DcrOnly	110hr	-0.170694830357071	-0.0716033377929228	34.098729925094	-75.2895379702077	0.166407108574981	-0.0810705699340457	82.6513031371669
1228	20190525_nubxdcrOnly_110hr_disc01_DiscProper	out_of_horz	4681	66.4350613775837	663.749489345542	946.843053023786	-454.560595255569	-118.774069656551	DcrOnly	110hr	-0.0446846386588009	-0.11372725520395	-319.560595255569	-118.774069656551	-0.108116048285815	-0.0569343974355692	340.919717327808
1229	20190525_nubxdcrOnly_110hr_disc01_DiscProper	out_of_horz	4683	80.7222582023367	666.676568809856	938.682652861442	-451.633515791255	-126.934469818895	DcrOnly	110hr	-0.0906933456898426	-0.248682573750762	-316.633515791255	-126.934469818895	-0.237359261327808	-0.117170331149305	341.129217380357
1230	20190525_nubxdcrOnly_110hr_disc01_DiscProper	out_of_horz	4685	81.9235469159686	948.788963816724	1258.65803471855	-169.521120784387	193.04091203821	DcrOnly	110hr	0.249404368548806	0.0106364451040119	-34.521120784387	193.04091203821	-0.237633356198035	0.0764595385660755	196.103292937049
1231	20190525_nubxdcrOnly_110hr_disc01_DiscProper	out_of_horz	4687	88.6803572332193	952.429604912329	1252.82311642228	-165.880479688782	187.205993741943	DcrOnly	110hr	0.23633573419426	-0.0341848715421398	-30.880479688782	187.205993741943	-0.212835873820823	0.108277770176612	189.73583772898
1232	20190525_nubxdcrOnly_110hr_disc01_DiscProper	horz_stripe	4689	69.6717424707008	781.213180141046	1098.05653172352	-337.096904460065	32.4394090431867	DcrOnly	110hr	0.0371428879003702	-0.0751813529578587	-202.096904460065	32.4394090431867	0.0588061212897002	-0.0597801811055693	204.683839253156
1233	20190525_nubxdcrOnly_110hr_disc01_DiscProper	horz_stripe	4691	85.9335975902148	780.907255361269	1105.94620158186	-337.402829239842	40.3290789015248	DcrOnly	110hr	-0.0737322740120947	-0.122925422762779	-202.402829239842	40.3290789015248	-0.0209856947935206	-0.141798125539218	206.38153960405
1234	20190525_nubxdcrOnly_110hr_disc01_DiscProper	out_of_horz	4695	67.7161849604229	633.92660816599	932.17705809465	-484.383476435121	-133.440064585687	DcrOnly	110hr	-0.277622164406538	-0.15827545812299	-349.383476435121	-133.440064585687	-0.312448522222583	0.0670902956822907	373.998749252619
1235	20190525_nubxdcrOnly_110hr_disc01_DiscProper	out_of_horz	4697	65.9876042688809	1074.30089899313	1127.07167959831	-44.009185607985	61.4545569179684	DcrOnly	110hr	-0.1637875828452	-0.256429238455736	90.990814392015	61.4545569179684	-0.299044923065693	0.0561645850861159	109.799776273479
1236	20190525_nubxdcrOnly_110hr_disc01_DiscProper	out_of_horz	4699	60.5110620747428	1079.46273862899	1119.51396073932	-38.8473459721199	53.8968380589881	DcrOnly	110hr	-0.0980707266976195	-0.229834776263116	96.1526540278801	53.8968380589881	-0.247236255205853	-0.0362784498938718	110.22795484523
1237	20190525_nubxdcrOnly_110hr_disc01_DiscProper	out_of_horz	4701	87.7798086161003	507.289873858306	1165.66363138456	-611.020210742805	100.046508704219	DcrOnly	110hr	-0.2764440467928	-0.0692078884834571	-476.020210742805	100.046508704219	-0.225194143342131	-0.174638600085783	486.42013212811
1238	20190525_nubxdcrOnly_110hr_disc01_DiscProper	out_of_horz	4703	101.827304128898	504.242412884458	1155.55350739633	-614.067671716653	89.9363847159927	DcrOnly	110hr	-0.350518930961882	-0.00470927651249181	-479.067671716653	89.9363847159927	-0.324945152390555	-0.131515573928758	487.43654702925
1239	20190525_nubxdcrOnly_110hr_disc01_DiscProper	out_of_horz	4704	69.2807283127896	1379.66059883095	1170.88838521456	261.350514229844	105.271262534227	DcrOnly	110hr	-0.431520357232635	0.252469143348458	396.350514229844	105.271262534227	-0.249374873431897	0.433315888873361	410.092390621689
1240	20190525_nubxdcrOnly_110hr_disc01_DiscProper	out_of_horz	4706	27.8365466815347	1377.87074269183	1166.18558440593	259.560658090719	100.568461725594	DcrOnly	110hr	-0.37020320625505	-0.202319753569522	394.560658090719	100.568461725594	-0.421880923631471	-0.000427646826260314	407.175795457974
1241	20190525_nubxdcrOnly_110hr_disc01_DiscProper	out_of_horz	4708	83.5722397400164	1379.93461160195	1154.88129472312	261.62452700084	89.2641720427816	DcrOnly	110hr	0.0124438499450678	0.0585721597498172	396.62452700084	89.2641720427816	0.0363374455754549	0.0475934590911852	406.545333055397
1242	20190525_nubxdcrOnly_110hr_disc01_DiscProper	out_of_horz	4710	43.6252491546765	1377.21058993533	1160.1600559271	258.900505334219	94.5429332467636	DcrOnly	110hr	-0.0985747723775899	0.458576674432128	393.900505334219	94.5429332467636	0.120305993519597	0.453360805546516	405.087613152334
1243	20190525_nubxdcrOnly_110hr_disc01_DiscProper	horz_stripe	4716	50.8350857258003	1157.70097759599	1066.73595584242	39.3908929948802	1.11883316207923	DcrOnly	110hr	0.182601303748576	0.0133092389578921	174.39089299488	1.11883316207923	0.182757040510929	0.0109652230257534	174.394481986089
1244	20190525_nubxdcrOnly_110hr_disc01_DiscProper	horz_stripe	4718	52.8302014498894	1155.90009517974	1071.87455867571	37.5900105786279	6.25743599537827	DcrOnly	110hr	0.20124202995264	-0.0697132153052583	172.590010578628	6.25743599537827	0.195665239404264	-0.0841035141746689	172.70340835307
1245	20190525_nubxdcrOnly_110hr_disc01_DiscProper	out_of_horz	4720	80.8279363394598	1284.91997145391	976.301581229288	166.6098868528	-89.3155414510484	DcrOnly	110hr	-0.238720765451908	0.188534090621528	301.6098868528	-89.3155414510484	-0.302886753997078	0.0281482048725168	314.556496979561
1246	20190525_nubxdcrOnly_110hr_disc01_DiscProper	out_of_horz	4722	73.0125731863221	1283.04221092809	965.925141480892	164.732126326976	-99.6919811994447	DcrOnly	110hr	-0.410584593451451	-0.12980119823315	299.732126326976	-99.6919811994447	-0.251046830314085	-0.349862184912439	315.876302795827
1247	20190525_nubxdcrOnly_110hr_disc01_DiscProper	out_of_horz	4724	66.1885267005091	912.81284167756	1263.25830794053	-205.497242923551	197.64118526019	DcrOnly	110hr	-0.113038017272029	0.0318148393876076	-70.497242923551	197.64118526019	0.0673863655437495	-0.096170968035343	209.837792999438
1248	20190525_nubxdcrOnly_110hr_disc01_DiscProper	out_of_horz	4726	58.3796830960716	909.306393010968	1269.12686571089	-209.003691590143	203.509743030555	DcrOnly	110hr	-0.346435053459693	0.113748364990034	-74.003691590143	203.509743030555	0.192450874026134	-0.309707277748043	216.547366359722
1249	20190525_nubxdcrOnly_110hr_disc01_DiscProper	out_of_horz	4754	120.867316370487	820.360319739914	1364.62363743698	-297.949764861197	299.006514756643	DcrOnly	110hr	-0.525552360057966	0.224163469769823	-162.949764861197	299.006514756643	0.0964862536469663	-0.563156236935113	340.525361368627
1250	20190525_nubxdcrOnly_110hr_disc01_DiscProper	out_of_horz	4757	137.027154773327	814.628958742223	1350.54542912284	-303.681125858888	284.928306442501	DcrOnly	110hr	-0.110360328576457	0.0217832753895333	-168.681125858888	284.928306442501	0.0339801152260564	-0.107234625841767	331.115481415795
1251	20190525_nubxdcrOnly_110hr_disc01_DiscProper	out_of_horz	4758	79.2165792638452	696.188079767522	966.551505592602	-422.122004833589	-99.0656170877345	DcrOnly	110hr	-0.0952117325190163	-0.148885530176485	-287.122004833589	-99.0656170877345	-0.166764501160479	-0.0584959507821033	303.731858962199
1252	20190525_nubxdcrOnly_110hr_disc01_DiscProper	out_of_horz	4760	66.9101262564363	696.830316728666	958.573659112285	-421.479767872445	-107.043463568052	DcrOnly	110hr	-0.0192000723185232	0.0598528163098864	-286.479767872445	-107.043463568052	0.0247528151994653	0.0577780281505231	305.825048831672
1253	20190525_nubxdcrOnly_110hr_disc01_DiscProper	horz_stripe	4764	50.4636658939084	990.102775535559	1079.74498302013	-128.207309065552	14.1278603397982	DcrOnly	110hr	-0.0227217126320237	-0.21375238457836	6.79269093444799	14.1278603397982	-0.152761739885813	0.151228995119741	15.6760035695255
1254	20190525_nubxdcrOnly_110hr_disc01_DiscProper	horz_stripe	4766	40.6139717238516	989.27862556062	1074.2903171645	-129.031459040491	8.67319448416742	DcrOnly	110hr	0.210524318008814	0.0945421603721471	5.968540959509	8.67319448416742	0.0130923942424918	-0.230406809304561	10.5284274108496
1255	20190525_nubxdcrOnly_110hr_disc01_DiscProper	horz_stripe	4768	64.9003569085527	992.949599113245	1069.33123012282	-125.360485487866	3.71410744247919	DcrOnly	110hr	-0.0438588847762727	-0.0480725695315349	9.639514512134	3.71410744247919	-0.0647760869436703	-0.00621548674270123	10.3302872236894
1256	20190525_nubxdcrOnly_110hr_disc01_DiscProper	out_of_horz	4785	86.1279865645918	854.310302957612	1296.25064221497	-263.999781643499	230.633519534633	DcrOnly	110hr	-0.305654194455991	-0.20407510655855	-128.999781643499	230.633519534633	0.333870226168538	-0.153628798679132	264.258895776476
1257	20190525_nubxdcrOnly_110hr_disc01_DiscProper	out_of_horz	4787	66.1751851125564	852.534166843499	1289.21680644668	-265.775917757612	223.599683766344	DcrOnly	110hr	0.00510418823183915	-0.0786171686212443	-130.775917757612	223.599683766344	0.0660196202099018	0.0429897858434713	259.035054086806
1258	20190525_nubxdcrOnly_110hr_disc01_DiscProper	out_of_horz	4789	80.7238855351574	1337.07948771297	937.797505754398	218.769403111863	-127.819616925939	DcrOnly	110hr	-0.19233682225721	0.117135825802078	353.769403111863	-127.819616925939	-0.222789085604976	-0.0328523700459363	376.152422628404
1259	20190525_nubxdcrOnly_110hr_disc01_DiscProper	out_of_horz	4791	109.415647967596	1340.20372934172	948.881870619712	221.893644740612	-116.735252060625	DcrOnly	110hr	-0.300569072337448	0.224685797423874	356.893644740612	-116.735252060625	-0.37524960553166	0.00363433049269143	375.499923741531
1260	20190525_nubxdcrOnly_110hr_disc01_DiscProper	horz_stripe	4793	65.0235256727006	1075.34586064242	1077.78059498482	-42.9642239586906	12.1634723044835	DcrOnly	110hr	0.102819097054263	-0.209911239404543	92.0357760413094	12.1634723044835	0.0447576236934177	-0.229415017530945	92.8360605046767
1261	20190525_nubxdcrOnly_110hr_disc01_DiscProper	horz_stripe	4795	83.2641936771497	1081.39278148118	1070.49009272101	-36.9173031199332	4.87297004066863	DcrOnly	110hr	0.0461138849828573	-0.316418826718718	98.0826968800668	4.87297004066863	0.0145234075302555	-0.319431424446582	98.2036723564059
1262	20190525_nubxdcrOnly_110hr_disc01_DiscProper	out_of_horz	4797	102.311264785428	635.105802040388	1221.5933080157	-483.204282560723	155.97618533536	DcrOnly	110hr	-0.162915285296511	0.325387990265526	-348.204282560723	155.97618533536	-0.351256112994855	0.0950677520299447	381.542648710991
1263	20190525_nubxdcrOnly_110hr_disc01_DiscProper	out_of_horz	4799	98.6218108070913	636.110208696057	1231.02686505916	-482.199875905054	165.409742378823	DcrOnly	110hr	-0.0968919966682157	-0.167292129937161	-347.199875905054	165.409742378823	0.0688680475205251	-0.180643039688708	384.588269064871
1264	20190525_nubxdcrOnly_110hr_disc01_DiscProper	out_of_horz	4801	69.4444237978112	982.420185139683	1119.59517066821	-135.889899461428	53.9780479878755	DcrOnly	110hr	0.231461717779656	-0.0562123951325831	-0.889899461428001	53.9780479878755	-0.229482962313665	0.0638116773936846	53.9853830738732
1265	20190525_nubxdcrOnly_110hr_disc01_DiscProper	horz_stripe	4804	59.9027541031482	960.868974808577	1026.57725911686	-157.441109792534	-39.0398635634785	DcrOnly	110hr	-0.102722783156412	-0.111442963548419	-22.441109792534	-39.0398635634785	-0.0446021945508496	0.144852160995622	45.0301494087637
1266	20190525_nubxdcrOnly_110hr_disc01_DiscProper	horz_stripe	4806	53.4671075632347	958.373823777994	1020.42827078985	-159.936260823117	-45.1888518904879	DcrOnly	110hr	0.173976113195949	0.114450957889397	-24.936260823117	-45.1888518904879	0.00407400545641218	-0.208206897590141	51.6124930517697
1267	20190525_nubxdcrOnly_110hr_disc01_DiscProper	horz_stripe	4808	58.1954657868293	961.507204308873	1015.80695564468	-156.802880292238	-49.8101670356529	DcrOnly	110hr	0.141871365367905	0.0843266378460405	-21.802880292238	-49.8101670356529	-0.0342953006810664	-0.161438218873246	54.372955861874
1268	20190525_nubxdcrOnly_110hr_disc01_DiscProper	out_of_horz	4810	53.4224903231807	951.968335932033	1138.19777526037	-166.341748669078	72.5806525800374	DcrOnly	110hr	0.0189972860984022	0.35149626655616	-31.341748669078	72.5806525800374	-0.268882775136267	-0.227184012459158	79.0585627151148
1269	20190525_nubxdcrOnly_110hr_disc01_DiscProper	out_of_horz	4812	48.0562145648678	952.621720234037	1144.83351105299	-165.688364367074	79.2163883726569	DcrOnly	110hr	0.0353921012991849	-0.232334264522181	-30.688364367074	79.2163883726569	0.130366524773416	0.195541250185061	84.9529981479989
1270	20190525_nubxdcrOnly_110hr_disc01_DiscProper	out_of_horz	4814	97.8112976516197	1371.2316847401	900.187694391195	252.921600138993	-165.429428289141	DcrOnly	110hr	-0.391737609405644	0.183385103669263	387.921600138993	-165.429428289141	-0.403521117963792	-0.155753517545791	421.722733082376
1271	20190525_nubxdcrOnly_110hr_disc01_DiscProper	out_of_horz	4816	68.2451542707858	843.732319797799	1260.03773393409	-274.577764803312	194.42061125375	DcrOnly	110hr	-0.19182483024721	-0.220545247478971	-139.577764803312	194.42061125375	0.270306560527079	-0.111226503230804	239.33517607692
1272	20190525_nubxdcrOnly_110hr_disc01_DiscProper	out_of_horz	4818	69.9728971256293	841.700918029163	1253.46749856971	-276.609166571948	187.850375889376	DcrOnly	110hr	-0.0618221507554311	-0.109201998535324	-141.609166571948	187.850375889376	0.12200148040963	-0.0293716459531117	235.246508537282
1273	20190525_nubxdcrOnly_110hr_disc01_DiscProper	out_of_horz	4820	53.1899071173523	845.20019114161	1247.4064987149	-273.109893459501	181.789376034562	DcrOnly	110hr	0.0332253074168695	-0.0080351823272873	-138.109893459501	181.789376034562	-0.00116613857556124	0.0341632160195849	228.301817580216
1274	20190525_nubxdcrOnly_110hr_disc01_DiscProper	out_of_horz	4822	136.830546545588	1040.45811287816	699.921228120428	-77.851971722951	-365.695894559909	DcrOnly	110hr	0.00562810077948902	-0.302313421444213	57.148028277049	-365.695894559909	0.0868740422314977	0.289616955805509	370.134278923104
1275	20190525_nubxdcrOnly_110hr_disc01_DiscProper	horz_stripe	4832	81.7425023479771	1408.87890263597	1063.38309301107	290.56881803486	-2.23402966926301	DcrOnly	110hr	-0.0902990764885193	0.209245086245301	425.56881803486	-2.23402966926301	-0.0924909094883921	0.208285527568511	425.574681780003
1276	20190525_nubxdcrOnly_110hr_disc01_DiscProper	horz_stripe	4834	73.5115946294112	1411.44809258791	1071.12537429933	293.138007986797	5.50825161898933	DcrOnly	110hr	0.0209479433061621	0.302773142433016	428.138007986797	5.50825161898933	0.0287304356018895	0.302134000366803	428.173439996925
1277	20190525_nubxdcrOnly_110hr_disc01_DiscProper	out_of_horz	4840	110.421940684325	841.555378304189	887.295520207436	-276.754706296922	-178.321602472901	DcrOnly	110hr	-0.270666758320524	-0.329039664770929	-141.754706296922	-178.321602472901	-0.259513733418832	0.337905633601048	227.800330697367
1278	20190525_nubxdcrOnly_110hr_disc01_DiscProper	out_of_horz	4842	82.0614452492698	841.944346878394	906.609526929773	-276.365737722717	-159.007595750563	DcrOnly	110hr	-0.559874308248262	-0.100662165926042	-141.365737722717	-159.007595750563	-0.0344298443978312	0.567808681247595	212.762043861828
1279	20190525_nubxdcrOnly_110hr_disc01_DiscProper	out_of_horz	4844	83.2015968770444	838.510016510718	898.612897116527	-279.800068090393	-167.00422556381	DcrOnly	110hr	-0.201837127118472	-0.0837855680232303	-144.800068090393	-167.00422556381	-0.0543387358449789	0.21167321294671	221.037261734646
1280	20190525_nubxdcrOnly_110hr_disc01_DiscProper	out_of_horz	4850	71.508507594179	934.636586587469	1249.77361418565	-183.673498013642	184.156491505315	DcrOnly	110hr	0.21978362381971	0.0925342002375026	-48.673498013642	184.156491505315	-0.236802336208907	0.028143792902198	190.480242472628
1281	20190525_nubxdcrOnly_110hr_disc01_DiscProper	out_of_horz	4852	84.9408927953588	933.551247716022	1255.89405712357	-184.758836885089	190.276934443236	DcrOnly	110hr	0.132833967821122	0.0789083902173685	-49.758836885089	190.276934443236	-0.154457476879792	-0.00377953564976996	196.675503378719
1282	20190525_nubxdcrOnly_110hr_disc01_DiscProper	out_of_horz	4854	106.800678166092	1397.97446518328	853.555286832462	279.664380582165	-212.061835847875	DcrOnly	110hr	-0.432723437226939	0.128658140816301	414.664380582165	-212.061835847875	-0.357614618918145	-0.275525451927464	465.743245519204
1283	20190525_nubxdcrOnly_110hr_disc01_DiscProper	out_of_horz	4858	69.8858122803108	1261.55078233951	1222.04752324399	143.240697738402	156.430400563649	DcrOnly	110hr	-0.114118334880571	-0.118056580723286	278.240697738402	156.430400563649	-0.160167153727614	0.0361501517947397	319.199555291759
1284	20190525_nubxdcrOnly_110hr_disc01_DiscProper	out_of_horz	4860	51.9348064900287	1264.39152017569	1215.52840760939	146.081435574578	149.911284929054	DcrOnly	110hr	-0.108433922500145	0.107647482704251	281.081435574578	149.911284929054	0.0289889936377918	0.150018446629731	318.559518416489
1285	20190525_nubxdcrOnly_110hr_disc01_DiscProper	horz_stripe	4862	72.164695704387	1243.68842320733	1071.34833564679	125.378338606216	5.73121296645263	DcrOnly	110hr	-0.0103681804402195	0.338275523647514	260.378338606216	5.73121296645263	0.00452628087629754	0.338404110267694	260.441406111624
1286	20190525_nubxdcrOnly_110hr_disc01_DiscProper	horz_stripe	4864	57.1362101396816	1246.16249573864	1065.93810037784	127.852411137529	0.320977697505214	DcrOnly	110hr	0.473151152708766	0.00402311550417297	262.852411137529	0.320977697505214	0.473159567119572	0.00286754445705757	262.852607115651
1287	20190525_nubxdcrOnly_110hr_disc01_DiscProper	out_of_horz	4866	79.0435004425546	1267.00252865567	1252.61118401938	148.69244405456	186.99406133904	DcrOnly	110hr	0.110842006063922	-0.100548244572404	283.69244405456	186.99406133904	-0.0487057967849359	-0.141504929788368	339.776664575009
1288	20190525_nubxdcrOnly_110hr_disc01_DiscProper	out_of_horz	4868	96.3718301359115	1268.57571536811	1257.6599922518	150.265630767002	192.042869571464	DcrOnly	110hr	-0.100164322801218	-0.124954321343797	285.265630767002	192.042869571464	-0.153460046281737	0.0457874238183648	343.885073607649
1289	20190525_nubxdcrOnly_110hr_disc01_DiscProper	out_of_horz	4870	88.4429090468129	681.199096573145	946.932757118564	-437.110988027966	-118.684365561773	DcrOnly	110hr	-0.494005176413585	-0.114231739688592	-302.110988027966	-118.684365561773	-0.439662904459563	0.252559963410436	324.5874731348
1290	20190525_nubxdcrOnly_110hr_disc01_DiscProper	out_of_horz	4872	88.0475300059298	680.539144454326	960.092096150462	-437.770940146784	-105.525026529875	DcrOnly	110hr	-0.490778792879946	-0.097581575813805	-302.770940146784	-105.525026529875	-0.445112877753115	0.228605585096564	320.633394114678
1291	20190525_nubxdcrOnly_110hr_disc01_DiscProper	out_of_horz	4880	124.037790206885	700.025904638556	799.476498463624	-418.284179962555	-266.140624216713	DcrOnly	110hr	0.181311638580294	-0.00484326223420885	-283.284179962555	-266.140624216713	0.00646999144497501	-0.181260880182246	388.691083606916
1292	20190525_nubxdcrOnly_110hr_disc01_DiscProper	out_of_horz	4882	138.433350563592	690.154552100277	805.165367200857	-428.155532500834	-260.45175547948	DcrOnly	110hr	0.0237508726663255	-0.150494695587125	-293.155532500834	-260.45175547948	-0.146651617828342	-0.0413044832990713	392.141917127193
1293	20190525_nubxdcrOnly_110hr_disc01_DiscProper	out_of_horz	4884	80.1200040627547	696.137239511753	817.065826720598	-422.172845089358	-248.551295959739	DcrOnly	110hr	-0.557631113670193	0.0231013528767722	-287.172845089358	-248.551295959739	-0.0571235671811484	0.555178376299273	379.797300780274
1294	20190525_nubxdcrOnly_110hr_disc01_DiscProper	out_of_horz	4886	56.4121971297032	1058.37160207068	1274.62678863821	-59.9384825304303	209.009665957875	DcrOnly	110hr	0.236652734165827	-0.149622027743314	75.0615174695697	209.009665957875	-0.277772614877355	-0.0351232429934793	222.079426936979
1295	20190525_nubxdcrOnly_110hr_disc01_DiscProper	out_of_horz	4888	65.1442175281031	1054.30849390554	1280.52217471873	-64.0015906955757	214.90505203839	DcrOnly	110hr	-0.162454425895983	0.0274348753648085	70.9984093044243	214.90505203839	0.146825441338878	0.0747422414376206	226.329307681046
1296	20190525_nubxdcrOnly_110hr_disc01_DiscProper	out_of_horz	4899	159.803450938912	895.569129200591	819.861275029953	-222.74095540052	-245.755847650384	DcrOnly	110hr	-0.0327965144455808	-0.158899173131534	-87.74095540052	-245.755847650384	-0.0752535455480212	0.143740956112433	260.94905998864
1297	20190525_nubxdcrOnly_110hr_disc01_DiscProper	out_of_horz	4901	167.681617353469	892.150974133301	831.58950627589	-226.15911046781	-234.027616404447	DcrOnly	110hr	-0.062279699148953	-0.168812293306182	-91.15911046781	-234.027616404447	-0.0683168030770668	0.16646070321462	251.155148585948
1298	20190525_nubxdcrOnly_110hr_disc01_DiscProper	out_of_horz	4915	78.6513952146772	786.773902617589	773.999085214789	-331.536181983522	-291.618037465547	DcrOnly	110hr	-0.366858446988965	0.255660068441975	-196.536181983522	-291.618037465547	0.374658797610171	0.244086001434355	351.663973992101
1299	20190525_nubxdcrOnly_110hr_disc01_DiscProper	out_of_horz	4917	82.4735606961865	785.06613872222	782.208659546014	-333.243945878891	-283.408463134323	DcrOnly	110hr	-0.164942387747896	-0.220531717783735	-198.243945878891	-283.408463134323	-0.150599176381668	0.23056478026313	345.862717062408
1300	20190525_nubxdcrOnly_110hr_disc01_DiscProper	out_of_horz	4919	80.6623880165601	1008.63446674477	1005.92390257007	-109.675617856339	-59.6932201102687	DcrOnly	110hr	-0.0257503618918234	-0.0882155483402843	25.324382143661	-59.6932201102687	0.0813277957684895	0.0427884767428774	64.8429245029183
1301	20190525_nubxdcrOnly_110hr_disc01_DiscProper	out_of_horz	4921	66.8723670476679	1005.29743368554	1013.02011981945	-113.012650915572	-52.5970028608837	DcrOnly	110hr	0.0815893489535497	-0.0679910182072465	21.987349084428	-52.5970028608837	-0.00892634297367655	0.105829678354602	57.007790956222
1302	20190525_nubxdcrOnly_110hr_disc01_DiscProper	out_of_horz	4923	155.057402618278	722.505992278846	1323.32131062698	-395.804092322265	257.704187946644	DcrOnly	110hr	0.0135490422169407	0.167551920650957	-260.804092322265	257.704187946644	-0.167377943377864	0.0155514221027367	366.647273353123
1303	20190525_nubxdcrOnly_110hr_disc01_DiscProper	out_of_horz	4925	110.550361046291	719.042438370623	1315.65375254892	-399.267646230487	250.036629868586	DcrOnly	110hr	0.176555782360118	0.162679063511534	-264.267646230487	250.036629868586	-0.152666872172102	0.185281537480047	363.807236212039
1304	20190525_nubxdcrOnly_110hr_disc01_DiscProper	out_of_horz	4929	81.9414666127971	603.693062626222	1211.88465853599	-514.617021974889	146.267535855649	DcrOnly	110hr	-0.0870235644468918	0.35914485869602	-379.617021974889	146.267535855649	-0.305508081139828	0.207901281032818	406.820937782665
1305	20190525_nubxdcrOnly_110hr_disc01_DiscProper	out_of_horz	4930	105.692136313396	603.287265376611	1202.99841929689	-515.0228192245	137.381296616554	DcrOnly	110hr	-0.0796448982830853	-0.152957462270012	-380.0228192245	137.381296616554	0.0365745764103223	-0.16852772901517	404.09276631905
1306	20190525_nubxdcrOnly_110hr_disc01_DiscProper	out_of_horz	4934	349.323048203804	1352.70110310626	1206.71985747233	234.391018505152	141.102734791995	DcrOnly	110hr	-0.0338455585582159	0.0653400223944177	369.391018505152	141.102734791995	0.0183356921611808	0.0712645967756153	395.423451907008
1307	20190525_nubxdcrOnly_110hr_disc01_DiscProper	out_of_horz	4936	211.375731167371	1350.96855816187	1217.98398101737	232.658473560757	152.366858337033	DcrOnly	110hr	0.150903524798237	-0.139195679424625	367.658473560757	152.366858337033	0.00820466482539489	-0.205134088932381	397.980417483729
1308	20190525_nubxdcrOnly_110hr_disc01_DiscProper	out_of_horz	4942	71.9354334421673	1307.0892018351	1150.03049657467	188.779117233987	84.4133738943358	DcrOnly	110hr	-0.0903228489407615	-0.174788382044605	323.779117233987	84.4133738943358	-0.1641642132118	-0.108440336771411	334.602053862562
1309	20190525_nubxdcrOnly_110hr_disc01_DiscProper	out_of_horz	4944	73.3297050672223	1309.66585892619	1141.36823648908	191.355774325075	75.7511138087405	DcrOnly	110hr	-0.256797231594531	0.0428308627054688	326.355774325075	75.7511138087405	-0.211674711180799	0.15156885432448	335.031823381875
1310	20190525_nubxdcrOnly_110hr_disc01_DiscProper	out_of_horz	4946	131.862920179272	629.323370368876	1188.5788104045	-488.986714232235	122.961687724162	DcrOnly	110hr	-0.220360845697414	0.135503250715177	-353.986714232235	122.961687724162	-0.25691045328324	-0.0302828708127147	374.734800226651
1311	20190525_nubxdcrOnly_110hr_disc01_DiscProper	out_of_horz	4948	126.102531075196	629.478391616736	1199.82623455264	-488.831692984375	134.209111872306	DcrOnly	110hr	-0.248145704180386	0.216707479879097	-353.831692984375	134.209111872306	-0.329443151798366	-0.00237319866168226	378.429587466073
1312	20190525_nubxdcrOnly_110hr_disc01_DiscProper	out_of_horz	4951	95.1364835852542	1268.17374804749	1170.87330963001	149.863663446374	105.256186949674	DcrOnly	110hr	-0.284455343869261	0.108806149393224	284.863663446374	105.256186949674	-0.145365774707382	0.267623639361852	303.68762181438
1313	20190525_nubxdcrOnly_110hr_disc01_DiscProper	out_of_horz	4953	76.0455085101237	1265.78862816597	1161.96985518582	147.478543564862	96.352732505487	DcrOnly	110hr	-0.0903751980848265	0.176359394845903	282.478543564862	96.352732505487	0.0362353462694656	0.194826364386386	298.459338329025
1314	20190525_nubxdcrOnly_110hr_disc01_DiscProper	out_of_horz	4955	56.4919380530275	948.415873619673	1155.68690426694	-169.894210981438	90.0697815865988	DcrOnly	110hr	0.137903379095876	0.33225132500378	-34.894210981438	90.0697815865988	-0.325751019506293	-0.152625549052048	96.5928129576664
1315	20190525_nubxdcrOnly_110hr_disc01_DiscProper	out_of_horz	4957	83.1325961128838	947.001319421442	1166.48751298323	-171.308765179669	100.870390302893	DcrOnly	110hr	0.0422119153748301	-0.127585448141836	-36.308765179669	100.870390302893	0.0487862181676483	0.12521899733692	107.206166188006
1316	20190525_nubxdcrOnly_110hr_disc01_DiscProper	out_of_horz	4959	66.3706166348051	945.344335777687	1159.76834974301	-172.965748823424	94.1512270626695	DcrOnly	110hr	0.26747688648922	0.179831372959515	-37.965748823424	94.1512270626695	-0.317403958437905	0.0560172712154008	101.517740524155
1317	20190525_nubxdcrOnly_110hr_disc01_DiscProper	out_of_horz	4985	114.321297714402	1380.10856385909	882.610547694538	261.798479257978	-183.006574985799	DcrOnly	110hr	0.113301046077455	0.0872753938435716	396.798479257978	-183.006574985799	0.00717093370997268	0.142838017077119	436.96732100865
1318	20190525_nubxdcrOnly_110hr_disc01_DiscProper	out_of_horz	4987	98.4665797228783	1373.6382731872	877.289920835147	255.328188586093	-188.32720184519	DcrOnly	110hr	0.0663443191387448	0.0292975539804409	390.328188586093	-188.32720184519	0.0183556971081405	0.0701639774734491	433.385774754709
1319	20190525_nubxdcrOnly_110hr_disc01_DiscProper	out_of_horz	4989	129.004265314476	1373.45404241257	868.811384193884	255.143957811455	-196.805738486452	DcrOnly	110hr	-0.00788852335269228	-0.252677251572852	390.143957811455	-196.805738486452	0.198524536722023	-0.156512078071958	436.972317793684
1320	20190525_nubxdcrOnly_110hr_disc01_DiscProper	horz_stripe	4991	85.788395882978	544.239690357649	1075.09006703185	-574.070394243462	9.47294435151366	DcrOnly	110hr	-0.155186087376356	0.41407173201535	-439.070394243462	9.47294435151366	-0.172900565736853	0.406993262029299	439.17257174805
1321	20190525_nubxdcrOnly_110hr_disc01_DiscProper	horz_stripe	4993	73.28221735993	543.966621995155	1066.7532025265	-574.343462605956	1.13607984616647	DcrOnly	110hr	0.0589265384840795	0.0483873750272059	-439.343462605956	1.13607984616647	0.0586755063488119	0.0486914772259962	439.34493147413
1322	20190525_nubxdcrOnly_110hr_disc01_DiscProper	out_of_horz	4995	82.4483081663727	1246.54682256651	854.454873636333	128.236737965399	-211.162249044004	DcrOnly	110hr	0.0727553927750669	-0.17848635860387	263.236737965399	-211.162249044004	0.190018753336631	0.0323048102597153	337.465665862449
1323	20190525_nubxdcrOnly_110hr_disc01_DiscProper	horz_stripe	5021	98.1920435577237	827.926320045415	1062.10265548763	-290.383764555696	-3.51446719270757	DcrOnly	110hr	-0.171941303886905	0.141936969690262	-155.383764555696	-3.51446719270757	-0.165348100040901	0.149565775363375	155.423504551752
1324	20190525_nubxdcrOnly_110hr_disc01_DiscProper	horz_stripe	5023	92.592706269588	828.092577613224	1052.36243332047	-290.217506987887	-13.2546893598653	DcrOnly	110hr	-0.121692490843868	0.0797835954391285	-155.217506987887	-13.2546893598653	-0.106403048345843	0.0992616528760808	155.782416419701
1325	20190525_nubxdcrOnly_110hr_disc01_DiscProper	out_of_horz	5025	101.154887789523	838.599694722475	1272.26792194266	-279.710389878636	206.650799262324	DcrOnly	110hr	-0.164953511509251	0.0106877821994541	-144.710389878636	206.650799262324	0.0463618886549288	-0.158664630362042	252.280894588917
1326	20190525_nubxdcrOnly_110hr_disc01_DiscProper	out_of_horz	5027	49.4232214954737	838.129218149403	1265.12043785424	-280.180866451708	199.503315173906	DcrOnly	110hr	0.190371861367838	-0.0294550662431867	-145.180866451708	199.503315173906	-0.0305238431111367	0.190203421446021	246.73681676849
1327	20190525_nubxdcrOnly_110hr_disc01_DiscProper	out_of_horz	5039	117.356066960773	974.802296844551	740.467382834185	-143.50778775656	-325.149739846151	DcrOnly	110hr	0.091488721176344	-0.0927496403006946	-8.50778775655999	-325.149739846151	-0.0962139395270221	0.0878382588572973	325.261027137483
1328	20190525_nubxdcrOnly_110hr_disc01_DiscProper	out_of_horz	5041	136.739703061453	967.246105847872	747.62931807541	-151.063978753239	-317.987804604927	DcrOnly	110hr	-0.315170812941466	-0.160995572058707	-16.063978753239	-317.987804604927	0.297341447108443	0.19193821762263	318.393302836045
1329	20190525_nubxdcrOnly_110hr_disc01_DiscProper	out_of_horz	5053	94.55273680882	1096.67979486141	1226.48051483411	-21.6302897397059	160.863392153771	DcrOnly	110hr	-0.140570418864332	0.169291863034047	113.369710260294	160.863392153771	0.206704311432321	0.0754526685049792	196.798684293673
1330	20190525_nubxdcrOnly_110hr_disc01_DiscProper	out_of_horz	5055	73.0786303743351	1098.6849290982	1219.30675853282	-19.6251555029089	153.689635852488	DcrOnly	110hr	0.000702636197388782	0.213909918715501	115.374844497091	153.689635852488	0.205210970917111	-0.0603854654511721	192.176634665087
1331	20190525_nubxdcrOnly_110hr_disc01_DiscProper	horz_stripe	5057	58.4963583075755	1069.51144786737	1053.8298314685	-48.7986367337451	-11.7872912118371	DcrOnly	110hr	0.025817560638981	0.140262899173903	86.2013632662549	-11.7872912118371	-0.01278559146831	0.142044908296008	87.0035359228204
1332	20190525_nubxdcrOnly_110hr_disc01_DiscProper	horz_stripe	5059	65.2155439009575	1070.18655572892	1065.78056898353	-48.1235288721907	0.163446303188493	DcrOnly	110hr	-0.0734441416946804	0.00433470909365977	86.8764711278093	0.163446303188493	-0.0734273115033839	0.00461102782251133	86.8766248787043
1333	20190525_nubxdcrOnly_110hr_disc01_DiscProper	horz_stripe	5061	62.533157317503	1066.83682015079	1059.2849673177	-51.4732644503238	-6.33215536263378	DcrOnly	110hr	0.0569736378501167	0.078936338748398	83.5267355496762	-6.33215536263378	0.0444225836538416	0.0866231784593219	83.7664117837339
1334	20190525_nubxdcrOnly_110hr_disc01_DiscProper	out_of_horz	5067	68.2225620206409	905.555498320095	966.755825516681	-212.754586281016	-98.8612971636559	DcrOnly	110hr	-0.201563793907101	0.00445924364290658	-77.754586281016	-98.8612971636559	0.0518315983240416	0.194836683618015	125.774925023284
1335	20190525_nubxdcrOnly_110hr_disc01_DiscProper	out_of_horz	5069	42.0517939806935	962.143133885916	1231.00090505936	-156.166950715195	165.383782379018	DcrOnly	110hr	-0.105611607536759	-0.211029694719257	-21.166950715195	165.383782379018	0.155354866011055	0.177629415656552	166.732826031858
1336	20190525_nubxdcrOnly_110hr_disc01_DiscProper	out_of_horz	5071	53.8508089169683	959.376340319404	1238.42831917676	-158.933744281707	172.811196496423	DcrOnly	110hr	-0.231162884675962	-0.240056545074678	-23.933744281707	172.811196496423	0.287704326634504	0.168195257128997	174.460693996864
1337	20190525_nubxdcrOnly_110hr_disc01_DiscProper	out_of_horz	5076	104.243360036502	504.335773266246	1173.23601626669	-613.974311334865	107.618893586349	DcrOnly	110hr	-0.0517221021827677	-0.204427830446958	-478.974311334865	107.618893586349	0.0406986103296033	-0.20690465638234	490.915692533309
1338	20190525_nubxdcrOnly_110hr_disc01_DiscProper	out_of_horz	5078	167.166995450829	506.949663327359	1183.43050676529	-611.360421273752	117.813384084956	DcrOnly	110hr	-0.18743939301598	-0.0571659538087516	-476.360421273752	117.813384084956	-0.139184222944401	-0.137946454874443	490.712995982026
1339	20190525_nubxdcrOnly_110hr_disc01_DiscProper	out_of_horz	5080	87.1033246823842	1087.11258051593	761.50084707014	-31.1975040851798	-304.116275610197	DcrOnly	110hr	0.00427233348476518	0.0434331980932911	103.80249591482	-304.116275610197	-0.0299365756791001	-0.0317568412570524	321.343534631029
1340	20190525_nubxdcrOnly_110hr_disc01_DiscProper	out_of_horz	5082	109.23032064057	1090.02551949042	769.192230328032	-28.2845651106904	-296.424892352305	DcrOnly	110hr	-0.0551378420919727	0.2325785416556	106.71543488931	-296.424892352305	-0.105761464028791	-0.21435361530819	315.049045149624
1341	20190525_nubxdcrOnly_110hr_disc01_DiscProper	out_of_horz	5084	105.491077589434	1262.2580506126	1184.77138749363	143.947966011486	119.154264813296	DcrOnly	110hr	-0.167107318651404	-0.247856607290914	278.947966011486	119.154264813296	-0.294608478314124	-0.0506319882096364	303.331018138835
1342	20190525_nubxdcrOnly_110hr_disc01_DiscProper	out_of_horz	5108	118.248521946123	634.602805490843	1130.02279852211	-483.707279110268	64.4056758417707	DcrOnly	110hr	-0.291430721057056	0.0278511183205705	-348.707279110268	64.4056758417707	-0.282151924365309	-0.078088677441067	354.605213702678
1343	20190525_nubxdcrOnly_110hr_disc01_DiscProper	out_of_horz	5110	73.8256517329917	631.425325848667	1138.68485890128	-486.884758752444	73.0677362209442	DcrOnly	110hr	0.107383900618377	0.0179163507540386	-351.884758752444	73.0677362209442	0.0913734963200561	0.0591876837408586	359.390842285553
1344	20190525_nubxdcrOnly_110hr_disc01_DiscProper	out_of_horz	5116	76.7783330748027	731.002000357891	884.075305049559	-387.30808424322	-181.541817630778	DcrOnly	110hr	-0.231265485041485	-0.417973534953014	-252.30808424322	-181.541817630778	-0.469798307369327	0.0864589549179689	310.83243222542
1345	20190525_nubxdcrOnly_110hr_disc01_DiscProper	out_of_horz	5118	90.9698083725255	728.040832205557	894.867497559591	-390.269252395554	-170.749625120745	DcrOnly	110hr	-0.328527036878003	-0.153550347252513	-255.269252395554	-170.749625120745	-0.267339670439876	0.245024945077652	307.112073513009
1346	20190525_nubxdcrOnly_110hr_disc01_DiscProper	horz_stripe	5120	95.7441295079182	1377.21165417874	1042.17309012635	258.901569577625	-23.4440325539865	DcrOnly	110hr	0.306977576763019	-0.0141169861099559	393.901569577625	-23.4440325539865	0.306484904399909	0.0223947607065259	394.598617810692
1347	20190525_nubxdcrOnly_110hr_disc01_DiscProper	out_of_horz	5133	80.5706954993476	684.438432799051	984.891645659458	-433.87165180206	-80.7254770208791	DcrOnly	110hr	-0.469004138188954	0.235486576504378	-298.87165180206	-80.7254770208791	-0.286664513782692	0.439593296001939	309.581761237868
1348	20190525_nubxdcrOnly_110hr_disc01_DiscProper	out_of_horz	5139	153.261231395506	543.750937827877	1237.0405014732	-574.559146773234	171.423378792865	DcrOnly	110hr	-0.198529002262988	0.0222193663118894	-439.559146773234	171.423378792865	-0.161154730629961	-0.11805345303897	471.803156314978
1349	20190525_nubxdcrOnly_110hr_disc01_DiscProper	out_of_horz	5142	92.9767089692692	1050.33184931009	1315.4733433208	-67.9782352910167	249.856220640462	DcrOnly	110hr	0.0182148160364975	0.0730156976877047	67.0217647089833	249.856220640462	0.0207727849611747	-0.0723295447035479	258.689095126643
1350	20190525_nubxdcrOnly_110hr_disc01_DiscProper	out_of_horz	5144	88.7706863805307	1045.79538626195	1321.84142067861	-72.5146983391603	256.224297998272	DcrOnly	110hr	0.306396527508336	-0.220316181355717	62.4853016608397	256.224297998272	-0.373422879653485	0.0545289353245615	263.733395322537
1351	20190525_nubxdcrOnly_110hr_disc01_DiscProper	out_of_horz	5146	33.1374764819577	910.192221311623	1160.41419028771	-208.117863289488	94.7970676073726	DcrOnly	110hr	-0.244119676506674	-0.184567355527609	-73.117863289488	94.7970676073726	0.240517375258994	-0.189237727165336	119.71927981314
1352	20190525_nubxdcrOnly_110hr_disc01_DiscProper	out_of_horz	5148	50.4539610992063	912.81100004597	1167.50188361617	-205.499084555141	101.884760935834	DcrOnly	110hr	-0.0459044362003472	0.459328607448462	-70.499084555141	101.884760935834	-0.413673975166876	-0.20485074848057	123.897640954398
1353	20190525_nubxdcrOnly_110hr_disc01_DiscProper	out_of_horz	5152	63.9335228203789	1187.6743410653	1309.23005580318	69.3642564641859	243.612933122844	DcrOnly	110hr	0.258072296807234	0.0677840308448221	204.364256464186	243.612933122844	0.0218747695026306	-0.265927583518784	317.981148033771
[truncated: 78,706 more rows]
