# Supplementary material for: Self-organized patterning of cell morphology via mechanosensitive feedback
Source: eLife. 2021 Mar 26;10:e57964. doi: 10.7554/eLife.57964 (PMC8133777; doi:10.7554/eLife.57964)
Supplement: Figure 5—source data 2. [file elife-57964-fig5-data2.zip › Figure5_SourceData2_Pk30_TriangleData.csv]

	movie	roi	tri_id	tri_area	centroid_x	centroid_y	x_pos.centered	y_pos.centered	genotype	age	Qxx	Qxy	x_pos.relative_to_center	y_pos.relative_to_center	Qrr	Qrphi	r
1	20190629_pk30ecadGFP_120hr_disc12_DiscProper	horz_stripe	6	52.9325693663416	460.523663520269	710.711308263958	-363.520342439993	-44.4007224427731	pk30	120hr	-0.179562991785928	0.300885734613889	-295.520342439993	-44.4007224427731	-0.0832173312886535	0.340367403090318	298.837241570208
2	20190629_pk30ecadGFP_120hr_disc12_DiscProper	horz_stripe	8	44.0192885997902	465.719158915803	717.07142826942	-358.324847044459	-38.0406024373113	pk30	120hr	0.0711615596213321	0.256582603964468	-290.324847044459	-38.0406024373113	0.134863336590379	0.229587631784984	292.806427943756
3	20190629_pk30ecadGFP_120hr_disc12_DiscProper	out_of_horz	10	78.8935483183482	693.492176997645	624.228785355006	-130.551828962617	-130.883245351726	pk30	120hr	-0.121361976803574	-0.0825182597659729	-62.551828962617	-130.883245351726	0.0120216556775427	0.146265075815269	145.062590699217
4	20190629_pk30ecadGFP_120hr_disc12_DiscProper	out_of_horz	12	60.5589856195269	695.783267223648	616.274117883872	-128.260738736614	-138.837912822859	pk30	120hr	0.0734185262869755	-0.360409184380626	-60.260738736614	-138.837912822859	-0.313406907908079	0.192512779481146	151.351652353353
5	20190629_pk30ecadGFP_120hr_disc12_DiscProper	out_of_horz	14	97.1541875090132	611.676303165566	518.683831663941	-212.367702794696	-236.42819904279	pk30	120hr	-0.378738659349647	-0.0849175847520422	-144.367702794696	-236.42819904279	0.0974747681716504	0.375702858461273	277.020444936533
6	20190629_pk30ecadGFP_120hr_disc12_DiscProper	out_of_horz	16	73.3553261504742	612.340571952854	508.148055708738	-211.703434007408	-246.963974997993	pk30	120hr	-0.333515018697675	-0.357931418443801	-143.703434007408	-246.963974997993	-0.146389242275776	0.466816192684044	285.730435712282
7	20190629_pk30ecadGFP_120hr_disc12_DiscProper	out_of_horz	18	56.0033495003389	779.838872138833	1012.00189434785	-44.2051338214293	256.889863641114	pk30	120hr	-0.300600769389714	-0.196905109095705	23.7948661785707	256.889863641114	0.259319466373946	0.248768685539823	257.989530210058
8	20190629_pk30ecadGFP_120hr_disc12_DiscProper	out_of_horz	20	82.0680607020411	781.647137274291	1019.77943926753	-42.3968686859712	264.667408560795	pk30	120hr	0.139505242221617	-0.209602507212713	25.6031313140288	264.667408560795	-0.177095116894591	0.17897553801919	265.902909888873
9	20190629_pk30ecadGFP_120hr_disc12_DiscProper	out_of_horz	22	39.385850883024	783.333381593989	1015.45305450721	-40.7106243662728	260.34102380048	pk30	120hr	0.498492914774143	-0.180397294344034	27.2893756337272	260.34102380048	-0.525065569843644	0.0731062052868208	261.767375155807
10	20190629_pk30ecadGFP_120hr_disc12_DiscProper	out_of_horz	28	78.9649642181252	727.419966591942	470.135318303275	-96.6240393683202	-284.976712403456	pk30	120hr	-0.243575380948008	-0.0914718153865357	-28.6240393683202	-284.976712403456	0.220517713540288	0.138086919109086	286.410653157387
11	20190629_pk30ecadGFP_120hr_disc12_DiscProper	out_of_horz	30	87.9662468408846	725.572280678176	461.63856826526	-98.4717252820864	-293.473462441472	pk30	120hr	-0.27287919930641	0.0174215476601735	-30.4717252820864	-293.473462441472	0.270637385670009	0.0390124751161182	295.051180643381
12	20190629_pk30ecadGFP_120hr_disc12_DiscProper	horz_stripe	34	103.877808334422	207.379476735083	770.437573329208	-616.664529225179	15.3255426224762	pk30	120hr	-0.104588829933576	-0.230765380638877	-548.664529225179	15.3255426224762	-0.0915441194672863	-0.23624385375971	548.878527441692
13	20190629_pk30ecadGFP_120hr_disc12_DiscProper	horz_stripe	36	86.1643770408099	206.665081009452	762.108884505331	-617.37892495081	6.99685379859898	pk30	120hr	0.0243610557724009	0.00574131373475503	-549.37892495081	6.99685379859898	0.0242069358619586	0.00635987247686117	549.423478878712
14	20190629_pk30ecadGFP_120hr_disc12_DiscProper	horz_stripe	56	61.7677795682006	606.890214554924	717.987986603989	-217.153791405338	-37.1240441027421	pk30	120hr	0.127060431357632	0.221775345106312	-149.153791405338	-37.1240441027421	0.216194526506363	0.136339956074882	153.70441809242
15	20190629_pk30ecadGFP_120hr_disc12_DiscProper	horz_stripe	58	48.888229398998	608.243543888003	723.917432778671	-215.800462072259	-31.1945979280603	pk30	120hr	0.129744041964992	-0.145451643488795	-147.800462072259	-31.1945979280603	0.0598985352436729	-0.185477390791082	151.056544143796
16	20190629_pk30ecadGFP_120hr_disc12_DiscProper	out_of_horz	62	107.128496835264	682.98665131583	478.230310569845	-141.057354644432	-276.881720136886	pk30	120hr	0.103119198784029	0.0336544676670767	-73.057354644432	-276.881720136886	-0.0730912981426753	-0.080148951881063	286.357929894744
17	20190629_pk30ecadGFP_120hr_disc12_DiscProper	out_of_horz	64	144.241283152077	676.570566042351	470.406085674823	-147.473439917911	-284.705945031909	pk30	120hr	-0.15163457732904	0.0993005848488267	-79.473439917911	-284.705945031909	0.181142437208914	-0.0064084814964369	295.590092508017
18	20190629_pk30ecadGFP_120hr_disc12_DiscProper	out_of_horz	66	103.113102699709	315.603450026588	874.245464158585	-508.440555933674	119.133433451854	pk30	120hr	-0.155846598841492	-0.141111321266982	-440.440555933674	119.133433451854	-0.0634636125047885	-0.200431876826059	456.26818679061
19	20190629_pk30ecadGFP_120hr_disc12_DiscProper	out_of_horz	68	114.276708472767	323.053098476609	874.126794804722	-500.990907483653	119.014764097991	pk30	120hr	-0.0492813857405959	0.0668164662220583	-432.990907483653	119.014764097991	-0.0765089520353421	0.0322408963487462	449.04970775719
20	20190629_pk30ecadGFP_120hr_disc12_DiscProper	out_of_horz	70	127.910528531094	329.237587338343	882.691940517122	-494.806418621919	127.579909810391	pk30	120hr	-0.0246260394877024	0.147457836239382	-426.806418621919	127.579909810391	-0.101510945635556	0.109753283346902	445.466443589297
21	20190629_pk30ecadGFP_120hr_disc12_DiscProper	out_of_horz	72	70.6420987153806	745.585105644772	952.851154945373	-78.4589003154902	197.739124238641	pk30	120hr	0.388137668238152	0.00186918426733435	-10.4589003154902	197.739124238641	-0.386169192651319	0.0390857774926337	198.015529316451
22	20190629_pk30ecadGFP_120hr_disc12_DiscProper	out_of_horz	82	107.08582405083	842.00637510722	457.032985139002	17.9623691469578	-298.079045567729	pk30	120hr	-0.0283246124797748	0.357058370871391	85.9623691469578	-298.079045567729	-0.166154954541561	-0.317309777603453	310.226765956656
23	20190629_pk30ecadGFP_120hr_disc12_DiscProper	out_of_horz	88	75.5231160576031	936.918105398308	540.907666390501	112.874099438046	-214.20436431623	pk30	120hr	-0.158749215225359	0.337551892198725	180.874099438046	-214.20436431623	-0.306184941639933	-0.213057210097564	280.355041937263
24	20190629_pk30ecadGFP_120hr_disc12_DiscProper	horz_stripe	96	87.1554928684236	919.511878343125	759.335471402778	95.4678723828625	4.22344069604628	pk30	120hr	0.180479756243839	0.049788197952418	163.467872382862	4.22344069604628	0.182809958415612	0.0404020565474931	163.522422782604
25	20190629_pk30ecadGFP_120hr_disc12_DiscProper	horz_stripe	98	79.1803627542427	921.215138514721	765.922600773255	97.1711325544594	10.8105700665238	pk30	120hr	0.14267571401732	-0.131094871061849	165.171132554459	10.8105700665238	0.124371230853363	-0.148573286714316	165.524534297747
26	20190629_pk30ecadGFP_120hr_disc12_DiscProper	out_of_horz	100	46.6652428112167	895.682789843673	828.913268620926	71.6387838834106	73.8012379141942	pk30	120hr	0.359682890327594	-0.16515148869429	139.638783883411	73.8012379141942	0.0661620848310269	-0.390217086175329	157.941801566607
27	20190629_pk30ecadGFP_120hr_disc12_DiscProper	out_of_horz	102	60.8384738305758	897.626060149992	833.108804352168	73.5820541897302	77.9967736454365	pk30	120hr	0.194961667074826	-0.152104089148048	141.58205418973	77.9967736454365	-0.0243906447516871	-0.246070725631371	161.644593994606
28	20190629_pk30ecadGFP_120hr_disc12_DiscProper	out_of_horz	104	49.8013845119171	925.425062194948	630.218565887913	101.381056234686	-124.893464818819	pk30	120hr	0.13846533654513	-0.149892391127274	169.381056234686	-124.893464818819	0.184124193536326	0.0879696521364353	210.44790273516
29	20190629_pk30ecadGFP_120hr_disc12_DiscProper	out_of_horz	106	77.8295516716454	925.574084604718	623.358038730548	101.530078644456	-131.753991976184	pk30	120hr	-0.0995238123941084	0.0845235710442286	169.530078644456	-131.753991976184	-0.1064781346356	-0.0755753275881059	214.708085471544
30	20190629_pk30ecadGFP_120hr_disc12_DiscProper	out_of_horz	108	79.6451711276674	670.673879000318	1045.71707152802	-153.370126959944	290.605040821284	pk30	120hr	-0.341515478098024	0.0306987106185062	-85.370126959944	290.605040821284	0.27064972965432	-0.210532554376286	302.885041439648
31	20190629_pk30ecadGFP_120hr_disc12_DiscProper	out_of_horz	114	116.696451555863	666.888028538031	483.790325097438	-157.155977422231	-271.321705609294	pk30	120hr	0.190174700359319	-0.0103487990597571	-89.155977422231	-271.321705609294	-0.159246410392442	-0.104470546451418	285.594566203298
32	20190629_pk30ecadGFP_120hr_disc12_DiscProper	out_of_horz	116	110.669334238622	664.333310966328	477.203833625751	-159.710694993934	-277.908197080981	pk30	120hr	0.100523192545268	-0.188144977929606	-91.710694993934	-277.908197080981	-0.19276089205159	0.0913601852838537	292.649649890568
33	20190629_pk30ecadGFP_120hr_disc12_DiscProper	out_of_horz	118	90.5609207485237	657.5983252617	473.718822338887	-166.445680698562	-281.393208367845	pk30	120hr	-0.255004511487194	-0.120232567870235	-98.445680698562	-281.393208367845	0.124435709705608	0.2529800889508	298.116906202504
34	20190629_pk30ecadGFP_120hr_disc12_DiscProper	out_of_horz	124	183.934517724711	350.844599815213	928.556584567026	-473.199406145049	173.444553860295	pk30	120hr	-0.23737116216986	0.207852731354902	-405.199406145049	173.444553860295	-0.314243450542081	-0.0282644715671415	440.760220532771
35	20190629_pk30ecadGFP_120hr_disc12_DiscProper	out_of_horz	126	109.912169824593	334.547093427281	914.965477712347	-489.496912532981	159.853447005615	pk30	120hr	-0.0646994485715386	0.341066875710611	-421.496912532981	159.853447005615	-0.27459806961025	0.212387693896758	450.791272979427
36	20190629_pk30ecadGFP_120hr_disc12_DiscProper	out_of_horz	128	113.499944536007	343.848276115984	919.135500138643	-480.195729844278	164.023469431912	pk30	120hr	0.000198495862723932	0.114006625605287	-412.195729844278	164.023469431912	-0.0781851320742576	0.0829737018882639	443.631624465996
37	20190629_pk30ecadGFP_120hr_disc12_DiscProper	out_of_horz	130	80.0636726731267	748.133995152633	901.299002998167	-75.9100108076294	146.186972291435	pk30	120hr	-0.0116754523920165	-0.138181722359421	-7.9100108076294	146.186972291435	0.0265173443817264	0.136115153563868	146.400816728301
38	20190629_pk30ecadGFP_120hr_disc12_DiscProper	out_of_horz	132	54.515028435658	881.352053492281	877.842897851351	57.308047532019	122.73086714462	pk30	120hr	-0.136609644665676	-0.0769363053158026	125.308047532019	122.73086714462	-0.0797581992505419	0.134981553345779	175.399465581732
39	20190629_pk30ecadGFP_120hr_disc12_DiscProper	out_of_horz	134	51.1052456740759	879.998429092744	871.179248010071	55.9544231324818	116.067217303339	pk30	120hr	0.00103201692520472	0.22949409179498	123.954423132482	116.067217303339	0.229066760215042	0.0140364736426581	169.812537660347
40	20190629_pk30ecadGFP_120hr_disc12_DiscProper	out_of_horz	136	62.3276028330917	797.555915187891	681.208511169299	-26.4880907723714	-73.903519537433	pk30	120hr	-0.000276199766082706	0.250473780605119	41.5119092276286	-73.903519537433	-0.213753541371209	-0.13056268459326	84.7641953170241
41	20190629_pk30ecadGFP_120hr_disc12_DiscProper	out_of_horz	142	62.3996178490414	910.682181685846	494.594756551757	86.6381757255836	-260.517274154974	pk30	120hr	-0.134428617280487	0.284317772356312	154.638175725584	-260.517274154974	-0.185210404049188	-0.254174654624602	302.955797972038
42	20190629_pk30ecadGFP_120hr_disc12_DiscProper	out_of_horz	144	47.8077427703284	904.345442216226	488.013875320261	80.3014362559643	-267.09815538647	pk30	120hr	0.358484863809207	0.380077911345532	148.301436255964	-267.09815538647	-0.512147057290379	0.103324769449988	305.507349512965
43	20190629_pk30ecadGFP_120hr_disc12_DiscProper	out_of_horz	146	146.023989107769	568.490062876738	938.999047492813	-255.553943083524	183.887016786082	pk30	120hr	-0.0705299816196249	0.0836816372875267	-187.553943083524	183.887016786082	-0.0850577591841916	-0.0688641585220488	262.661220031931
44	20190629_pk30ecadGFP_120hr_disc12_DiscProper	out_of_horz	148	146.03686382195	566.385617412437	929.390596515852	-257.658388547825	174.27856580912	pk30	120hr	-0.0610584921713171	0.112359931949073	-189.658388547825	174.27856580912	-0.117110739120705	-0.051361158051948	257.571976051436
45	20190629_pk30ecadGFP_120hr_disc12_DiscProper	out_of_horz	154	61.9044650695718	547.344342105119	979.970039429438	-276.699663855143	224.858008722706	pk30	120hr	-0.00766199562325975	0.149991381405816	-208.699663855143	224.858008722706	-0.149004964836949	-0.0188053483587931	306.784409284419
46	20190629_pk30ecadGFP_120hr_disc12_DiscProper	out_of_horz	156	99.7690173163618	540.116097775611	974.151610802162	-283.927908184651	219.03958009543	pk30	120hr	-0.233979355628047	0.440215915077831	-215.927908184651	219.03958009543	-0.436823346289185	-0.240253522106643	307.576330658556
47	20190629_pk30ecadGFP_120hr_disc12_DiscProper	out_of_horz	158	55.0955043347271	755.990083242158	679.754986260994	-68.0539227181044	-75.357044445738	pk30	120hr	-0.0337044583764712	-0.0642534873393838	-0.0539227181044026	-75.357044445738	0.033612469062774	0.0643016568466762	75.3570637382884
48	20190629_pk30ecadGFP_120hr_disc12_DiscProper	out_of_horz	160	57.1236413970716	761.399912519458	682.748066998557	-62.6440934408039	-72.3639637081745	pk30	120hr	0.240792710477472	-0.142653055517603	5.3559065591961	-72.3639637081745	-0.217167519223863	0.176548271760868	72.5618975677238
49	20190629_pk30ecadGFP_120hr_disc12_DiscProper	out_of_horz	162	39.5165244332773	761.40304319368	687.106773353402	-62.6409627665822	-68.0052573533294	pk30	120hr	0.425048963662685	-0.129978853861279	5.35903723341779	-68.0052573533294	-0.399443382260431	0.194951553802891	68.2160854033836
50	20190629_pk30ecadGFP_120hr_disc12_DiscProper	horz_stripe	170	120.263093486887	825.830050730636	751.532355204349	1.78604477037413	-3.579675502383	pk30	120hr	0.156062980432276	-0.188171651679639	69.7860447703741	-3.579675502383	0.17449774803214	-0.171215537522038	69.8777941938283
51	20190629_pk30ecadGFP_120hr_disc12_DiscProper	horz_stripe	190	115.890910324625	212.561970845333	775.591064251497	-611.482035114929	20.4790335447652	pk30	120hr	-0.186285035800939	-0.158950703960363	-543.482035114929	20.4790335447652	-0.173794875372301	-0.172518932720958	543.867735122789
52	20190629_pk30ecadGFP_120hr_disc12_DiscProper	out_of_horz	192	84.0480790685316	524.11731510594	515.67709155457	-299.926690854322	-239.434939152162	pk30	120hr	0.10266354022031	0.158629678928871	-231.926690854322	-239.434939152162	0.155279407240407	-0.107663750699628	333.345286478504
53	20190629_pk30ecadGFP_120hr_disc12_DiscProper	out_of_horz	194	138.594720820801	523.722362342648	524.592633887628	-300.321643617614	-230.519396819104	pk30	120hr	-0.128810560488256	-0.17230513462822	-232.321643617614	-230.519396819104	-0.173303039773296	0.127464804231926	327.280519437123
54	20190629_pk30ecadGFP_120hr_disc12_DiscProper	out_of_horz	196	76.6654022678031	515.764031256334	511.874304311402	-308.279974703928	-243.237726395329	pk30	120hr	0.0352758767567013	0.160039544501269	-240.279974703928	-243.237726395329	0.159596008018532	-0.0372311362931112	341.905042059472
55	20190629_pk30ecadGFP_120hr_disc12_DiscProper	out_of_horz	198	104.109488729622	585.943390380957	1054.34610560502	-238.100615579305	299.234074898292	pk30	120hr	-0.103443480911815	0.280950724043615	-170.100615579305	299.234074898292	-0.188489561360299	-0.232605993779151	344.202340202235
56	20190629_pk30ecadGFP_120hr_disc12_DiscProper	out_of_horz	200	66.4958338435375	580.589029821941	1049.52745764993	-243.45497613832	294.415426943194	pk30	120hr	-0.20032868760146	0.0457831379479227	-175.45497613832	294.415426943194	0.0550595498549556	-0.197980112047275	342.731516312465
57	20190629_pk30ecadGFP_120hr_disc12_DiscProper	out_of_horz	206	60.9831748906299	944.383864851148	571.712657975797	120.339858890886	-183.399372730935	pk30	120hr	0.231981028467463	-0.087009128252635	188.339858890886	-183.399372730935	0.0931434533543561	0.229586765875845	262.882544808778
58	20190629_pk30ecadGFP_120hr_disc12_DiscProper	out_of_horz	208	76.3946334401839	945.014853037737	577.706999290509	120.970847077475	-177.405031416222	pk30	120hr	0.0308885354487025	-0.287203558894107	188.970847077475	-177.405031416222	0.288579951258768	0.0127121042748038	259.195922454365
59	20190629_pk30ecadGFP_120hr_disc12_DiscProper	out_of_horz	210	90.6290064185592	695.761993221993	1008.12744055941	-128.282012738269	253.015409852681	pk30	120hr	0.106872829635508	0.139287518048924	-60.282012738269	253.015409852681	-0.158197769767223	-0.0761333044022538	260.097517640398
60	20190629_pk30ecadGFP_120hr_disc12_DiscProper	out_of_horz	212	106.672702942447	700.919498264793	1014.49060829431	-123.124507695469	259.378577587575	pk30	120hr	-0.0524532574534198	0.14147825711316	-55.124507695469	259.378577587575	-0.00961694575101836	-0.150582056725475	265.171563068179
61	20190629_pk30ecadGFP_120hr_disc12_DiscProper	out_of_horz	214	58.9760261229394	321.24909023649	849.33193614315	-502.794915723772	94.2199054364182	pk30	120hr	0.0916475569070574	-0.199955452850898	-434.794915723772	94.2199054364182	0.166199917706806	-0.144079995717973	444.886512854334
62	20190629_pk30ecadGFP_120hr_disc12_DiscProper	out_of_horz	216	82.7036557303573	315.283461221673	844.832661163059	-508.760544738589	89.7206304563279	pk30	120hr	-0.251236709329873	0.147757804039435	-440.760544738589	89.7206304563279	-0.289005908989548	0.0377867349553284	449.79956572649
63	20190629_pk30ecadGFP_120hr_disc12_DiscProper	out_of_horz	218	85.5037179061977	324.350499630319	855.136028635587	-499.693506329943	100.023997928855	pk30	120hr	0.119471337471537	0.119630139291357	-431.693506329943	100.023997928855	0.0546847277359956	0.159982346702839	443.129872124541
64	20190629_pk30ecadGFP_120hr_disc12_DiscProper	out_of_horz	225	94.8343463062523	589.445159793225	1044.6049775683	-234.598846167037	289.492946861573	pk30	120hr	0.0655171391731593	0.180476114111293	-166.598846167037	289.492946861573	-0.188960926284911	-0.0340278066835938	334.007996650957
65	20190629_pk30ecadGFP_120hr_disc12_DiscProper	out_of_horz	227	64.2019767202121	593.801219455009	1048.61190178364	-230.242786505253	293.499871076905	pk30	120hr	0.0671597211684946	-0.0464934484133343	-162.242786505253	293.499871076905	0.00364926607653784	0.0816011749296292	335.35786273047
66	20190629_pk30ecadGFP_120hr_disc12_DiscProper	out_of_horz	229	53.7242112989222	989.839462279976	824.063603036769	165.795456319714	68.9515723300376	pk30	120hr	-0.0984519655743698	0.170787933537909	233.795456319714	68.9515723300376	0.00998158669354404	0.196879850910867	243.751173786974
67	20190629_pk30ecadGFP_120hr_disc12_DiscProper	out_of_horz	231	51.6519585764927	987.981704813338	831.019063240062	163.937698853076	75.9070325333307	pk30	120hr	0.0822011519855928	-0.38424103141055	231.937698853076	75.9070325333307	-0.160875881321693	-0.358492887539168	244.042975185266
68	20190629_pk30ecadGFP_120hr_disc12_DiscProper	out_of_horz	233	132.314686433676	1080.33194142258	872.637170554532	256.287935462321	117.5251398478	pk30	120hr	-0.128438789634355	-0.0913237119456336	324.287935462321	117.5251398478	-0.157125716260391	0.0121676758637886	344.927272889024
69	20190629_pk30ecadGFP_120hr_disc12_DiscProper	out_of_horz	235	89.6027909102502	1084.1896595046	878.987093964366	260.145653544342	123.875063257634	pk30	120hr	0.265423069087228	-0.1556358068459	328.145653544342	123.875063257634	0.0963613528617365	-0.29220951327928	350.748629700996
70	20190629_pk30ecadGFP_120hr_disc12_DiscProper	out_of_horz	237	97.213693067491	670.738974495736	982.757305307226	-153.305031464526	227.645274600494	pk30	120hr	-0.0477163569754347	-0.0132975880664298	-85.305031464526	227.645274600494	0.0447044852707921	-0.0213350783468236	243.103515896208
71	20190629_pk30ecadGFP_120hr_disc12_DiscProper	out_of_horz	239	93.9125109245271	675.172288417107	987.994553419135	-148.871717543155	232.882522712403	pk30	120hr	-0.0330147495394547	-0.0421266603837392	-80.871717543155	232.882522712403	0.0520185365231468	0.012597660903115	246.524854899608
72	20190629_pk30ecadGFP_120hr_disc12_DiscProper	horz_stripe	241	60.9154165255735	917.998308072523	707.791685626536	93.9543021122607	-47.3203450801951	pk30	120hr	0.324651949004827	0.062845734212016	161.954302112261	-47.3203450801951	0.239743909145449	0.227752787752288	168.725845771115
73	20190629_pk30ecadGFP_120hr_disc12_DiscProper	horz_stripe	243	61.043177623202	921.857155392832	712.708341730783	97.8131494325704	-42.4036889759484	pk30	120hr	0.156117817352623	-0.063718168773724	165.81314943257	-42.4036889759484	0.1675404927136	0.0190515413578015	171.149272167652
74	20190629_pk30ecadGFP_120hr_disc12_DiscProper	out_of_horz	255	42.5418503869617	861.401494816969	807.233580488614	37.3574888567068	52.1215497818821	pk30	120hr	0.0968273055136106	0.0385760032693193	105.357488856707	52.1215497818821	0.0894145656462519	-0.0535599717284533	117.545124994005
75	20190629_pk30ecadGFP_120hr_disc12_DiscProper	horz_stripe	257	50.1557203632553	856.217385922841	803.585504774176	32.1733799625795	48.4734740674439	pk30	120hr	0.141331055426456	0.116617331040928	100.17337996258	48.4734740674439	0.179150035352333	-0.0384621107107123	111.285146094591
76	20190629_pk30ecadGFP_120hr_disc12_DiscProper	out_of_horz	259	146.014370996655	1067.26991084494	822.522400322484	243.225904884677	67.4103696157528	pk30	120hr	-0.0967712980911984	-0.138428349723084	311.225904884677	67.4103696157528	-0.145377281297937	-0.085979871038125	318.442650728539
77	20190629_pk30ecadGFP_120hr_disc12_DiscProper	out_of_horz	261	96.7075277973929	1082.9142320931	813.725962664996	258.870226132839	58.6139319582645	pk30	120hr	-0.202747023800467	-0.22947702261492	326.870226132839	58.6139319582645	-0.269849618139729	-0.144731624595311	332.083931787946
78	20190629_pk30ecadGFP_120hr_disc12_DiscProper	out_of_horz	263	169.187588781408	631.550976282494	1039.22225949254	-192.493029677768	284.110228785812	pk30	120hr	-0.199860973558748	0.300928462959785	-124.493029677768	284.110228785812	-0.0857702792147195	-0.350921369789043	310.188872365009
79	20190629_pk30ecadGFP_120hr_disc12_DiscProper	out_of_horz	265	77.9196795263388	633.243191339775	1046.18283736446	-190.800814620487	291.070806657729	pk30	120hr	0.171425599699513	0.0981186942791576	-122.800814620487	291.070806657729	-0.18990260546437	0.0543232439866052	315.914948300704
80	20190629_pk30ecadGFP_120hr_disc12_DiscProper	out_of_horz	267	48.5407578710591	688.974006824094	598.908700605399	-135.069999136168	-156.203330101332	pk30	120hr	0.181215341216053	0.0998944805338249	-67.069999136168	-156.203330101332	-0.0523666136931148	-0.200189022934549	169.993720821892
81	20190629_pk30ecadGFP_120hr_disc12_DiscProper	out_of_horz	269	38.0487890209252	689.931972447177	604.227598954002	-134.112033513085	-150.88443175273	pk30	120hr	0.000718987670268956	-0.436223492205831	-66.112033513085	-150.88443175273	-0.321190773882839	0.295174421093806	164.732852584357
82	20190629_pk30ecadGFP_120hr_disc12_DiscProper	out_of_horz	275	58.3172263872537	965.86084028746	605.830401236732	141.816834327198	-149.281629469999	pk30	120hr	-0.165061356128675	-0.0248851911557976	209.816834327198	-149.281629469999	-0.0306029268519634	-0.16409748594659	257.503609419955
83	20190629_pk30ecadGFP_120hr_disc12_DiscProper	out_of_horz	277	85.5288886452481	960.466160930874	592.898371642837	136.422154970612	-162.213659063895	pk30	120hr	-0.214897960904862	0.0841914080823206	204.422154970612	-162.213659063895	-0.130821464339713	-0.190144869149721	260.963002415527
84	20190629_pk30ecadGFP_120hr_disc12_DiscProper	out_of_horz	279	62.3544817219695	965.517694047314	597.88527993201	141.473688087052	-157.226750774722	pk30	120hr	-0.198781065865586	-0.0967112982548265	209.473688087052	-157.226750774722	0.0373458548786875	-0.217881331187811	261.915018966015
85	20190629_pk30ecadGFP_120hr_disc12_DiscProper	out_of_horz	285	43.6338257996203	922.104374065486	640.818587471338	98.0603681052239	-114.293443235394	pk30	120hr	0.0613997827986259	-0.239161096822494	166.060368105224	-114.293443235394	0.245317517996689	-0.0280584911390622	201.591262265617
86	20190629_pk30ecadGFP_120hr_disc12_DiscProper	out_of_horz	287	69.7214831361913	274.610683887225	899.947081970162	-549.433322073037	144.83505126343	pk30	120hr	-0.250994181236031	-1.00360691291159	-481.433322073037	144.83505126343	0.344404582063523	-0.975505201683685	502.747685898962
87	20190629_pk30ecadGFP_120hr_disc12_DiscProper	out_of_horz	289	272.465541674208	271.603604416933	891.385185746297	-552.440401543329	136.273155039565	pk30	120hr	-0.0163453499267482	-0.110520755018086	-484.440401543329	136.273155039565	0.0436713580493323	-0.102833944979869	503.242362517206
88	20190629_pk30ecadGFP_120hr_disc12_DiscProper	out_of_horz	291	44.6376542977478	755.514227162756	632.197525237599	-68.5297787975061	-122.914505469132	pk30	120hr	-0.16364011831402	-0.156229160823859	-0.529778797506097	-122.914505469132	0.162287324167591	0.157633953918808	122.915647174376
89	20190629_pk30ecadGFP_120hr_disc12_DiscProper	out_of_horz	293	50.1258695395573	757.771811626518	638.082119894657	-66.2721943337442	-117.029910812075	pk30	120hr	0.0267054218726536	0.0825836767513547	1.7278056662558	-117.029910812075	-0.0291317480881404	-0.0817593081948336	117.042664601856
90	20190629_pk30ecadGFP_120hr_disc12_DiscProper	out_of_horz	301	58.0890517135948	887.572127994416	964.504185755397	63.5281220341541	209.392155048665	pk30	120hr	-0.0459532532697038	-0.347950830400965	131.528122034154	209.392155048665	-0.293499560790349	0.192456461774249	247.274587213801
91	20190629_pk30ecadGFP_120hr_disc12_DiscProper	out_of_horz	303	76.5837923644674	888.009812358132	957.8605532184	63.96580639787	202.748522511668	pk30	120hr	-0.207714600624347	-0.3563609450574	131.96580639787	202.748522511668	-0.24176102799163	0.334200664001683	241.913078271731
92	20190629_pk30ecadGFP_120hr_disc12_DiscProper	horz_stripe	305	48.9944987268068	462.323278069642	705.654972993966	-361.72072789062	-49.457057712766	pk30	120hr	0.0127894841256552	0.249125703348139	-293.72072789062	-49.457057712766	0.0936673788834565	0.231200365713397	297.855445728628
93	20190629_pk30ecadGFP_120hr_disc12_DiscProper	out_of_horz	307	54.6024897619251	459.962354817817	698.697379431766	-364.081651142445	-56.4146512749661	pk30	120hr	-0.148877839747455	0.0508748596504708	-296.081651142445	-56.4146512749661	-0.119738707093976	0.102056379201827	301.408289570331
94	20190629_pk30ecadGFP_120hr_disc12_DiscProper	out_of_horz	309	69.1549553225853	453.848774289221	695.51724416065	-370.195231671041	-59.5947865460821	pk30	120hr	-0.0269109977469504	0.0905832936589374	-302.195231671041	-59.5947865460821	0.00949355410250343	0.0940181222974619	308.015416218389
95	20190629_pk30ecadGFP_120hr_disc12_DiscProper	out_of_horz	311	61.2820756129661	928.737540304975	524.109952568596	104.693534344713	-231.002078138136	pk30	120hr	-0.0913014826971597	0.155379055212448	172.693534344713	-231.002078138136	-0.123192875660722	-0.131537549497679	288.418128606033
96	20190629_pk30ecadGFP_120hr_disc12_DiscProper	out_of_horz	313	57.3984050962942	923.664381535175	517.814598595073	99.6203755749126	-237.297432111659	pk30	120hr	0.163179891647094	0.212608664006619	167.620375574913	-237.297432111659	-0.254923814914008	0.0827282880176148	290.528245777691
97	20190629_pk30ecadGFP_120hr_disc12_DiscProper	out_of_horz	315	59.2747755800237	744.725218741053	602.355705877499	-79.3187872192094	-152.756324829233	pk30	120hr	0.213595059126278	0.179056347442472	-11.3187872192094	-152.756324829233	-0.184872246695179	-0.208581584145087	153.175094971238
98	20190629_pk30ecadGFP_120hr_disc12_DiscProper	out_of_horz	317	79.4566621913639	747.051722594989	609.391009545892	-76.9922833652728	-145.72102116084	pk30	120hr	-0.0911223358347496	-0.0689305326849581	-8.9922833652728	-145.72102116084	0.0819560014568536	0.0796110058309602	145.998209469429
99	20190629_pk30ecadGFP_120hr_disc12_DiscProper	out_of_horz	319	55.4002157392556	924.512252461472	592.665338987782	100.46824650121	-162.446691718949	pk30	120hr	0.140164686929614	-0.051241814638325	168.46824650121	-162.446691718949	0.0563072682766439	0.138207650181628	234.03093327512
100	20190629_pk30ecadGFP_120hr_disc12_DiscProper	out_of_horz	321	48.8840744643191	927.513802838317	581.77951621983	103.469796878055	-173.332514486901	pk30	120hr	-0.0111546884947781	0.0373419780868336	171.469796878055	-173.332514486901	-0.0372192806115222	-0.0115574890704626	243.815610287268
101	20190629_pk30ecadGFP_120hr_disc12_DiscProper	out_of_horz	323	53.8692362747338	931.953084882617	586.913721496214	107.909078922355	-168.198309210518	pk30	120hr	0.10849874104179	0.128394177415793	175.909078922355	-168.198309210518	-0.123405257156632	0.114141071083274	243.381748018598
102	20190629_pk30ecadGFP_120hr_disc12_DiscProper	out_of_horz	335	67.120821809792	851.28792431328	890.184039682977	27.2439183530176	135.072008976246	pk30	120hr	-0.113533822776389	0.0646882684217188	95.2439183530176	135.072008976246	0.0990579532380294	0.0852175034010808	165.275078557281
103	20190629_pk30ecadGFP_120hr_disc12_DiscProper	out_of_horz	337	60.8312390447331	847.90189292602	883.846507837777	23.8578869657576	128.734477131045	pk30	120hr	-0.225815440717051	-0.0201120150173407	91.8578869657576	128.734477131045	0.054428447518865	0.220078737080573	158.146884256432
104	20190629_pk30ecadGFP_120hr_disc12_DiscProper	out_of_horz	339	63.9648473331348	831.117162470857	507.806256407172	7.07315651059514	-247.305774299559	pk30	120hr	-0.144652558789874	0.215468493296704	75.0731565105951	-247.305774299559	0.000462990132990587	-0.259520365305204	258.449462816947
105	20190629_pk30ecadGFP_120hr_disc12_DiscProper	out_of_horz	341	64.3826138060783	835.254775035915	515.568291580969	11.2107690756529	-239.543739125763	pk30	120hr	-0.216863259527429	0.181385859019224	79.2107690756529	-239.543739125763	0.0659770922187678	-0.274913670972105	252.300513063109
106	20190629_pk30ecadGFP_120hr_disc12_DiscProper	horz_stripe	343	65.1284078561037	1057.85940815903	750.772015055391	233.815402198773	-4.3400156513411	pk30	120hr	-0.0779280279507464	-0.350901150193233	301.815402198773	-4.3400156513411	-0.0678061854411022	-0.352996764805505	301.84660465253
107	20190629_pk30ecadGFP_120hr_disc12_DiscProper	horz_stripe	345	94.0333545559031	1060.03726619372	756.649481766169	235.99326023346	1.53745105943699	pk30	120hr	-0.145980172277647	-0.180824049561137	303.99326023346	1.53745105943699	-0.147801699167729	-0.179338242773348	303.997148050978
108	20190629_pk30ecadGFP_120hr_disc12_DiscProper	out_of_horz	347	61.99833744809	968.157075199005	628.173700187621	144.113069238743	-126.93833051911	pk30	120hr	0.0353802094929582	-0.0579855611777129	212.113069238743	-126.93833051911	0.067822049044205	0.0037754724612094	247.194850061361
109	20190629_pk30ecadGFP_120hr_disc12_DiscProper	out_of_horz	349	73.7059575327618	967.067074732293	621.226469317674	143.023068772031	-133.885561389058	pk30	120hr	-0.0839938105327942	-0.121406359232751	211.023068772031	-133.885561389058	0.0740598108274184	-0.127709078338925	249.91214276707
110	20190629_pk30ecadGFP_120hr_disc12_DiscProper	out_of_horz	351	66.8233176935113	329.265906423321	813.627945521124	-494.778099536941	58.5159148143928	pk30	120hr	-0.0937913628693151	0.0573820038969175	-426.778099536941	58.5159148143928	-0.105775029015961	0.030019283082412	430.771004747219
111	20190629_pk30ecadGFP_120hr_disc12_DiscProper	out_of_horz	353	91.7740349522093	323.209874745181	806.856601630054	-500.834131215081	51.7445709233226	pk30	120hr	-0.0322454143183709	0.22460354565579	-432.834131215081	51.7445709233226	-0.0842819596878311	0.210672899863496	435.916145336179
112	20190629_pk30ecadGFP_120hr_disc12_DiscProper	horz_stripe	360	94.9458351121367	835.786382062527	749.695754912549	11.7423761022645	-5.41627579418287	pk30	120hr	0.089802122997896	0.0300138555879972	79.7423761022645	-5.41627579418287	0.0849188485673007	0.0418812843665311	79.9261070609201
113	20190629_pk30ecadGFP_120hr_disc12_DiscProper	horz_stripe	362	105.054014223953	840.992368259268	756.759092166552	16.9483622990057	1.64706145982018	pk30	120hr	0.0725376263754395	0.083558384932731	84.9483622990057	1.64706145982018	0.075722113211121	0.0806837809202784	84.9643282132893
114	20190629_pk30ecadGFP_120hr_disc12_DiscProper	out_of_horz	367	56.1788055211742	931.320523869163	684.457268660247	107.276517908901	-70.6547620464842	pk30	120hr	-0.238934063560163	-0.200338911082715	175.276517908901	-70.6547620464842	-0.0331991859361969	-0.310037062423759	188.981356567558
115	20190629_pk30ecadGFP_120hr_disc12_DiscProper	out_of_horz	369	60.6876341692683	930.117285165222	677.158568664951	106.07327920496	-77.9534620417805	pk30	120hr	-0.272733995085548	-0.183519710374909	174.07327920496	-77.9534620417805	-0.0447061982573886	-0.325675716025597	190.730828073144
116	20190629_pk30ecadGFP_120hr_disc12_DiscProper	out_of_horz	373	75.4354876342233	874.541058966598	544.168018213812	50.4970530063357	-210.94401249292	pk30	120hr	-0.210851234892229	0.364951222981726	118.497053006336	-210.94401249292	-0.20197109245835	-0.369939611588994	241.948192755804
117	20190629_pk30ecadGFP_120hr_disc12_DiscProper	horz_stripe	380	86.7815766262371	436.515167084174	783.118718826922	-387.528838876088	28.0066881201903	pk30	120hr	-0.0840741429384365	0.0927266653403402	-319.528838876088	28.0066881201903	-0.098923238858	0.0766869531916296	320.753882989688
118	20190629_pk30ecadGFP_120hr_disc12_DiscProper	horz_stripe	382	79.007193323517	438.499532262786	791.877465049611	-385.544473697476	36.7654343428794	pk30	120hr	-0.238690730505302	-0.181498452501795	-317.544473697476	36.7654343428794	-0.190904030588449	-0.231237116819047	319.665747208279
119	20190629_pk30ecadGFP_120hr_disc12_DiscProper	out_of_horz	384	70.3737676167704	934.249592976963	552.992161640909	110.205587016701	-202.119869065823	pk30	120hr	-0.137137432602817	0.0772129697864371	178.205587016701	-202.119869065823	-0.0594267537166858	-0.145729129095146	269.461820514804
120	20190629_pk30ecadGFP_120hr_disc12_DiscProper	out_of_horz	397	56.6632657191835	1015.54138126991	637.357058231198	191.497375309648	-117.754972475534	pk30	120hr	0.343941083308288	-0.372571525755462	259.497375309648	-117.754972475534	0.506875149957575	0.0135126957531716	284.965123015625
121	20190629_pk30ecadGFP_120hr_disc12_DiscProper	out_of_horz	399	92.8992753407908	1014.49301220435	631.981355189616	190.44900624409	-123.130675517116	pk30	120hr	0.0368872126522867	-0.374502854299929	258.44900624409	-123.130675517116	0.314070231382297	-0.207299165689395	286.28142112589
122	20190629_pk30ecadGFP_120hr_disc12_DiscProper	out_of_horz	401	47.3287401614334	1022.79141056111	608.520163717995	198.747404600851	-146.591866988737	pk30	120hr	-0.253009978765599	0.384086921192508	266.747404600851	-146.591866988737	-0.459867237867959	-0.00767697347938087	304.373706697102
123	20190629_pk30ecadGFP_120hr_disc12_DiscProper	out_of_horz	403	90.6553283990876	971.806097229794	554.101570280371	147.762091269532	-201.010460426361	pk30	120hr	-0.316108504735327	0.16989135375711	215.762091269532	-201.010460426361	-0.19181547737017	-0.303305920629126	294.887241551444
124	20190629_pk30ecadGFP_120hr_disc12_DiscProper	horz_stripe	407	91.561829360287	505.459547633151	787.487946898335	-318.58445832711	32.3759161916032	pk30	120hr	0.114682075501835	0.26336677531173	-250.58445832711	32.3759161916032	0.0439787175479622	0.283866005682865	252.667312298874
125	20190629_pk30ecadGFP_120hr_disc12_DiscProper	horz_stripe	409	96.5135192606649	503.848430812392	794.475113263328	-320.19557514787	39.3630825565961	pk30	120hr	0.251420996734063	-0.104819596803062	-252.19557514787	39.3630825565961	0.271405008454858	-0.0232160905047451	255.249016437914
126	20190629_pk30ecadGFP_120hr_disc12_DiscProper	horz_stripe	411	77.0897594943592	496.176482647903	783.389004035747	-327.867523312359	28.2769733290157	pk30	120hr	0.197644364448245	0.0812766863563356	-259.867523312359	28.2769733290157	0.175537858422724	0.121883775801296	261.401447764065
127	20190629_pk30ecadGFP_120hr_disc12_DiscProper	out_of_horz	421	111.798276079637	1052.1757227793	604.12113200409	228.131716819033	-150.990898702642	pk30	120hr	-0.304046168214233	-0.273509820033643	296.131716819033	-150.990898702642	0.0427875599492788	-0.406719705416618	332.403738241945
128	20190629_pk30ecadGFP_120hr_disc12_DiscProper	out_of_horz	423	123.331741792665	440.473115301319	988.818833434245	-383.570890658943	233.706802727514	pk30	120hr	0.333126620083925	0.347528787735838	-315.570890658943	233.706802727514	-0.235284808915531	0.419988883194857	392.687988958659
129	20190629_pk30ecadGFP_120hr_disc12_DiscProper	out_of_horz	425	108.340996079231	453.680907085006	996.115267744456	-370.363098875256	241.003237037724	pk30	120hr	-0.100305424790128	0.556408852470813	-302.363098875256	241.003237037724	-0.56476553338557	0.0263036432824012	386.660062359832
130	20190629_pk30ecadGFP_120hr_disc12_DiscProper	out_of_horz	427	73.7118493488328	852.154221654015	522.046317866617	28.1102156937527	-233.065712840114	pk30	120hr	-0.0920620250316648	-0.0944888815422628	96.1102156937527	-233.065712840114	0.131905366966603	0.00213057584807602	252.104740261603
131	20190629_pk30ecadGFP_120hr_disc12_DiscProper	out_of_horz	429	53.4604258213831	852.94155256713	515.48703816955	28.8975466068679	-239.624992537182	pk30	120hr	0.0590599396926583	-0.0276840695037656	96.8975466068679	-239.624992537182	-0.023217005131506	0.0609545310334956	258.474895467383
132	20190629_pk30ecadGFP_120hr_disc12_DiscProper	out_of_horz	431	67.8344884443611	848.426174063118	509.765131914836	24.3821681028563	-245.346898791896	pk30	120hr	-0.379814480313179	0.0763247440233449	92.3821681028563	-245.346898791896	0.235147030861553	-0.307880463626381	262.163242523023
133	20190629_pk30ecadGFP_120hr_disc12_DiscProper	out_of_horz	441	61.6411835903641	900.136919757828	915.675880762313	76.0929137975655	160.563850055581	pk30	120hr	0.0975415375414657	-0.3985879646816	144.092913797566	160.563850055581	-0.406780900853016	-0.0540001466311194	215.739467301057
134	20190629_pk30ecadGFP_120hr_disc12_DiscProper	out_of_horz	443	61.5693154466665	898.669835315864	921.525791313968	74.6258293556021	166.413760607237	pk30	120hr	0.121616591061875	-0.288056095501033	142.625829355602	166.413760607237	-0.303275050928602	-0.0760996245790044	219.170406120024
135	20190629_pk30ecadGFP_120hr_disc12_DiscProper	out_of_horz	445	73.385611051756	970.601251607805	821.993512426877	146.557245647543	66.8814817201455	pk30	120hr	-0.0396366868204611	0.0256804174575267	214.557245647543	66.8814817201455	-0.0180237800449985	0.0436542567888364	224.739725587049
136	20190629_pk30ecadGFP_120hr_disc12_DiscProper	out_of_horz	447	69.2647008803382	311.198165288378	936.828779551728	-512.845840671884	181.716748844996	pk30	120hr	0.0527439887416816	-0.306206890611938	-444.845840671884	181.716748844996	0.252050935040587	-0.181700067010939	480.529706442662
137	20190629_pk30ecadGFP_120hr_disc12_DiscProper	out_of_horz	449	61.2135653757815	311.784397834392	932.287717027776	-512.25960812587	177.175686321044	pk30	120hr	0.0871538010916888	-0.129190090380354	-444.25960812587	177.175686321044	0.152139084984067	-0.0337574187020335	478.286340214191
138	20190629_pk30ecadGFP_120hr_disc12_DiscProper	out_of_horz	451	32.9482168585098	301.903940546765	929.917737114909	-522.140065413497	174.805706408177	pk30	120hr	0.168162052656466	0.177325919524203	-454.140065413497	174.805706408177	0.00586679133674357	0.244312378827089	486.621242864137
139	20190629_pk30ecadGFP_120hr_disc12_DiscProper	out_of_horz	459	92.5270089209389	908.586455850979	479.489184331085	84.5424498907173	-275.622846375647	pk30	120hr	-0.174083007385901	0.228425571944914	152.542449890717	-275.622846375647	-0.101111083453989	-0.268811614670276	315.01928903303
140	20190629_pk30ecadGFP_120hr_disc12_DiscProper	out_of_horz	461	53.4956571030928	671.362813476163	650.551844777428	-152.681192484099	-104.560185929304	pk30	120hr	-0.0719069089500616	0.0450707715896299	-84.681192484099	-104.560185929304	0.0590290947161537	0.0609716654145874	134.550127618296
141	20190629_pk30ecadGFP_120hr_disc12_DiscProper	out_of_horz	463	52.4867486561171	671.80140570613	643.840818223213	-152.242600254132	-111.271212483518	pk30	120hr	-0.0681234823146114	0.0652857166098016	-84.242600254132	-111.271212483518	0.08131921629814	0.0478562294438333	139.5639581881
142	20190629_pk30ecadGFP_120hr_disc12_DiscProper	out_of_horz	471	90.8190398192662	229.731884748268	690.732473175852	-594.312121211994	-64.3795575308799	pk30	120hr	-0.23708744957943	-0.158063863450526	-526.312121211994	-64.3795575308799	-0.268196430861609	-0.096256522636543	530.235019932238
143	20190629_pk30ecadGFP_120hr_disc12_DiscProper	out_of_horz	473	95.06152133797	224.692007139701	699.968217465272	-599.351998820561	-55.1438132414596	pk30	120hr	0.0483792711197694	-0.329528361785137	-531.351998820561	-55.1438132414596	-0.0203199710449267	-0.332440361375705	534.205753235038
144	20190629_pk30ecadGFP_120hr_disc12_DiscProper	out_of_horz	475	106.407405740028	227.474067588223	681.333183249679	-596.569938372039	-73.7788474570527	pk30	120hr	-0.353471398121207	-0.113740794215269	-528.569938372039	-73.7788474570527	-0.371106680787924	-0.0126027391090519	533.694199034159
145	20190629_pk30ecadGFP_120hr_disc12_DiscProper	out_of_horz	477	110.688719885655	683.327222018285	485.814412284541	-140.716783941977	-269.29761842219	pk30	120hr	-0.0077486409255106	0.309358911569762	-72.716783941977	-269.29761842219	0.162410430002282	-0.263411901459091	278.942535219582
146	20190629_pk30ecadGFP_120hr_disc12_DiscProper	out_of_horz	479	132.792467870886	696.149015814905	491.935880922165	-127.894990145357	-263.176149784567	pk30	120hr	-0.0416855763642901	-0.281605101597482	-59.894990145357	-263.176149784567	-0.0842862157527392	0.271909827620544	269.905716241693
147	20190629_pk30ecadGFP_120hr_disc12_DiscProper	out_of_horz	481	91.7736615968759	517.987301267834	683.780943294797	-306.056704692428	-71.331087411935	pk30	120hr	-0.138940083433309	0.125136949080205	-238.056704692428	-71.331087411935	-0.0472329671309172	0.180921667098129	248.513819898184
148	20190629_pk30ecadGFP_120hr_disc12_DiscProper	out_of_horz	483	92.9418468458121	517.174625515176	674.032609784285	-306.869380445086	-81.0794209224462	pk30	120hr	-0.144502451805786	0.111425408786052	-238.869380445086	-81.0794209224462	-0.0468177016157647	0.17636519814419	252.254739125628
149	20190629_pk30ecadGFP_120hr_disc12_DiscProper	out_of_horz	489	51.435981906847	799.078839912383	854.354532539686	-24.9651660478791	99.2425018329543	pk30	120hr	-0.0516659400556142	-0.340341888585352	43.0348339521209	99.2425018329543	-0.213138209111853	0.27032216761536	108.171489327598
150	20190629_pk30ecadGFP_120hr_disc12_DiscProper	horz_stripe	491	74.2128370195389	374.633115300155	752.242116140674	-449.410890660107	-2.86991456605745	pk30	120hr	0.134840803999579	-0.0986861193066526	-381.410890660107	-2.86991456605745	0.13334049884237	-0.10070404130683	381.421687799413
151	20190629_pk30ecadGFP_120hr_disc12_DiscProper	horz_stripe	493	73.989777333539	369.945798726832	747.414905408526	-454.09820723343	-7.69712529820526	pk30	120hr	0.212602251740035	-0.0754294188659944	-386.09820723343	-7.69712529820526	0.20942705273087	-0.0838428545545549	386.174923275353
152	20190629_pk30ecadGFP_120hr_disc12_DiscProper	out_of_horz	507	57.622140503843	600.355797939255	684.593722669668	-223.688208021007	-70.5183080370633	pk30	120hr	-0.0166105195737753	-0.135243397989988	-155.688208021007	-70.5183080370633	-0.112614561605907	-0.0767114500886173	170.914159405248
153	20190629_pk30ecadGFP_120hr_disc12_DiscProper	out_of_horz	509	74.6254692631269	601.679099226368	691.735583828682	-222.364906733894	-63.3764468780491	pk30	120hr	-0.0998202851823737	-0.0252829611526351	-154.364906733894	-63.3764468780491	-0.0887885522937974	0.0521527606182805	166.868506464971
154	20190629_pk30ecadGFP_120hr_disc12_DiscProper	horz_stripe	511	97.8574276604596	894.143096546787	750.652113830653	70.0990905865254	-4.45991687607875	pk30	120hr	0.0518415333522923	-0.138919552677634	138.099090586525	-4.45991687607875	0.0606969865107525	-0.135285115681601	138.171088435196
155	20190629_pk30ecadGFP_120hr_disc12_DiscProper	horz_stripe	513	96.8697158611393	894.289330888552	742.474712806043	70.2453249282897	-12.6373179006886	pk30	120hr	0.070364688988161	0.00727071425983781	138.24532492829	-12.6373179006886	0.0678802217530972	0.0199079942987529	138.821726211179
156	20190629_pk30ecadGFP_120hr_disc12_DiscProper	out_of_horz	519	75.196706301357	957.742266107435	852.529485160526	133.698260147173	97.4174544537946	pk30	120hr	0.0793529883933121	0.02936895074305	201.698260147173	97.4174544537946	0.0723370082037799	-0.0438952079255025	223.991849357636
157	20190629_pk30ecadGFP_120hr_disc12_DiscProper	out_of_horz	521	61.565705223214	946.669832184768	849.117727316873	122.625826224506	94.0056966101413	pk30	120hr	-0.195184920419016	0.0450257610743796	190.625826224506	94.0056966101413	-0.0831005709247124	0.182260164137125	212.544763800319
158	20190629_pk30ecadGFP_120hr_disc12_DiscProper	out_of_horz	523	69.4445576280941	959.105466315149	846.00113189919	135.061460354887	90.8891011924582	pk30	120hr	0.102181340228122	0.0817341752080288	203.061460354887	90.8891011924582	0.129028184795835	-0.0217538322151233	222.47423535554
159	20190629_pk30ecadGFP_120hr_disc12_DiscProper	out_of_horz	525	68.2468872588028	949.83108255076	841.790748106739	125.787076590498	86.6787174000074	pk30	120hr	-0.0445685846841671	-0.131864685790981	193.787076590498	86.6787174000074	-0.128005343636866	-0.0546743641930265	212.289027280267
160	20190629_pk30ecadGFP_120hr_disc12_DiscProper	out_of_horz	527	46.7957768346444	955.478534051197	840.780198753835	131.434528090935	85.6681680471034	pk30	120hr	-0.228563662141568	-0.179647653042946	199.434528090935	85.6681680471034	-0.287650231903995	0.0420947856744901	217.055674911762
161	20190629_pk30ecadGFP_120hr_disc12_DiscProper	out_of_horz	529	55.4909500608814	765.879981538082	549.080967460066	-58.1640244221803	-206.031063246665	pk30	120hr	0.100522240800298	0.0779443587353425	9.8359755778197	-206.031063246665	-0.107490319904545	-0.0680137859628133	206.26571561488
162	20190629_pk30ecadGFP_120hr_disc12_DiscProper	out_of_horz	531	71.0357321004354	762.512835030745	542.317216285334	-61.531170929517	-212.794814421397	pk30	120hr	-0.189359791660317	0.00542327245940129	6.468829070483	-212.794814421397	0.188680707977413	-0.0169154668558008	212.893115891942
163	20190629_pk30ecadGFP_120hr_disc12_DiscProper	horz_stripe	537	61.1788204555849	351.329740921604	786.86323722811	-472.714265038658	31.751206521378	pk30	120hr	0.0127053028173456	0.270851525960541	-404.714265038658	31.751206521378	-0.0296886074496	0.269519128119949	405.957849340722
164	20190629_pk30ecadGFP_120hr_disc12_DiscProper	horz_stripe	539	61.9760267266899	348.558674093989	779.26237819236	-475.485331866273	24.1503474856282	pk30	120hr	-0.230444785311909	-0.0778505995713881	-407.485331866273	24.1503474856282	-0.219635942953166	-0.104525439459253	408.200361305381
165	20190629_pk30ecadGFP_120hr_disc12_DiscProper	out_of_horz	541	60.8519540185342	785.723664093268	1007.23553726143	-38.3203418669942	252.123506554697	pk30	120hr	0.0475705176959942	-0.129463540636936	29.6796581330058	252.123506554697	-0.0763340518033384	0.114877652497784	253.864421816702
166	20190629_pk30ecadGFP_120hr_disc12_DiscProper	out_of_horz	543	68.0605360415942	787.267109005036	1001.45010642912	-36.7768969552263	246.338075722386	pk30	120hr	-0.00538191254441185	-0.110366294742461	31.2231030447737	246.338075722386	-0.0223235483196969	0.108218959467524	248.308940061272
167	20190629_pk30ecadGFP_120hr_disc12_DiscProper	out_of_horz	545	70.315414821004	329.307782209378	820.847487056021	-494.736223750884	65.7354563492895	pk30	120hr	-0.195605374341965	0.197663428848494	-426.736223750884	65.7354563492895	-0.246023035262796	0.129633944997769	431.769562246592
168	20190629_pk30ecadGFP_120hr_disc12_DiscProper	out_of_horz	547	104.327280504474	339.994817415206	828.235614984473	-484.049188545056	73.1235842777412	pk30	120hr	0.129160579917562	-0.105265275169714	-416.049188545056	73.1235842777412	0.157313471699078	-0.0549154366565527	422.426308208454
169	20190629_pk30ecadGFP_120hr_disc12_DiscProper	out_of_horz	549	61.2896679988984	336.330993502148	823.407114573062	-487.713012458114	68.2950838663303	pk30	120hr	0.202982052864012	-0.362818837854354	-419.713012458114	68.2950838663303	0.307539505377283	-0.27974752102417	425.233149351005
170	20190629_pk30ecadGFP_120hr_disc12_DiscProper	out_of_horz	551	80.5091462482145	1065.97886559817	869.446900461345	241.934859637906	114.334869754613	pk30	120hr	-0.131893223857189	-0.264320044955946	309.934859637906	114.334869754613	-0.271950511412384	-0.115342221270004	330.351448703608
171	20190629_pk30ecadGFP_120hr_disc12_DiscProper	out_of_horz	553	85.069806920313	1065.04516099182	878.237345914428	241.001155031556	123.125315207697	pk30	120hr	-0.115564177752178	-0.0104891308187887	309.001155031556	123.125315207697	-0.0911092296400604	0.0718624332963016	332.628256550508
172	20190629_pk30ecadGFP_120hr_disc12_DiscProper	out_of_horz	555	126.186262088412	566.915175121228	436.518168505915	-257.128830839034	-318.593862200817	pk30	120hr	-0.406338563950734	-0.0693963596714157	-189.128830839034	-318.593862200817	0.133651575889783	0.38995402235567	370.502042756276
173	20190629_pk30ecadGFP_120hr_disc12_DiscProper	out_of_horz	557	89.0138987755081	564.31543340036	444.688405840037	-259.728572559902	-310.423624866695	pk30	120hr	-0.19751986631301	-0.513658480839834	-191.728572559902	-310.423624866695	-0.370861930853218	0.40659631180179	364.859798294134
174	20190629_pk30ecadGFP_120hr_disc12_DiscProper	out_of_horz	563	85.7702225744841	552.565592105178	842.685731302134	-271.478413855084	87.5737005954026	pk30	120hr	-0.136591317493235	-0.200241959481463	-203.478413855084	87.5737005954026	0.051526741496666	-0.236852327964598	221.523402693607
175	20190629_pk30ecadGFP_120hr_disc12_DiscProper	out_of_horz	565	65.0986998805817	552.894260640753	849.984574840238	-271.149745319509	94.8725441335066	pk30	120hr	0.01248367209825	-0.210180802109326	-203.149745319509	94.8725441335066	0.169176456116096	-0.125344079797871	224.211102877947
176	20190629_pk30ecadGFP_120hr_disc12_DiscProper	horz_stripe	571	54.0141638453691	770.688797819951	739.065630485417	-53.3552081403113	-16.0464002213146	pk30	120hr	0.167423458714526	0.033457201969975	14.6447918596887	-16.0464002213146	-0.0485779333038209	0.163677070133613	21.7245687799829
177	20190629_pk30ecadGFP_120hr_disc12_DiscProper	horz_stripe	573	46.4620475505363	775.382691049057	743.141011765245	-48.6613149112046	-11.971018941487	pk30	120hr	-0.0599689546594533	-0.0252843133477187	19.3386850887954	-11.971018941487	-0.00411138360295643	-0.0649512782728911	22.7440109800589
178	20190629_pk30ecadGFP_120hr_disc12_DiscProper	out_of_horz	577	87.7952779120582	642.818275188046	862.834698014242	-181.225730772216	107.72266730751	pk30	120hr	-0.381136609699676	-0.171872788940162	-113.225730772216	107.72266730751	0.152685853383764	-0.389220247427988	156.282561921498
179	20190629_pk30ecadGFP_120hr_disc12_DiscProper	out_of_horz	579	95.8886244084748	647.364446004938	867.133369787563	-176.679559955324	112.021339080832	pk30	120hr	-0.0528907697944967	-0.247000497087224	-108.679559955324	112.021339080832	0.248488604946415	-0.0453882396946013	156.07699113433
180	20190629_pk30ecadGFP_120hr_disc12_DiscProper	out_of_horz	585	48.0208186371142	860.066670914138	812.4619945177	36.0226649538762	57.349963810968	pk30	120hr	0.0398919987545872	0.0102368806356239	104.022664953876	57.349963810968	0.0299505779718655	-0.0282688551047828	118.784397852688
181	20190629_pk30ecadGFP_120hr_disc12_DiscProper	out_of_horz	587	43.1356814654679	863.12332589946	817.347402299	39.0793199391983	62.2353715922687	pk30	120hr	-0.251892158968756	-0.11249814095338	107.079319939198	62.2353715922687	-0.222433311461431	0.163183680005721	123.851613779833
182	20190629_pk30ecadGFP_120hr_disc12_DiscProper	horz_stripe	589	53.3762695115451	518.116814147183	709.560249775699	-305.927191813079	-45.5517809310325	pk30	120hr	-0.0466612863803826	0.0976911780387547	-237.927191813079	-45.5517809310325	-0.00727773868732191	0.108017944957636	242.248453761931
183	20190629_pk30ecadGFP_120hr_disc12_DiscProper	horz_stripe	591	63.9143542815395	511.611831266856	705.898348910183	-312.432174693406	-49.2136817965487	pk30	120hr	0.11204337614299	0.0992149295855467	-244.432174693406	-49.2136817965487	0.141708583821503	0.0481248133657526	249.337270582077
184	20190629_pk30ecadGFP_120hr_disc12_DiscProper	out_of_horz	593	126.641743049213	618.163907951176	1029.68546833389	-205.880098009086	274.57343762716	pk30	120hr	0.0477816145031249	0.354958207791176	-137.880098009086	274.57343762716	-0.31323738635011	-0.173668511122198	307.24826130898
185	20190629_pk30ecadGFP_120hr_disc12_DiscProper	out_of_horz	595	88.9834433989474	623.855118405509	1036.26110431564	-200.188887554753	281.149073608911	pk30	120hr	-0.385323742002148	0.00993638838558781	-132.188887554753	281.149073608911	0.238152411255285	-0.303078450203872	310.67459436541
186	20190629_pk30ecadGFP_120hr_disc12_DiscProper	out_of_horz	601	107.608960738386	989.832202461124	837.433219866878	165.788196500862	82.3211891601461	pk30	120hr	-0.189960043020982	-0.126258223756133	233.788196500862	82.3211891601461	-0.227158312421722	0.0206169374132686	247.858223603467
187	20190629_pk30ecadGFP_120hr_disc12_DiscProper	out_of_horz	603	56.8758364609883	981.691173693297	830.523085076322	157.647167733035	75.4110543695906	pk30	120hr	-0.0999669275266704	0.197065781452786	225.647167733035	75.4110543695906	0.0386049016025425	0.21757290821924	237.914840703714
188	20190629_pk30ecadGFP_120hr_disc12_DiscProper	out_of_horz	605	65.3229980756818	435.344109857035	616.919403825413	-388.699896103227	-138.192626881318	pk30	120hr	0.0320920706373424	-0.227461120128798	-320.699896103227	-138.192626881318	-0.143290568489725	-0.179544632751668	349.207138364868
189	20190629_pk30ecadGFP_120hr_disc12_DiscProper	out_of_horz	607	98.2331963093072	429.777594599287	612.159944321001	-394.266411360975	-142.952086385731	pk30	120hr	0.250861842603989	0.00302278916118726	-326.266411360975	-142.952086385731	0.172279666389777	-0.18237466347497	356.209306706608
190	20190629_pk30ecadGFP_120hr_disc12_DiscProper	out_of_horz	617	59.847904908791	847.936425902735	694.322403366351	23.8924199424729	-60.7896273403805	pk30	120hr	-0.0326821126734288	0.00977459463794837	91.8924199424729	-60.7896273403805	-0.0217804538955887	-0.0262540476353084	110.179833159549
191	20190629_pk30ecadGFP_120hr_disc12_DiscProper	out_of_horz	619	48.4464635428005	850.291774262873	700.242206900268	26.2477683026115	-54.869823806464	pk30	120hr	0.116363074000627	0.0301042956016397	94.2477683026115	-54.869823806464	0.0312710557074777	0.116054964045	109.05658803839
192	20190629_pk30ecadGFP_120hr_disc12_DiscProper	out_of_horz	627	61.337633843292	956.24873752024	873.056128649289	132.204731559978	117.944097942558	pk30	120hr	-0.143692758456818	0.127976526196233	200.204731559978	117.944097942558	0.0422873445366604	0.187716223545602	232.363389496897
193	20190629_pk30ecadGFP_120hr_disc12_DiscProper	out_of_horz	629	79.2930630878508	950.455187245445	862.442064300926	126.411181285183	107.330033594195	pk30	120hr	-0.151356579954008	0.114507223163655	194.411181285183	107.330033594195	0.0162547582505574	0.189093895422991	222.070807446704
194	20190629_pk30ecadGFP_120hr_disc12_DiscProper	out_of_horz	631	45.0911310464935	955.276020127772	865.969180952843	131.23201416751	110.857150246111	pk30	120hr	-0.158815612505519	-0.210053263010973	199.23201416751	110.857150246111	-0.262217854989069	0.0242191783921722	227.997156188255
195	20190629_pk30ecadGFP_120hr_disc12_DiscProper	out_of_horz	633	61.2655873295953	710.084602726125	574.166341760361	-113.959403234137	-180.945688946371	pk30	120hr	0.0500249001665258	-0.0370165220204659	-45.959403234137	-180.945688946371	-0.061625950359211	0.00865770070437726	186.691213220962
196	20190629_pk30ecadGFP_120hr_disc12_DiscProper	out_of_horz	635	76.6873927171091	713.554419619403	580.603524050636	-110.489586340859	-174.508506656096	pk30	120hr	-0.0952537383035736	0.00988232280637377	-42.489586340859	-174.508506656096	0.0891349098827762	0.0350128948395363	179.606747765105
197	20190629_pk30ecadGFP_120hr_disc12_DiscProper	out_of_horz	637	51.2326891512801	895.342224235011	914.65641262258	71.2982182747493	159.544381915848	pk30	120hr	-0.0353365218767783	-0.427272465950458	139.298218274749	159.544381915848	-0.418602012484183	0.092643321842025	211.798025050824
198	20190629_pk30ecadGFP_120hr_disc12_DiscProper	out_of_horz	639	42.307444480841	897.593896975708	908.598809238593	73.5498910154461	153.486778531861	pk30	120hr	0.0546634194062925	-0.239966276508263	141.549891015446	153.486778531861	-0.24359796966802	-0.0350988953678976	208.793110112794
199	20190629_pk30ecadGFP_120hr_disc12_DiscProper	out_of_horz	641	156.050950630777	402.590148902053	542.66642971301	-421.453857058209	-212.445600993722	pk30	120hr	0.239507054788375	-0.180908530460683	-353.453857058209	-212.445600993722	-0.0473761390257109	-0.296389991629039	412.386666189522
200	20190629_pk30ecadGFP_120hr_disc12_DiscProper	out_of_horz	643	78.6156300627997	398.267738565076	549.025953113297	-425.776267395186	-206.086077593435	pk30	120hr	0.462556600049238	0.0782730098707993	-357.776267395186	-206.086077593435	0.299786086098754	-0.360851181105086	412.886581144361
201	20190629_pk30ecadGFP_120hr_disc12_DiscProper	out_of_horz	645	122.937061101192	387.096292002139	553.661726274545	-436.947713958123	-201.450304432187	pk30	120hr	0.109111208586758	-0.345946684892711	-368.947713958123	-201.450304432187	-0.232026801258282	-0.278833154637983	420.362511162384
202	20190629_pk30ecadGFP_120hr_disc12_DiscProper	out_of_horz	647	111.091895941785	398.793914120136	536.916514010003	-425.250091840126	-218.195516696728	pk30	120hr	0.153524561838238	-0.429494374189541	-357.250091840126	-218.195516696728	-0.311998811017577	-0.332703998280313	418.613081050187
203	20190629_pk30ecadGFP_120hr_disc12_DiscProper	out_of_horz	649	110.063570801411	504.754803547235	457.385580103501	-319.289202413027	-297.726450603231	pk30	120hr	-0.119684006032122	-0.185456944453706	-251.289202413027	-297.726450603231	-0.162719603594947	0.149133732441407	389.598899688094
204	20190629_pk30ecadGFP_120hr_disc12_DiscProper	out_of_horz	651	99.2405020282943	499.610530450269	464.383804654013	-324.433475509993	-290.728226052718	pk30	120hr	-0.0144371438394014	-0.221922345846206	-256.433475509993	-290.728226052718	-0.218382848836846	0.0420343911818137	387.660971450434
205	20190629_pk30ecadGFP_120hr_disc12_DiscProper	out_of_horz	661	66.1888215488407	912.706666302397	648.75447364461	88.662660342135	-106.357557062121	pk30	120hr	0.0444403238072093	0.118323736132769	156.662660342135	-106.357557062121	-0.0935732425724568	0.084967624345882	189.354479983172
206	20190629_pk30ecadGFP_120hr_disc12_DiscProper	out_of_horz	663	64.7153230719232	908.822176808109	642.371028064057	84.7781708478475	-112.741002642674	pk30	120hr	0.0498547622963618	0.102822339884015	152.778170847847	-112.741002642674	-0.0835497567874436	0.0779574822811105	189.872860526431
207	20190629_pk30ecadGFP_120hr_disc12_DiscProper	out_of_horz	665	67.4307293560355	509.061875821973	944.547509656679	-314.982130138289	189.435478949947	pk30	120hr	-0.117268514340523	-0.0338829431443548	-246.982130138289	189.435478949947	0.00232695714634818	-0.122043203670651	311.26511737206
208	20190629_pk30ecadGFP_120hr_disc12_DiscProper	out_of_horz	667	84.819599138218	502.702547720789	939.975251219911	-321.341458239473	184.863220513179	pk30	120hr	0.269342618172703	0.0587360155948031	-253.341458239473	184.863220513179	0.0262379304015834	0.27442109339539	313.61808742706
209	20190629_pk30ecadGFP_120hr_disc12_DiscProper	out_of_horz	669	68.8361223648571	454.761277307084	613.724579713564	-369.282728653178	-141.387450993167	pk30	120hr	-0.428635627416389	0.155461866192049	-301.282728653178	-141.387450993167	-0.154336745075479	0.429042028302662	332.808794780201
210	20190629_pk30ecadGFP_120hr_disc12_DiscProper	horz_stripe	675	94.4459455629225	1112.60997844325	774.531279931279	288.565972482983	19.4192492245471	pk30	120hr	0.0249952888324351	0.0395607286242264	356.565972482983	19.4192492245471	0.0291438095416743	0.036612212149707	357.094385244546
211	20190629_pk30ecadGFP_120hr_disc12_DiscProper	horz_stripe	677	85.8999099671482	1108.91154120284	762.14324463369	284.867535242575	7.03121392695812	pk30	120hr	0.0981215856990927	-0.106691505121821	352.867535242575	7.03121392695812	0.093793532204379	-0.110515592392612	352.937580030034
212	20190629_pk30ecadGFP_120hr_disc12_DiscProper	horz_stripe	679	90.6286118396259	1114.48326064965	766.633993379159	290.439254689384	11.5219626724274	pk30	120hr	0.0827675670329823	-0.0805751689652525	358.439254689384	11.5219626724274	0.0774218976107829	-0.0857244292875937	358.624392541982
213	20190629_pk30ecadGFP_120hr_disc12_DiscProper	horz_stripe	681	43.8986408057583	800.909469087222	793.067349365879	-23.1345368730402	37.9553186591472	pk30	120hr	-0.051034029847532	0.0946327881987136	44.8654631269598	37.9553186591472	0.0848671805869581	0.0660105935737744	58.7666231471062
214	20190629_pk30ecadGFP_120hr_disc12_DiscProper	horz_stripe	683	49.156082989462	796.563686062429	788.319462524664	-27.4803198978328	33.2074318179326	pk30	120hr	-0.0497321434652375	0.150619979092089	40.5196801021672	33.2074318179326	0.137916882718437	0.0783492032925499	52.3887201936124
215	20190629_pk30ecadGFP_120hr_disc12_DiscProper	horz_stripe	685	51.4299761536408	736.185890166917	790.213518437225	-87.8581157933446	35.1014877304933	pk30	120hr	0.0449169501660284	-0.0681546995188885	-19.8581157933446	35.1014877304933	0.0352817499973052	0.0736056627974717	40.3293838752324
216	20190629_pk30ecadGFP_120hr_disc12_DiscProper	horz_stripe	687	55.5486075675091	734.674520975264	784.34018289524	-89.3694849849982	29.2281521885085	pk30	120hr	0.0959176255867811	0.14887715164848	-21.3694849849982	29.2281521885085	-0.170956940081089	0.0462419919475933	36.2069022270434
217	20190629_pk30ecadGFP_120hr_disc12_DiscProper	horz_stripe	689	67.3506151853349	378.436586095966	730.16341280428	-445.607419864296	-24.948617902452	pk30	120hr	0.0944373125173952	-0.125703095808204	-377.607419864296	-24.948617902452	0.0770781290910813	-0.137035164491065	378.430703130459
218	20190629_pk30ecadGFP_120hr_disc12_DiscProper	horz_stripe	691	70.9507918565493	383.345404389295	734.489935910112	-440.698601570967	-20.6220947966196	pk30	120hr	0.117498178372237	-0.0964863536633967	-372.698601570967	-20.6220947966196	0.106135964996859	-0.108860439546411	373.268694651393
219	20190629_pk30ecadGFP_120hr_disc12_DiscProper	horz_stripe	693	49.2381011986624	757.902445824649	786.479937027583	-66.1415601356131	31.3679063208513	pk30	120hr	0.292415926587922	-0.0510648129363969	1.8584398643869	31.3679063208513	-0.296399920081177	0.0161795123033364	31.4229111586315
220	20190629_pk30ecadGFP_120hr_disc12_DiscProper	horz_stripe	695	40.8027518517392	751.550252010558	784.335070605063	-72.4937539497037	29.2230398983316	pk30	120hr	-0.0389808094690118	0.156319875853943	-4.4937539497037	29.2230398983316	-0.00978553255760115	-0.160809360568394	29.566533199886
221	20190629_pk30ecadGFP_120hr_disc12_DiscProper	horz_stripe	697	52.5746999057336	759.8314941226	790.897397823831	-64.2125118376615	35.7853671170997	pk30	120hr	0.251516791921018	-0.0522677427953155	3.78748816233849	35.7853671170997	-0.256885652865169	-0.0015410733901001	35.9852409507767
222	20190629_pk30ecadGFP_120hr_disc12_DiscProper	out_of_horz	699	89.3400403796527	450.496531973361	1008.97453831447	-373.547473986901	253.862507607736	pk30	120hr	-0.016411305663099	0.127604051353857	-305.547473986901	253.862507607736	-0.128450842417666	0.00724609948022167	397.247317962833
223	20190629_pk30ecadGFP_120hr_disc12_DiscProper	out_of_horz	701	89.6586219821065	452.953321575538	1014.8396598691	-371.090684384724	259.727629162371	pk30	120hr	-0.123482698132618	-0.134058391093692	-303.090684384724	259.727629162371	0.113560728014361	-0.142560829169828	399.152106735147
224	20190629_pk30ecadGFP_120hr_disc12_DiscProper	out_of_horz	703	83.734630611158	442.293344100698	1003.42869724478	-381.750661859564	248.316666538048	pk30	120hr	-0.439665297322703	0.445321093555561	-313.750661859564	248.316666538048	-0.534411657789894	-0.32560809273364	400.125786094676
225	20190629_pk30ecadGFP_120hr_disc12_DiscProper	out_of_horz	705	35.8004887231427	704.213375648452	816.78813104713	-119.83063031181	61.6761003403982	pk30	120hr	0.001332968911656	0.0562919334298344	-51.83063031181	61.6761003403982	-0.0556807291912136	-0.00837943745862912	80.5627431988161
226	20190629_pk30ecadGFP_120hr_disc12_DiscProper	out_of_horz	707	40.8462400084082	702.991164633558	822.34308434342	-121.052841326704	67.2310536366881	pk30	120hr	0.00733648059492345	-0.248336890514984	-53.052841326704	67.2310536366881	0.239824816389	0.0648775198520523	85.642387553919
227	20190629_pk30ecadGFP_120hr_disc12_DiscProper	out_of_horz	709	67.8703246537131	820.868412816363	1002.86151988969	-3.17559314389939	247.749489182955	pk30	120hr	0.0179580753298683	-0.27230271433677	64.8244068561006	247.749489182955	-0.149023777163677	0.228611405106124	256.089853595687
228	20190629_pk30ecadGFP_120hr_disc12_DiscProper	out_of_horz	711	91.2546020323757	821.189635891625	995.180552310134	-2.85437006863742	240.068521603402	pk30	120hr	-0.112831242702156	0.118229682155721	65.1456299313626	240.068521603402	0.157118972634366	-0.0449752766603714	248.750574198326
229	20190629_pk30ecadGFP_120hr_disc12_DiscProper	out_of_horz	713	68.9592823424816	760.850892001284	1002.98029414078	-63.193113958978	247.868263434052	pk30	120hr	0.00987887177288281	-0.142881785282053	4.806886041022	247.868263434052	-0.015411146767339	0.142391338318759	247.91486879819
230	20190629_pk30ecadGFP_120hr_disc12_DiscProper	out_of_horz	715	64.3245034675375	760.781299043712	1008.27076271258	-63.26270691655	253.158732005847	pk30	120hr	-0.00348706048480717	-0.241662211308018	4.73729308345001	253.158732005847	-0.00555653825533586	0.241623485712219	253.203051989044
231	20190629_pk30ecadGFP_120hr_disc12_DiscProper	horz_stripe	725	77.1744313844195	381.665543970772	723.093969188072	-442.37846198949	-32.0180615186591	pk30	120hr	0.0124060734972021	-0.125153931331842	-374.37846198949	-32.0180615186591	-0.00902579170605861	-0.125443024004973	375.745111831184
232	20190629_pk30ecadGFP_120hr_disc12_DiscProper	horz_stripe	727	92.2332255009449	377.088258903385	717.165618914393	-446.955747056877	-37.9464117923384	pk30	120hr	-0.0832949713640396	-0.0495894130653404	-378.955747056877	-37.9464117923384	-0.0914737791500679	-0.0320890927061788	380.85087422159
233	20190629_pk30ecadGFP_120hr_disc12_DiscProper	out_of_horz	735	33.7540577324277	706.396442773215	806.180722936867	-117.647563187047	51.0686922301354	pk30	120hr	0.022190066145777	-0.312373709513107	-49.647563187047	51.0686922301354	0.311623259020909	0.0309948038825965	71.2242364403306
234	20190629_pk30ecadGFP_120hr_disc12_DiscProper	out_of_horz	737	34.8167120331944	700.664658184041	809.567773928999	-123.379347776221	54.4557432222675	pk30	120hr	0.0349329431409543	-0.321429906821048	-55.379347776221	54.4557432222675	0.321971913976587	0.0295225697683966	77.6678835169928
235	20190629_pk30ecadGFP_120hr_disc12_DiscProper	out_of_horz	739	53.8929236867061	709.414142988485	813.344105274972	-114.629862971777	58.2320745682401	pk30	120hr	0.0444176674800202	-0.148151766206936	-46.629862971777	58.2320745682401	0.134858225828123	0.0757306671110926	74.6010631914035
236	20190629_pk30ecadGFP_120hr_disc12_DiscProper	out_of_horz	745	63.4865489582339	838.91870729041	585.418641629332	14.874701330148	-169.693389077399	pk30	120hr	0.0480541264066058	-0.208997500115704	82.874701330148	-169.693389077399	0.135281037083625	0.166397701681528	188.849311402331
237	20190629_pk30ecadGFP_120hr_disc12_DiscProper	out_of_horz	747	62.466296833622	838.525049855217	579.297011042149	14.4810438949548	-175.815019664583	pk30	120hr	0.0572048676118568	-0.205038324037044	82.4810438949548	-175.815019664583	0.121111507365238	0.175057459098805	194.201039496855
238	20190629_pk30ecadGFP_120hr_disc12_DiscProper	out_of_horz	755	114.17102448636	1013.49367983654	600.483593337263	189.449673876278	-154.628437369468	pk30	120hr	0.126571289393261	0.184544385493068	257.449673876278	-154.628437369468	-0.103450120514593	0.198431333415877	300.316979577122
239	20190629_pk30ecadGFP_120hr_disc12_DiscProper	out_of_horz	757	44.6547977503946	1018.02682426302	605.932961654151	193.98281830276	-149.17906905258	pk30	120hr	0.165655777790534	-0.309156367898732	261.98281830276	-149.17906905258	0.350407574912059	-0.0152979728059761	301.478675413787
240	20190629_pk30ecadGFP_120hr_disc12_DiscProper	out_of_horz	759	94.4749821184851	363.245147192374	855.543341811786	-460.798858767888	100.431311105054	pk30	120hr	-0.100951766382777	0.265789290214582	-392.798858767888	100.431311105054	-0.216137410188166	0.18471552681279	405.434818065291
241	20190629_pk30ecadGFP_120hr_disc12_DiscProper	out_of_horz	761	86.9640657554167	368.785632191791	864.167241462956	-455.258373768471	109.055210756224	pk30	120hr	-0.0105358972770827	0.318274846781991	-387.258373768471	109.055210756224	-0.175074150048482	0.266005498458837	402.320875728423
242	20190629_pk30ecadGFP_120hr_disc12_DiscProper	horz_stripe	763	58.9320627244097	710.217207128795	750.98366325808	-113.826798831467	-4.12836744865149	pk30	120hr	-0.129598854596315	0.146236787532018	-45.826798831467	-4.12836744865149	-0.101376497218919	0.167044505901822	46.0123777795805
243	20190629_pk30ecadGFP_120hr_disc12_DiscProper	horz_stripe	765	76.6061180861035	716.821583645798	756.285327424432	-107.222422314464	1.17329671770005	pk30	120hr	0.172969193503213	0.20202324610109	-39.222422314464	1.17329671770005	0.160584097962865	0.212001135251268	39.2399673471058
244	20190629_pk30ecadGFP_120hr_disc12_DiscProper	horz_stripe	767	72.3023196926327	797.987899665556	772.789117531308	-26.0561062947055	17.6770868245762	pk30	120hr	0.158246381191216	-0.078341361593731	41.9438937052945	17.6770868245762	0.0544369512211904	-0.167975904338143	45.5166960330454
245	20190629_pk30ecadGFP_120hr_disc12_DiscProper	out_of_horz	769	130.949605741273	367.141295683698	913.574174829341	-456.902710276564	158.462144122609	pk30	120hr	-0.135029023646194	0.23066958630347	-388.902710276564	158.462144122609	-0.257789123684307	0.0706120597514027	419.94710283605
246	20190629_pk30ecadGFP_120hr_disc12_DiscProper	out_of_horz	771	95.8832749958329	374.485826614629	921.399850793338	-449.558179345633	166.287820086606	pk30	120hr	0.052710861666159	0.0666100073004235	-381.558179345633	166.287820086606	-0.0129079517886535	0.0839566125494188	416.219032883781
247	20190629_pk30ecadGFP_120hr_disc12_DiscProper	out_of_horz	773	49.754994088041	706.728343932547	859.392627147594	-117.315662027715	104.280596440862	pk30	120hr	0.179943887382454	0.21169553665864	-49.315662027715	104.280596440862	-0.277798460749948	0.0047768245161634	115.35370525169
248	20190629_pk30ecadGFP_120hr_disc12_DiscProper	out_of_horz	775	46.6949554969091	709.900285533482	864.730175266787	-114.14372042678	109.618144560055	pk30	120hr	-0.138638873658217	-0.0369180133503837	-46.14372042678	109.618144560055	0.1233041780378	-0.0733468245896219	118.934353958871
249	20190629_pk30ecadGFP_120hr_disc12_DiscProper	out_of_horz	781	85.802976215741	491.530281558838	457.563771201238	-332.513724401424	-297.548259505494	pk30	120hr	-0.0506263757128211	-0.349316074755701	-264.513724401424	-297.548259505494	-0.340980527775223	0.0911977504035965	398.12369576736
250	20190629_pk30ecadGFP_120hr_disc12_DiscProper	out_of_horz	785	77.6006003793132	771.700645428998	1043.63958432563	-52.3433605312642	288.527553618899	pk30	120hr	-0.11871784753414	-0.119126398781413	15.6566394687358	288.527553618899	0.10513017685872	0.131273272692585	288.952036775588
251	20190629_pk30ecadGFP_120hr_disc12_DiscProper	out_of_horz	787	61.5853009864927	758.648909745956	1047.54313215549	-65.3950962143064	292.431101448759	pk30	120hr	0.0344001745612199	0.260068840883266	2.60490378569359	292.431101448759	-0.0297618258554171	-0.260640380083286	292.442703137328
252	20190629_pk30ecadGFP_120hr_disc12_DiscProper	out_of_horz	789	68.2659840590177	769.478156532918	1050.64686886833	-54.5658494273443	295.534838161598	pk30	120hr	-0.079370521701876	-0.0603938941211311	13.4341505726557	295.534838161598	0.0735638463054518	0.0673458438145238	295.840019214458
253	20190629_pk30ecadGFP_120hr_disc12_DiscProper	out_of_horz	791	86.7059515490974	269.326260466621	823.374704801741	-554.717745493641	68.2626740950095	pk30	120hr	0.0247176496511104	-0.354212011654774	-486.717745493641	68.2626740950095	0.121204520532064	-0.333746274297391	491.481389732118
254	20190629_pk30ecadGFP_120hr_disc12_DiscProper	out_of_horz	793	81.5236927928359	258.453604917119	819.829691391376	-565.590401043142	64.717660684644	pk30	120hr	-0.0822063581328511	0.105760050958321	-497.590401043142	64.717660684644	-0.106524509807576	0.0812133148346314	501.781409395334
255	20190629_pk30ecadGFP_120hr_disc12_DiscProper	out_of_horz	795	94.7760653419454	269.183786534495	830.310260884613	-554.860219425767	75.1982301778817	pk30	120hr	0.0244206384186462	-0.0920781476060899	-486.860219425767	75.1982301778817	0.0510637938150471	-0.080419163192348	492.633379990832
256	20190629_pk30ecadGFP_120hr_disc12_DiscProper	horz_stripe	797	66.0855143345618	888.020782495505	779.350424218233	63.9767765352427	24.2383935115017	pk30	120hr	-0.0451056531684705	0.0671341443377792	131.976776535243	24.2383935115017	-0.0183075011271416	0.0787803826228321	134.184087225914
257	20190629_pk30ecadGFP_120hr_disc12_DiscProper	horz_stripe	799	54.4597499071721	884.454115139894	773.522640984544	60.4101091796324	18.4106102778126	pk30	120hr	-0.057107564774629	-0.041760677322826	128.410109179632	18.4106102778126	-0.0665406080639803	-0.0240328026544014	129.723192646213
258	20190629_pk30ecadGFP_120hr_disc12_DiscProper	horz_stripe	805	45.9302469092173	692.567843454578	763.869760352999	-131.476162505684	8.75772964626731	pk30	120hr	0.098934526177201	-0.0710266709296732	-63.476162505684	8.75772964626731	0.114471193806239	-0.0415833409171723	64.0774612091109
259	20190629_pk30ecadGFP_120hr_disc12_DiscProper	horz_stripe	807	49.9345056731125	695.667298644385	768.205613437551	-128.376707315877	13.0935827308197	pk30	120hr	-0.0317260639127671	-0.0657875194301336	-60.376707315877	13.0935827308197	-0.00162362189257576	-0.0730198924685399	61.7801642522573
260	20190629_pk30ecadGFP_120hr_disc12_DiscProper	out_of_horz	809	110.320761338117	452.662983247905	562.633744366257	-371.381022712357	-192.478286340475	pk30	120hr	0.0906356560169437	-0.186976859015259	-303.381022712357	-192.478286340475	-0.130550545559881	-0.16165309462813	359.288095620439
261	20190629_pk30ecadGFP_120hr_disc12_DiscProper	out_of_horz	811	180.588915419963	456.857426439931	551.330881421263	-367.186579520331	-203.781149285468	pk30	120hr	-0.228544347023466	-0.125710314932178	-299.186579520331	-203.781149285468	-0.200669891481284	0.166634919778597	361.993599624609
262	20190629_pk30ecadGFP_120hr_disc12_DiscProper	out_of_horz	832	81.2424371042269	687.184610968657	1008.6849413438	-136.859394991605	253.572910637067	pk30	120hr	-0.000850493787520136	-0.0640522854546072	-68.859394991605	253.572910637067	0.0331321525886227	0.0548240738771328	262.756231681694
263	20190629_pk30ecadGFP_120hr_disc12_DiscProper	out_of_horz	834	79.9680770895955	681.827067972996	1004.64238601267	-142.216937987266	249.530355305943	pk30	120hr	0.054145932848422	-0.0670111917973634	-74.216937987266	249.530355305943	-0.00872261551061513	0.0857099635327354	260.333540104451
264	20190629_pk30ecadGFP_120hr_disc12_DiscProper	out_of_horz	842	41.5317525653733	930.982432446598	591.546501662666	106.938426486336	-163.565529044066	pk30	120hr	0.190572829924259	0.234899713067818	174.938426486336	-163.565529044066	-0.221578889229101	0.205909384323983	239.493497517115
265	20190629_pk30ecadGFP_120hr_disc12_DiscProper	out_of_horz	844	44.6826741543042	935.742515094982	596.83841826175	111.69850913472	-158.273612444982	pk30	120hr	-0.0616121987404261	0.199910489338491	179.69850913472	-158.273612444982	-0.206090432755291	-0.0358747865209205	239.462085895921
266	20190629_pk30ecadGFP_120hr_disc12_DiscProper	out_of_horz	846	36.214798797727	927.334508978431	595.106124525548	103.290503018169	-160.005906181183	pk30	120hr	-0.53498352244017	0.0838099170539553	171.290503018169	-160.005906181183	-0.120018580282531	-0.528040729362848	234.397795290568
267	20190629_pk30ecadGFP_120hr_disc12_DiscProper	out_of_horz	855	45.7236497037293	890.966539122357	870.154015548372	66.9225331620951	115.041984841641	pk30	120hr	-0.177657135454317	-0.0302942897048799	134.922533162095	115.041984841641	-0.0579951889409566	0.170635165854696	177.309752216794
268	20190629_pk30ecadGFP_120hr_disc12_DiscProper	out_of_horz	857	102.92158243291	294.99696666607	846.184459669132	-529.047039294192	91.0724289624004	pk30	120hr	0.0194946032873816	-0.20238637150471	-461.047039294192	91.0724289624004	0.0949840336193164	-0.179772957603694	469.955912569522
269	20190629_pk30ecadGFP_120hr_disc12_DiscProper	out_of_horz	859	120.73454212964	293.498466358607	838.056806232617	-530.545539601655	82.9447755258857	pk30	120hr	-0.0258327281523445	0.0604839290456908	-462.545539601655	82.9447755258857	-0.0452395376736434	0.0477390798787753	469.923623573476
270	20190629_pk30ecadGFP_120hr_disc12_DiscProper	out_of_horz	861	98.2979746333708	287.303452227799	848.068560082034	-536.740553732463	92.9565293753024	pk30	120hr	0.194534868647055	0.0143724203759077	-468.740553732463	92.9565293753024	0.174328040347314	0.0875220882729269	477.868834584259
271	20190629_pk30ecadGFP_120hr_disc12_DiscProper	horz_stripe	863	96.4718241006276	871.093233509272	714.052596129571	47.0492275490101	-41.0594345771605	pk30	120hr	0.0201990910946709	-0.146168039410534	115.04922754901	-41.0594345771605	0.108178548891994	-0.100351883817857	122.156464943203
272	20190629_pk30ecadGFP_120hr_disc12_DiscProper	horz_stripe	865	71.8399732310569	869.207617721602	707.58541807495	45.1636117613403	-47.526612631782	pk30	120hr	0.147484243646203	-0.232052704107139	113.16361176134	-47.526612631782	0.268947780420732	-0.0571589976651934	122.738673347575
273	20190629_pk30ecadGFP_120hr_disc12_DiscProper	out_of_horz	871	72.4297202830797	578.928328675758	1060.14207732348	-245.115677284504	305.030046616747	pk30	120hr	-0.231950148752941	0.298850087248086	-177.115677284504	305.030046616747	-0.144566273398291	-0.349589528948495	352.722684950888
274	20190629_pk30ecadGFP_120hr_disc12_DiscProper	horz_stripe	873	82.4206426845312	393.26221928513	724.969940310814	-430.781786675132	-30.1420903959172	pk30	120hr	-0.135178844376873	-0.0738432392871256	-362.781786675132	-30.1420903959172	-0.145511836617047	-0.0505217711468667	364.031826021622
275	20190629_pk30ecadGFP_120hr_disc12_DiscProper	horz_stripe	875	67.211800052452	388.906960130972	719.818874873008	-435.13704582929	-35.2931558337241	pk30	120hr	-0.101742513799813	-0.178242585598218	-367.13704582929	-35.2931558337241	-0.13383469994568	-0.155596373754317	368.82952331526
276	20190629_pk30ecadGFP_120hr_disc12_DiscProper	out_of_horz	885	49.6269573433191	395.898554355554	637.590708556627	-428.145451604708	-117.521322150105	pk30	120hr	0.181316983054288	-0.326159442293204	-360.145451604708	-117.521322150105	-0.0459585627701627	-0.370329097761739	378.835066317082
277	20190629_pk30ecadGFP_120hr_disc12_DiscProper	out_of_horz	887	74.4920847181172	398.383342898385	630.697997647616	-425.660663061877	-124.414033059115	pk30	120hr	-0.0124636548650342	-0.466215362374805	-357.660663061877	-124.414033059115	-0.29911261586227	-0.35783201343493	378.681926587335
278	20190629_pk30ecadGFP_120hr_disc12_DiscProper	out_of_horz	889	76.6536067155166	628.988910328901	874.552782481962	-195.055095631361	119.440751775231	pk30	120hr	0.363902304411972	0.0715304197267895	-127.055095631361	119.440751775231	-0.0489333299117092	0.367623472219044	174.382024619875
279	20190629_pk30ecadGFP_120hr_disc12_DiscProper	out_of_horz	891	86.952604438553	631.25603748967	868.978018322206	-192.787968470592	113.865987615475	pk30	120hr	0.127205288608433	0.269339006178577	-124.787968470592	113.865987615475	-0.256594394787048	0.151274592258868	168.930459688787
280	20190629_pk30ecadGFP_120hr_disc12_DiscProper	out_of_horz	893	53.6430775613108	621.978342010958	866.892483447076	-202.065663949304	111.780452740344	pk30	120hr	-0.243289448063785	-0.508096122120454	-134.065663949304	111.780452740344	0.456066799889406	-0.330687917668095	174.552203838863
281	20190629_pk30ecadGFP_120hr_disc12_DiscProper	out_of_horz	895	35.8033634268816	627.051660354038	863.280628138853	-196.992345606224	108.168597432121	pk30	120hr	-0.338105084428592	-0.241367182289977	-128.992345606224	108.168597432121	0.178754064696573	-0.374993532154251	168.343312000886
282	20190629_pk30ecadGFP_120hr_disc12_DiscProper	out_of_horz	897	122.032164801351	544.900197020378	884.188775073706	-279.143808939884	129.076744366975	pk30	120hr	-0.139308245712049	0.204508729751554	-211.143808939884	129.076744366975	-0.245529987741431	-0.0307511461193792	247.472248929086
283	20190629_pk30ecadGFP_120hr_disc12_DiscProper	out_of_horz	899	115.459450934696	552.814771616249	890.87321671662	-271.229234344013	135.761186009888	pk30	120hr	-0.0657952014302284	0.148122293022698	-203.229234344013	135.761186009888	-0.162026784666505	-0.00406734215186335	244.40380790582
284	20190629_pk30ecadGFP_120hr_disc12_DiscProper	out_of_horz	901	70.6533599827957	980.357322971211	918.652075658474	156.313317010949	163.540044951742	pk30	120hr	-0.149062090286026	0.0062305540080881	224.313317010949	163.540044951742	-0.0396621125338963	0.143823653802271	277.600090942478
285	20190629_pk30ecadGFP_120hr_disc12_DiscProper	out_of_horz	903	66.3166446031593	984.180799528446	924.1779747522	160.136793568184	169.065944045469	pk30	120hr	0.0569452010715221	0.0228384559590304	228.136793568184	169.065944045469	0.0384210460835777	-0.0478348639959627	283.953675826811
286	20190629_pk30ecadGFP_120hr_disc12_DiscProper	out_of_horz	905	107.138804426081	979.681229588827	931.957491434034	155.637223628565	176.845460727302	pk30	120hr	0.0192029530033878	-0.281008287453773	223.637223628565	176.845460727302	-0.269012549109673	-0.0834665168991037	285.11037296483
287	20190629_pk30ecadGFP_120hr_disc12_DiscProper	out_of_horz	907	90.5591046129894	513.333415411815	839.692133687473	-310.710590548447	84.5801029807413	pk30	120hr	-0.0881073850409546	-0.0141670576832146	-242.710590548447	84.5801029807413	-0.0602206365018773	-0.0658565999840815	257.025727476081
288	20190629_pk30ecadGFP_120hr_disc12_DiscProper	out_of_horz	909	82.5387753006339	679.379896881083	1017.04866969305	-144.664109079179	261.936638986321	pk30	120hr	-0.057202487946504	-0.027779241516646	-76.664109079179	261.936638986321	0.0631534376580011	-0.00744675758213297	272.92524336227
289	20190629_pk30ecadGFP_120hr_disc12_DiscProper	out_of_horz	911	93.2804972665341	673.094992691668	1012.81033984682	-150.949013268594	257.698309140091	pk30	120hr	-0.186906632996904	0.112695061598888	-82.949013268594	257.698309140091	0.0860737687024881	-0.200563138957205	270.719333140238
290	20190629_pk30ecadGFP_120hr_disc12_DiscProper	horz_stripe	919	66.7578623745696	786.122614956055	778.761462993354	-37.9213910042072	23.6494322866225	pk30	120hr	0.295263401235611	0.0718739167483933	30.0786089957928	23.6494322866225	0.139510440529901	-0.269968837092597	38.2624929480729
291	20190629_pk30ecadGFP_120hr_disc12_DiscProper	horz_stripe	921	63.3501678504028	781.701792228415	773.859251319051	-42.3422137318468	18.7472206123194	pk30	120hr	0.151297276903203	-0.0352487818912818	25.6577862681532	18.7472206123194	0.0123962192672329	-0.154853725725351	31.777040089807
292	20190629_pk30ecadGFP_120hr_disc12_DiscProper	out_of_horz	923	44.8414983868641	885.913476157603	837.38241294953	61.8694701973409	82.2703822427984	pk30	120hr	-0.136738428706215	-0.010137293655748	129.869470197341	82.2703822427984	-0.0675859863738313	0.119299191336672	153.735145896162
293	20190629_pk30ecadGFP_120hr_disc12_DiscProper	out_of_horz	925	46.3951211067809	884.850679120293	830.855320384967	60.8066731600306	75.7432896782353	pk30	120hr	-0.125140867488217	0.0574759259895817	128.806673160031	75.7432896782353	-0.010605202806343	0.13729984871623	149.426252652725
294	20190629_pk30ecadGFP_120hr_disc12_DiscProper	out_of_horz	927	83.9268602893582	827.352399373481	920.337113036021	3.3083934132186	165.225082329289	pk30	120hr	0.0777086672551114	0.186800167477809	71.3083934132186	165.225082329289	0.0826168042119774	-0.18468189732105	179.956146885553
295	20190629_pk30ecadGFP_120hr_disc12_DiscProper	out_of_horz	929	52.1648496502992	828.0635086595	926.23989108491	4.01950269923827	171.127860378179	pk30	120hr	0.185241514886766	-0.266062477320646	72.0195026992383	171.127860378179	-0.31974582405029	0.0535375445640159	185.665164655783
296	20190629_pk30ecadGFP_120hr_disc12_DiscProper	out_of_horz	932	66.4665440281678	728.701350431627	537.170469040365	-95.342655528635	-217.941561666367	pk30	120hr	0.253290663331953	-0.239204302730409	-27.342655528635	-217.941561666367	-0.304531119392825	0.169220731286787	219.650051474914
297	20190629_pk30ecadGFP_120hr_disc12_DiscProper	out_of_horz	934	66.8106050496859	723.182142208013	533.23529888649	-100.861863752249	-221.876731820242	pk30	120hr	-0.289269279928097	0.00996794407167185	-32.861863752249	-221.876731820242	0.279740069963212	0.0743072639525436	224.297093633651
298	20190629_pk30ecadGFP_120hr_disc12_DiscProper	out_of_horz	936	62.7780093443082	730.771968968406	541.679244802714	-93.2720369918562	-213.432785904018	pk30	120hr	0.365445654071872	-0.154817620327275	-25.2720369918562	-213.432785904018	-0.391496206150336	0.0651900468914734	214.92377707566
299	20190629_pk30ecadGFP_120hr_disc12_DiscProper	horz_stripe	948	38.878064445487	870.317700894949	792.607403363811	46.2736949346868	37.4953726570793	pk30	120hr	-0.269645766411778	0.0162998115814818	114.273694934687	37.4953726570793	-0.207571049972088	0.172883725130134	120.267952193089
300	20190629_pk30ecadGFP_120hr_disc12_DiscProper	out_of_horz	950	62.1318187594742	262.436847655833	700.041541484244	-561.607158304429	-55.0704892224874	pk30	120hr	0.0632822798593923	-0.104703583623036	-493.607158304429	-55.0704892224874	0.0386504703785328	-0.116075960074542	496.669694578376
301	20190629_pk30ecadGFP_120hr_disc12_DiscProper	out_of_horz	952	83.3317819285626	261.143238784047	692.770339155258	-562.900767176214	-62.3416915514739	pk30	120hr	-0.12460217157259	-0.123786330903041	-494.900767176214	-62.3416915514739	-0.151408693025603	-0.0890177766253519	498.811844142763
302	20190629_pk30ecadGFP_120hr_disc12_DiscProper	out_of_horz	954	46.4910469463978	850.652705740828	813.856886566142	26.6086997805656	58.7448558594108	pk30	120hr	-0.361395860874282	-0.302931188757364	94.6086997805656	58.7448558594108	-0.431782821938052	0.18957285686043	111.363208305581
303	20190629_pk30ecadGFP_120hr_disc12_DiscProper	out_of_horz	956	38.1151238618984	851.459692367711	806.243107731714	27.4156864074494	51.1310770249826	pk30	120hr	-0.223228723870021	0.0742555885307269	95.4156864074494	51.1310770249826	-0.0617960697244052	0.226993835500657	108.252206676536
304	20190629_pk30ecadGFP_120hr_disc12_DiscProper	out_of_horz	962	107.816501409677	1060.78815949477	918.142867877473	236.744153534513	163.030837170742	pk30	120hr	0.0338138617142268	-0.250545104708627	304.744153534513	163.030837170742	-0.189655604851497	-0.16717349755837	345.612576423457
305	20190629_pk30ecadGFP_120hr_disc12_DiscProper	out_of_horz	964	94.6677100695467	1052.78739496045	915.077678853089	228.74338900019	159.965648146357	pk30	120hr	-0.105001786185685	-0.0121739850904338	296.74338900019	159.965648146357	-0.0678862816761435	0.0810248960218631	337.11370114874
306	20190629_pk30ecadGFP_120hr_disc12_DiscProper	out_of_horz	973	64.19496667818	936.360525249586	650.738099873919	112.316519289324	-104.373930832812	pk30	120hr	-0.24459313542552	0.0586582838277954	180.316519289324	-104.373930832812	-0.172688895558163	-0.182880128799743	208.345781253448
307	20190629_pk30ecadGFP_120hr_disc12_DiscProper	out_of_horz	975	51.136493852084	938.410165030847	658.29548714219	114.366159070585	-96.8165435645412	pk30	120hr	-0.107715331921708	0.0782159101071501	182.366159070585	-96.8165435645412	-0.125135640441594	-0.0454025639822875	206.472417242455
308	20190629_pk30ecadGFP_120hr_disc12_DiscProper	out_of_horz	977	80.4784450192358	477.612796035998	663.079767046518	-346.431209924264	-92.0322636602136	pk30	120hr	-0.0861946719896243	-0.0679441963897618	-278.431209924264	-92.0322636602136	-0.109707580456121	-0.00319093918982104	293.247124818493
309	20190629_pk30ecadGFP_120hr_disc12_DiscProper	out_of_horz	979	94.5569792911313	482.406250908823	669.704749020831	-341.637755051439	-85.4072816859004	pk30	120hr	-0.156385304923051	0.00715850734486352	-273.637755051439	-85.4072816859004	-0.124548762511823	0.0948430998020179	286.656632148231
310	20190629_pk30ecadGFP_120hr_disc12_DiscProper	out_of_horz	981	113.985576137174	358.943030378091	974.898956695882	-465.100975582171	219.786925989151	pk30	120hr	0.0115112131622947	0.0398233419835681	-397.100975582171	219.786925989151	-0.0276328486497954	0.0309003603653016	453.867246718765
311	20190629_pk30ecadGFP_120hr_disc12_DiscProper	out_of_horz	983	158.116619018405	368.861805109084	980.498817909661	-455.182200851178	225.38678720293	pk30	120hr	0.00775608098275755	0.204203952994341	-387.182200851178	225.38678720293	-0.173740420738211	0.107581027195485	448.005871057089
312	20190629_pk30ecadGFP_120hr_disc12_DiscProper	out_of_horz	985	43.3004760686718	769.290902878689	869.092713241108	-54.7531030815732	113.980682534377	pk30	120hr	0.136154930625048	0.0709803398443097	13.2468969184268	113.980682534377	-0.116246936971186	-0.100314622178137	114.747881326715
313	20190629_pk30ecadGFP_120hr_disc12_DiscProper	out_of_horz	987	49.4898445063888	768.699813424728	863.652733703599	-55.344192535534	108.540702996867	pk30	120hr	-0.0809312690950553	-0.242439342925944	12.655807464466	108.540702996867	0.0229818380496695	0.254555574355696	109.276043438769
314	20190629_pk30ecadGFP_120hr_disc12_DiscProper	out_of_horz	989	109.158597089388	518.420886314015	920.371551549757	-305.623119646247	165.259520843025	pk30	120hr	-0.0187914555444587	-0.00155424359910123	-237.623119646247	165.259520843025	-0.00508237303486207	-0.0181577520354041	289.439900876988
315	20190629_pk30ecadGFP_120hr_disc12_DiscProper	out_of_horz	991	87.1923440540543	519.118020332403	913.467333584197	-304.925985627859	158.355302877466	pk30	120hr	0.077223185150182	0.078288724362967	-236.925985627859	158.355302877466	-0.0428047566030901	0.10129312661415	284.974252547746
316	20190629_pk30ecadGFP_120hr_disc12_DiscProper	out_of_horz	993	90.5246537187932	512.808719514576	907.632057929359	-311.235286445686	152.520027222627	pk30	120hr	-0.222569584918916	0.11458091215603	-243.235286445686	152.520027222627	-0.200082879982689	-0.150442170614889	287.0988736939
317	20190629_pk30ecadGFP_120hr_disc12_DiscProper	out_of_horz	999	79.481682152842	812.832631636554	487.000312666328	-11.2113743237081	-268.111718040404	pk30	120hr	0.139146869620487	0.0604508751590033	56.7886256762919	-268.111718040404	-0.151706382443322	0.00115462488741667	274.059922930696
318	20190629_pk30ecadGFP_120hr_disc12_DiscProper	out_of_horz	1001	61.3331096056036	805.446571196101	484.526326172837	-18.5974347641612	-270.585704533894	pk30	120hr	-0.0498362390165294	0.17559232446463	49.4025652358388	-270.585704533894	-0.0154287363893099	-0.181874322606666	275.058606391411
319	20190629_pk30ecadGFP_120hr_disc12_DiscProper	out_of_horz	1003	87.3340078069597	814.820167783178	493.935449784196	-9.22383817708351	-261.176580922535	pk30	120hr	-0.0881274553530344	-0.2493071614841	58.7761618229165	-261.176580922535	0.186432495617792	0.187519155640116	267.708504947114
320	20190629_pk30ecadGFP_120hr_disc12_DiscProper	out_of_horz	1005	63.4632041379468	590.262579000213	918.016399918959	-233.781426960049	162.904369212227	pk30	120hr	0.33339595948375	0.0843257792893831	-165.781426960049	162.904369212227	-0.0784767319093739	0.334821005018616	232.424858897115
321	20190629_pk30ecadGFP_120hr_disc12_DiscProper	out_of_horz	1007	60.0375540954076	582.239995342115	913.827122852721	-241.804010618147	158.71509214599	pk30	120hr	-0.218659309793173	0.50041324180102	-173.804010618147	158.71509214599	-0.518160338878691	-0.172438886397916	235.368465563811
322	20190629_pk30ecadGFP_120hr_disc12_DiscProper	out_of_horz	1009	97.393719246869	593.141740279225	923.345109059756	-230.902265681037	168.233078353024	pk30	120hr	0.0916900869271305	0.0918936310378652	-162.902265681037	168.233078353024	-0.0947974098479051	0.0886846241022442	234.178386740002
323	20190629_pk30ecadGFP_120hr_disc12_DiscProper	out_of_horz	1011	45.2619269363365	792.497500451871	843.562211575482	-31.5465055083905	88.4501808687501	pk30	120hr	0.166179384901796	-0.19916865881847	36.4534944916095	88.4501808687501	-0.258255655359369	0.0242437434566201	95.6676108009624
324	20190629_pk30ecadGFP_120hr_disc12_DiscProper	out_of_horz	1013	59.4160372749214	792.562277518595	838.305406806796	-31.4817284416666	83.1933761000648	pk30	120hr	-0.000353161737484713	-0.243804731380267	36.5182715583334	83.1933761000648	-0.179221349965739	0.165289381035429	90.8555005739059
325	20190629_pk30ecadGFP_120hr_disc12_DiscProper	out_of_horz	1023	80.5558567546741	250.877112735834	672.695585857591	-573.166893224428	-82.4164448491408	pk30	120hr	-0.0252817911969149	-0.33687421183723	-505.166893224428	-82.4164448491408	-0.131040968656083	-0.311370628192119	511.845738862396
326	20190629_pk30ecadGFP_120hr_disc12_DiscProper	out_of_horz	1025	76.9189754681588	246.782707237556	681.529842580026	-577.261298722706	-73.5821881267052	pk30	120hr	-0.0840766583887817	-0.218963609859193	-509.261298722706	-73.5821881267052	-0.142619236128038	-0.18620875493555	514.549714591555
327	20190629_pk30ecadGFP_120hr_disc12_DiscProper	horz_stripe	1027	71.140624139729	989.110408415114	715.46351644372	165.066402454852	-39.6485142630112	pk30	120hr	0.205374768351339	-0.152185978838461	233.066402454852	-39.6485142630112	0.244144587372962	-0.0757151773878441	236.414789377719
328	20190629_pk30ecadGFP_120hr_disc12_DiscProper	horz_stripe	1029	74.8340671025672	987.382977229567	721.802279751888	163.338971269305	-33.3097509548431	pk30	120hr	0.178878800231056	-0.177062260466163	231.338971269305	-33.3097509548431	0.221565949269941	-0.119403514929835	233.724750800197
329	20190629_pk30ecadGFP_120hr_disc12_DiscProper	horz_stripe	1031	87.2135598085586	982.575109127551	712.039695219191	158.531103167289	-43.0723354875407	pk30	120hr	0.138273627010043	-0.0218331037604051	226.531103167289	-43.0723354875407	0.136637475760487	0.0304381432437543	230.589606848488
330	20190629_pk30ecadGFP_120hr_disc12_DiscProper	out_of_horz	1033	149.205779578973	714.75163917419	455.856818222814	-109.292366786072	-299.255212483918	pk30	120hr	-0.154522178728209	-0.211496813990233	-41.292366786072	-299.255212483918	0.0914722991030884	0.245440063037245	302.090618446834
331	20190629_pk30ecadGFP_120hr_disc12_DiscProper	out_of_horz	1035	96.6151686649113	719.139037393262	461.480686265022	-104.904968567	-293.63134444171	pk30	120hr	-0.18294316627647	-0.409598622377342	-36.904968567	-293.63134444171	0.0758938468231129	0.442130475713976	295.941452222526
332	20190629_pk30ecadGFP_120hr_disc12_DiscProper	out_of_horz	1041	60.1385537556896	708.250900609113	617.543628020843	-115.793105351149	-137.568402685889	pk30	120hr	0.275453060498492	-0.229951737401682	-47.793105351149	-137.568402685889	-0.358690994607412	0.00964160046796231	145.633946374645
333	20190629_pk30ecadGFP_120hr_disc12_DiscProper	out_of_horz	1043	72.8862402541441	704.318312685175	613.523344725346	-119.725693275087	-141.588685981386	pk30	120hr	0.242361145991168	-0.137322416288473	-51.725693275087	-141.588685981386	-0.27380690543124	-0.0512459719356034	150.741179983188
334	20190629_pk30ecadGFP_120hr_disc12_DiscProper	out_of_horz	1055	117.620384811969	284.488221537997	806.187127862986	-539.555784422265	51.0750971562539	pk30	120hr	-0.0799995139294719	-0.0862933379031316	-471.555784422265	51.0750971562539	-0.0596678228104893	-0.101420970792395	474.313739387358
335	20190629_pk30ecadGFP_120hr_disc12_DiscProper	out_of_horz	1057	112.260392388535	292.717523657191	818.349399259395	-531.326482303071	63.2373685526633	pk30	120hr	0.0835694021654186	0.0329504533588936	-463.326482303071	63.2373685526633	0.0716827956026172	0.0541401345531713	467.62206319292
336	20190629_pk30ecadGFP_120hr_disc12_DiscProper	out_of_horz	1059	103.731009797277	291.156758853214	810.621130515218	-532.887247107048	55.5090998084863	pk30	120hr	0.0418595102822767	-0.207037074020668	-464.887247107048	55.5090998084863	0.0894295458530357	-0.191360719450548	468.189505098436
337	20190629_pk30ecadGFP_120hr_disc12_DiscProper	out_of_horz	1061	70.109258189361	880.522785567831	910.362894985397	56.4787796075692	155.250864278666	pk30	120hr	0.0355519181434586	0.15107546666035	124.478779607569	155.250864278666	0.139734364956173	-0.0675428957079619	198.991953183697
338	20190629_pk30ecadGFP_120hr_disc12_DiscProper	out_of_horz	1063	70.0083229711684	892.357712620754	901.548882764521	68.3137066604922	146.436852057789	pk30	120hr	0.000589033730092713	-0.151175429524216	136.313706660492	146.436852057789	-0.150830492629998	0.0102234996727428	200.06293575802
339	20190629_pk30ecadGFP_120hr_disc12_DiscProper	out_of_horz	1065	53.8381139675078	891.916913092271	907.653093114591	67.872907132009	152.54106240786	pk30	120hr	0.13057036529746	-0.154607374229235	135.872907132009	152.54106240786	-0.168619772910932	-0.111890270548589	204.279765549655
340	20190629_pk30ecadGFP_120hr_disc12_DiscProper	out_of_horz	1073	91.2022938105899	339.950268226965	626.021435567552	-484.093737733297	-129.09059513918	pk30	120hr	0.0794720447162031	-0.158413089847091	-416.093737733297	-129.09059513918	-0.0241465387161575	-0.175577497403015	435.658559349238
341	20190629_pk30ecadGFP_120hr_disc12_DiscProper	out_of_horz	1075	98.6363348868953	340.751944663547	617.733288615969	-483.292061296715	-137.378742090762	pk30	120hr	-0.0430697020959728	-0.389027538458949	-415.292061296715	-137.378742090762	-0.26656733828285	-0.286599509906876	437.424753477115
342	20190629_pk30ecadGFP_120hr_disc12_DiscProper	out_of_horz	1081	99.755895175027	712.971030088674	1035.45450280972	-111.072975871588	280.342472102992	pk30	120hr	-0.0736238616554015	0.0516221908479023	-43.072975871588	280.342472102992	0.0547309576841035	-0.071343155691151	283.632126028155
343	20190629_pk30ecadGFP_120hr_disc12_DiscProper	horz_stripe	1083	83.1089051528886	928.255419242999	742.843551988208	104.211413282737	-12.2684787185235	pk30	120hr	0.190381212101976	0.0389236044941581	172.211413282737	-12.2684787185235	0.182940612574713	0.0655193496535496	172.647868318449
344	20190629_pk30ecadGFP_120hr_disc12_DiscProper	horz_stripe	1085	90.8863774566332	927.829110489605	735.819504028828	103.785104529343	-19.2925266779033	pk30	120hr	0.118907905965855	-0.108548960501662	171.785104529343	-19.2925266779033	0.140023523371514	-0.0794693640958773	172.865044829124
345	20190629_pk30ecadGFP_120hr_disc12_DiscProper	horz_stripe	1091	32.6524101340208	678.202314548045	713.591835811153	-145.841691412217	-41.5201948955786	pk30	120hr	0.321357917618592	-0.343341897550423	-77.841691412217	-41.5201948955786	-0.106144230708322	-0.458135320748162	88.2227607031295
346	20190629_pk30ecadGFP_120hr_disc12_DiscProper	horz_stripe	1093	50.4548150237959	676.982344426398	709.801040818006	-147.061661533864	-45.3109898887254	pk30	120hr	0.0949221750480675	-0.257725061733666	-79.061661533864	-45.3109898887254	-0.174386707420998	-0.212183182736854	91.1253649056696
347	20190629_pk30ecadGFP_120hr_disc12_DiscProper	out_of_horz	1095	96.1424629373349	1006.69620525718	861.71934089939	182.652199296915	106.607310192658	pk30	120hr	-0.305938904068167	-0.179319455640014	250.652199296915	106.607310192658	-0.341377591219379	0.095996981237518	272.381430348866
348	20190629_pk30ecadGFP_120hr_disc12_DiscProper	out_of_horz	1097	57.2163217428342	814.21157974883	1009.26413961046	-9.83242621143233	254.152108903724	pk30	120hr	-0.460314515606423	-0.444116725969599	58.1675737885677	254.152108903724	0.221320512021056	0.600121946376459	260.723533845065
349	20190629_pk30ecadGFP_120hr_disc12_DiscProper	out_of_horz	1099	94.2897069959758	816.233189633186	1017.19926560735	-7.81081632707628	262.087234900618	pk30	120hr	-0.0767777177623501	0.0898148119437998	60.1891836729237	262.087234900618	0.108270677870649	-0.0473178476129811	268.909755362398
350	20190629_pk30ecadGFP_120hr_disc12_DiscProper	out_of_horz	1107	118.37746839965	619.626597880345	1024.2722930433	-204.417408079917	269.160262336569	pk30	120hr	0.170287590462117	0.255445840275095	-136.417408079917	269.160262336569	-0.306696607791104	-0.0136978665737737	301.756451543846
351	20190629_pk30ecadGFP_120hr_disc12_DiscProper	out_of_horz	1109	172.549111960575	612.764856912129	1016.73711562914	-211.279149048133	261.625084922408	pk30	120hr	-0.153850352524687	0.272816370895953	-143.279149048133	261.625084922408	-0.147015648620097	-0.276559400964098	298.289456086893
352	20190629_pk30ecadGFP_120hr_disc12_DiscProper	out_of_horz	1111	60.1619210178219	574.169010393663	862.694883170092	-249.874995566599	107.58285246336	pk30	120hr	-0.25346537040917	0.0252818682784357	-181.874995566599	107.58285246336	-0.144224436680979	-0.209959945523807	211.311580743942
353	20190629_pk30ecadGFP_120hr_disc12_DiscProper	out_of_horz	1113	66.6334836074795	569.390239465312	858.44415081843	-254.65376649495	103.332120111699	pk30	120hr	-0.146536652334989	0.0313724849183031	-186.65376649495	103.332120111699	-0.104374192715771	-0.107532558708633	213.34749961865
354	20190629_pk30ecadGFP_120hr_disc12_DiscProper	out_of_horz	1127	111.11474895402	379.918198980639	882.455473684878	-444.125806979622	127.343442978147	pk30	120hr	-0.161860833155406	0.243445953447479	-376.125806979622	127.343442978147	-0.276462261692683	0.0950446180458466	397.09819332956
355	20190629_pk30ecadGFP_120hr_disc12_DiscProper	out_of_horz	1133	91.2247938381129	996.824328508289	604.735070500922	172.780322548027	-150.376960205809	pk30	120hr	-0.18469782634312	0.111098198015572	240.780322548027	-150.376960205809	-0.180876142513567	-0.117217395157854	283.880950201086
356	20190629_pk30ecadGFP_120hr_disc12_DiscProper	out_of_horz	1135	89.3231094799092	996.015152756023	594.868277081593	171.971146795761	-160.243753625139	pk30	120hr	-0.188573119456137	0.0644145169822761	239.971146795761	-160.243753625139	-0.131761099086092	-0.149492689276444	288.55538787267
357	20190629_pk30ecadGFP_120hr_disc12_DiscProper	out_of_horz	1137	98.0150520331703	471.990724535636	697.366737674186	-352.053281424626	-57.7452930325453	pk30	120hr	-0.0649934504140168	0.0481635170025177	-284.053281424626	-57.7452930325453	-0.0410294866026385	0.0697169577355107	289.863391195771
358	20190629_pk30ecadGFP_120hr_disc12_DiscProper	out_of_horz	1139	33.6278476973086	472.083220565793	703.596716605483	-351.960785394469	-51.5153141012484	pk30	120hr	0.470944291046426	-0.000377558108100836	-283.960785394469	-51.5153141012484	0.440799859689571	-0.165783447656876	288.595833699646
359	20190629_pk30ecadGFP_120hr_disc12_DiscProper	out_of_horz	1141	57.9181694696946	604.504032524259	672.501298110604	-219.539973436003	-82.6107325961279	pk30	120hr	-0.0882998344681574	-0.169260536617538	-151.539973436003	-82.6107325961279	-0.190105446949209	-0.0174902562417623	172.594602143443
360	20190629_pk30ecadGFP_120hr_disc12_DiscProper	out_of_horz	1143	55.3704388673396	605.088624006416	679.156253458904	-218.955381953846	-75.9557772478272	pk30	120hr	-0.0306177269421914	-0.111375434532756	-150.955381953846	-75.9557772478272	-0.107683839509393	-0.0417866405563087	168.987595515627
361	20190629_pk30ecadGFP_120hr_disc12_DiscProper	out_of_horz	1151	85.4116915362694	970.310470751488	902.399753057704	146.266464791226	147.287722350973	pk30	120hr	0.0395275757566679	-0.382064723582038	214.266464791226	147.287722350973	-0.342551883947199	-0.173764464305112	260.007290454454
362	20190629_pk30ecadGFP_120hr_disc12_DiscProper	out_of_horz	1153	113.933914107024	968.448624056005	896.306950820249	144.404618095743	141.194920113517	pk30	120hr	-0.0243417877601377	-0.25440695696917	212.404618095743	141.194920113517	-0.243997812123912	-0.0760295341588851	255.052400996856
363	20190629_pk30ecadGFP_120hr_disc12_DiscProper	out_of_horz	1155	77.9288724387277	254.598467983429	623.339476153511	-569.445537976833	-131.772554553221	pk30	120hr	0.274869990554333	0.0641112677668229	-501.445537976833	-131.772554553221	0.27087775723828	-0.0793032596780739	518.470475234952
364	20190629_pk30ecadGFP_120hr_disc12_DiscProper	out_of_horz	1159	54.4654024054333	762.457672552754	883.882285302435	-61.5863334075084	128.770254595703	pk30	120hr	-0.0862632447149131	0.160498986711046	6.4136665924916	128.770254595703	0.101784708523842	-0.151132872779995	128.929878568941
365	20190629_pk30ecadGFP_120hr_disc12_DiscProper	out_of_horz	1161	36.3631678228929	758.744801785743	879.291237963594	-65.2992041745189	124.179207256862	pk30	120hr	0.0569292455640939	-0.0163155141689356	2.70079582548109	124.179207256862	-0.0575847754451041	0.0138249282106845	124.208573830608
366	20190629_pk30ecadGFP_120hr_disc12_DiscProper	out_of_horz	1163	38.6176331092583	698.099494604791	806.689120071045	-125.944511355471	51.5770893643137	pk30	120hr	-0.0978586518922825	-0.271640424342976	-57.944511355471	51.5770893643137	0.258469894883872	-0.128678472660065	77.5742389167867
367	20190629_pk30ecadGFP_120hr_disc12_DiscProper	horz_stripe	1166	39.5949058596655	694.582947431247	799.005556417331	-129.461058529015	43.8935257105992	pk30	120hr	0.19084334945733	-0.124614909884206	-61.461058529015	43.8935257105992	0.179795937033093	0.140083834984389	75.5255143300199
368	20190629_pk30ecadGFP_120hr_disc12_DiscProper	out_of_horz	1171	54.0709965838363	666.583278194361	521.835472624279	-157.460727765901	-233.276558082452	pk30	120hr	-0.0736584935674983	-0.24718246987407	-89.460727765901	-233.276558082452	-0.11050909679254	0.233050395008839	249.842298987182
369	20190629_pk30ecadGFP_120hr_disc12_DiscProper	out_of_horz	1173	75.2600945212825	669.75927385748	527.262855827697	-154.284732102782	-227.849174879035	pk30	120hr	-0.093504853757262	-0.0773320700564991	-86.284732102782	-227.849174879035	0.0188256531880737	0.119870770071075	243.639696041318
370	20190629_pk30ecadGFP_120hr_disc12_DiscProper	horz_stripe	1175	38.0239792088192	743.732354112153	736.600544197661	-80.3116518481094	-18.5114865090707	pk30	120hr	0.0116013992063718	0.201233739265409	-12.3116518481094	-18.5114865090707	0.181098215917942	-0.0885044997365832	22.231776897148
371	20190629_pk30ecadGFP_120hr_disc12_DiscProper	horz_stripe	1177	32.1932854207186	744.326637666178	741.758131537544	-79.7173682940843	-13.3538991691873	pk30	120hr	0.0580239708934278	-0.0993524150564116	-11.7173682940843	-13.3538991691873	-0.106052264783392	-0.0446161485349876	17.7657913631798
372	20190629_pk30ecadGFP_120hr_disc12_DiscProper	out_of_horz	1179	78.7348324988136	555.90554445863	689.748952835602	-268.138461501632	-65.3630778711295	pk30	120hr	0.0210172427709293	0.309701673067824	-200.138461501632	-65.3630778711295	0.19975956273108	0.237598333100611	210.541529682454
373	20190629_pk30ecadGFP_120hr_disc12_DiscProper	out_of_horz	1181	65.938102932203	547.291526868082	687.534878322464	-276.75247909218	-67.5771523842679	pk30	120hr	0.188384719049438	-0.197682380007205	-208.75247909218	-67.5771523842679	0.0367996438997151	-0.27057884607911	219.418023533842
374	20190629_pk30ecadGFP_120hr_disc12_DiscProper	out_of_horz	1183	70.4655049576479	606.586955348537	606.387444227428	-217.457050611725	-148.724586479303	pk30	120hr	-0.0966414379075268	-0.0860235406486999	-149.457050611725	-148.724586479303	-0.08649728667477	0.0962176515223456	210.846893742819
375	20190629_pk30ecadGFP_120hr_disc12_DiscProper	out_of_horz	1185	51.700795874708	597.181890901979	612.751655925185	-226.862115058283	-142.360374781546	pk30	120hr	-0.101626559276754	-0.0163874652939743	-158.862115058283	-142.360374781546	-0.0273908079762094	0.099228273226955	213.315840735594
376	20190629_pk30ecadGFP_120hr_disc12_DiscProper	out_of_horz	1187	76.1298536677579	609.209680233755	613.613705106166	-214.834325726507	-141.498325600566	pk30	120hr	-0.105881842125231	-0.0447094582513044	-146.834325726507	-141.498325600566	-0.0485964861793521	0.10415508475335	203.916883458241
377	20190629_pk30ecadGFP_120hr_disc12_DiscProper	out_of_horz	1207	59.36817986315	866.585458795162	566.347826464186	42.5414528349	-188.764204242546	pk30	120hr	-0.0772849036907137	-0.32207255146194	110.5414528349	-188.764204242546	0.318702459298817	0.0901799710610552	218.749485938075
378	20190629_pk30ecadGFP_120hr_disc12_DiscProper	out_of_horz	1209	54.4184807896901	864.982608817299	560.903863900675	40.9386028570375	-194.208166806057	pk30	120hr	0.178364397696746	-0.128369718964703	108.938602857037	-194.208166806057	0.0165616619185333	0.219130907147522	222.675618886785
379	20190629_pk30ecadGFP_120hr_disc12_DiscProper	out_of_horz	1211	85.9124101016974	483.545400339152	957.661420300688	-340.49860562111	202.549389593956	pk30	120hr	0.294952287329289	-0.0815345271012747	-272.49860562111	202.549389593956	0.163092098044381	0.258931841351909	339.531655800064
380	20190629_pk30ecadGFP_120hr_disc12_DiscProper	out_of_horz	1213	87.6673505092108	478.042796065181	945.851612258986	-346.001209895081	190.739581552254	pk30	120hr	-0.139531129904121	0.238362751776369	-278.001209895081	190.739581552254	-0.272605266271157	-0.044408405149871	337.144272788161
381	20190629_pk30ecadGFP_120hr_disc12_DiscProper	out_of_horz	1215	91.7811077943119	485.761678933407	951.95680374201	-338.282327026855	196.844773035279	pk30	120hr	0.06956113601567	0.205534967542694	-270.282327026855	196.844773035279	-0.174276248812253	0.129271665984842	334.36566955111
382	20190629_pk30ecadGFP_120hr_disc12_DiscProper	out_of_horz	1217	40.457507880408	1083.82667198546	703.206390342069	259.782666025203	-51.9056403646631	pk30	120hr	-0.0510354473727405	0.510769494878456	327.782666025203	-51.9056403646631	-0.206345978276249	0.470012160519434	331.866948713269
383	20190629_pk30ecadGFP_120hr_disc12_DiscProper	horz_stripe	1219	41.2860683363437	1084.79907308984	708.860900329974	260.755067129578	-46.2511303767578	pk30	120hr	0.0543945548423466	0.196050037899938	328.755067129578	-46.2511303767578	-0.00180910661229947	0.203448057474947	331.992562001773
384	20190629_pk30ecadGFP_120hr_disc12_DiscProper	out_of_horz	1223	114.005586890863	917.040723210799	485.229829239475	92.9967172505375	-269.882201467256	pk30	120hr	-0.112101138908946	0.32573776231072	160.996717250537	-269.882201467256	-0.233375582722498	-0.253392171403957	314.255223718337
385	20190629_pk30ecadGFP_120hr_disc12_DiscProper	out_of_horz	1229	128.451946886998	242.658278531036	825.561383164258	-581.385727429226	70.4493524575261	pk30	120hr	-0.332021716898932	-0.277685357209913	-513.385727429226	70.4493524575261	-0.244946264824154	-0.356859784018887	518.196889598655
386	20190629_pk30ecadGFP_120hr_disc12_DiscProper	out_of_horz	1231	84.6460478329197	245.691986536879	832.529256549521	-578.352019423383	77.4172258427898	pk30	120hr	-0.0707307808366875	-0.381870986397637	-510.352019423383	77.4172258427898	0.0457001052261699	-0.385667984142304	516.190478977207
387	20190629_pk30ecadGFP_120hr_disc12_DiscProper	out_of_horz	1233	54.687255635758	758.275185824223	609.89812450966	-65.7688201360388	-145.213906197072	pk30	120hr	0.116503242690304	0.251186469569144	2.2311798639612	-145.213906197072	-0.124165276690012	-0.247488650480096	145.231045980525
388	20190629_pk30ecadGFP_120hr_disc12_DiscProper	out_of_horz	1235	34.8689969038239	763.350722896995	614.321745296681	-60.6932830632669	-140.790285410051	pk30	120hr	0.243063520980757	0.0350922525421787	7.3067169367331	-140.790285410051	-0.245390351198406	-0.00974253348827048	140.979759462971
389	20190629_pk30ecadGFP_120hr_disc12_DiscProper	horz_stripe	1241	97.9149659807015	279.026601162529	752.240958193718	-545.017404797733	-2.87107251301347	pk30	120hr	0.043024548741833	0.0636704130198389	-477.017404797733	-2.87107251301347	0.0437878428855155	0.0631479065685367	477.026044925578
390	20190629_pk30ecadGFP_120hr_disc12_DiscProper	horz_stripe	1243	97.5906410643916	277.972986658567	744.054219511262	-546.071019301695	-11.0578111954694	pk30	120hr	0.0420883830502553	0.147809015830674	-478.071019301695	-11.0578111954694	0.0488773791056971	0.145704972325502	478.198886118105
391	20190629_pk30ecadGFP_120hr_disc12_DiscProper	out_of_horz	1245	32.6587884747592	852.948712756251	646.770205747451	28.9047067959885	-108.341824959281	pk30	120hr	-0.174668162974762	0.0949448130201293	96.9047067959885	-108.341824959281	-0.0749509124763355	-0.184135399625846	145.356366337096
392	20190629_pk30ecadGFP_120hr_disc12_DiscProper	out_of_horz	1247	128.272010328883	371.75259468902	927.38339431952	-452.291411271242	172.271363612788	pk30	120hr	0.0614913520577526	-0.14916133320731	-384.291411271242	172.271363612788	0.152267809379138	-0.0533367033941093	421.138114515716
393	20190629_pk30ecadGFP_120hr_disc12_DiscProper	out_of_horz	1249	111.49289507847	378.235396270695	932.319464932576	-445.808609689567	177.207434225845	pk30	120hr	0.295951733430142	-0.204962613214437	-377.808609689567	177.207434225845	0.346815235785789	0.0965209488289696	417.303031741288
394	20190629_pk30ecadGFP_120hr_disc12_DiscProper	horz_stripe	1251	101.40671309012	230.313658365383	759.112889431065	-593.730347594879	4.00085872433306	pk30	120hr	0.125091577731753	-0.0228201525756179	-525.730347594879	4.00085872433306	0.125424396587817	-0.02091370181426	525.745570835137
395	20190629_pk30ecadGFP_120hr_disc12_DiscProper	horz_stripe	1253	92.5307327460485	225.874985520028	752.576922696932	-598.169020440234	-2.53510800979984	pk30	120hr	0.0498495563764794	-0.101065057992922	-530.169020440234	-2.53510800979984	0.0488807738237634	-0.101537156590258	530.175081465716
396	20190629_pk30ecadGFP_120hr_disc12_DiscProper	out_of_horz	1255	115.629979849911	790.415403837652	914.173529878335	-33.6286021226102	159.061499171603	pk30	120hr	-0.290996565482096	0.170122495876586	34.3713978773898	159.061499171603	0.335276277297371	-0.0347919905620728	162.732767169872
397	20190629_pk30ecadGFP_120hr_disc12_DiscProper	out_of_horz	1257	58.5189580488652	790.989944095676	922.975342251219	-33.0540618645855	167.863311544488	pk30	120hr	0.0500482534414837	0.0828578978517211	34.9459381354145	167.863311544488	-0.01282452526821	-0.0959468105806247	171.462269770483
398	20190629_pk30ecadGFP_120hr_disc12_DiscProper	horz_stripe	1259	79.7506822749934	654.143754758154	803.683292105747	-169.900251202108	48.571261399015	pk30	120hr	-0.0855911476470541	0.027568150968081	-101.900251202108	48.571261399015	-0.0753144046636403	-0.0491282805876632	112.884138075038
399	20190629_pk30ecadGFP_120hr_disc12_DiscProper	horz_stripe	1261	83.0041959417417	663.698776458819	795.257959882173	-160.345229501443	40.1459291754418	pk30	120hr	-0.0418321909357017	0.150100203727727	-92.345229501443	40.1459291754418	-0.13829677811582	0.0717913958658684	100.694275115489
400	20190629_pk30ecadGFP_120hr_disc12_DiscProper	out_of_horz	1263	65.7030249581435	810.056910132878	827.647431534097	-13.9870958273837	72.5354008273649	pk30	120hr	0.0209868531114034	-0.295008781039216	54.0129041726163	72.5354008273649	-0.288648481712633	0.0644413136020303	90.4365976269935
401	20190629_pk30ecadGFP_120hr_disc12_DiscProper	out_of_horz	1265	61.110900329906	806.547058140657	819.342026835051	-17.4969478196045	64.2299961283195	pk30	120hr	-0.0699921111763148	-0.289983292916917	50.5030521803955	64.2299961283195	-0.26528692209328	0.136426004720985	81.7071030093448
402	20190629_pk30ecadGFP_120hr_disc12_DiscProper	out_of_horz	1267	82.3049331538231	498.621872284461	695.337404362141	-325.422133675801	-59.7746263445904	pk30	120hr	-0.171996358760407	0.121482355919432	-257.422133675801	-59.7746263445904	-0.100866325735482	0.184842350556353	264.270998902334
403	20190629_pk30ecadGFP_120hr_disc12_DiscProper	horz_stripe	1280	105.679056399193	367.416253690049	776.430904371095	-456.627752270213	21.318873664363	pk30	120hr	0.00183439935369473	-0.0505947978649609	-388.627752270213	21.318873664363	0.00735767503520757	-0.0500905501073942	389.212055580136
404	20190629_pk30ecadGFP_120hr_disc12_DiscProper	horz_stripe	1282	67.6396871466282	359.862378770066	766.071667696946	-464.181627190196	10.9596369902142	pk30	120hr	-0.0278638348615504	0.130300588844298	-396.181627190196	10.9596369902142	-0.0350247622208094	0.128560891322899	396.333187313438
405	20190629_pk30ecadGFP_120hr_disc12_DiscProper	horz_stripe	1284	58.9258009086502	366.781850062686	769.714065842786	-457.262155897576	14.6020351360546	pk30	120hr	0.291495569485967	-0.0889908009459683	-389.262155897576	14.6020351360546	0.297343441829458	-0.0669022218163551	389.535936011228
406	20190629_pk30ecadGFP_120hr_disc12_DiscProper	horz_stripe	1290	108.416724980729	212.031805979986	785.474000746846	-612.012199980276	30.3619700401147	pk30	120hr	-0.166826490624649	-0.102572813768804	-544.012199980276	30.3619700401147	-0.154376556422574	-0.120499539109881	544.858810107808
407	20190629_pk30ecadGFP_120hr_disc12_DiscProper	horz_stripe	1292	137.310798936493	218.275408711905	791.818397087396	-605.768597248357	36.7063663806641	pk30	120hr	-0.120956801507664	-0.0228253557959059	-537.768597248357	36.7063663806641	-0.116733433008128	-0.0390493318292504	539.019871172981
408	20190629_pk30ecadGFP_120hr_disc12_DiscProper	out_of_horz	1296	80.0572102340722	868.532924932411	1007.22063583792	44.4889189721495	252.108605131188	pk30	120hr	0.0690173495640699	-0.066911970124687	112.488918972149	252.108605131188	-0.095896303094068	-0.00667123224799379	276.066125543711
409	20190629_pk30ecadGFP_120hr_disc12_DiscProper	out_of_horz	1298	104.481255994182	871.515964959609	1013.42425906028	47.4719589993471	258.31222835355	pk30	120hr	-0.147430591488536	-0.0579865561084815	115.471958999347	258.31222835355	0.0551131884966402	0.148528638483343	282.946957276666
410	20190629_pk30ecadGFP_120hr_disc12_DiscProper	out_of_horz	1302	52.1754828561487	494.985598910271	629.829300940136	-329.058407049991	-125.282729766596	pk30	120hr	-0.0216314208607261	-0.11233075365254	-261.058407049991	-125.282729766596	-0.101166054579467	-0.0533998687772334	289.563903602035
411	20190629_pk30ecadGFP_120hr_disc12_DiscProper	out_of_horz	1304	49.2550862539029	494.294734371685	636.592562157953	-329.749271588577	-118.519468548778	pk30	120hr	-0.135627451376467	-0.474181339928459	-261.749271588577	-118.519468548778	-0.445830114533927	-0.210898690555182	287.331769218504
412	20190629_pk30ecadGFP_120hr_disc12_DiscProper	out_of_horz	1306	57.51796664454	638.924440430275	649.395096306636	-185.119565529987	-105.716934400096	pk30	120hr	0.0398366136714035	0.0178087561120508	-117.119565529987	-105.716934400096	0.0217820016160267	-0.0378107390652784	157.775355644939
413	20190629_pk30ecadGFP_120hr_disc12_DiscProper	out_of_horz	1308	47.9503211687857	637.773635371616	643.607457616647	-186.270370588646	-111.504573090085	pk30	120hr	0.116961541172706	-0.0462639698534052	-118.270370588646	-111.504573090085	-0.039301841196928	-0.119481054140909	162.54584085475
414	20190629_pk30ecadGFP_120hr_disc12_DiscProper	out_of_horz	1310	142.061165363804	473.64624428421	494.445983696389	-350.397761676052	-260.666047010342	pk30	120hr	-0.409845560081174	-0.367644358220176	-282.397761676052	-260.666047010342	-0.399217817720423	0.379158134904052	384.311441234375
415	20190629_pk30ecadGFP_120hr_disc12_DiscProper	out_of_horz	1312	64.3381549113155	343.318401626402	536.377985973165	-480.72560433386	-218.734044733567	pk30	120hr	-0.235566878910295	-0.233664891522712	-412.72560433386	-218.734044733567	-0.325618065048576	0.0637488171174948	467.104920545969
416	20190629_pk30ecadGFP_120hr_disc12_DiscProper	out_of_horz	1320	106.242691079842	1016.4367396146	809.377971954859	192.392733654339	54.2659412481278	pk30	120hr	-0.133830152970947	-0.196308652409791	260.392733654339	54.2659412481278	-0.201105259610706	-0.126507989518787	265.987157809404
417	20190629_pk30ecadGFP_120hr_disc12_DiscProper	out_of_horz	1322	64.1599907864714	565.703083213967	491.632342375433	-258.340922746295	-263.479688331299	pk30	120hr	-0.395140297838719	-0.377324328979481	-190.340922746295	-263.479688331299	-0.234080709192972	0.493675729400993	325.04032524453
418	20190629_pk30ecadGFP_120hr_disc12_DiscProper	out_of_horz	1324	55.4023499390566	564.244492863264	500.062288083044	-259.799513096998	-255.049742623687	pk30	120hr	-0.329519560430294	-0.380229485005874	-191.799513096998	-255.049742623687	-0.273839726635262	0.422101179920563	319.119765036035
419	20190629_pk30ecadGFP_120hr_disc12_DiscProper	out_of_horz	1336	66.4378629921869	691.762378870142	613.257566143194	-132.28162709012	-141.854464563538	pk30	120hr	0.0857563145980488	-0.313405534508677	-64.28162709012	-141.854464563538	-0.29218746786344	0.142139572877015	155.739579741186
420	20190629_pk30ecadGFP_120hr_disc12_DiscProper	out_of_horz	1338	65.5458767035111	694.479235488624	606.231208654491	-129.564770471638	-148.880822052241	pk30	120hr	0.0503161760522208	-0.165338980475557	-61.564770471638	-148.880822052241	-0.15239439616718	0.0815146861249874	161.107790432916
421	20190629_pk30ecadGFP_120hr_disc12_DiscProper	out_of_horz	1340	98.7319000433253	1016.66426132277	700.100688725528	192.620255362507	-55.0113419812031	pk30	120hr	0.327587562943284	0.233777900112998	260.620255362507	-55.0113419812031	0.205160435691038	0.346229567777546	266.362845103801
422	20190629_pk30ecadGFP_120hr_disc12_DiscProper	out_of_horz	1342	85.7579750692327	1012.05998134067	693.57590474768	188.015975380411	-61.5361259590513	pk30	120hr	0.334645016608801	0.130470528671992	256.015975380411	-61.5361259590513	0.238795614515316	0.268303001252887	263.307566256709
423	20190629_pk30ecadGFP_120hr_disc12_DiscProper	out_of_horz	1344	67.3031281804275	1003.55521993529	689.955979611292	179.511213975028	-65.1560510954396	pk30	120hr	0.132088360829584	0.197083391488872	247.511213975028	-65.1560510954396	0.0179300351935493	0.236574960858837	255.943571979731
424	20190629_pk30ecadGFP_120hr_disc12_DiscProper	out_of_horz	1346	59.042700929809	589.328733841653	908.873128276327	-234.715272118609	153.761097569596	pk30	120hr	-0.00687928375711841	0.145494732792909	-166.715272118609	153.761097569596	-0.1455752949035	0.00488623876310289	226.796069373763
425	20190629_pk30ecadGFP_120hr_disc12_DiscProper	out_of_horz	1348	62.7624395098066	594.195762806705	914.002897011423	-229.848243153557	158.890866304692	pk30	120hr	0.0790990630919994	0.205766233054116	-161.848243153557	158.890866304692	-0.204272705720036	0.0828798295433126	226.806439959161
426	20190629_pk30ecadGFP_120hr_disc12_DiscProper	out_of_horz	1354	79.647537819099	877.17609288659	1036.55580748002	53.1320869263283	281.443776773287	pk30	120hr	-0.143994683209008	-0.462038339304621	121.132086926328	281.443776773287	-0.23657416659197	0.422192562086484	306.404278637782
427	20190629_pk30ecadGFP_120hr_disc12_DiscProper	out_of_horz	1358	68.3511838808865	265.867333112303	857.315715953473	-558.176672847959	102.203685246741	pk30	120hr	-0.0897364259460402	-0.402561281978429	-490.176672847959	102.203685246741	0.0786180249754764	-0.404879510519662	500.718248002117
428	20190629_pk30ecadGFP_120hr_disc12_DiscProper	out_of_horz	1360	61.685799401292	275.458535146067	863.582214762641	-548.585470814195	108.470184055909	pk30	120hr	0.227437709921871	-0.0804253621619683	-480.585470814195	108.470184055909	0.239933392336022	0.0250622827275853	492.674512824465
429	20190629_pk30ecadGFP_120hr_disc12_DiscProper	out_of_horz	1362	91.7561735425129	272.268077846992	858.026771785953	-551.77592811327	102.914741079222	pk30	120hr	0.0277629534423706	0.00792029772210174	-483.77592811327	102.914741079222	0.0221350149121335	0.0185352047382703	494.601448191632
430	20190629_pk30ecadGFP_120hr_disc12_DiscProper	out_of_horz	1382	91.870770772617	263.771913597928	658.07389196521	-560.272092362334	-97.0381387415214	pk30	120hr	-0.118140104164199	-0.419480932302784	-492.272092362334	-97.0381387415214	-0.268495097283146	-0.343266251636328	501.745167678981
431	20190629_pk30ecadGFP_120hr_disc12_DiscProper	out_of_horz	1384	79.2894633816215	258.48969446279	668.25242333207	-565.554311497472	-86.8596073746612	pk30	120hr	-0.0524767913182402	-0.395508914947892	-497.554311497472	-86.8596073746612	-0.183379341949283	-0.354334774438757	505.079087156659
432	20190629_pk30ecadGFP_120hr_disc12_DiscProper	out_of_horz	1386	81.3061825711622	261.522527467676	653.148485627396	-562.521478492586	-101.963545079336	pk30	120hr	-0.113159401490113	-0.47561219585968	-494.521478492586	-101.963545079336	-0.292061743695586	-0.392061154497052	504.923813278438
433	20190629_pk30ecadGFP_120hr_disc12_DiscProper	out_of_horz	1388	59.9214572057974	756.999030853067	583.087994613571	-67.0449751071955	-172.02403609316	pk30	120hr	0.446804853635613	0.0436088147786881	0.955024892804502	-172.02403609316	-0.447261502970957	-0.0386452315157313	172.02668707595
434	20190629_pk30ecadGFP_120hr_disc12_DiscProper	out_of_horz	1390	39.9409432667088	753.353904055569	578.906963099811	-70.6901019046932	-176.20506760692	pk30	120hr	-0.0063719900422635	-0.369858479436761	-2.69010190469321	-176.20506760692	-0.0049215192596433	0.369880623602465	176.22560114415
435	20190629_pk30ecadGFP_120hr_disc12_DiscProper	out_of_horz	1392	57.6428094062388	843.375547408579	589.70362952572	19.3315414483169	-165.408401181011	pk30	120hr	-0.450565993957042	-0.0725229651908767	87.3315414483169	-165.408401181011	0.314013977276632	-0.331156333874932	187.047419958142
436	20190629_pk30ecadGFP_120hr_disc12_DiscProper	horz_stripe	1394	63.6765936783687	432.981655889941	750.634935953751	-391.062350070321	-4.47709475298086	pk30	120hr	0.0490618616828594	-0.143019780726398	-323.062350070321	-4.47709475298086	0.0450797596869368	-0.144324423495758	323.093371040611
437	20190629_pk30ecadGFP_120hr_disc12_DiscProper	horz_stripe	1396	91.5906074240362	440.165878349272	758.829790998863	-383.87812761099	3.71776029213117	pk30	120hr	0.213077636110172	-0.100031895131479	-315.87812761099	3.71776029213117	0.215372957077478	-0.0949892015631078	315.900005135509
438	20190629_pk30ecadGFP_120hr_disc12_DiscProper	horz_stripe	1398	71.1365125402199	439.818237935904	752.88544452243	-384.225768024358	-2.22658618430194	pk30	120hr	0.311755659918119	-0.20981096311951	-316.225768024358	-2.22658618430194	0.308770284007861	-0.214180165864683	316.233606766629
439	20190629_pk30ecadGFP_120hr_disc12_DiscProper	out_of_horz	1400	48.4698124181547	615.079059880505	989.462183649205	-208.964946079757	234.350152942474	pk30	120hr	0.368745087879034	-0.047756709611967	-140.964946079757	234.350152942474	-0.130614465568694	0.348128574713543	273.479633990229
440	20190629_pk30ecadGFP_120hr_disc12_DiscProper	out_of_horz	1402	54.0593937693281	617.865284804464	985.555341103989	-206.178721155798	230.443310397258	pk30	120hr	0.00408409180881113	0.234324322006406	-138.178721155798	230.443310397258	-0.208619236647574	-0.106782872176432	268.695884388092
441	20190629_pk30ecadGFP_120hr_disc12_DiscProper	out_of_horz	1404	43.1972359996222	857.323448916135	835.536704624527	33.2794429558726	80.4246739177953	pk30	120hr	-0.203693179412251	-0.0813487243323768	101.279442955873	80.4246739177953	-0.125382524960203	0.179965965460641	129.327699044851
442	20190629_pk30ecadGFP_120hr_disc12_DiscProper	out_of_horz	1406	49.5471377903303	860.23215881635	841.146463170009	36.1881528560876	86.0344324632777	pk30	120hr	0.0211137321816077	0.114308154229259	104.188152856088	86.0344324632777	0.116238353372521	0.000888265265303629	135.118817212266
443	20190629_pk30ecadGFP_120hr_disc12_DiscProper	out_of_horz	1408	86.3424992311803	518.396265295707	882.516585384655	-305.647740664555	127.404554677924	pk30	120hr	-0.0558612349545416	0.220347705290363	-237.647740664555	127.404554677924	-0.21443504303395	0.075440049817077	269.644894621885
444	20190629_pk30ecadGFP_120hr_disc12_DiscProper	out_of_horz	1410	67.2485696342115	520.744861565209	890.002632183466	-303.299144395053	134.890601476735	pk30	120hr	-0.0776035208733236	-0.085458498538375	-235.299144395053	134.890601476735	0.0345332377937637	-0.110149520706398	271.221609979366
445	20190629_pk30ecadGFP_120hr_disc12_DiscProper	out_of_horz	1412	86.4918987402252	994.376046435063	818.793409715054	170.332040474801	63.681379008322	pk30	120hr	-0.143210562485821	-0.0694355975855374	238.332040474801	63.681379008322	-0.158757753229634	0.0112491425915337	246.693087761461
446	20190629_pk30ecadGFP_120hr_disc12_DiscProper	out_of_horz	1414	66.4836066925667	993.943243065524	810.85908137276	169.899237105262	55.7470506660288	pk30	120hr	-0.0371937416226916	-0.16143291163011	237.899237105262	55.7470506660288	-0.105040842743923	-0.128103008274267	244.343570967657
447	20190629_pk30ecadGFP_120hr_disc12_DiscProper	out_of_horz	1422	95.3943749443523	584.477905239834	602.451271317134	-239.566100720428	-152.660759389597	pk30	120hr	0.0546925734452319	-0.0146867209170741	-171.566100720428	-152.660759389597	-0.00823066557761387	-0.0560288631466639	229.652420788069
448	20190629_pk30ecadGFP_120hr_disc12_DiscProper	out_of_horz	1424	108.283517662909	583.254200705883	593.867442043939	-240.789805254379	-161.244588662793	pk30	120hr	-0.0479744379588389	-0.100268747137465	-172.789805254379	-161.244588662793	-0.103341791317242	0.0409370555527268	236.339023804533
449	20190629_pk30ecadGFP_120hr_disc12_DiscProper	horz_stripe	1426	79.1400469775763	1047.37506474023	796.038495341811	223.331058779963	40.9264646350796	pk30	120hr	-0.304429600700669	-0.0434803495067236	291.331058779963	40.9264646350796	-0.304626267090268	0.0420803989363733	294.191708444308
450	20190629_pk30ecadGFP_120hr_disc12_DiscProper	out_of_horz	1428	61.6301994988308	1044.80505638231	805.164862626664	220.761050422049	50.0528319199321	pk30	120hr	-0.0582130419215715	-0.26875938306475	288.761050422049	50.0528319199321	-0.145270882095773	-0.23348819038706	293.066938128562
451	20190629_pk30ecadGFP_120hr_disc12_DiscProper	horz_stripe	1430	71.5998593901494	793.00609793869	717.452488961769	-31.0379080215721	-37.6595417449624	pk30	120hr	0.212513407142507	-0.0481757138949619	36.9620919784279	-37.6595417449624	0.0441951391525279	0.213376749670377	52.7677678878151
452	20190629_pk30ecadGFP_120hr_disc12_DiscProper	horz_stripe	1432	72.2965691707479	788.635706942966	712.478904429457	-35.4082990172956	-42.6331262772745	pk30	120hr	0.206919250182809	-0.0446323539743987	32.5917009827044	-42.6331262772745	-0.0112047204774869	0.211381355271777	53.663790670433
453	20190629_pk30ecadGFP_120hr_disc12_DiscProper	out_of_horz	1438	45.2127175670887	594.688509424069	610.031963617211	-229.355496536193	-145.080067089521	pk30	120hr	0.469467828023564	0.179929463422264	-161.355496536193	-145.080067089521	0.228645740038282	-0.447767550095954	216.988069093997
454	20190629_pk30ecadGFP_120hr_disc12_DiscProper	out_of_horz	1440	62.4529806624839	596.591092203266	600.909074388495	-227.452913756996	-154.202956318236	pk30	120hr	0.178883653031764	-0.0046779638349343	-159.452913756996	-154.202956318236	0.00131127198746297	-0.178940004564112	221.819258503133
455	20190629_pk30ecadGFP_120hr_disc12_DiscProper	out_of_horz	1442	63.0232207095244	600.546970737237	606.398880317267	-223.497035223025	-148.713150389464	pk30	120hr	-0.150199345540113	-0.101998892223105	-155.497035223025	-148.713150389464	-0.108593055558956	0.145503146700641	215.162564266905
456	20190629_pk30ecadGFP_120hr_disc12_DiscProper	out_of_horz	1444	75.5266738480373	508.923307557923	952.512589885931	-315.120698402339	197.400559179199	pk30	120hr	-0.386574637902791	0.337885959252363	-247.120698402339	197.400559179199	-0.414945065473882	-0.30236974843466	316.284081709972
457	20190629_pk30ecadGFP_120hr_disc12_DiscProper	out_of_horz	1446	166.140778196502	522.397445459276	959.920737475187	-301.646560500986	204.808706768456	pk30	120hr	0.051368623757782	0.0801736161367167	-233.646560500986	204.808706768456	-0.0727548832902886	0.0614269581586347	310.704556777187
458	20190629_pk30ecadGFP_120hr_disc12_DiscProper	out_of_horz	1448	83.3674013279063	515.939546556744	954.681437629235	-308.104459403518	199.569406922504	pk30	120hr	-0.0938045658442755	-0.255131584832206	-240.104459403518	199.569406922504	0.233680527369516	-0.138869842948464	312.214829252
459	20190629_pk30ecadGFP_120hr_disc12_DiscProper	out_of_horz	1452	87.6932777460133	414.360972851353	527.550031858026	-409.683033108909	-227.561998848706	pk30	120hr	-0.312710830062416	-0.0144855790480347	-341.683033108909	-227.561998848706	-0.133904771619148	0.282961847916474	410.526197013689
460	20190629_pk30ecadGFP_120hr_disc12_DiscProper	out_of_horz	1454	75.2170657654078	413.13776608013	537.77821049872	-410.906239880132	-217.333820208012	pk30	120hr	-0.296716810853493	-0.386734964486947	-342.906239880132	-217.333820208012	-0.476385186325523	0.103256732707288	405.978667856994
461	20190629_pk30ecadGFP_120hr_disc12_DiscProper	horz_stripe	1456	70.4452528161314	507.380598313974	799.251806013511	-316.663407646288	44.1397753067793	pk30	120hr	0.217509779851818	-0.308299844721354	-248.663407646288	44.1397753067793	0.310329476607829	-0.21460408787977	252.550608921058
462	20190629_pk30ecadGFP_120hr_disc12_DiscProper	out_of_horz	1458	63.2662058163318	500.168551569691	805.21563383747	-323.875454390571	50.1036031307387	pk30	120hr	0.226118297215255	-0.258060356990301	-255.875454390571	50.1036031307387	0.306749664801772	-0.153718168508112	260.734767927608
463	20190629_pk30ecadGFP_120hr_disc12_DiscProper	out_of_horz	1464	95.6255013104574	398.974187130391	598.07409067769	-425.06981882987	-157.037940029041	pk30	120hr	-0.117402817006577	-0.317669396049801	-357.06981882987	-157.037940029041	-0.313480621487449	-0.128168508532977	390.076620842317
464	20190629_pk30ecadGFP_120hr_disc12_DiscProper	out_of_horz	1466	50.0402717155053	391.100690898221	593.263037619737	-432.943315062041	-161.848993086995	pk30	120hr	-0.283936265356383	-0.51081198085951	-364.943315062041	-161.848993086995	-0.569215673889977	-0.132446967394977	399.222644362449
465	20190629_pk30ecadGFP_120hr_disc12_DiscProper	out_of_horz	1468	90.3234851116231	403.706970703883	587.960917360903	-420.337035256379	-167.151113345828	pk30	120hr	-0.0803130513363851	-0.33230008053702	-352.337035256379	-167.151113345828	-0.308170988581126	-0.148000579515089	389.975487827126
466	20190629_pk30ecadGFP_120hr_disc12_DiscProper	horz_stripe	1470	82.4635861539971	598.860559045999	792.255004790375	-225.183446914263	37.142974083643	pk30	120hr	0.052336142313542	-0.111087142314415	-157.183446914263	37.142974083643	0.0965244043642977	-0.0759108973861063	161.512341657308
467	20190629_pk30ecadGFP_120hr_disc12_DiscProper	horz_stripe	1472	76.7859044323123	614.245908443294	791.397742007618	-209.798097516968	36.2857113008864	pk30	120hr	0.217340548287302	-0.040052202067182	-141.798097516968	36.2857113008864	0.209864252264134	0.0692682354464963	146.367186568721
468	20190629_pk30ecadGFP_120hr_disc12_DiscProper	horz_stripe	1474	64.627822317876	880.531614372269	750.757143516881	56.4876084120069	-4.35488718985107	pk30	120hr	0.0670221126733387	-0.061232775398839	124.487608412007	-4.35488718985107	0.0711371873466551	-0.0563996183200672	124.563757532348
469	20190629_pk30ecadGFP_120hr_disc12_DiscProper	horz_stripe	1476	69.6772425923723	879.495074055687	743.921278964967	55.4510680954255	-11.1907517417642	pk30	120hr	0.0714707086604699	0.175846028057225	123.451068095425	-11.1907517417642	0.0386848923322098	0.185831555138457	123.957247220351
470	20190629_pk30ecadGFP_120hr_disc12_DiscProper	horz_stripe	1478	82.9821778921191	523.761852552612	796.792220544329	-300.28215340765	41.680189837597	pk30	120hr	0.310823724860444	0.0536363676373899	-232.28215340765	41.680189837597	0.272783996087088	0.158357631165074	235.992027442863
471	20190629_pk30ecadGFP_120hr_disc12_DiscProper	horz_stripe	1480	72.154857966301	528.463676586018	802.658320950996	-295.580329374244	47.5462902442648	pk30	120hr	-0.18117485803961	-0.190345096442347	-227.580329374244	47.5462902442648	-0.0898126659372259	-0.246960057423397	232.493991393501
472	20190629_pk30ecadGFP_120hr_disc12_DiscProper	out_of_horz	1486	116.522237138758	246.327510780795	841.220357294399	-577.716495179467	86.1083265876675	pk30	120hr	-0.311293318343584	0.109995156837661	-509.716495179467	86.1083265876675	-0.330151171695666	0.00163352412904651	516.938632108075
473	20190629_pk30ecadGFP_120hr_disc12_DiscProper	out_of_horz	1488	88.844244289807	252.330786235147	845.820319750436	-571.713219725115	90.7082890437047	pk30	120hr	-0.363010319227082	-0.0454747691957688	-503.713219725115	90.7082890437047	-0.324342359846805	-0.169252710784087	511.815397801862
474	20190629_pk30ecadGFP_120hr_disc12_DiscProper	out_of_horz	1490	65.8189740080907	256.030756005935	853.268867008178	-568.013249954327	98.1568363014463	pk30	120hr	-0.0638162813836559	0.0439069025677243	-500.013249954327	98.1568363014463	-0.0756791380050839	0.0165227701532476	509.556684425391
475	20190629_pk30ecadGFP_120hr_disc12_DiscProper	out_of_horz	1496	82.230291464626	1107.69711459842	658.072455763164	283.653108638155	-97.0395749435679	pk30	120hr	-0.122187919367698	-0.00310302549545105	351.653108638155	-97.0395749435679	-0.103304163463434	-0.0653281426167353	364.796639129401
476	20190629_pk30ecadGFP_120hr_disc12_DiscProper	out_of_horz	1502	45.6621490879634	487.708835358108	641.990655830174	-336.335170602154	-113.121374876557	pk30	120hr	-0.0278265928442807	-0.333747111091751	-268.335170602154	-113.121374876557	-0.258359663761576	-0.213100299325028	291.204754830771
477	20190629_pk30ecadGFP_120hr_disc12_DiscProper	out_of_horz	1504	73.4892777557575	485.771038605562	650.30014821815	-338.2729673547	-104.811882488582	pk30	120hr	-0.279131575238145	-0.13846137061474	-270.2729673547	-104.811882488582	-0.2995021440804	0.0859328408624066	289.884472839638
478	20190629_pk30ecadGFP_120hr_disc12_DiscProper	out_of_horz	1506	35.7527018313094	484.954099308219	639.396974584039	-339.089906652043	-115.715056122693	pk30	120hr	-0.124643437359771	-0.444769496706164	-271.089906652043	-115.715056122693	-0.407404128466539	-0.217664346610862	294.753645782527
479	20190629_pk30ecadGFP_120hr_disc12_DiscProper	out_of_horz	1508	45.7654323942535	479.382355805821	639.413325226015	-344.661650154441	-115.698705480717	pk30	120hr	-0.108780117397078	0.229129208119722	-276.661650154441	-115.698705480717	0.086719669502185	0.238354792013764	299.879741089811
480	20190629_pk30ecadGFP_120hr_disc12_DiscProper	out_of_horz	1518	41.6296949605446	887.32688088226	866.444182607276	63.2828749219975	111.332151900544	pk30	120hr	-0.294468667178817	-0.0317113872907434	131.282874921997	111.332151900544	-0.0793896156032735	0.285332607614932	172.133788939274
481	20190629_pk30ecadGFP_120hr_disc12_DiscProper	out_of_horz	1520	33.2635152771071	888.353125438604	859.941182410827	64.3091194783423	104.829151704095	pk30	120hr	-0.163287233424315	-0.0724115845881879	132.309119478342	104.829151704095	-0.107835112001589	0.142399953657099	168.804188763592
482	20190629_pk30ecadGFP_120hr_disc12_DiscProper	out_of_horz	1522	60.4633902177298	590.037770778124	827.674722843431	-234.006235182138	72.5626921366998	pk30	120hr	0.0587744478034464	0.0625027056444387	-166.006235182138	72.5626921366998	-0.00595778816840051	0.08558930241342	181.172333454843
483	20190629_pk30ecadGFP_120hr_disc12_DiscProper	out_of_horz	1524	64.1788174651596	591.983898165158	834.908034561839	-232.060107795104	79.7960038551079	pk30	120hr	-0.379924093176586	-0.224381746412948	-164.060107795104	79.7960038551079	-0.0580439761412722	-0.437401853600424	182.436622422653
484	20190629_pk30ecadGFP_120hr_disc12_DiscProper	out_of_horz	1526	61.4838890585313	292.05877574688	931.017734466821	-531.985230213382	175.905703760089	pk30	120hr	-0.331741362408685	0.478162137968334	-463.985230213382	175.905703760089	-0.565360566277612	0.138053583138856	496.210752071635
485	20190629_pk30ecadGFP_120hr_disc12_DiscProper	out_of_horz	1528	32.7374091728169	683.094011884563	808.471057437335	-140.949994075699	53.3590267306032	pk30	120hr	0.290080547476877	-0.310633655633736	-72.949994075699	53.3590267306032	0.383909958663713	0.18235442324136	90.3818973538493
486	20190629_pk30ecadGFP_120hr_disc12_DiscProper	horz_stripe	1530	29.9094316890515	686.660387956405	803.950605291467	-137.383618003857	48.8385745847356	pk30	120hr	-0.0564684666312643	-0.0391112412783534	-69.383618003857	48.8385745847356	0.0177669306552311	-0.0663529433643451	84.8486465111491
487	20190629_pk30ecadGFP_120hr_disc12_DiscProper	horz_stripe	1531	30.9238478450121	683.505936101795	800.939961553133	-140.538069858467	45.8279308464017	pk30	120hr	0.0815245503240608	-0.0294988098554987	-72.538069858467	45.8279308464017	0.0616505783815863	0.0609560355801382	85.8019278597772
488	20190629_pk30ecadGFP_120hr_disc12_DiscProper	out_of_horz	1535	165.877737453561	408.736127664022	958.287025906156	-415.30787829624	203.174995199424	pk30	120hr	-0.198915748227355	-0.117343838772354	-347.30787829624	203.174995199424	0.00480570248692989	-0.230898152037403	402.371521110679
489	20190629_pk30ecadGFP_120hr_disc12_DiscProper	out_of_horz	1537	225.685191614573	399.313900913204	953.149632700935	-424.730105047058	198.037601994204	pk30	120hr	-0.128455206900938	0.00999195688063595	-356.730105047058	198.037601994204	-0.0764116859773744	-0.103739257893829	408.013798357972
490	20190629_pk30ecadGFP_120hr_disc12_DiscProper	out_of_horz	1539	151.337904310875	414.366814767714	966.704735185889	-409.677191192548	211.592704479157	pk30	120hr	0.133024976686565	0.217120803639689	-341.677191192548	211.592704479157	-0.135096335360466	0.215838059590467	401.8890090187
491	20190629_pk30ecadGFP_120hr_disc12_DiscProper	out_of_horz	1549	127.289308531229	327.295962910411	889.548411947074	-496.748043049851	134.436381240342	pk30	120hr	-0.0223122828099199	0.152486222681925	-428.748043049851	134.436381240342	-0.105383442158903	0.112446503683897	449.330641087469
492	20190629_pk30ecadGFP_120hr_disc12_DiscProper	out_of_horz	1551	132.35053516322	335.822900895276	897.896135911128	-488.221105064986	142.784105204396	pk30	120hr	0.144105090042814	0.226414844461609	-420.221105064986	142.784105204396	-0.0236641013016303	0.267338678605263	443.816491177444
493	20190629_pk30ecadGFP_120hr_disc12_DiscProper	out_of_horz	1553	49.6908576632359	555.360520288291	993.909922634834	-268.683485671971	238.797891928102	pk30	120hr	0.176472009623705	0.454399295278947	-200.683485671971	238.797891928102	-0.477995778610944	0.0956092326124939	311.926745584212
494	20190629_pk30ecadGFP_120hr_disc12_DiscProper	out_of_horz	1555	89.9537169098573	571.570633402542	1001.90072513527	-252.47337255772	246.788694428539	pk30	120hr	0.100000670712017	0.138671903841981	-184.47337255772	246.788694428539	-0.161307906470631	0.0566550118531004	308.115375923634
495	20190629_pk30ecadGFP_120hr_disc12_DiscProper	out_of_horz	1557	93.2447763764509	568.531875251269	995.882348720002	-255.512130708993	240.770318013271	pk30	120hr	0.133132557217387	0.458165572601483	-187.512130708993	240.770318013271	-0.476818158230036	0.0168645690903055	305.173958913991
496	20190629_pk30ecadGFP_120hr_disc12_DiscProper	out_of_horz	1561	64.9978349855339	626.375010838628	618.161086037702	-197.668995121634	-136.95094466903	pk30	120hr	-0.0329506754318275	-0.07427609447162	-129.668995121634	-136.95094466903	-0.0723668020520927	0.0369558003853779	188.599070892712
497	20190629_pk30ecadGFP_120hr_disc12_DiscProper	out_of_horz	1563	58.9413376147832	629.533808799268	623.744537300086	-194.510197160994	-131.367493406646	pk30	120hr	-0.0886706183075713	-0.144888163055235	-126.510197160994	-131.367493406646	-0.141446237688283	0.0940639154426242	182.379407581171
498	20190629_pk30ecadGFP_120hr_disc12_DiscProper	out_of_horz	1565	52.3798138728023	950.774027762367	831.083738699859	126.730021802105	75.9717079931272	pk30	120hr	0.165254544399928	-0.116131773384633	194.730021802105	75.9717079931272	0.0429492410801411	-0.197360117361455	209.025074587814
499	20190629_pk30ecadGFP_120hr_disc12_DiscProper	out_of_horz	1567	66.2744845166904	948.358849420577	825.870921992761	124.314843460316	70.7588912860298	pk30	120hr	-0.0850646867615506	-0.134571063548034	192.314843460316	70.7588912860298	-0.151998551656531	-0.0473477810737378	204.919056486199
500	20190629_pk30ecadGFP_120hr_disc12_DiscProper	out_of_horz	1569	58.8071638827633	947.012141738546	836.717645316586	122.968135778284	81.6056146098545	pk30	120hr	0.107608878371303	-0.142628882993739	190.968135778284	81.6056146098545	-0.0286987070529811	-0.176349236408494	207.673554451416
501	20190629_pk30ecadGFP_120hr_disc12_DiscProper	out_of_horz	1571	50.4079558021424	748.332087429907	918.896050616848	-75.7119185303545	163.784019910116	pk30	120hr	0.231212724742062	-0.152293249577654	-7.7119185303545	163.784019910116	-0.215879753466755	0.173345002791264	163.965480712667
502	20190629_pk30ecadGFP_120hr_disc12_DiscProper	out_of_horz	1573	65.8129216398855	749.311208832989	913.55063251136	-74.7327971272729	158.438601804629	pk30	120hr	0.102997723733822	-0.138340185294962	-6.7327971272729	158.438601804629	-0.0908901586352868	0.146579388131639	158.581591299125
503	20190629_pk30ecadGFP_120hr_disc12_DiscProper	out_of_horz	1575	57.7557748817652	928.214429728362	834.032098204116	104.1704237681	78.9200674973845	pk30	120hr	0.0490905686887197	0.148713504291933	172.1704237681	78.9200674973845	0.144706448072386	0.0598801651571076	189.39649382784
504	20190629_pk30ecadGFP_120hr_disc12_DiscProper	out_of_horz	1576	51.3382773217123	922.266429767068	830.51634614068	98.2224238068064	75.4043154339479	pk30	120hr	0.0823424568216827	0.0652629665522441	166.222423806806	75.4043154339479	0.103342468052566	-0.0189702212805846	182.525902168081
505	20190629_pk30ecadGFP_120hr_disc12_DiscProper	out_of_horz	1578	72.1569944988818	792.228102543401	473.347163039289	-31.8159034168607	-281.764867667443	pk30	120hr	-0.1630358639072	0.333092664656757	36.1840965831393	-281.764867667443	0.0735824870374826	-0.36347906923162	284.078738199798
506	20190629_pk30ecadGFP_120hr_disc12_DiscProper	out_of_horz	1580	59.9396995283865	785.389304809431	466.962408323869	-38.6547011508305	-288.149622382862	pk30	120hr	0.123240936765533	0.178962532449026	29.3452988491695	-288.149622382862	-0.156787886027247	-0.15044425981247	289.640037708762
507	20190629_pk30ecadGFP_120hr_disc12_DiscProper	out_of_horz	1582	150.167523654746	473.54065500057	984.646527914561	-350.503350959692	229.53449720783	pk30	120hr	-0.260724969107255	-0.0104229201104065	-282.503350959692	229.53449720783	-0.0431691597653598	-0.257337464090948	363.997566903827
508	20190629_pk30ecadGFP_120hr_disc12_DiscProper	out_of_horz	1584	76.571370500379	689.015770512596	587.722323934799	-135.028235447666	-167.389706771933	pk30	120hr	0.100998470008349	-0.10919181294998	-67.028235447666	-167.389706771933	-0.148448496516424	0.00930520506727807	180.311115243685
509	20190629_pk30ecadGFP_120hr_disc12_DiscProper	out_of_horz	1586	79.0451244473906	692.637843996327	593.419229596902	-131.406161963935	-161.69280110983	pk30	120hr	0.0638013130158585	-0.109943139575873	-63.406161963935	-161.69280110983	-0.121528611149824	0.0372679239338905	173.680463224105
510	20190629_pk30ecadGFP_120hr_disc12_DiscProper	horz_stripe	1592	64.932094292349	974.20617911265	793.730548871952	150.162173152388	38.6185181652202	pk30	120hr	-0.327032491036124	-0.133681078946384	218.162173152388	38.6185181652202	-0.353049761099319	-0.0132946323482792	221.553884506343
511	20190629_pk30ecadGFP_120hr_disc12_DiscProper	out_of_horz	1598	69.283329117494	327.997322879404	664.404235835473	-496.046683080858	-90.7077948712588	pk30	120hr	0.0305436695709636	-0.11519723522674	-428.046683080858	-90.7077948712588	-0.0188065214406873	-0.117684465865492	437.552130547813
512	20190629_pk30ecadGFP_120hr_disc12_DiscProper	out_of_horz	1600	130.863699839818	327.052168069289	674.769078281959	-496.991837890973	-80.3429524247731	pk30	120hr	-0.300200892056044	-0.211566356519477	-428.991837890973	-80.3429524247731	-0.356415710364328	-0.0885931160286322	436.450440464212
513	20190629_pk30ecadGFP_120hr_disc12_DiscProper	horz_stripe	1602	60.3296666040806	353.29998054507	735.518269793841	-470.744025415192	-19.5937609128908	pk30	120hr	0.159626812130509	0.0373666776047547	-402.744025415192	-19.5937609128908	0.162500200849913	0.0216949872068269	403.220368377323
514	20190629_pk30ecadGFP_120hr_disc12_DiscProper	horz_stripe	1604	53.9770509628014	359.059195076444	739.386261288639	-464.984810883818	-15.725769418093	pk30	120hr	0.180737387647359	-0.0186826789438993	-396.984810883818	-15.725769418093	0.178693217221641	-0.0329208126432509	397.296161441628
515	20190629_pk30ecadGFP_120hr_disc12_DiscProper	horz_stripe	1612	79.3786846005398	363.953448414642	709.917463395587	-460.09055754562	-45.194567311145	pk30	120hr	0.139179570381026	0.153155619642451	-392.09055754562	-45.194567311145	0.170373950363625	0.117474736335109	394.686653221105
516	20190629_pk30ecadGFP_120hr_disc12_DiscProper	horz_stripe	1614	90.6173278313521	369.369858966782	717.279414915062	-454.67414699348	-37.8326157916698	pk30	120hr	-0.0757216960209568	0.123747449647545	-386.67414699348	-37.8326157916698	-0.050300136537309	0.136077561731866	388.520530694036
517	20190629_pk30ecadGFP_120hr_disc12_DiscProper	out_of_horz	1624	65.3835882042971	728.762023847734	528.495888867179	-95.2819821125278	-226.616141839553	pk30	120hr	0.592650238412791	-0.0361870011413285	-27.2819821125278	-226.616141839553	-0.584305156936401	-0.105504917989012	228.252452977471
518	20190629_pk30ecadGFP_120hr_disc12_DiscProper	out_of_horz	1626	60.8526392132062	734.281232071348	532.431059021054	-89.7627738889137	-222.680971685678	pk30	120hr	0.129582475228791	-0.174132191704158	-21.7627738889137	-222.680971685678	-0.160844652270621	0.145748536562317	223.741890307152
519	20190629_pk30ecadGFP_120hr_disc12_DiscProper	out_of_horz	1638	87.5804338238658	1093.38183920745	670.065564188552	269.337833247193	-85.0464665181794	pk30	120hr	-0.15827586861528	-0.203745020940821	337.337833247193	-85.0464665181794	-0.0427651567609524	-0.254429608165615	347.893252603638
520	20190629_pk30ecadGFP_120hr_disc12_DiscProper	out_of_horz	1640	51.4990098531348	780.415950104051	539.477393989493	-43.6280558562107	-215.634636717239	pk30	120hr	-0.0273694215332328	-0.0277512030675377	24.3719441437893	-215.634636717239	0.0328729742194861	0.0209423511747011	217.007576396594
521	20190629_pk30ecadGFP_120hr_disc12_DiscProper	out_of_horz	1642	44.6484470762311	779.572361496314	545.312373208232	-44.4716444639481	-209.7996574985	pk30	120hr	0.074949906974796	-0.308725236461083	23.5283555360519	-209.7996574985	-0.00470303897665809	0.317658057678168	211.114849787311
522	20190629_pk30ecadGFP_120hr_disc12_DiscProper	out_of_horz	1644	133.494020530224	728.523635239535	522.760792211563	-95.5203707207273	-232.351238495169	pk30	120hr	0.23211421723671	0.0399210908296232	-27.5203707207273	-232.351238495169	-0.216365862990488	-0.0930404034214113	233.975359460874
523	20190629_pk30ecadGFP_120hr_disc12_DiscProper	horz_stripe	1646	45.6802784354808	702.984535170568	786.707276595762	-121.059470789694	31.5952458890307	pk30	120hr	0.295339066904953	0.186785880254687	-53.059470789694	31.5952458890307	-0.023500457917614	0.348657221322704	61.7540849116129
524	20190629_pk30ecadGFP_120hr_disc12_DiscProper	out_of_horz	1648	68.8153931896906	658.256636396344	809.425505603385	-165.787369563918	54.3134748966534	pk30	120hr	-0.0780293585039276	-0.0478364583923898	-97.787369563918	54.3134748966534	-0.000625566006821704	-0.0915233096387604	111.858496331659
525	20190629_pk30ecadGFP_120hr_disc12_DiscProper	horz_stripe	1650	49.4506615879776	474.668128266525	760.948920506378	-349.375877693737	5.83688979964631	pk30	120hr	0.0579233091045896	-0.178325813643776	-281.375877693737	5.83688979964631	0.0652687149882953	-0.175770305777504	281.436411699791
526	20190629_pk30ecadGFP_120hr_disc12_DiscProper	horz_stripe	1652	68.3082763721115	474.577508347587	767.733346604047	-349.466497612675	12.6213158973156	pk30	120hr	-0.0789515031865627	-0.0172344196879246	-281.466497612675	12.6213158973156	-0.0770921134731179	-0.024231614012386	281.749333439009
527	20190629_pk30ecadGFP_120hr_disc12_DiscProper	horz_stripe	1656	39.683542557595	506.74096734368	714.887899200364	-317.303038616582	-40.2241315063679	pk30	120hr	0.105560360711084	-0.196723115708992	-249.303038616582	-40.2241315063679	0.0383333210030934	-0.21993983383776	252.527198176558
528	20190629_pk30ecadGFP_120hr_disc12_DiscProper	horz_stripe	1658	49.7354908168106	506.660156155318	709.070438710439	-317.383849804944	-46.0415919962928	pk30	120hr	-0.00291171152873057	0.20023369378228	-249.383849804944	-46.0415919962928	0.0687780739475015	0.188073354661936	253.59836895589
529	20190629_pk30ecadGFP_120hr_disc12_DiscProper	out_of_horz	1660	76.7976296095455	1040.44338871223	823.544314233226	216.399382751966	68.4322835264948	pk30	120hr	-0.409479848425203	0.132678627692718	284.399382751966	68.4322835264948	-0.304302786990686	0.304429266566885	292.516642839941
530	20190629_pk30ecadGFP_120hr_disc12_DiscProper	out_of_horz	1680	81.7360972818859	833.258269059912	452.001417520837	9.21426309965011	-303.110613185895	pk30	120hr	-0.124805808404444	0.229007423365609	77.2142630996501	-303.110613185895	0.0000304077028777661	-0.260808145661545	312.790802697188
531	20190629_pk30ecadGFP_120hr_disc12_DiscProper	out_of_horz	1684	120.820141434299	666.850792166092	995.97560599034	-157.19321379417	240.863575283609	pk30	120hr	0.109444602320533	0.208353755170017	-89.19321379417	240.863575283609	-0.218749732546361	-0.0868214419451943	256.847603230661
532	20190629_pk30ecadGFP_120hr_disc12_DiscProper	out_of_horz	1686	90.5014895323868	659.362032972899	991.198482102973	-164.681972987363	236.086451396241	pk30	120hr	-0.0287495976736688	0.0923212210754323	-96.681972987363	236.086451396241	-0.0442633126948306	-0.0859680543954341	255.116084231471
533	20190629_pk30ecadGFP_120hr_disc12_DiscProper	out_of_horz	1688	114.991445979893	657.30044328477	1003.29354545598	-166.743562675491	248.181514749253	pk30	120hr	0.192731966551404	0.191155363336668	-98.743562675491	248.181514749253	-0.271373732246305	-0.00650240800441743	267.103641744328
534	20190629_pk30ecadGFP_120hr_disc12_DiscProper	horz_stripe	1690	70.4853530299749	724.10268999736	716.738990566857	-99.9413159629021	-38.373040139875	pk30	120hr	0.052295197116354	-0.189276125921838	-31.9413159629021	-38.373040139875	-0.195622686979679	-0.0170881193894617	49.9273259349868
535	20190629_pk30ecadGFP_120hr_disc12_DiscProper	out_of_horz	1692	57.3182039046079	766.0837240491	923.927024733494	-57.9602819111619	168.814994026762	pk30	120hr	-0.00193630296808048	-0.173418821184559	10.0397180888381	168.814994026762	-0.0186316786185729	0.172425918475386	169.113270169904
536	20190629_pk30ecadGFP_120hr_disc12_DiscProper	out_of_horz	1694	58.3688843046922	766.277721378535	917.926099894349	-57.7662845817266	162.814069187618	pk30	120hr	0.00353076837018625	-0.134912666307056	10.2337154182734	162.814069187618	-0.0203961710692609	0.133408733076498	163.135373407157
537	20190629_pk30ecadGFP_120hr_disc12_DiscProper	out_of_horz	1699	173.339960110333	549.617842005433	448.506215838946	-274.426163954829	-306.605814867786	pk30	120hr	-0.0890454507350511	-0.354062981012539	-206.426163954829	-306.605814867786	-0.294555204507841	0.21570099285223	369.619922184729
538	20190629_pk30ecadGFP_120hr_disc12_DiscProper	out_of_horz	1701	121.483516033035	547.442811113418	437.80696784061	-276.601194846844	-317.305062866121	pk30	120hr	-0.417522856718371	-0.26389860383254	-208.601194846844	-317.305062866121	-0.0767425710613747	0.487932768702742	379.732749986097
539	20190629_pk30ecadGFP_120hr_disc12_DiscProper	out_of_horz	1703	128.421483429391	552.60752076913	441.162481306033	-271.436485191132	-313.949549400699	pk30	120hr	0.0477507312789419	-0.315080502817677	-203.436485191132	-313.949549400699	-0.307093161765425	0.0851448506395338	374.099883822254
540	20190629_pk30ecadGFP_120hr_disc12_DiscProper	out_of_horz	1705	60.2499631256233	362.028357827774	644.695581763141	-462.015648132488	-110.416448943591	pk30	120hr	0.0469913453662122	-0.31850215341126	-394.015648132488	-110.416448943591	-0.125364028003071	-0.296539489359818	409.194480865245
541	20190629_pk30ecadGFP_120hr_disc12_DiscProper	out_of_horz	1707	69.1630997833047	359.179010009608	640.188672572181	-464.864995950654	-114.923358134551	pk30	120hr	-0.00347033296306488	-0.261013690143126	-396.864995950654	-114.923358134551	-0.142405484930534	-0.218771267571192	413.169702732225
542	20190629_pk30ecadGFP_120hr_disc12_DiscProper	out_of_horz	1713	58.6656453423154	1034.90728878246	702.719630495402	210.863282822194	-52.3924002113299	pk30	120hr	-0.302219050754412	0.138030177889877	278.863282822194	-52.3924002113299	-0.331708277741388	0.0189288965618934	283.742302285498
543	20190629_pk30ecadGFP_120hr_disc12_DiscProper	horz_stripe	1715	42.1352003616278	1034.94857251905	711.638162542511	210.904566558788	-43.4738681642206	pk30	120hr	-0.349750219246615	-0.488115913325426	278.904566558788	-43.4738681642206	-0.184598564283175	-0.571406799722545	282.272447221661
544	20190629_pk30ecadGFP_120hr_disc12_DiscProper	horz_stripe	1717	72.0878550386532	599.757546665759	798.928602619715	-224.286459294502	43.8165719129831	pk30	120hr	0.169417313758126	0.00976245079034153	-156.286459294502	43.8165719129831	0.139649965991966	0.0964127514641912	162.312505165245
545	20190629_pk30ecadGFP_120hr_disc12_DiscProper	out_of_horz	1719	70.1967369770488	926.31130459237	943.146094578169	102.267298632108	188.034063871437	pk30	120hr	-0.17601072898335	-0.302364146900632	170.267298632108	188.034063871437	-0.283468343936805	0.205059874265841	253.668606964841
546	20190629_pk30ecadGFP_120hr_disc12_DiscProper	out_of_horz	1721	56.8538203702231	457.345973477378	849.813256323615	-366.698032482884	94.701225616883	pk30	120hr	-0.0852069813501807	-0.288694010378686	-298.698032482884	94.701225616883	0.0966970225161165	-0.285051130739481	313.350980120512
547	20190629_pk30ecadGFP_120hr_disc12_DiscProper	out_of_horz	1723	35.6727776478782	455.209060997337	855.487005461078	-368.834944962925	100.374974754347	pk30	120hr	0.119464531679158	-0.183052782415003	-300.834944962925	100.374974754347	0.205446495672511	-0.0746447110991792	317.138455044137
548	20190629_pk30ecadGFP_120hr_disc12_DiscProper	out_of_horz	1725	102.100197366934	494.398019217154	492.132831657579	-329.645986743108	-262.979199049152	pk30	120hr	-0.0788554093371767	-0.149305231405505	-261.645986743108	-262.979199049152	-0.148902520380559	0.079613234647905	370.967224308709
549	20190629_pk30ecadGFP_120hr_disc12_DiscProper	out_of_horz	1727	112.155587586563	489.794273879391	501.094141016182	-334.249732080871	-254.01788969055	pk30	120hr	-0.0197878547915843	-0.353706342624278	-266.249732080871	-254.01788969055	-0.354245472595441	0.0031434305350355	367.986423820195
550	20190629_pk30ecadGFP_120hr_disc12_DiscProper	out_of_horz	1729	124.085031655321	488.379499353065	487.184731541709	-335.664506607197	-267.927299165022	pk30	120hr	-0.077013581312572	-0.0610705528282567	-267.664506607197	-267.927299165022	-0.0609949487378011	0.0770734737624434	378.720643397132
551	20190629_pk30ecadGFP_120hr_disc12_DiscProper	out_of_horz	1739	58.6049692329844	923.750982859672	671.352547589195	99.7069768994098	-83.7594831175364	pk30	120hr	-0.275545894604473	-0.223310908656177	167.70697689941	-83.7594831175364	0.0130032479607369	-0.354435068102323	187.460078717726
552	20190629_pk30ecadGFP_120hr_disc12_DiscProper	out_of_horz	1741	55.9027145171661	925.135640777048	678.162418073089	101.091634816786	-76.949612633643	pk30	120hr	-0.307860216033623	-0.260118726567279	169.091634816786	-76.949612633643	-0.00609418809235396	-0.402991966915901	185.77735020578
553	20190629_pk30ecadGFP_120hr_disc12_DiscProper	horz_stripe	1743	91.6550834787507	507.321534439495	773.980580610938	-316.722471520767	18.8685499042068	pk30	120hr	0.174662165711055	0.0669938381177352	-248.722471520767	18.8685499042068	0.162556907814511	0.092575905063931	249.437146421471
554	20190629_pk30ecadGFP_120hr_disc12_DiscProper	horz_stripe	1745	93.4071513221807	514.733913795138	779.569118290793	-309.310092165124	24.4570875840615	pk30	120hr	0.362893201148641	0.129097850746515	-241.310092165124	24.4570875840615	0.329611272175109	0.199284068009421	242.546304267526
555	20190629_pk30ecadGFP_120hr_disc12_DiscProper	out_of_horz	1747	36.0880613862516	923.428717178295	810.064121548927	99.3847112180333	54.9520908421955	pk30	120hr	0.275235929218769	-0.164847080119293	167.384711218033	54.9520908421955	0.12397149992674	-0.295906140123334	176.174271213118
556	20190629_pk30ecadGFP_120hr_disc12_DiscProper	horz_stripe	1749	31.3859161794274	923.23597125712	804.970407142493	99.1919652968581	49.8583764357614	pk30	120hr	0.0864896801699767	0.686087463112594	167.191965296858	49.8583764357614	0.448141977998972	0.526654762981736	174.467793476721
557	20190629_pk30ecadGFP_120hr_disc12_DiscProper	horz_stripe	1751	81.0564038346045	1092.44926230223	740.546692054924	268.405256341964	-14.5653386518077	pk30	120hr	0.0875041758766676	-0.291504618238403	336.405256341964	-14.5653386518077	0.112372033259317	-0.282850577852227	336.720426443874
558	20190629_pk30ecadGFP_120hr_disc12_DiscProper	horz_stripe	1753	57.3108155448102	1092.73551361505	746.163080640257	268.69150765479	-8.94895006647437	pk30	120hr	0.298798276993905	-0.266429915362457	336.69150765479	-8.94895006647437	0.312529329538152	-0.250181390820752	336.810414082088
559	20190629_pk30ecadGFP_120hr_disc12_DiscProper	out_of_horz	1759	71.0435130765482	886.496290362164	899.11951531236	62.4522844019025	144.007484605628	pk30	120hr	-0.0521005006076434	-0.108296073669175	130.452284401902	144.007484605628	-0.102635213875447	0.062518114242735	194.308914175637
560	20190629_pk30ecadGFP_120hr_disc12_DiscProper	out_of_horz	1761	65.7554242426448	888.770807292372	891.744163331246	64.72680133211	136.632132624515	pk30	120hr	0.0208702245964603	-0.299150041182818	132.72680133211	136.632132624515	-0.299629350550307	-0.0121887531433576	190.485546583924
561	20190629_pk30ecadGFP_120hr_disc12_DiscProper	out_of_horz	1767	105.700517608837	662.341468845536	984.480853768776	-161.702537114725	229.368823062045	pk30	120hr	-0.0295126626907517	-0.0411309829639952	-93.702537114725	229.368823062045	0.0498702741750457	0.00870119373352448	247.77050360082
562	20190629_pk30ecadGFP_120hr_disc12_DiscProper	out_of_horz	1774	94.0495141428515	759.134433853684	437.526969560226	-64.9095721065777	-317.585061146505	pk30	120hr	-0.0477869317632304	-0.113008832568545	3.0904278934223	-317.585061146505	0.0499770575676585	0.112057488829297	317.600097304761
563	20190629_pk30ecadGFP_120hr_disc12_DiscProper	out_of_horz	1776	62.4969292129945	760.331874829587	442.471993152834	-63.7121311306745	-312.640037553897	pk30	120hr	0.156898737767895	-0.166533334874566	4.28786886932551	-312.640037553897	-0.152272561143594	0.170773629874092	312.669440305801
564	20190629_pk30ecadGFP_120hr_disc12_DiscProper	out_of_horz	1778	55.506687762732	727.362846914524	703.523308863839	-96.6811590457379	-51.5887218428923	pk30	120hr	-0.0173791213188707	0.074182704742403	-28.6811590457379	-51.5887218428923	0.0721817480474757	-0.0243906291334461	59.0254615025603
565	20190629_pk30ecadGFP_120hr_disc12_DiscProper	out_of_horz	1780	36.6857211861943	725.411033475417	698.139492903118	-98.6329724848453	-56.9725378036137	pk30	120hr	0.174544510868945	-0.00874253075322599	-30.6329724848453	-56.9725378036137	-0.103549164622846	-0.140782771049447	64.6857717511469
566	20190629_pk30ecadGFP_120hr_disc12_DiscProper	out_of_horz	1782	32.8888342341675	720.201301021108	696.003616429611	-103.842704939154	-59.1084142771201	pk30	120hr	-0.0622980777513632	0.187369486953001	-35.842704939154	-59.1084142771201	0.194945324039983	-0.031379862451765	69.1267251915705
567	20190629_pk30ecadGFP_120hr_disc12_DiscProper	out_of_horz	1784	58.02014942681	715.646566189656	703.112703107444	-108.397439770606	-51.9993275992878	pk30	120hr	0.0690111846651528	0.220958493981199	-40.397439770606	-51.9993275992878	0.197037127542642	-0.121497201782889	65.8474237217964
568	20190629_pk30ecadGFP_120hr_disc12_DiscProper	out_of_horz	1786	153.337129149227	459.592457832736	981.626670542928	-364.451548127526	226.514639836196	pk30	120hr	-0.00836630003201552	0.209660575004822	-296.451548127526	226.514639836196	-0.204491533135545	0.047018768204333	373.084980195301
569	20190629_pk30ecadGFP_120hr_disc12_DiscProper	out_of_horz	1788	123.447061857697	454.328694274466	973.578562250197	-369.715311685796	218.466531543466	pk30	120hr	-0.112519363042188	-0.051354785223107	-301.715311685796	218.466531543466	0.0136745347428698	-0.122926515139319	372.504704279408
570	20190629_pk30ecadGFP_120hr_disc12_DiscProper	out_of_horz	1790	95.8161623756237	710.037685107155	531.14259139742	-114.006320853107	-223.969439309311	pk30	120hr	0.240219037879609	-0.282021263230762	-46.006320853107	-223.969439309311	-0.33193891330618	0.16449236124268	228.64577691916
571	20190629_pk30ecadGFP_120hr_disc12_DiscProper	out_of_horz	1792	85.0523719844402	710.680548909571	525.066614720705	-113.363457050691	-230.045415986026	pk30	120hr	0.30627964307268	-0.265534471828752	-45.363457050691	-230.045415986026	-0.384155231696172	0.129385213415454	234.475449998019
572	20190629_pk30ecadGFP_120hr_disc12_DiscProper	out_of_horz	1794	120.348479103421	695.415702602875	536.239556788718	-128.628303357387	-218.872473918013	pk30	120hr	-0.103761977799021	0.00849501502255011	-60.628303357387	-218.872473918013	0.09334419220284	0.0461039596889155	227.114400703669
573	20190629_pk30ecadGFP_120hr_disc12_DiscProper	out_of_horz	1796	87.007574507411	696.04051960589	527.006386811735	-128.003486354372	-228.105643894996	pk30	120hr	0.0391349126347606	-0.308697724411539	-60.003486354372	-228.105643894996	-0.185965540572473	0.24948475737684	235.865646399449
574	20190629_pk30ecadGFP_120hr_disc12_DiscProper	out_of_horz	1798	49.8473454056953	799.84801441709	503.142759961084	-24.1959915431725	-251.969270745647	pk30	120hr	-0.0903414647359678	0.165710270832458	43.8040084568275	-251.969270745647	0.0291148346241182	-0.186477345848811	255.74851819117
575	20190629_pk30ecadGFP_120hr_disc12_DiscProper	out_of_horz	1800	32.9184080176186	803.378304318626	508.264810862172	-20.6657016416356	-246.84721984456	pk30	120hr	-0.00191786402229498	-0.00614345519180627	47.3342983583644	-246.84721984456	0.00405434689013212	0.00499825123380377	251.344555831367
576	20190629_pk30ecadGFP_120hr_disc12_DiscProper	out_of_horz	1802	79.7287533146557	535.400405411607	942.352515541181	-288.643600548655	187.240484834449	pk30	120hr	0.221343179064636	0.304354802079981	-220.643600548655	187.240484834449	-0.264287959046354	0.267911409183514	289.383132929537
577	20190629_pk30ecadGFP_120hr_disc12_DiscProper	out_of_horz	1804	59.9538973998277	530.797716107401	935.550179720789	-293.246289852861	180.438149014057	pk30	120hr	-0.457735674288755	-0.188287788642597	-225.246289852861	180.438149014057	0.0838533647825419	-0.487793862285235	288.606681683044
578	20190629_pk30ecadGFP_120hr_disc12_DiscProper	out_of_horz	1806	62.2316613527209	811.525070619835	1036.63060124854	-12.5189353404268	281.518570541808	pk30	120hr	0.0197239468842345	-0.0630872611706104	55.4810646595732	281.518570541808	-0.0421855999485373	0.050886262976199	286.933536024743
579	20190629_pk30ecadGFP_120hr_disc12_DiscProper	out_of_horz	1808	86.4878204228518	556.239813331513	563.56302595745	-267.804192628749	-191.549004749282	pk30	120hr	0.0316310018821469	-0.186653736383163	-199.804192628749	-191.549004749282	-0.18515385266903	-0.0394738955219622	276.790058731282
580	20190629_pk30ecadGFP_120hr_disc12_DiscProper	out_of_horz	1810	86.8660975415759	553.278027645488	557.383177784643	-270.765978314774	-197.728852922089	pk30	120hr	-0.10699140610558	-0.252192585311701	-202.765978314774	-197.728852922089	-0.254803701197319	0.100614784812155	283.215008853402
581	20190629_pk30ecadGFP_120hr_disc12_DiscProper	out_of_horz	1812	66.8808406170966	486.700602976072	991.384935569677	-337.34340298419	236.272904862945	pk30	120hr	-0.298834666802595	0.0546305470223304	-269.34340298419	236.272904862945	-0.0930899479291568	-0.289172813980713	358.288646629332
582	20190629_pk30ecadGFP_120hr_disc12_DiscProper	out_of_horz	1814	101.670811455775	480.994862426109	983.669652230827	-343.049143534153	228.557621524095	pk30	120hr	-0.106643706498695	0.502759459640605	-275.049143534153	228.557621524095	-0.513786079940129	-0.0127991583179777	357.61797733842
583	20190629_pk30ecadGFP_120hr_disc12_DiscProper	horz_stripe	1824	63.8440677361096	606.562157134841	706.119983762726	-217.481848825421	-48.9920469440058	pk30	120hr	0.00929486269188385	0.0468705232282032	-149.481848825421	-48.9920469440058	0.0352348360192238	0.032276101853305	157.305574573915
584	20190629_pk30ecadGFP_120hr_disc12_DiscProper	horz_stripe	1826	76.4875561577945	610.281283053867	713.088273291296	-213.762722906395	-42.0237574154356	pk30	120hr	-0.0125000320815373	0.151504840056504	-145.762722906395	-42.0237574154356	0.0700730435559191	0.134906396917999	151.699596493853
585	20190629_pk30ecadGFP_120hr_disc12_DiscProper	out_of_horz	1828	63.75053583943	265.698381583176	686.544587288875	-558.345624377086	-68.567443417857	pk30	120hr	-0.17795658481741	0.0102034117885779	-490.345624377086	-68.567443417857	-0.168331743343275	0.0586266140504224	495.116476844202
586	20190629_pk30ecadGFP_120hr_disc12_DiscProper	out_of_horz	1830	72.5277110646588	271.51294256819	687.679530751192	-552.531063392072	-67.4324999555399	pk30	120hr	-0.0562341136771859	-0.131498029700807	-484.531063392072	-67.4324999555399	-0.0900030546167556	-0.111146108865341	489.20087228265
587	20190629_pk30ecadGFP_120hr_disc12_DiscProper	out_of_horz	1832	83.0392413698462	273.958157678482	694.830874996077	-550.08584828178	-60.281155710655	pk30	120hr	-0.0735012329758321	-0.0620656050668055	-482.08584828178	-60.281155710655	-0.0865208530395363	-0.0420560646112683	485.840079498775
588	20190629_pk30ecadGFP_120hr_disc12_DiscProper	out_of_horz	1834	84.7202598812545	860.487361658349	931.912365749475	36.4433556980874	176.800335042743	pk30	120hr	0.235235674342092	-0.076363468244962	104.443355698087	176.800335042743	-0.180408170986539	-0.169174742816029	205.345496713961
589	20190629_pk30ecadGFP_120hr_disc12_DiscProper	out_of_horz	1836	79.8389578311193	861.6166452362	937.400128088505	37.5726392759384	182.288097381774	pk30	120hr	0.258611253467844	-0.0976500964328674	105.572639275938	182.288097381774	-0.213399173575703	-0.175716005163914	210.65263494852
590	20190629_pk30ecadGFP_120hr_disc12_DiscProper	out_of_horz	1842	53.0067658127741	823.731010292971	634.390884185959	-0.312995667291148	-120.721146520772	pk30	120hr	0.115787442954828	-0.198013788925311	67.6870043327089	-120.721146520772	0.108539398236892	0.202077686994256	138.402043961879
591	20190629_pk30ecadGFP_120hr_disc12_DiscProper	out_of_horz	1844	58.6812910869708	822.251965712332	629.089785587489	-1.79204024792989	-126.022245119243	pk30	120hr	-0.0258243818366333	-0.270525489510543	66.2079597520701	-126.022245119243	0.237417309546726	0.132226927286983	142.355541512883
592	20190629_pk30ecadGFP_120hr_disc12_DiscProper	out_of_horz	1846	81.7897986410316	1024.01802580239	881.798210359028	199.974019842128	126.686179652296	pk30	120hr	-0.24931231927998	0.0382654055971514	267.974019842128	126.686179652296	-0.128656738191705	0.216952339300936	296.410970487334
593	20190629_pk30ecadGFP_120hr_disc12_DiscProper	out_of_horz	1852	117.875185364989	439.239193927424	903.3705230346	-384.804812032838	148.258492327868	pk30	120hr	0.17122275120822	0.0637228799258754	-316.804812032838	148.258492327868	0.0607723421751199	0.172292072899219	349.779744231272
594	20190629_pk30ecadGFP_120hr_disc12_DiscProper	out_of_horz	1854	85.6025204319957	432.898621598071	897.527367496079	-391.145384362191	142.415336789347	pk30	120hr	-0.150152442793246	-0.123054995804927	-323.145384362191	142.415336789347	-0.0104867846835728	-0.193851271381773	353.136046853633
595	20190629_pk30ecadGFP_120hr_disc12_DiscProper	out_of_horz	1861	45.106149733552	711.762620249522	683.460576334194	-112.28138571074	-71.651454372538	pk30	120hr	0.111650284927104	-0.0715711806548296	-44.28138571074	-71.651454372538	-0.113948994639681	-0.0678516517502398	84.2304697491545
596	20190629_pk30ecadGFP_120hr_disc12_DiscProper	out_of_horz	1863	41.9799519329412	714.153058602734	687.889496974152	-109.890947357528	-67.2225337325797	pk30	120hr	0.00883347958512862	-0.170627943742962	-41.890947357528	-67.2225337325797	-0.157067532911709	0.0672437034417459	79.206821120021
597	20190629_pk30ecadGFP_120hr_disc12_DiscProper	horz_stripe	1865	81.2973855194234	522.364711176473	768.225816131344	-301.679294783789	13.1137854246123	pk30	120hr	0.280520785479804	-0.161230692580864	-233.679294783789	13.1137854246123	0.296798749823336	-0.128832253025459	234.046970026984
598	20190629_pk30ecadGFP_120hr_disc12_DiscProper	horz_stripe	1867	74.3264833542365	525.18114703426	762.207511594066	-298.862858926002	7.09548088733447	pk30	120hr	0.217117698822762	0.0487371392699805	-230.862858926002	7.09548088733447	0.213714892906191	0.0619786127338148	230.97187162187
599	20190629_pk30ecadGFP_120hr_disc12_DiscProper	out_of_horz	1869	105.860930004901	1028.27832897193	684.642577676753	204.234323011668	-70.4694530299784	pk30	120hr	-0.127167452442187	0.0332911158746062	272.234323011668	-70.4694530299784	-0.127348468086252	-0.0325918246328323	281.207166402219
600	20190629_pk30ecadGFP_120hr_disc12_DiscProper	out_of_horz	1871	77.5421695640137	1025.46098651673	676.282711094809	201.416980556469	-78.8293196119229	pk30	120hr	-0.121677586845785	-0.170622162650144	269.416980556469	-78.8293196119229	-0.0105150978806166	-0.209300717257698	280.712612902669
601	20190629_pk30ecadGFP_120hr_disc12_DiscProper	out_of_horz	1877	47.1049528657293	667.331390548058	699.984979947375	-156.712615412204	-55.1270507593563	pk30	120hr	-0.0816468257589147	-0.0975847905715965	-88.712615412204	-55.1270507593563	-0.123651160475767	0.0299897652609213	104.445774728795
602	20190629_pk30ecadGFP_120hr_disc12_DiscProper	out_of_horz	1879	46.6302656032318	668.08146420593	693.422792934141	-155.962541754332	-61.6892377725903	pk30	120hr	-0.0844155180986503	-0.0505394757874851	-87.962541754332	-61.6892377725903	-0.0762713400358379	0.0621522404895828	107.438218566978
603	20190629_pk30ecadGFP_120hr_disc12_DiscProper	out_of_horz	1881	42.0705752386384	664.328851269901	689.77932274197	-159.715154690361	-65.3327079647615	pk30	120hr	-0.209290433708394	-0.0628754525078659	-91.715154690361	-65.3327079647615	-0.127811491264473	0.177256962827044	112.605649635734
604	20190629_pk30ecadGFP_120hr_disc12_DiscProper	out_of_horz	1883	71.4014046316341	1052.18700509933	702.251072651616	228.142999139063	-52.8609580551156	pk30	120hr	0.016870092885929	-0.112005175191365	296.142999139063	-52.8609580551156	0.0545790303500034	-0.0992516435616139	300.82379697355
605	20190629_pk30ecadGFP_120hr_disc12_DiscProper	horz_stripe	1885	59.5125214093851	1053.0093182076	708.633699795909	228.965312247339	-46.4783309108224	pk30	120hr	0.107402477288324	-0.113152606522031	296.965312247339	-46.4783309108224	0.136838867878606	-0.0749261551669379	300.580491586556
606	20190629_pk30ecadGFP_120hr_disc12_DiscProper	out_of_horz	1887	87.5050250823384	355.350392242364	614.448021628734	-468.693613717898	-140.664009077997	pk30	120hr	-0.117464504612073	-0.46179251499157	-400.693613717898	-140.664009077997	-0.380342031345923	-0.287036889506656	424.666616917557
607	20190629_pk30ecadGFP_120hr_disc12_DiscProper	out_of_horz	1893	105.265463439508	569.334834989372	520.750915067057	-254.70917097089	-234.361115639675	pk30	120hr	-0.19135633405928	-0.318692799494213	-186.70917097089	-234.361115639675	-0.267869549164573	0.257736787565209	299.642198377515
608	20190629_pk30ecadGFP_120hr_disc12_DiscProper	out_of_horz	1895	85.7475380230224	567.719613317942	530.013965054143	-256.32439264232	-225.098065652589	pk30	120hr	-0.109917534975055	-0.374456969240748	-188.32439264232	-225.098065652589	-0.34917738529062	0.174284365074912	293.488016833117
609	20190629_pk30ecadGFP_120hr_disc12_DiscProper	out_of_horz	1897	97.0543776939648	1079.13441866924	824.686252925383	255.090412708979	69.5742222186509	pk30	120hr	-0.262869456352043	-0.123670055468051	323.090412708979	69.5742222186509	-0.290472480379115	-0.00451351799533652	330.496576656686
610	20190629_pk30ecadGFP_120hr_disc12_DiscProper	out_of_horz	1899	56.3558583160174	1081.66441827835	830.611436164941	257.620412318088	75.4994054582096	pk30	120hr	-0.290527253111006	-0.375790640356029	325.620412318088	75.4994054582096	-0.426256622092946	-0.20959480504376	334.258602197078
611	20190629_pk30ecadGFP_120hr_disc12_DiscProper	out_of_horz	1901	40.0167874724869	1075.63675129889	838.996448780465	251.592745338628	83.8844180737335	pk30	120hr	0.319314192013727	-0.697334705950286	319.592745338628	83.8844180737335	-0.0643159953001293	-0.764264808880211	330.418096460606
612	20190629_pk30ecadGFP_120hr_disc12_DiscProper	horz_stripe	1907	127.471953514035	277.983892863449	792.94956221551	-546.060113096813	37.8375315087781	pk30	120hr	0.207500642183753	-0.0135769287448532	-478.060113096813	37.8375315087781	0.20705288176533	0.0192341793036485	479.555159001356
613	20190629_pk30ecadGFP_120hr_disc12_DiscProper	horz_stripe	1909	85.7436168516537	277.635048574763	786.736723662604	-546.408957385499	31.6246929558722	pk30	120hr	0.400370272338247	0.0215906950905365	-478.408957385499	31.6246929558722	0.394044441257537	0.0741045977030449	479.453075609317
614	20190629_pk30ecadGFP_120hr_disc12_DiscProper	horz_stripe	1911	77.8201919371839	271.296436934633	781.035873898651	-552.747569025629	25.9238431919196	pk30	120hr	-0.196565534810173	-0.0623027342014325	-484.747569025629	25.9238431919196	-0.188799603782535	-0.0829116986663611	485.440265451988
615	20190629_pk30ecadGFP_120hr_disc12_DiscProper	out_of_horz	1922	96.6882145096705	752.642174259936	433.726249843201	-71.4018317003261	-321.38578086353	pk30	120hr	-0.133186247132913	-0.080758663196243	-3.40183170032608	-321.38578086353	0.131446955270984	0.0835597753502329	321.403784358832
616	20190629_pk30ecadGFP_120hr_disc12_DiscProper	out_of_horz	1924	71.1159124815551	750.552968655789	428.274471035709	-73.4910373044735	-326.837559671023	pk30	120hr	0.0221178233284656	0.0441682270221375	-5.49103730447349	-326.837559671023	-0.0206216624298655	-0.0448862721296497	326.883682526963
617	20190629_pk30ecadGFP_120hr_disc12_DiscProper	out_of_horz	1928	76.7085116108146	474.536891303667	917.947851110215	-349.507114656595	162.835820403484	pk30	120hr	-0.467108510005327	0.0911340125022349	-281.507114656595	162.835820403484	-0.311890112021434	-0.359472288747563	325.210331952656
618	20190629_pk30ecadGFP_120hr_disc12_DiscProper	out_of_horz	1930	159.053978603142	486.702382038083	928.947681365054	-337.341623922179	173.835650658322	pk30	120hr	0.217552498301452	0.170983561363189	-269.341623922179	173.835650658322	-0.0662019400763455	0.268666653873849	320.567845887323
619	20190629_pk30ecadGFP_120hr_disc12_DiscProper	out_of_horz	1932	85.7772853399676	481.987357844644	923.16425421214	-342.056648115618	168.052223505408	pk30	120hr	0.436302360215015	-0.0236100026797937	-274.056648115618	168.052223505408	0.218892990185994	0.378157428332655	321.478764775341
620	20190629_pk30ecadGFP_120hr_disc12_DiscProper	out_of_horz	1934	59.5376032680153	634.708790643877	654.407235547253	-189.335215316385	-100.704795159478	pk30	120hr	-0.118202443525647	0.00951475966462517	-121.335215316385	-100.704795159478	-0.0124252198122156	0.117932023723531	157.68224454258
621	20190629_pk30ecadGFP_120hr_disc12_DiscProper	out_of_horz	1936	53.7453137904491	637.19652208431	660.967680641592	-186.847483875952	-94.1443500651393	pk30	120hr	-0.0148695363451199	0.0417254980372744	-118.847483875952	-94.1443500651393	0.0372144340028319	0.0240251160127543	151.617555292361
622	20190629_pk30ecadGFP_120hr_disc12_DiscProper	out_of_horz	1938	99.2305309608182	797.35551591279	472.446900222433	-26.6884900474719	-282.665130484299	pk30	120hr	-0.229433547344442	0.0174720806756584	41.3115099525281	-282.665130484299	0.214836919195518	-0.0824022111400502	285.668018591973
623	20190629_pk30ecadGFP_120hr_disc12_DiscProper	out_of_horz	1940	67.4603992477956	794.650814272351	464.871675272888	-29.3931916879105	-290.240355433844	pk30	120hr	-0.00332133886929917	0.209593697955453	38.6068083120895	-290.240355433844	-0.0515836504184661	-0.203174005532282	292.796771789599
624	20190629_pk30ecadGFP_120hr_disc12_DiscProper	out_of_horz	1942	50.2109627709297	576.404711256895	834.584432869633	-247.639294703367	79.4724021629009	pk30	120hr	-0.0450258897054802	0.01039226723349	-179.639294703367	79.4724021629009	-0.0379760252725115	-0.0263277698737266	196.433548323765
625	20190629_pk30ecadGFP_120hr_disc12_DiscProper	out_of_horz	1944	63.1503781175393	570.752175236461	831.031167050399	-253.291830723801	75.9191363436671	pk30	120hr	0.0588735929869593	0.0864685539205629	-185.291830723801	75.9191363436671	-0.0187236997181069	0.102919064498146	200.241798324291
626	20190629_pk30ecadGFP_120hr_disc12_DiscProper	out_of_horz	1946	74.1124764816394	386.819892824255	850.691756268792	-437.224113136007	95.5797255620602	pk30	120hr	-0.152815413447859	-0.232995021030774	-369.224113136007	95.5797255620602	-0.020567530454148	-0.277878043579173	381.394716349859
627	20190629_pk30ecadGFP_120hr_disc12_DiscProper	out_of_horz	1948	69.3999574173077	387.364699882099	842.673244482324	-436.679306078163	87.5612137755923	pk30	120hr	-0.145182553734506	0.0449173923622609	-368.679306078163	87.5612137755923	-0.149875228640675	-0.0251587337798124	378.934554887953
628	20190629_pk30ecadGFP_120hr_disc12_DiscProper	out_of_horz	1960	63.0291651965084	311.742000146916	874.492511936461	-512.302005813346	119.380481229729	pk30	120hr	-0.00351408241005012	0.510139607537358	-444.302005813346	119.380481229729	-0.258722821083622	0.439678598301176	460.060834747324
629	20190629_pk30ecadGFP_120hr_disc12_DiscProper	out_of_horz	1962	69.1885650078453	303.64952886049	869.741486955757	-520.394477099772	114.629456249025	pk30	120hr	0.13445887535481	0.223490911894779	-452.394477099772	114.629456249025	0.0118099457138493	0.260553069533783	466.691198921003
630	20190629_pk30ecadGFP_120hr_disc12_DiscProper	out_of_horz	1964	121.407732176976	614.902781828738	1059.92995154933	-209.141224131524	304.817920842601	pk30	120hr	0.0779188927566604	0.279647382375814	-141.141224131524	304.817920842601	-0.263657393313264	-0.121485765706618	335.908931134841
631	20190629_pk30ecadGFP_120hr_disc12_DiscProper	out_of_horz	1968	72.3150491102164	370.528947958545	640.939735004675	-453.515058001717	-114.172295702056	pk30	120hr	0.116063701364909	-0.382776107026084	-385.515058001717	-114.172295702056	-0.111094425601928	-0.384247783968554	402.06613019744
632	20190629_pk30ecadGFP_120hr_disc12_DiscProper	out_of_horz	1970	108.312328446563	375.8412911931	631.394966022985	-448.202714767162	-123.717064683746	pk30	120hr	-0.128655030539609	-0.335414842938703	-380.202714767162	-123.717064683746	-0.301405100445568	-0.195474292867731	399.824982223825
633	20190629_pk30ecadGFP_120hr_disc12_DiscProper	out_of_horz	1972	93.7154875694026	1024.00829849159	627.542704458104	199.964292531328	-127.569326248628	pk30	120hr	0.128804242800646	0.0105897075042378	267.964292531328	-127.569326248628	0.0729871659752847	0.106656216280953	296.780718833525
634	20190629_pk30ecadGFP_120hr_disc12_DiscProper	out_of_horz	1974	86.0115950658377	1027.19693146776	634.26970229179	203.152925507494	-120.842328414942	pk30	120hr	0.142692426828654	-0.0663344009689768	271.152925507494	-120.842328414942	0.144731400045582	0.0617592362890726	296.861545754948
635	20190629_pk30ecadGFP_120hr_disc12_DiscProper	out_of_horz	1976	109.799872594223	635.937016805142	463.144621042289	-188.10698915512	-291.967409664443	pk30	120hr	-0.118988035353981	-0.5132899091876	-120.10698915512	-291.967409664443	-0.276638717308148	0.44843695601201	315.70659978859
636	20190629_pk30ecadGFP_120hr_disc12_DiscProper	out_of_horz	1978	123.495330466791	632.886557247641	472.436189821399	-191.157448712621	-282.675840885332	pk30	120hr	-0.170655856065805	-0.147095712921452	-123.157448712621	-282.675840885332	0.00847791654894582	0.225141499729419	308.339728535963
637	20190629_pk30ecadGFP_120hr_disc12_DiscProper	out_of_horz	1980	102.099145735309	490.992790073379	464.251539697427	-333.051215886883	-290.860491009305	pk30	120hr	-0.0631359884283626	0.100200903446266	-265.051215886883	-290.860491009305	0.1056196858996	0.0535803698824872	393.512353393498
638	20190629_pk30ecadGFP_120hr_disc12_DiscProper	out_of_horz	1982	132.359446377599	499.892032251917	472.395895826603	-324.151973708345	-282.716134880129	pk30	120hr	-0.338189416302062	-0.382942097896107	-256.151973708345	-282.716134880129	-0.347823331970779	0.374213390162012	381.499995486553
639	20190629_pk30ecadGFP_120hr_disc12_DiscProper	out_of_horz	1984	59.9179239406457	818.916042192683	847.000198124496	-5.12796376757876	91.8881674177646	pk30	120hr	-0.0804692565167517	-0.14249233406395	62.8720362324212	91.8881674177646	-0.103664706776115	0.126621463742816	111.338799398081
640	20190629_pk30ecadGFP_120hr_disc12_DiscProper	out_of_horz	1986	56.7038049870688	817.940262108235	840.77567115415	-6.10374385202715	85.6636404474181	pk30	120hr	0.0683112115237113	0.0392886014440469	61.8962561479728	85.6636404474181	0.0158523678774643	-0.0771927344763996	105.685409682889
641	20190629_pk30ecadGFP_120hr_disc12_DiscProper	out_of_horz	1988	47.2435722974056	812.454329886022	838.520823071572	-11.5896760742404	83.4087923648401	pk30	120hr	-0.167831692044006	0.251232399083153	56.4103239257596	83.4087923648401	0.295656289733742	0.062229844482438	100.693352755632
642	20190629_pk30ecadGFP_120hr_disc12_DiscProper	out_of_horz	1990	106.705846185723	277.162053777662	839.221837937772	-546.8819521826	84.1098072310406	pk30	120hr	-0.198546195052732	-0.199692017320901	-478.8819521826	84.1098072310406	-0.118615227328881	-0.255397574767903	486.212282648907
643	20190629_pk30ecadGFP_120hr_disc12_DiscProper	out_of_horz	1992	67.3257792560666	275.675763780871	832.009870411431	-548.368242179391	76.8978397046997	pk30	120hr	-0.0342835903146677	-0.289998413835434	-480.368242179391	76.8978397046997	0.0579562609961577	-0.286208868491661	486.484250357365
644	20190629_pk30ecadGFP_120hr_disc12_DiscProper	out_of_horz	2008	67.5501695557795	754.978716310439	587.457215982542	-69.0652896498227	-167.65481472419	pk30	120hr	0.435544703454667	-0.0658858874655039	-1.0652896498227	-167.65481472419	-0.436346788049671	0.060345831946096	167.658199150058
645	20190629_pk30ecadGFP_120hr_disc12_DiscProper	out_of_horz	2010	64.0457999789155	758.227948801247	591.984134163896	-65.8160571590147	-163.127896542835	pk30	120hr	0.124518180505314	-0.29300417462054	2.1839428409853	-163.127896542835	-0.116629526567079	0.296232640257884	163.142515111244
646	20190629_pk30ecadGFP_120hr_disc12_DiscProper	out_of_horz	2016	42.1711951295932	536.036593181779	807.158317754733	-288.007412778482	52.0462870480015	pk30	120hr	0.216713158647474	-0.220773356773085	-220.007412778482	52.0462870480015	0.292661723591245	-0.100272547272037	226.079803770625
647	20190629_pk30ecadGFP_120hr_disc12_DiscProper	horz_stripe	2018	46.896069227463	533.420280401763	802.703605880597	-290.623725558499	47.5915751738654	pk30	120hr	-0.368193921813304	-0.295517862578089	-222.623725558499	47.5915751738654	-0.215184309322746	-0.420230037222801	227.653862715034
648	20190629_pk30ecadGFP_120hr_disc12_DiscProper	out_of_horz	2020	51.4100184906109	537.26489628762	811.825362778938	-286.779109672642	56.7133320722069	pk30	120hr	0.25282135670496	0.114519733804336	-218.779109672642	56.7133320722069	0.165347978017431	0.222920286206302	226.010399902054
649	20190629_pk30ecadGFP_120hr_disc12_DiscProper	out_of_horz	2028	49.9751104381349	971.854062866081	641.801178105846	147.810056905819	-113.310852600886	pk30	120hr	-0.484654164772986	-0.10899630331622	215.810056905819	-113.310852600886	-0.18546209881397	-0.460840171287095	243.748497387846
650	20190629_pk30ecadGFP_120hr_disc12_DiscProper	out_of_horz	2030	34.9306630052244	974.263027085211	646.630697066463	150.219021124949	-108.481333640269	pk30	120hr	-0.231731359179185	-0.293329602739621	218.219021124949	-108.481333640269	0.0939574666032694	-0.361819945746378	243.696001052751
651	20190629_pk30ecadGFP_120hr_disc12_DiscProper	out_of_horz	2032	107.270039883719	514.50362840765	1045.78658923905	-309.540377552612	290.674558532316	pk30	120hr	0.149691201339848	0.491706082674612	-241.540377552612	290.674558532316	-0.510800739151905	0.0571395867997558	377.933132929908
652	20190629_pk30ecadGFP_120hr_disc12_DiscProper	out_of_horz	2034	103.494036493235	527.254554121337	1050.73225609664	-296.789451838925	295.620225389905	pk30	120hr	0.228233037938824	0.404717922053572	-228.789451838925	295.620225389905	-0.449024371735389	0.119432113042452	373.812694985515
653	20190629_pk30ecadGFP_120hr_disc12_DiscProper	out_of_horz	2038	24.4083114788966	647.253198893434	602.986348709082	-176.790807066828	-152.12568199765	pk30	120hr	-0.220806560258603	0.102454644415377	-108.790807066828	-152.12568199765	0.168331293265632	0.175832496777578	187.023161200697
654	20190629_pk30ecadGFP_120hr_disc12_DiscProper	out_of_horz	2040	28.8961827358617	649.980825958672	608.157361433199	-174.06318000159	-146.954669273533	pk30	120hr	-0.0622065619678486	0.299169341323073	-106.06318000159	-146.954669273533	0.303534108249623	-0.0351993788105283	181.23209697331
655	20190629_pk30ecadGFP_120hr_disc12_DiscProper	out_of_horz	2042	122.360432453792	359.441538202829	585.454659893155	-464.602467757433	-169.657370813577	pk30	120hr	-0.0470487232958612	-0.1766573053894	-396.602467757433	-169.657370813577	-0.16025365146595	-0.0879781399157994	431.366596878642
656	20190629_pk30ecadGFP_120hr_disc12_DiscProper	out_of_horz	2044	119.867187798637	360.378264522891	594.768226146576	-463.665741437371	-160.343804560156	pk30	120hr	0.0138844829233368	-0.0787551665391643	-395.665741437371	-160.343804560156	-0.0448596854972239	-0.06620244511912	426.920969979234
657	20190629_pk30ecadGFP_120hr_disc12_DiscProper	out_of_horz	2046	97.9442471210401	514.299325790935	546.451407832369	-309.744680169327	-208.660622874363	pk30	120hr	-0.266021203765961	-0.311504125925798	-241.744680169327	-208.660622874363	-0.347031632382887	0.21764913840297	319.342677900226
658	20190629_pk30ecadGFP_120hr_disc12_DiscProper	out_of_horz	2048	38.5604040906356	640.386588283286	850.414530551715	-183.657417676976	95.3024998449829	pk30	120hr	0.0383668342678239	-0.00243058558961353	-115.657417676976	95.3024998449829	0.0097212664371041	0.0371943368928919	149.863954106414
659	20190629_pk30ecadGFP_120hr_disc12_DiscProper	out_of_horz	2050	54.2025621679538	640.580882564397	844.351174233351	-183.463123395865	89.2391435266193	pk30	120hr	-0.132675587402875	-0.0261961356358232	-115.463123395865	89.2391435266193	-0.00809452619207326	-0.134994546781247	145.929289732025
660	20190629_pk30ecadGFP_120hr_disc12_DiscProper	out_of_horz	2052	40.8396491284396	888.833076930334	917.226696962539	64.7890709700723	162.114666255808	pk30	120hr	0.0356656452370555	0.031728931886708	132.789070970072	162.114666255808	0.024083752271081	-0.0412157281312857	209.55691919936
661	20190629_pk30ecadGFP_120hr_disc12_DiscProper	out_of_horz	2054	43.3486509353239	886.783493637482	912.203302283297	62.7394876772202	157.091271576565	pk30	120hr	-0.117404067311985	-0.063663828084957	130.73948767722	157.091271576565	-0.0412867356616578	0.127012611524338	204.378279774648
662	20190629_pk30ecadGFP_120hr_disc12_DiscProper	out_of_horz	2056	48.6219472962674	880.74760514206	914.808673650246	56.7035991817978	159.696642943514	pk30	120hr	-0.153671325461436	-0.563327045475879	124.703599181798	159.696642943514	-0.509272806669971	0.285645663051529	202.617880297674
663	20190629_pk30ecadGFP_120hr_disc12_DiscProper	horz_stripe	2068	49.1938889716854	685.136053814166	788.825030842118	-138.907952146096	33.7130001353864	pk30	120hr	-0.0196048491465576	-0.123658646729873	-70.907952146096	33.7130001353864	0.0835309921159677	-0.0932651294817359	78.5143557299021
664	20190629_pk30ecadGFP_120hr_disc12_DiscProper	out_of_horz	2076	92.686240838897	266.506491804954	671.86668516499	-557.537514155308	-83.2453455417419	pk30	120hr	-0.281086531598471	-0.410642964154261	-489.537514155308	-83.2453455417419	-0.401021083673158	-0.294651273041645	496.564965860181
665	20190629_pk30ecadGFP_120hr_disc12_DiscProper	out_of_horz	2078	56.4604901366683	267.619615459019	677.71215311106	-556.424390501243	-77.3998775956713	pk30	120hr	-0.126289722965037	-0.599971345327408	-488.424390501243	-77.3998775956713	-0.305597176381831	-0.531530878809517	494.51908586862
666	20190629_pk30ecadGFP_120hr_disc12_DiscProper	out_of_horz	2080	45.3633403674112	673.845432516056	549.282763234285	-150.198573444206	-205.829267472447	pk30	120hr	0.0492008222965603	-0.178978089759154	-82.198573444206	-205.829267472447	-0.15895452960888	0.095850587089038	221.635495407452
667	20190629_pk30ecadGFP_120hr_disc12_DiscProper	out_of_horz	2082	76.0842260221316	668.242482228829	545.514948457789	-155.801523731433	-209.597082248942	pk30	120hr	0.215070766884906	0.0532496440910538	-87.801523731433	-209.597082248942	-0.112903780783877	-0.190640225684381	227.244459683468
668	20190629_pk30ecadGFP_120hr_disc12_DiscProper	out_of_horz	2088	46.3354935956918	927.674494366673	892.697337456871	103.630488406411	137.585306750139	pk30	120hr	0.138519724641048	0.00121255012048479	171.630488406411	137.585306750139	0.0313206814481699	-0.134937760860512	219.969864263615
669	20190629_pk30ecadGFP_120hr_disc12_DiscProper	out_of_horz	2090	52.2995370801148	924.19650984482	898.966021325398	100.152503884558	143.853990618666	pk30	120hr	0.240591123830393	-0.666615147279868	168.152503884558	143.853990618666	-0.621330114019929	-0.34089401998409	221.289934654881
670	20190629_pk30ecadGFP_120hr_disc12_DiscProper	out_of_horz	2094	86.1729636187436	1047.15400535491	608.443280530851	223.109999394646	-146.668750175881	pk30	120hr	-0.11123651279032	0.14240615986766	291.109999394646	-146.668750175881	-0.180641790858318	-0.00464968187128036	325.970480297995
671	20190629_pk30ecadGFP_120hr_disc12_DiscProper	out_of_horz	2096	83.6803719089217	1043.68531972339	599.953524423193	219.641313763132	-155.158506283538	pk30	120hr	-0.175925312372078	0.0737763320319987	287.641313763132	-155.158506283538	-0.158275239460379	-0.106497001249183	326.820573794734
672	20190629_pk30ecadGFP_120hr_disc12_DiscProper	out_of_horz	2098	47.0011775997494	793.658953910517	645.541470664679	-30.3850520497452	-109.570560042053	pk30	120hr	-0.168053899774134	0.331037536499103	37.6149479502548	-109.570560042053	-0.0707053191780526	-0.364456748655611	115.847278505926
673	20190629_pk30ecadGFP_120hr_disc12_DiscProper	horz_stripe	2106	81.1750377519343	217.943776302282	773.093583471637	-606.10022965798	17.9815527649057	pk30	120hr	-0.265915559823879	0.0319873753956233	-538.10022965798	17.9815527649057	-0.267457780746902	0.0141637798306046	538.400588222011
674	20190629_pk30ecadGFP_120hr_disc12_DiscProper	horz_stripe	2108	101.183988615876	223.199599051934	780.985215819455	-600.844406908328	25.8731851127238	pk30	120hr	-0.149857436777205	0.118160798393725	-532.844406908328	25.8731851127238	-0.160600457977764	0.103085976407119	533.472195790338
675	20190629_pk30ecadGFP_120hr_disc12_DiscProper	out_of_horz	2110	49.4804192002258	875.045245920398	531.353274722901	51.0012399601363	-223.758755983831	pk30	120hr	-0.0311001392796243	0.211686727085112	119.001239960136	-223.758755983831	-0.158131988158796	-0.144127594194051	253.434954162763
676	20190629_pk30ecadGFP_120hr_disc12_DiscProper	out_of_horz	2112	88.8590117806662	878.242438512744	540.318756681484	54.1984325524819	-214.793274025248	pk30	120hr	-0.32720732180828	0.239478660634455	122.198432552482	-214.793274025248	-0.0386664791794384	-0.403632956697153	247.120633466266
677	20190629_pk30ecadGFP_120hr_disc12_DiscProper	out_of_horz	2126	61.8758270070306	637.711612793911	903.659291987498	-186.332393166351	148.547261280766	pk30	120hr	0.215886462883372	-0.0283495483985684	-118.332393166351	148.547261280766	-0.0206326784304517	0.216760130862393	189.917993108847
678	20190629_pk30ecadGFP_120hr_disc12_DiscProper	out_of_horz	2128	18.338009461171	628.817267264078	898.604347924026	-195.226738696184	143.492317217294	pk30	120hr	-0.257103206485056	0.521059499679379	-127.226738696184	143.492317217294	-0.486527162276993	-0.317641907433069	191.772490570612
679	20190629_pk30ecadGFP_120hr_disc12_DiscProper	out_of_horz	2130	60.8456953052661	282.036539910718	867.114734949671	-542.007466049544	112.00270424294	pk30	120hr	0.00881683192489211	0.185956599282795	-474.007466049544	112.00270424294	-0.0753475567502595	0.170236127287307	487.060246405351
680	20190629_pk30ecadGFP_120hr_disc12_DiscProper	out_of_horz	2132	74.7148599170728	816.355722218619	874.812081868827	-7.68828374164298	119.700051162096	pk30	120hr	-0.115716506527605	-0.24710734302433	60.311716258357	119.700051162096	-0.129737513573634	0.240042759589262	134.035836126899
681	20190629_pk30ecadGFP_120hr_disc12_DiscProper	horz_stripe	2140	41.0014514170583	753.812307194701	779.033399525792	-70.2316987655614	23.92136881906	pk30	120hr	0.244107593991942	-0.277426468273483	-2.2316987655614	23.92136881906	-0.188577719536726	0.31779302452628	24.0252443391884
682	20190629_pk30ecadGFP_120hr_disc12_DiscProper	horz_stripe	2142	46.4755135256829	762.888103773485	782.641674785444	-61.1559021867771	27.5296440787121	pk30	120hr	0.196751363861015	-0.00400809722271558	6.84409781322289	27.5296440787121	-0.175723070401319	-0.0885921359560176	28.3676396264746
683	20190629_pk30ecadGFP_120hr_disc12_DiscProper	horz_stripe	2144	41.0024757045173	760.647667637629	778.369254416374	-63.3963383226333	23.2572237096425	pk30	120hr	0.200456265376071	-0.090908756853219	4.6036616773667	23.2572237096425	-0.219972794882187	0.00768673616294326	23.7084827755808
684	20190629_pk30ecadGFP_120hr_disc12_DiscProper	out_of_horz	2146	58.0170530446915	916.169807904541	838.839469951874	92.1258019442795	83.7274392451423	pk30	120hr	0.0702676491934532	-0.00972270252734499	160.125801944279	83.7274392451423	0.0321091749483334	-0.0632540461294514	180.694649978486
685	20190629_pk30ecadGFP_120hr_disc12_DiscProper	out_of_horz	2148	49.5338524318422	910.424200400937	830.343130231927	86.380194440675	75.2310995251955	pk30	120hr	0.190878612632337	0.0177424191709086	154.380194440675	75.2310995251955	0.131592922561912	-0.139401366313593	171.735152986541
686	20190629_pk30ecadGFP_120hr_disc12_DiscProper	out_of_horz	2150	51.1622341669603	916.601142495775	833.024940218012	92.5571365355128	77.9129095112805	pk30	120hr	0.11590436233153	0.0817394996333899	160.557136535513	77.9129095112805	0.135931969580405	-0.0404680942692797	178.462924891968
687	20190629_pk30ecadGFP_120hr_disc12_DiscProper	horz_stripe	2152	94.7593905265836	305.507828320235	783.223310580911	-518.536177640027	28.1112798741792	pk30	120hr	0.0155422699479526	0.108753063497808	-450.536177640027	28.1112798741792	0.00190302165627613	0.109841565374265	451.412329714919
688	20190629_pk30ecadGFP_120hr_disc12_DiscProper	horz_stripe	2154	98.9386808137557	310.817017768276	791.109757912627	-513.226988191986	35.997727205895	pk30	120hr	-0.0417559391339863	0.094109208606917	-445.226988191986	35.997727205895	-0.0563326558339774	0.0861784978070055	446.679871248411
689	20190629_pk30ecadGFP_120hr_disc12_DiscProper	out_of_horz	2170	114.312715245432	905.492907704054	1011.50058134223	81.4489017437922	256.388550635499	pk30	120hr	0.0950421653559224	-0.166449511364533	149.448901743792	256.388550635499	-0.191671584017731	-0.000675950566311284	296.766007368427
690	20190629_pk30ecadGFP_120hr_disc12_DiscProper	out_of_horz	2172	75.3211034844922	906.443189766895	1017.11105885221	82.3991838066335	261.999028145474	pk30	120hr	0.0934273356024741	-0.472682896528931	150.399183806634	261.999028145474	-0.45529168737846	0.157693586149951	302.098337034275
691	20190629_pk30ecadGFP_120hr_disc12_DiscProper	out_of_horz	2174	103.359856237766	288.396357187554	653.660175603283	-535.647648772707	-101.451855103448	pk30	120hr	-0.112785698363026	-0.0389749835856315	-467.647648772707	-101.451855103448	-0.118797170105604	0.0112647891962466	478.525654805019
692	20190629_pk30ecadGFP_120hr_disc12_DiscProper	out_of_horz	2176	45.802642038873	276.000101844445	650.25035054723	-548.043904115817	-104.861680159501	pk30	120hr	0.101475192030594	0.463674372489004	-480.043904115817	-104.861680159501	0.285578013516466	0.379125752879842	491.36353328735
693	20190629_pk30ecadGFP_120hr_disc12_DiscProper	out_of_horz	2182	141.417526757891	1001.62648577331	934.948906353358	177.58247981305	179.836875646627	pk30	120hr	-0.126758260079935	-0.0459075974658525	245.58247981305	179.836875646627	-0.082031180682029	0.106986211258702	304.388002775187
694	20190629_pk30ecadGFP_120hr_disc12_DiscProper	out_of_horz	2184	117.338379256304	719.324497666464	448.423180950353	-104.719508293798	-306.688849756379	pk30	120hr	0.130369672216693	-0.368900768905198	-36.719508293798	-306.688849756379	-0.213772534875888	0.327697012597722	308.87922049602
695	20190629_pk30ecadGFP_120hr_disc12_DiscProper	out_of_horz	2186	140.029867447273	709.298792109186	441.15475304675	-114.745213851076	-313.957277659982	pk30	120hr	-0.228281089082947	-0.0752194648443683	-46.745213851076	-313.957277659982	0.196466238265209	0.138460249697477	317.418158292259
696	20190629_pk30ecadGFP_120hr_disc12_DiscProper	out_of_horz	2188	108.18373530276	717.033893808785	443.698912180307	-107.010112151477	-311.413118526425	pk30	120hr	0.0404886504503512	-0.496159217511562	-39.010112151477	-311.413118526425	-0.161622888567349	0.470841100402379	313.846967868775
697	20190629_pk30ecadGFP_120hr_disc12_DiscProper	out_of_horz	2196	92.0466259703033	601.382847210994	933.081648245572	-222.661158749268	177.96961753884	pk30	120hr	-0.196669165702135	-0.0342896492089231	-154.661158749268	177.96961753884	0.0613823008612697	-0.189965138701345	235.782227473971
698	20190629_pk30ecadGFP_120hr_disc12_DiscProper	out_of_horz	2198	73.5725026259042	600.928044821102	925.54427279552	-223.11596113916	170.432242088788	pk30	120hr	-0.0594859673255991	0.0478610747555257	-155.11596113916	170.432242088788	-0.0420646746586566	-0.0637167633459017	230.45197014462
699	20190629_pk30ecadGFP_120hr_disc12_DiscProper	out_of_horz	2208	111.036082342799	706.831253752027	1040.79164840372	-117.212752208235	285.679617696987	pk30	120hr	0.144189988243862	-0.0707535706490922	-49.212752208235	285.679617696987	-0.112204570015616	0.114921516423043	289.887459106816
700	20190629_pk30ecadGFP_120hr_disc12_DiscProper	out_of_horz	2210	76.505195627327	708.214529261019	1044.97735536373	-115.829476699243	289.865324657001	pk30	120hr	0.291278346789534	-0.187659134543703	-47.829476699243	289.865324657001	-0.215549271884414	0.271288660795535	293.784896275884
701	20190629_pk30ecadGFP_120hr_disc12_DiscProper	horz_stripe	2225	60.5792523805356	423.999941965436	740.546940663389	-400.044063994826	-14.5650900433429	pk30	120hr	-0.265173763036801	0.0533832135678138	-332.044063994826	-14.5650900433429	-0.259480956013307	0.0763971567556331	332.363358814071
702	20190629_pk30ecadGFP_120hr_disc12_DiscProper	out_of_horz	2229	71.2004921597176	726.405203092909	917.264065818198	-97.6388028673526	162.152035111466	pk30	120hr	0.114601012745542	-0.110161926570353	-29.6388028673526	162.152035111466	-0.0682212385136264	0.143578914899308	164.838530466029
703	20190629_pk30ecadGFP_120hr_disc12_DiscProper	horz_stripe	2231	90.3341066921081	804.469724392786	760.030157199015	-19.5742815674759	4.91812649228314	pk30	120hr	0.262918868898698	-0.228056971740122	48.4257184325241	4.91812649228314	0.211700387866107	-0.276259406644526	48.6748207382441
704	20190629_pk30ecadGFP_120hr_disc12_DiscProper	horz_stripe	2233	70.0137498539546	805.129251838398	754.331711817096	-18.914754121864	-0.780318889635282	pk30	120hr	0.402821141243834	-0.114023703144681	49.085245878136	-0.780318889635282	0.406241993040198	-0.101161849540917	49.0914479363421
705	20190629_pk30ecadGFP_120hr_disc12_DiscProper	horz_stripe	2235	60.0536606173903	789.885657333822	759.057277500114	-34.1583486264398	3.94524679338224	pk30	120hr	0.0655371845278862	0.146894815540574	33.8416513735602	3.94524679338224	0.0975703050546399	0.127879806693966	34.0708429591973
706	20190629_pk30ecadGFP_120hr_disc12_DiscProper	horz_stripe	2237	84.5448979856346	234.726146612499	745.146713257412	-589.317859347763	-9.96531744931951	pk30	120hr	-0.16827988690433	0.151881043924662	-521.317859347763	-9.96531744931951	-0.162352468875474	0.158201288522621	521.413097291197
707	20190629_pk30ecadGFP_120hr_disc12_DiscProper	horz_stripe	2239	96.4996660841194	228.567518984531	744.96789439802	-595.47648697573	-10.1441363087117	pk30	120hr	-0.132911449014588	0.0132490657668905	-527.47648697573	-10.1441363087117	-0.132303762125823	0.018349538146953	527.574021170212
708	20190629_pk30ecadGFP_120hr_disc12_DiscProper	horz_stripe	2241	97.7772917695294	240.563258700456	754.001922065124	-583.480747259806	-1.11010864160721	pk30	120hr	-0.032717214301484	0.268606583384767	-515.480747259806	-1.11010864160721	-0.0315600059145271	0.268745006978664	515.481942590353
709	20190629_pk30ecadGFP_120hr_disc12_DiscProper	out_of_horz	2253	89.6760774505341	500.430472349651	453.609260345347	-323.613533610611	-301.502770361385	pk30	120hr	-0.00601793088178959	-0.293236892829054	-255.613533610611	-301.502770361385	-0.288299961670664	0.0539186693903855	395.274839953788
710	20190629_pk30ecadGFP_120hr_disc12_DiscProper	out_of_horz	2255	103.194080742855	504.150123730739	447.409957199665	-319.893882229523	-307.702073507066	pk30	120hr	-0.0979017663654057	-0.243186482018504	-251.893882229523	-307.702073507066	-0.219061603828749	0.144001509096186	397.657005401902
711	20190629_pk30ecadGFP_120hr_disc12_DiscProper	out_of_horz	2257	38.4574221318049	759.00305492951	700.957645403713	-65.0409510307518	-54.1543853030189	pk30	120hr	-0.0689508969526677	0.258423313307748	2.9590489692482	-54.1543853030189	0.0403834553276277	-0.264397450039393	54.2351677267641
712	20190629_pk30ecadGFP_120hr_disc12_DiscProper	out_of_horz	2259	40.9145461611348	768.821423525977	696.154965365613	-55.2225824342851	-58.9570653411188	pk30	120hr	0.138388362147879	-0.379463750838909	12.7774175657149	-58.9570653411188	0.0311274978968029	0.402709766275156	60.3257652523828
713	20190629_pk30ecadGFP_120hr_disc12_DiscProper	out_of_horz	2261	76.4565782445248	483.958857634356	967.591672477106	-340.085148325906	212.479641770375	pk30	120hr	0.119793720809307	0.162760123323182	-272.085148325906	212.479641770375	-0.128876109430277	0.155667407338951	345.221560894445
714	20190629_pk30ecadGFP_120hr_disc12_DiscProper	out_of_horz	2263	109.927383177147	490.310231541745	974.127336333524	-333.733774418517	219.015305626793	pk30	120hr	-0.0776737958648621	0.26259323212685	-265.733774418517	219.015305626793	-0.27259404515572	-0.0260942650504532	344.357580090099
715	20190629_pk30ecadGFP_120hr_disc12_DiscProper	out_of_horz	2265	45.4065787281897	872.637129489887	660.760951501159	48.5931235296249	-94.3510792055731	pk30	120hr	0.194126302997215	0.0270322282686211	116.593123529625	-94.3510792055731	0.0140496241695902	0.195495194164017	149.986941437082
716	20190629_pk30ecadGFP_120hr_disc12_DiscProper	out_of_horz	2267	43.535552407274	874.75426469575	665.781243288615	50.7102587354881	-89.3307874181164	pk30	120hr	-0.0919506220875101	-0.247368038732036	118.710258735488	-89.3307874181164	0.212231793453821	-0.156855122121622	148.566870835282
717	20190629_pk30ecadGFP_120hr_disc12_DiscProper	out_of_horz	2275	57.9662130909873	940.324850509402	614.934215653986	116.28084454914	-140.177815052746	pk30	120hr	0.0699238620893437	0.0330411961595493	184.28084454914	-140.177815052746	-0.0131780032922102	0.0762063472577834	231.536713073124
718	20190629_pk30ecadGFP_120hr_disc12_DiscProper	out_of_horz	2277	51.5200841085944	939.195224432265	608.95271216097	115.151218472003	-146.159318545762	pk30	120hr	0.0251062398137082	-0.197787931573036	183.151218472003	-146.159318545762	0.198428772877208	-0.0194013207789787	234.322246544243
719	20190629_pk30ecadGFP_120hr_disc12_DiscProper	out_of_horz	2279	62.946333206446	262.127101152226	856.496250411969	-561.916904808036	101.384219705237	pk30	120hr	-0.178611056512913	0.319311755393696	-493.916904808036	101.384219705237	-0.28995597034242	0.223130997183377	504.214903449303
720	20190629_pk30ecadGFP_120hr_disc12_DiscProper	out_of_horz	2281	60.6384216635592	681.571583883562	917.204383025847	-142.4724220767	162.092352319115	pk30	120hr	-0.0626202638906565	0.069461105193789	-74.4724220767	162.092352319115	-0.0119109519157957	-0.0927592141457531	178.381816142549
721	20190629_pk30ecadGFP_120hr_disc12_DiscProper	out_of_horz	2283	57.678150998317	686.928335213319	920.069352013857	-137.115670746943	164.957321307126	pk30	120hr	0.134538313365124	-0.0329280536266507	-69.115670746943	164.957321307126	-0.070882762463429	0.11899768260065	178.851597129079
722	20190629_pk30ecadGFP_120hr_disc12_DiscProper	out_of_horz	2285	79.8065239859003	674.217575108322	925.25987039922	-149.82643085194	170.147839692489	pk30	120hr	0.0797634180149085	0.335878735776552	-81.82643085194	170.147839692489	-0.312174242508636	-0.147390536719408	188.801091463975
723	20190629_pk30ecadGFP_120hr_disc12_DiscProper	out_of_horz	2287	67.9627477017827	688.513527211698	925.201151556951	-135.530478748564	170.08912085022	pk30	120hr	0.141717723657359	0.233438442302984	-67.530478748564	170.08912085022	-0.26324623741706	-0.0726556125101695	183.00457532972
724	20190629_pk30ecadGFP_120hr_disc12_DiscProper	out_of_horz	2289	70.4746705811652	793.159339292899	671.419649303801	-30.8846666673627	-83.692381402931	pk30	120hr	0.166184523738924	-0.163432917925445	37.1153333326373	-83.692381402931	0.00957240938315761	0.232886203048956	91.5530593332983
725	20190629_pk30ecadGFP_120hr_disc12_DiscProper	out_of_horz	2291	42.6624383646801	791.527177230022	676.545297056953	-32.5168287302396	-78.5667336497788	pk30	120hr	0.346451338990137	0.0410364403770617	35.4831712697604	-78.5667336497788	-0.259850315339168	0.232788172691428	86.207813333563
726	20190629_pk30ecadGFP_120hr_disc12_DiscProper	out_of_horz	2297	48.1120462698227	732.313407356627	595.90486227705	-91.7305986036349	-159.207168429681	pk30	120hr	0.369923846426756	0.200218446124151	-23.7305986036349	-159.207168429681	-0.295453864696615	-0.299396212667045	160.966033030213
727	20190629_pk30ecadGFP_120hr_disc12_DiscProper	out_of_horz	2299	53.7602136261992	737.270305013577	600.738391888774	-86.7737009466847	-154.373638817957	pk30	120hr	0.169693340509119	0.147798039442019	-18.7737009466847	-154.373638817957	-0.129322981325971	-0.184162039457134	155.511003498571
728	20190629_pk30ecadGFP_120hr_disc12_DiscProper	out_of_horz	2301	81.4416446416488	719.058221188289	1055.17970937575	-104.985784771973	300.067678669016	pk30	120hr	0.199614154707274	0.0979790985866124	-36.985784771973	300.067678669016	-0.21743160140701	-0.0465748132462987	302.338485901168
729	20190629_pk30ecadGFP_120hr_disc12_DiscProper	out_of_horz	2303	53.1832951632184	578.204412972299	627.903455700411	-245.839592987963	-127.208575006321	pk30	120hr	-0.568883688970148	0.152623484671469	-177.839592987963	-127.208575006321	-0.0393406358284876	0.587686050559443	218.652560902595
730	20190629_pk30ecadGFP_120hr_disc12_DiscProper	out_of_horz	2305	88.7248760042815	586.201012585769	635.760370705655	-237.842993374493	-119.351660001076	pk30	120hr	-0.120851522578081	-0.0946822760278462	-169.842993374493	-119.351660001076	-0.130032017650135	0.0816180022365691	207.584828789149
731	20190629_pk30ecadGFP_120hr_disc12_DiscProper	out_of_horz	2307	63.3895924945045	582.813093568944	629.762822182217	-241.230912391318	-125.349208524514	pk30	120hr	-0.276402307968784	-0.27102016288201	-173.230912391318	-125.349208524514	-0.343857784220584	0.177797606198654	213.825566959731
732	20190629_pk30ecadGFP_120hr_disc12_DiscProper	horz_stripe	2309	85.9452894610754	676.148699458739	733.018135414711	-147.895306501523	-22.0938952920205	pk30	120hr	0.291407735337992	0.0903746333948737	-79.895306501523	-22.0938952920205	0.296437667277292	-0.072185538685199	82.8939093670161
733	20190629_pk30ecadGFP_120hr_disc12_DiscProper	horz_stripe	2311	62.015549924563	667.519816613227	730.548328572379	-156.524189347035	-24.5637021343525	pk30	120hr	0.0611123629864478	0.176947727248321	-88.524189347035	-24.5637021343525	0.143553056308429	0.120157143410796	91.8689695277731
734	20190629_pk30ecadGFP_120hr_disc12_DiscProper	horz_stripe	2313	72.8573263523655	678.785066996748	738.714937205978	-145.258938963514	-16.3970935007537	pk30	120hr	0.293820413801786	-0.0574789853399727	-77.258938963514	-16.3970935007537	0.245145120159453	-0.171866632550862	78.9797969422589
735	20190629_pk30ecadGFP_120hr_disc12_DiscProper	out_of_horz	2317	63.7072601065478	998.061479417237	654.181031477029	174.017473456975	-100.930999229702	pk30	120hr	-0.278525117161021	-0.158440937063461	242.017473456975	-100.930999229702	-0.0834219326318214	-0.309387382714745	262.220373091039
736	20190629_pk30ecadGFP_120hr_disc12_DiscProper	out_of_horz	2319	59.4221719560898	1000.81839943267	660.404508785275	176.774393472413	-94.7075219214562	pk30	120hr	0.00632111045771435	-0.0785429256731699	244.774393472413	-94.7075219214562	0.0575400429174686	-0.0538339212000722	262.457650694909
737	20190629_pk30ecadGFP_120hr_disc12_DiscProper	out_of_horz	2321	97.7351374939355	612.608442002305	455.324005920019	-211.435563957957	-299.788024786712	pk30	120hr	-0.137779394467989	-0.260395074648881	-143.435563957957	-299.788024786712	-0.116310722358226	0.270666902863778	332.335103191726
738	20190629_pk30ecadGFP_120hr_disc12_DiscProper	out_of_horz	2323	196.917822338531	606.411619949564	448.967904345592	-217.632386010698	-306.144126361139	pk30	120hr	-0.0419211078823164	0.0826050845535114	-149.632386010698	-306.144126361139	0.0909324822004594	-0.0176709637834702	340.755157039009
739	20190629_pk30ecadGFP_120hr_disc12_DiscProper	horz_stripe	2329	50.8032640017339	658.923939115805	708.099530484177	-165.120066844457	-47.0125002225548	pk30	120hr	0.199653822379045	-0.216178517309462	-97.120066844457	-47.0125002225548	-0.0457079630909404	-0.290698438672721	107.900336241587
740	20190629_pk30ecadGFP_120hr_disc12_DiscProper	horz_stripe	2331	49.9080946644913	648.946175368724	715.378286913883	-175.097830591538	-39.7337437928481	pk30	120hr	0.0487362208939938	0.110959866470522	-107.097830591538	-39.7337437928481	0.109314606281582	0.052322347497862	114.230975279079
741	20190629_pk30ecadGFP_120hr_disc12_DiscProper	horz_stripe	2333	49.4734702954405	661.119425211006	712.079601662379	-162.924580749256	-43.0324290443525	pk30	120hr	0.153866150605544	-0.261973310247792	-94.924580749256	-43.0324290443525	-0.0956251924032378	-0.288375848784529	104.223154720433
742	20190629_pk30ecadGFP_120hr_disc12_DiscProper	horz_stripe	2335	53.5131395065175	651.307363868153	709.737856780251	-172.736642092109	-45.3741739264806	pk30	120hr	0.224480183913467	-0.233983795291809	-104.736642092109	-45.3741739264806	-0.0171629668910061	-0.323798088315051	114.142804662585
743	20190629_pk30ecadGFP_120hr_disc12_DiscProper	out_of_horz	2345	37.0558412058952	884.820294461801	856.86951667373	60.7762885015392	101.757485966999	pk30	120hr	-0.0314053902213573	-0.0519507787221016	128.776288501539	101.757485966999	-0.0578046583443351	0.0185419367511374	164.127750336607
744	20190629_pk30ecadGFP_120hr_disc12_DiscProper	out_of_horz	2347	47.0986348519569	885.644712543113	850.753758099496	61.6007065828509	95.6417273927647	pk30	120hr	-0.146149351464572	-0.080672226768469	129.600706582851	95.6417273927647	-0.120175663440136	0.1158682485499	161.070429208611
745	20190629_pk30ecadGFP_120hr_disc12_DiscProper	out_of_horz	2355	46.1001982922416	504.344799985044	845.270675117577	-319.699205975218	90.1586444108455	pk30	120hr	0.171528824888709	-0.172781971308498	-251.699205975218	90.1586444108455	0.242222532269666	-0.0245762535351192	267.359442418921
746	20190629_pk30ecadGFP_120hr_disc12_DiscProper	out_of_horz	2357	56.1763865741258	503.397697625695	850.647910457293	-320.646308334567	95.5358797505617	pk30	120hr	0.0717774094003866	-0.10589345276467	-252.646308334567	95.5358797505617	0.123884843492739	-0.0319055699123795	270.106018879252
747	20190629_pk30ecadGFP_120hr_disc12_DiscProper	out_of_horz	2359	55.7793738405661	498.458780199817	843.152970705529	-325.585225760445	88.0409399987972	pk30	120hr	0.177577297911466	-0.0749847756531739	-257.585225760445	88.0409399987972	0.1863239592644	0.0493942862822454	272.215641809818
748	20190629_pk30ecadGFP_120hr_disc12_DiscProper	out_of_horz	2365	55.0078571290503	896.07231306432	888.853961374444	72.0283071040576	133.741930667713	pk30	120hr	0.0392949175947244	-0.0585927587546051	140.028307104058	133.741930667713	-0.0567273563484159	-0.0419429251360866	193.635820057023
749	20190629_pk30ecadGFP_120hr_disc12_DiscProper	out_of_horz	2367	42.1358980726188	899.681216036599	892.478060864586	75.6372100763373	137.366030157855	pk30	120hr	0.135943164138327	-0.175342168493805	143.637210076337	137.366030157855	-0.169102899672229	-0.143630182240691	198.748771970653
750	20190629_pk30ecadGFP_120hr_disc12_DiscProper	out_of_horz	2369	38.3331964589661	697.248412344522	823.331154478187	-126.79559361574	68.2191237714552	pk30	120hr	0.0448224829625453	0.112926153579732	-58.79559361574	68.2191237714552	-0.118304319284152	0.0276669329697791	90.059817214851
751	20190629_pk30ecadGFP_120hr_disc12_DiscProper	out_of_horz	2371	35.2615489660749	695.490623709441	818.253673551701	-128.553382250821	63.1416428449697	pk30	120hr	-0.057582481850213	-0.0818987398322073	-60.553382250821	63.1416428449697	0.0842357731961063	-0.0541061948041796	87.4847367440501
752	20190629_pk30ecadGFP_120hr_disc12_DiscProper	horz_stripe	2377	79.9311019422239	861.111643990406	707.050554323452	37.0676380301439	-48.0614763832795	pk30	120hr	0.127881744321678	-0.056047525631119	105.067638030144	-48.0614763832795	0.126028253434887	0.0600994592012095	115.538366239851
753	20190629_pk30ecadGFP_120hr_disc12_DiscProper	out_of_horz	2379	68.7055319952573	858.148773978939	701.242358230799	34.1047680186772	-53.8696724759324	pk30	120hr	0.295272255582993	0.0255567156444172	102.104768018677	-53.8696724759324	0.145589747333006	0.258152040671983	115.444035206727
754	20190629_pk30ecadGFP_120hr_disc12_DiscProper	horz_stripe	2381	65.270568694994	307.765548858104	709.68216575424	-516.278457102158	-45.4298649524912	pk30	120hr	-0.315179239287591	-0.181958081046196	-448.278457102158	-45.4298649524912	-0.34527643888565	-0.115025548841824	450.57457510549
755	20190629_pk30ecadGFP_120hr_disc12_DiscProper	out_of_horz	2390	73.7943290112528	734.879204405748	959.614416452651	-89.1648015545138	204.502385745919	pk30	120hr	0.295174246129449	-0.216349547784468	-21.1648015545138	204.502385745919	-0.24461076014938	0.272214140749107	205.594685244086
756	20190629_pk30ecadGFP_120hr_disc12_DiscProper	out_of_horz	2392	94.649753580089	726.987460941128	957.366000867358	-97.0565450191335	202.253970160626	pk30	120hr	0.0745409370715212	0.0373552280616699	-29.0565450191335	202.253970160626	-0.0820423533143206	-0.0148598999218715	204.330495164536
757	20190629_pk30ecadGFP_120hr_disc12_DiscProper	out_of_horz	2394	71.8797703681489	736.779412715753	963.709605573332	-87.2645932445092	208.5975748666	pk30	120hr	0.431459614073231	-0.0395959725307459	-19.2645932445092	208.5975748666	-0.416910210166386	0.117945395314514	209.485256744009
758	20190629_pk30ecadGFP_120hr_disc12_DiscProper	out_of_horz	2396	63.1798979978596	685.649710314763	859.586631805411	-138.394295645499	104.474601098679	pk30	120hr	0.0476349723546954	0.196515881776077	-70.394295645499	104.474601098679	-0.200021671502129	-0.0296464721502596	125.977375485259
759	20190629_pk30ecadGFP_120hr_disc12_DiscProper	out_of_horz	2398	49.8482103054634	691.114112352705	864.040659736642	-132.929893607557	108.92862902991	pk30	120hr	0.0394265101836628	0.0777555552790631	-64.929893607557	108.92862902991	-0.0871496223521951	-0.00230638372515875	126.812212764483
760	20190629_pk30ecadGFP_120hr_disc12_DiscProper	out_of_horz	2400	115.842458563986	579.312675510068	676.23297052466	-244.731330450194	-78.8790601820713	pk30	120hr	-0.202356195878775	0.101841384456516	-176.731330450194	-78.8790601820713	-0.0593211484967812	0.218633709522507	193.53518878463
761	20190629_pk30ecadGFP_120hr_disc12_DiscProper	out_of_horz	2402	96.4485615045219	578.270907488928	665.221851222836	-245.773098471334	-89.8901794838961	pk30	120hr	-0.203865203980083	-0.159236839067815	-177.773098471334	-89.8901794838961	-0.249089665967929	0.0697977837623492	199.207226042997
762	20190629_pk30ecadGFP_120hr_disc12_DiscProper	out_of_horz	2404	81.0128514161887	306.535021283132	645.417654188555	-517.50898467713	-109.694376518177	pk30	120hr	-0.177497313336949	-0.452770666614073	-449.50898467713	-109.694376518177	-0.366105655267488	-0.320114388881772	462.699884963435
763	20190629_pk30ecadGFP_120hr_disc12_DiscProper	horz_stripe	2416	61.5982377690547	510.993343776369	718.855863190909	-313.050662183892	-36.2561675158225	pk30	120hr	-0.022295410697594	0.0219781490114608	-245.050662183892	-36.2561675158225	-0.0149760274570351	0.0274925985267034	247.718260771586
764	20190629_pk30ecadGFP_120hr_disc12_DiscProper	horz_stripe	2430	94.9027473080648	980.818606868535	766.433621729956	156.774600908273	11.3215910232244	pk30	120hr	0.00305873343632841	0.110415717244586	224.774600908273	11.3215910232244	0.0141380842034344	0.109549536922469	225.059546868758
765	20190629_pk30ecadGFP_120hr_disc12_DiscProper	horz_stripe	2432	93.3552360181777	977.835758652651	757.917697256823	153.791752692389	2.80566655009102	pk30	120hr	0.0542543900623734	0.216965946347656	221.791752692389	2.80566655009102	0.0597253908828842	0.215524101667217	221.809497828998
766	20190629_pk30ecadGFP_120hr_disc12_DiscProper	out_of_horz	2440	87.627699562465	301.351529585223	900.559612441289	-522.692476375039	145.447581734557	pk30	120hr	-0.206841923666534	0.228617300825027	-454.692476375039	145.447581734557	-0.301125435696675	0.0661280847982202	477.388989299602
767	20190629_pk30ecadGFP_120hr_disc12_DiscProper	out_of_horz	2442	117.254369914625	292.717024031751	894.389729481626	-531.326981928511	139.277698774894	pk30	120hr	0.250760708626704	0.101634311758773	-463.326981928511	139.277698774894	0.153158341386144	0.22305378002063	483.807988316659
768	20190629_pk30ecadGFP_120hr_disc12_DiscProper	out_of_horz	2454	79.842591862031	909.678643094211	1025.6866275661	85.6346371339491	270.57459685937	pk30	120hr	-0.0618311533312671	-0.210913659874149	153.634637133949	270.57459685937	-0.149440317641076	0.161168405424628	311.14982595671
769	20190629_pk30ecadGFP_120hr_disc12_DiscProper	out_of_horz	2455	88.1540829966573	912.763357335559	1018.02378049263	88.7193513752974	262.911749785897	pk30	120hr	-0.110674037159562	-0.201723540266176	156.719351375297	262.911749785897	-0.124798428954263	0.193304116172583	306.077675224731
770	20190629_pk30ecadGFP_120hr_disc12_DiscProper	out_of_horz	2457	60.7018459850364	503.277623441813	1008.71017186214	-320.766382518449	253.598141155404	pk30	120hr	0.156257085630008	0.288489901180247	-252.766382518449	253.598141155404	-0.2890016814274	0.155308493086206	358.054271485398
771	20190629_pk30ecadGFP_120hr_disc12_DiscProper	out_of_horz	2459	84.180543477383	511.617493350617	1014.05420108629	-312.426512609645	258.942170379562	pk30	120hr	-0.0159021332649517	0.455450057441804	-244.426512609645	258.942170379562	-0.453776827151478	-0.0421215361360016	356.083371792887
772	20190629_pk30ecadGFP_120hr_disc12_DiscProper	out_of_horz	2461	71.7852382814838	398.888053708347	839.732165705266	-425.155952251915	84.6201349985347	pk30	120hr	-0.0143302447520427	-0.292918696257268	-357.155952251915	84.6201349985347	0.118616760339885	-0.268210332944466	367.043514417763
773	20190629_pk30ecadGFP_120hr_disc12_DiscProper	out_of_horz	2463	85.6244830463505	401.505878783989	845.440454657503	-422.538127176273	90.3284239507716	pk30	120hr	0.0374695376083672	-0.161560165328381	-354.538127176273	90.3284239507716	0.110207442648896	-0.123935357563163	365.864056440489
774	20190629_pk30ecadGFP_120hr_disc12_DiscProper	out_of_horz	2467	125.062880772154	638.783608885948	431.454994590773	-185.260397074314	-323.657036115958	pk30	120hr	-0.0378604907132754	-0.444318950594513	-117.260397074314	-323.657036115958	-0.255521341305586	0.365460792359253	344.243921877195
775	20190629_pk30ecadGFP_120hr_disc12_DiscProper	out_of_horz	2473	130.588709664845	347.666225227303	933.043526123865	-476.377780732959	177.931495417133	pk30	120hr	-0.0792266848167345	0.368566447693644	-408.377780732959	177.931495417133	-0.323874251562429	0.19293409011224	445.457101029666
776	20190629_pk30ecadGFP_120hr_disc12_DiscProper	out_of_horz	2481	44.4354714544774	918.599218865094	590.627935596943	94.5552129048325	-164.484095109789	pk30	120hr	0.232669740492853	-0.220295107980973	162.555212904833	-164.484095109789	0.217535298895024	0.235252070078061	231.255734602672
777	20190629_pk30ecadGFP_120hr_disc12_DiscProper	out_of_horz	2483	49.7294704390813	917.411833015888	586.1304940328	93.3678270556258	-168.981536673932	pk30	120hr	0.287924810189248	0.0164401744411738	161.367827055626	-168.981536673932	-0.0296875359963205	0.286861684204492	233.654307354557
778	20190629_pk30ecadGFP_120hr_disc12_DiscProper	out_of_horz	2485	37.4669226416335	910.755750735419	583.873322866134	86.7117447751569	-171.238707840598	pk30	120hr	-0.0201076325919439	0.243518468496831	154.711744775157	-171.238707840598	-0.240235720024467	-0.0446358623958423	230.777856464373
779	20190629_pk30ecadGFP_120hr_disc12_DiscProper	out_of_horz	2500	32.8920732470597	702.902596920654	844.584907527188	-121.141409039608	89.4728768204561	pk30	120hr	0.230930435204821	0.225426664615678	-53.141409039608	89.4728768204561	-0.308439730549137	0.09492617996324	104.064427357495
780	20190629_pk30ecadGFP_120hr_disc12_DiscProper	out_of_horz	2502	27.9279853904954	698.403755025623	841.055784305392	-125.640250934639	85.9437535986604	pk30	120hr	-0.00226418309669726	0.15699987948261	-57.640250934639	85.9437535986604	-0.144395931410113	-0.061675794886287	103.482980776722
781	20190629_pk30ecadGFP_120hr_disc12_DiscProper	out_of_horz	2504	50.9974124337729	702.465434871073	849.292766961529	-121.578571089189	94.1807362547976	pk30	120hr	0.057363869122234	0.077394617142647	-53.578571089189	94.1807362547976	-0.0958397249024984	0.00976152518529365	108.354392441908
782	20190629_pk30ecadGFP_120hr_disc12_DiscProper	out_of_horz	2510	104.765647093223	330.509384678204	580.331594308655	-493.534621282058	-174.780436398077	pk30	120hr	-0.11218552563684	-0.42181946791742	-425.534621282058	-174.780436398077	-0.376288779271049	-0.221187726312409	460.030341235409
783	20190629_pk30ecadGFP_120hr_disc12_DiscProper	out_of_horz	2512	164.434317896443	328.825519465141	564.529458821822	-495.218486495121	-190.58257188491	pk30	120hr	-0.000315147676995204	0.0351336604281661	-427.218486495121	-190.58257188491	0.0259330525665814	0.0237054887677712	467.800547145307
784	20190629_pk30ecadGFP_120hr_disc12_DiscProper	out_of_horz	2514	91.5694323071338	335.381667200075	569.753649794801	-488.662338760187	-185.358380911931	pk30	120hr	-0.118818564963144	-0.234641847729171	-420.662338760187	-185.358380911931	-0.25334277934943	-0.0706546830519154	459.689604652403
785	20190629_pk30ecadGFP_120hr_disc12_DiscProper	out_of_horz	2517	56.7882521205382	552.74880786458	978.183319321614	-271.295198095681	223.071288614882	pk30	120hr	-0.0366435838804526	0.178315074384754	-203.295198095681	223.071288614882	-0.174157508733007	-0.0529922649483559	301.810764176936
786	20190629_pk30ecadGFP_120hr_disc12_DiscProper	out_of_horz	2519	55.8698701139736	557.941333303383	982.996150206129	-266.102672656879	227.884119499397	pk30	120hr	-0.376048173176549	0.250321229292165	-198.102672656879	227.884119499397	-0.195561604514353	-0.407220585461408	301.953375264815
787	20190629_pk30ecadGFP_120hr_disc12_DiscProper	out_of_horz	2525	50.0212931768678	883.752879922031	623.441493974178	59.7088739617692	-131.670536732553	pk30	120hr	-0.117000297487996	-0.0825860826862118	127.708873961769	-131.670536732553	0.0861207625263257	-0.114423533102319	183.430332093745
788	20190629_pk30ecadGFP_120hr_disc12_DiscProper	out_of_horz	2527	51.8979766809858	888.482075259751	626.449860735197	64.4380692994891	-128.662169971535	pk30	120hr	0.125006316652862	-0.169426742927204	132.438069299489	-128.662169971535	0.172970691703359	0.120054738489149	184.645054581921
789	20190629_pk30ecadGFP_120hr_disc12_DiscProper	out_of_horz	2529	41.6619669169316	888.887014502093	631.194889044328	64.8430085418307	-123.917141662404	pk30	120hr	0.249690790591133	-0.113787411275384	132.843008541831	-123.917141662404	0.13085198849713	0.241186282730021	181.666515671505
790	20190629_pk30ecadGFP_120hr_disc12_DiscProper	out_of_horz	2537	44.0319972396357	764.591248548293	445.935700667423	-59.4527574119688	-309.176330039308	pk30	120hr	-0.296285313264663	-0.250293002604813	8.5472425880312	-309.176330039308	0.309661016396643	0.233541492958897	309.294452605335
791	20190629_pk30ecadGFP_120hr_disc12_DiscProper	out_of_horz	2539	89.0166397443888	583.397182671324	502.387843549449	-240.646823288938	-252.724187157283	pk30	120hr	-0.19023678743577	-0.0934704389586974	-172.646823288938	-252.724187157283	-0.0178983327119522	0.211202291510168	306.066071896365
792	20190629_pk30ecadGFP_120hr_disc12_DiscProper	out_of_horz	2541	95.4909035159934	583.935208052608	493.349529054405	-240.108797907654	-261.762501652327	pk30	120hr	-0.227038136765388	-0.149869789600976	-172.108797907654	-261.762501652327	-0.0476089146672858	0.267844470962428	313.274712654089
793	20190629_pk30ecadGFP_120hr_disc12_DiscProper	horz_stripe	2543	66.2432313817822	455.303720004288	712.254079407413	-368.740285955974	-42.8579512993182	pk30	120hr	-0.25430753647049	-0.027979617958349	-300.740285955974	-42.8579512993182	-0.251999801421496	0.0441733201187225	303.778741169384
794	20190629_pk30ecadGFP_120hr_disc12_DiscProper	out_of_horz	2545	51.6306713398745	811.647091953179	945.727763041933	-12.3969140070826	190.615732335202	pk30	120hr	-0.0787497515928604	-0.414069005052761	55.6030859929174	190.615732335202	-0.156227563633164	0.39146853345137	198.559967228092
795	20190629_pk30ecadGFP_120hr_disc12_DiscProper	out_of_horz	2547	55.4943579894846	812.777826090556	939.186241066505	-11.2661798697058	184.074210359773	pk30	120hr	-0.0436344422153997	0.0760962248038262	56.7338201302942	184.074210359773	0.0789016817357117	-0.0383291611716193	192.618901632603
796	20190629_pk30ecadGFP_120hr_disc12_DiscProper	out_of_horz	2549	56.5132509356516	738.704864006369	1010.18070961056	-85.3391419538925	255.068678903825	pk30	120hr	0.0549213567117559	-0.051300729004434	-17.3391419538925	255.068678903825	-0.047473509201585	0.0582613606392207	255.657342553348
797	20190629_pk30ecadGFP_120hr_disc12_DiscProper	out_of_horz	2551	66.2329763554953	741.256297243667	1014.63045711801	-82.7877087165954	259.518426411275	pk30	120hr	0.134465376101151	0.165675030229713	-14.7877087165954	259.518426411275	-0.152414684580474	-0.149328218819736	259.939396737146
798	20190629_pk30ecadGFP_120hr_disc12_DiscProper	out_of_horz	2558	79.6925525528324	834.746290386917	465.746881490911	10.7022844266552	-289.365149215821	pk30	120hr	-0.287656303308083	0.288636404025705	78.7022844266552	-289.365149215821	0.101835660557702	-0.394571439413116	299.877040059202
799	20190629_pk30ecadGFP_120hr_disc12_DiscProper	out_of_horz	2560	74.0583496460809	830.206900479692	456.662515222843	6.16289451943032	-298.449515483889	pk30	120hr	-0.257548646376993	0.278381275555913	74.1628945194303	-298.449515483889	0.0972857748257724	-0.366555477175431	307.526012259237
800	20190629_pk30ecadGFP_120hr_disc12_DiscProper	out_of_horz	2562	61.7901778437451	935.802539541431	634.190273949092	111.758533581169	-120.92175675764	pk30	120hr	-0.259409571214158	0.000293506309582393	179.758533581169	-120.92175675764	-0.0980498566283282	-0.240165853939796	216.645336097055
801	20190629_pk30ecadGFP_120hr_disc12_DiscProper	out_of_horz	2564	54.5613753287502	939.775499219288	639.505861588637	115.731493259026	-115.606169118095	pk30	120hr	-0.116884172489043	-0.0728748511226856	183.731493259026	-115.606169118095	0.015114752460368	-0.136909451692218	217.076134002228
802	20190629_pk30ecadGFP_120hr_disc12_DiscProper	out_of_horz	2566	55.3085914464296	940.077008986992	646.607912338947	116.03300302673	-108.504118367785	pk30	120hr	-0.144733896006086	0.158500953465483	184.03300302673	-108.504118367785	-0.208756090677539	-0.0499134000805269	213.638222015179
803	20190629_pk30ecadGFP_120hr_disc12_DiscProper	horz_stripe	2571	88.065499235463	618.604446468934	747.478218231472	-205.439559491328	-7.63381247526002	pk30	120hr	0.123516860287293	-0.0134762047339078	-137.439559491328	-7.63381247526002	0.12126468269905	-0.0270721184830379	137.651398852601
804	20190629_pk30ecadGFP_120hr_disc12_DiscProper	out_of_horz	2573	100.927546294614	988.896687694185	953.157300427344	164.852681733923	198.045269720612	pk30	120hr	-0.271834887525299	-0.391899935533122	232.852681733923	198.045269720612	-0.430450904824755	0.205406387637549	305.683333286899
805	20190629_pk30ecadGFP_120hr_disc12_DiscProper	out_of_horz	2575	92.7394254427016	986.289864957232	963.736723163974	162.24585899697	208.624692457242	pk30	120hr	-0.191970937969792	-0.093636239356568	230.24585899697	208.624692457242	-0.112052095056413	0.181837604304805	310.704711725026
806	20190629_pk30ecadGFP_120hr_disc12_DiscProper	out_of_horz	2577	50.2162359122273	579.382402608929	822.899373401766	-244.661603351333	67.7873426950342	pk30	120hr	-0.0167608550837158	0.0650728009196472	-176.661603351333	67.7873426950342	-0.055988160012534	0.0371580626658099	189.220627650153
807	20190629_pk30ecadGFP_120hr_disc12_DiscProper	out_of_horz	2579	55.4240503740829	583.396991834052	828.212361315901	-240.64701412621	73.1003306091695	pk30	120hr	0.0372083762782137	0.136246154523929	-172.64701412621	73.1003306091695	-0.0719407168118076	0.121540162713495	187.485065596878
808	20190629_pk30ecadGFP_120hr_disc12_DiscProper	out_of_horz	2581	88.9864714616941	903.258753042935	482.420190341587	79.2147470826727	-272.691840365145	pk30	120hr	0.0536578717902814	0.342669373191851	147.214747082673	-272.691840365145	-0.315928602485582	-0.143145327064022	309.891951428792
809	20190629_pk30ecadGFP_120hr_disc12_DiscProper	out_of_horz	2583	67.9609856897714	895.092442855967	476.252865355356	71.0484368957049	-278.859165351375	pk30	120hr	-0.00681238955171165	0.22343652458598	139.048436895705	-278.859165351375	-0.174356104813412	-0.139893666349696	311.603757845768
810	20190629_pk30ecadGFP_120hr_disc12_DiscProper	out_of_horz	2585	91.8806242174363	412.347911675079	552.867089038041	-411.696094285183	-202.244941668691	pk30	120hr	-0.0324651381899645	-0.429927818562102	-343.696094285183	-202.244941668691	-0.391601139615654	-0.180389749772492	398.785683867239
811	20190629_pk30ecadGFP_120hr_disc12_DiscProper	out_of_horz	2587	110.99758551374	417.126586486635	542.33202856567	-406.917419473627	-212.780002141062	pk30	120hr	-0.258275642389233	-0.196131695949068	-338.917419473627	-212.780002141062	-0.288879958860563	0.147384934698727	400.175394713134
812	20190629_pk30ecadGFP_120hr_disc12_DiscProper	out_of_horz	2589	57.3315530966629	370.091736257874	647.061179517925	-453.952269702388	-108.050851188807	pk30	120hr	-0.116632043768185	-0.78062295901178	-385.952269702388	-108.050851188807	-0.504995673096376	-0.606592621059463	400.79189229705
813	20190629_pk30ecadGFP_120hr_disc12_DiscProper	out_of_horz	2591	52.0942612291653	735.264265554853	592.59494081028	-88.779740405409	-162.517089896451	pk30	120hr	0.413901008066697	0.128689480418835	-20.779740405409	-162.517089896451	-0.368205654746093	-0.228691107527378	163.840172484429
814	20190629_pk30ecadGFP_120hr_disc12_DiscProper	out_of_horz	2593	73.1246080151018	730.741510000489	587.306715853315	-93.3024959597732	-167.805314853416	pk30	120hr	0.161099885897203	0.138757592529335	-25.3024959597732	-167.805314853416	-0.113022344864962	-0.18009106663534	169.702209752403
815	20190629_pk30ecadGFP_120hr_disc12_DiscProper	out_of_horz	2595	95.6319182653302	639.040518380911	1030.72602975744	-185.003487579351	275.613999050713	pk30	120hr	0.284725821052133	0.206376688296306	-117.003487579351	275.613999050713	-0.346237497386521	0.0614794766526279	299.420928758258
816	20190629_pk30ecadGFP_120hr_disc12_DiscProper	out_of_horz	2597	119.093029459586	637.058247844787	1025.15038856169	-186.985758115475	270.038357854955	pk30	120hr	0.0452324245245568	-0.10066925888864	-118.985758115475	270.038357854955	0.0437669603644025	0.101314979613178	295.090368103256
817	20190629_pk30ecadGFP_120hr_disc12_DiscProper	out_of_horz	2600	35.7964484347621	865.163685748743	653.423180171089	41.1196797884805	-101.688850535643	pk30	120hr	0.0253892405615147	-0.142503713356983	109.119679788481	-101.688850535643	0.143937708574158	0.0152924133883558	149.156719058851
818	20190629_pk30ecadGFP_120hr_disc12_DiscProper	out_of_horz	2602	32.988455371192	863.135622592258	658.226372946036	39.0916166319959	-96.8856577606955	pk30	120hr	0.0645427704556854	-0.129557231454755	107.091616631996	-96.8856577606955	0.135352801748284	0.051288054156947	144.414144156925
819	20190629_pk30ecadGFP_120hr_disc12_DiscProper	out_of_horz	2604	86.7509995770105	1036.4278464512	679.196169475049	212.383840490934	-75.9158612316822	pk30	120hr	-0.2109470323547	0.0861223247672841	280.383840490934	-75.9158612316822	-0.225581834147452	-0.0320708806434695	290.479458817648
820	20190629_pk30ecadGFP_120hr_disc12_DiscProper	out_of_horz	2606	73.2141478550035	1034.56666395355	669.914220695029	210.522657993293	-85.1978100117025	pk30	120hr	-0.228090438405455	-0.171574407701118	278.522657993293	-85.1978100117025	-0.0930728246215603	-0.269815631101955	291.261974597507
821	20190629_pk30ecadGFP_120hr_disc12_DiscProper	out_of_horz	2608	39.6969492288595	631.468352062766	1006.46540340927	-192.575653897496	251.353372702535	pk30	120hr	0.109096913041802	0.531104486071607	-124.575653897496	251.353372702535	-0.488705123527024	-0.234822089674444	280.530945731355
822	20190629_pk30ecadGFP_120hr_disc12_DiscProper	out_of_horz	2610	80.7635535129282	646.44206946239	1009.41839417431	-177.601936497872	254.306363467575	pk30	120hr	0.275863024863222	0.118960084006332	-109.601936497872	254.306363467575	-0.275912147519814	0.118846106055203	276.91932215753
823	20190629_pk30ecadGFP_120hr_disc12_DiscProper	out_of_horz	2612	88.5743180725621	643.548413562254	1013.89235960139	-180.495592398008	258.780328894656	pk30	120hr	0.320174213597497	-0.0471016323769445	-112.495592398008	258.780328894656	-0.183954117761704	0.266253588490111	282.174621346083
824	20190629_pk30ecadGFP_120hr_disc12_DiscProper	out_of_horz	2617	73.7610595688057	961.163960546064	682.644377175905	137.119954585802	-72.4676535308267	pk30	120hr	-0.202427850293599	-0.281728685367089	205.119954585802	-72.4676535308267	0.0194739638402895	-0.346365199558938	217.544838085268
825	20190629_pk30ecadGFP_120hr_disc12_DiscProper	out_of_horz	2619	47.9382983144405	959.785755907632	676.766948063223	135.74174994737	-78.3450826435089	pk30	120hr	0.0812020005548257	-0.330978959573472	203.74174994737	-78.3450826435089	0.282035655508316	-0.191302706714878	218.285713334691
826	20190629_pk30ecadGFP_120hr_disc12_DiscProper	out_of_horz	2644	66.2512153624136	296.025072290624	561.768787177184	-528.018933669638	-193.343243529548	pk30	120hr	-0.0716683179942256	-0.386904404202427	-460.018933669638	-193.343243529548	-0.326551250450315	-0.219535069236539	498.998025199576
827	20190629_pk30ecadGFP_120hr_disc12_DiscProper	out_of_horz	2646	55.1786983695913	300.740605267946	553.888233814929	-523.303400692316	-201.223796891802	pk30	120hr	0.0319195209754317	-0.414261090189033	-455.303400692316	-201.223796891802	-0.2848473167248	-0.302478284871144	497.787307107705
828	20190629_pk30ecadGFP_120hr_disc12_DiscProper	out_of_horz	2656	96.4977439994666	1059.0043385819	697.354681943645	234.960332621641	-57.757348763087	pk30	120hr	0.174925381253947	-0.228450562142023	302.960332621641	-57.757348763087	0.246706360802657	-0.148069307722276	308.416722112074
829	20190629_pk30ecadGFP_120hr_disc12_DiscProper	out_of_horz	2658	83.9648673912707	1058.16821697553	691.1496986154	234.124211015265	-63.9623320913319	pk30	120hr	0.293850430342322	-0.105606878280656	302.124211015265	-63.9623320913319	0.31143689385474	0.022537730557098	308.820690382232
830	20190629_pk30ecadGFP_120hr_disc12_DiscProper	out_of_horz	2660	116.967920879336	369.93613608567	961.855062989895	-454.107869874592	206.743032283163	pk30	120hr	-0.222995887940704	0.028177815204389	-386.107869874592	206.743032283163	-0.147069809232227	-0.169975370335093	437.974849251338
831	20190629_pk30ecadGFP_120hr_disc12_DiscProper	out_of_horz	2662	76.5891238502028	369.706331237783	968.43058453733	-454.337674722479	213.318553830598	pk30	120hr	-0.0318179173383842	-0.525441612860906	-386.337674722479	213.318553830598	0.42772938218486	-0.306836836128553	441.318030810378
832	20190629_pk30ecadGFP_120hr_disc12_DiscProper	out_of_horz	2668	67.0978237268703	665.805050292345	947.915750518923	-158.238955667917	192.803719812192	pk30	120hr	0.41315475892919	0.00163779202570077	-90.238955667917	192.803719812192	-0.265929606547883	0.316197693776923	212.876357290927
833	20190629_pk30ecadGFP_120hr_disc12_DiscProper	out_of_horz	2670	94.6122631870035	667.29575271762	943.11256818827	-156.748253242642	188.000537481538	pk30	120hr	0.22321249766953	0.0528247137839847	-88.748253242642	188.000537481538	-0.182643166804671	0.138765064485954	207.895297077561
834	20190629_pk30ecadGFP_120hr_disc12_DiscProper	horz_stripe	2672	52.1805874693736	576.645315328993	737.281128593134	-247.398690631269	-17.8309021135981	pk30	120hr	0.103394271293908	0.0564044455652923	-179.398690631269	-17.8309021135981	0.112474100544557	0.0349487270529156	180.282642731902
835	20190629_pk30ecadGFP_120hr_disc12_DiscProper	horz_stripe	2674	65.1019709931757	573.291377735554	731.214883987176	-250.752628224708	-23.8971467195561	pk30	120hr	0.0931595929377028	0.2128153359188	-182.752628224708	-23.8971467195561	0.144748093094826	0.181705989180219	184.308428305312
836	20190629_pk30ecadGFP_120hr_disc12_DiscProper	out_of_horz	2678	44.3127756212679	806.377077447757	631.290970957169	-17.6669285125053	-123.821059749562	pk30	120hr	-0.0243322570272358	-0.197621438453323	50.3330714874947	-123.821059749562	0.155313102164749	0.124595874588055	133.660289251781
837	20190629_pk30ecadGFP_120hr_disc12_DiscProper	out_of_horz	2680	35.7887208863458	806.514103654542	625.690082452577	-17.52990230572	-129.421948254155	pk30	120hr	0.0374199464891152	0.183365313319979	50.47009769428	-129.421948254155	-0.151675859840109	-0.109624468372467	138.914619285269
838	20190629_pk30ecadGFP_120hr_disc12_DiscProper	out_of_horz	2682	35.4954732015177	801.730313806714	621.452837930926	-22.3136921535483	-133.659192775806	pk30	120hr	-0.197367535451502	0.327939491298014	45.6863078464517	-133.659192775806	-0.0446612334577561	-0.380136328478392	141.251614285009
839	20190629_pk30ecadGFP_120hr_disc12_DiscProper	out_of_horz	2684	78.6257823864832	978.399010119127	860.397671295694	154.355004158865	105.285640588962	pk30	120hr	0.129978315817362	-0.150647521162542	222.355004158865	105.285640588962	-0.0341669690864151	-0.196014429159142	246.021978670031
840	20190629_pk30ecadGFP_120hr_disc12_DiscProper	out_of_horz	2686	95.8285850673099	975.39575189555	853.883584974645	151.351745935288	98.7715542679136	pk30	120hr	-0.235905667065331	-0.187905510572814	219.351745935288	98.7715542679136	-0.297064222301439	0.0520846665114574	240.563938231312
841	20190629_pk30ecadGFP_120hr_disc12_DiscProper	out_of_horz	2688	60.1394671400836	612.358730225295	630.16984376749	-211.685275734967	-124.942186939242	pk30	120hr	-0.298929880268234	0.0454216613521553	-143.685275734967	-124.942186939242	0.00346885393504223	0.302341144552884	190.410106192381
842	20190629_pk30ecadGFP_120hr_disc12_DiscProper	out_of_horz	2690	112.460306079825	629.985211490878	971.406177881603	-194.058794469384	216.294147174871	pk30	120hr	-0.379768805345702	-0.0148691640625153	-126.058794469384	216.294147174871	0.200127478839778	-0.323101268593693	250.347713720695
843	20190629_pk30ecadGFP_120hr_disc12_DiscProper	out_of_horz	2692	74.7475859468495	437.591154980113	929.522770608827	-386.452850980149	174.410739902096	pk30	120hr	0.0578363884537264	0.0618475201166077	-318.452850980149	174.410739902096	-0.0209679673777456	0.0820396728296153	363.085836257188
844	20190629_pk30ecadGFP_120hr_disc12_DiscProper	out_of_horz	2694	92.6590812656174	431.663641661817	923.448015252503	-392.380364298445	168.335984545771	pk30	120hr	-0.0537932241105343	0.15501592942518	-324.380364298445	168.335984545771	-0.157721169434141	0.0452513209540399	365.458102161364
845	20190629_pk30ecadGFP_120hr_disc12_DiscProper	out_of_horz	2704	68.8676418273769	975.585293551526	603.520254742217	151.541287591264	-151.591775964514	pk30	120hr	-0.170088222879302	-0.0278779291956311	219.541287591264	-151.591775964514	-0.0341921805162672	-0.168932167718344	266.79288502002
846	20190629_pk30ecadGFP_120hr_disc12_DiscProper	out_of_horz	2706	70.5442713184676	971.663384419274	596.204921713987	147.619378459012	-158.907108992745	pk30	120hr	0.122601111774703	0.224727637691513	215.619378459012	-158.907108992745	-0.178355773642558	0.183637582643548	267.849184533914
847	20190629_pk30ecadGFP_120hr_disc12_DiscProper	out_of_horz	2710	67.2413463733048	637.21036962992	926.249637886711	-186.833636330342	171.137607179979	pk30	120hr	-0.213407953256094	0.0740936455339694	-118.833636330342	171.137607179979	0.00513740967154701	-0.225846031276477	208.349498954955
848	20190629_pk30ecadGFP_120hr_disc12_DiscProper	out_of_horz	2712	88.4512969154675	630.351861987636	922.131121186535	-193.692143972626	167.019090479804	pk30	120hr	0.336571942755362	0.0895029816057181	-125.692143972626	167.019090479804	-0.179186010946077	0.298636618397116	209.030838971517
849	20190629_pk30ecadGFP_120hr_disc12_DiscProper	out_of_horz	2714	99.7226365598435	1039.00234730627	876.475155987136	214.958341346009	121.363125280404	pk30	120hr	-0.0733500699327898	-0.261220227900046	282.958341346009	121.363125280404	-0.239817949150061	-0.126899927063634	307.887042785356
850	20190629_pk30ecadGFP_120hr_disc12_DiscProper	out_of_horz	2716	111.456758839133	1041.13299383176	866.623673338142	217.088987871493	111.51164263141	pk30	120hr	-0.121643979586901	-0.250376569455842	285.088987871493	111.51164263141	-0.259238533464554	-0.101395596893365	306.121834320827
851	20190629_pk30ecadGFP_120hr_disc12_DiscProper	out_of_horz	2718	134.017908691395	1036.51615011798	862.36164106204	212.472144157714	107.249610355309	pk30	120hr	-0.231369044653787	-0.0971661514148205	280.472144157714	107.249610355309	-0.237169199894219	0.081997965988858	300.278375128465
852	20190629_pk30ecadGFP_120hr_disc12_DiscProper	horz_stripe	2720	75.8540315857673	942.799593588673	720.443773498669	118.755587628411	-34.6682572080626	pk30	120hr	0.04570176111913	0.0837328852130045	186.755587628411	-34.6682572080626	0.0126050957138024	0.0945566422708108	189.946143862616
853	20190629_pk30ecadGFP_120hr_disc12_DiscProper	horz_stripe	2722	72.9811115977741	948.582968583461	725.981561103711	124.538962623199	-29.1304696030211	pk30	120hr	0.194004209503278	0.0823407962636985	192.538962623199	-29.1304696030211	0.160963038869226	0.13604609568935	194.730163013618
854	20190629_pk30ecadGFP_120hr_disc12_DiscProper	horz_stripe	2724	64.2818068201233	498.058180938558	733.472588311407	-325.985825021704	-21.6394423953246	pk30	120hr	-0.0494194366466366	0.236891583374428	-257.985825021704	-21.6394423953246	-0.00926636584630037	0.24181405553879	258.891775418436
855	20190629_pk30ecadGFP_120hr_disc12_DiscProper	out_of_horz	2726	137.263982706775	375.792508742197	555.26662160205	-448.251497218065	-199.845409104681	pk30	120hr	0.224048123190228	-0.435350113628234	-380.251497218065	-199.845409104681	-0.231499813095894	-0.431433795011177	429.568840439804
856	20190629_pk30ecadGFP_120hr_disc12_DiscProper	out_of_horz	2728	165.495728077934	352.324625106424	567.53281708177	-471.719380853838	-187.579213624962	pk30	120hr	-0.2892722392301	-0.446567437880881	-403.719380853838	-187.579213624962	-0.527848350632007	-0.0669105649338017	445.168844216625
857	20190629_pk30ecadGFP_120hr_disc12_DiscProper	out_of_horz	2730	173.520822541703	375.218000288359	547.877732636341	-448.826005671903	-207.234298070391	pk30	120hr	0.141369610255629	-0.353602745770098	-380.826005671903	-207.234298070391	-0.220143996532076	-0.310736044434607	433.560262123668
858	20190629_pk30ecadGFP_120hr_disc12_DiscProper	out_of_horz	2744	78.4318062262187	501.226371451018	623.423488476686	-322.817634509244	-131.688542230045	pk30	120hr	0.0748283561391917	-0.330638792484292	-254.817634509244	-131.688542230045	-0.226427943764598	-0.252292846233302	286.834270985113
859	20190629_pk30ecadGFP_120hr_disc12_DiscProper	out_of_horz	2746	82.6149021928164	501.050567121343	616.773517277592	-322.993438838919	-138.338513429139	pk30	120hr	0.0728833752977172	-0.285476546924077	-254.993438838919	-138.338513429139	-0.199579106409006	-0.216741840731007	290.102047818835
860	20190629_pk30ecadGFP_120hr_disc12_DiscProper	out_of_horz	2748	77.0649155763306	1016.51800017869	860.348122719233	192.473994218425	105.236092012501	pk30	120hr	-0.244235257704281	-0.368380032336344	260.473994218425	105.236092012501	-0.431585009427516	-0.0953367136388339	280.929415914681
861	20190629_pk30ecadGFP_120hr_disc12_DiscProper	out_of_horz	2750	76.40586031246	1013.86722905212	870.307866161438	189.823223091855	115.195835454706	pk30	120hr	-0.241431030654799	-0.226161622970267	257.823223091855	115.195835454706	-0.329544900572435	0.0289513518559632	282.387844765989
862	20190629_pk30ecadGFP_120hr_disc12_DiscProper	out_of_horz	2752	104.103983129491	1013.23654453465	855.990200269437	189.192538574387	100.878169562705	pk30	120hr	-0.269772946455369	-0.211789406219129	257.192538574387	100.878169562705	-0.341822800385281	0.0280957000736258	276.268722429195
863	20190629_pk30ecadGFP_120hr_disc12_DiscProper	out_of_horz	2760	95.9026759579918	412.380928628843	988.172606381885	-411.663077331419	233.060575675153	pk30	120hr	-0.0246226233103403	0.479118601740471	-343.663077331419	233.060575675153	-0.454235335582399	0.154373469290458	415.23673085956
864	20190629_pk30ecadGFP_120hr_disc12_DiscProper	out_of_horz	2762	147.664749598203	426.875015144229	991.442367820014	-397.168990816033	236.330337113282	pk30	120hr	-0.212882488364929	-0.173578040271033	-329.168990816033	236.330337113282	0.0964031556342076	-0.257205601611907	405.22123926927
865	20190629_pk30ecadGFP_120hr_disc12_DiscProper	out_of_horz	2764	158.17733950369	429.810004312862	999.946019448841	-394.2340016474	244.833988742109	pk30	120hr	-0.153809089452083	0.036560986563817	-326.2340016474	244.833988742109	-0.0780796445034618	-0.137468217602512	407.887614269233
866	20190629_pk30ecadGFP_120hr_disc12_DiscProper	out_of_horz	2766	62.6838749165808	619.76826230986	957.921475120933	-204.275743650402	202.809444414202	pk30	120hr	0.0658116495048187	0.101153722903875	-136.275743650402	202.809444414202	-0.118522592196094	0.0227077961717415	244.341459951166
867	20190629_pk30ecadGFP_120hr_disc12_DiscProper	out_of_horz	2768	63.367641932284	619.180701254419	952.621979253346	-204.863304705843	197.509948546615	pk30	120hr	0.0173283257498818	-0.0675795552715831	-136.863304705843	197.509948546615	0.0571892715450578	0.0399581579173091	240.295118447901
868	20190629_pk30ecadGFP_120hr_disc12_DiscProper	out_of_horz	2776	50.4331358929421	833.363098242298	590.181862411077	9.31909228203585	-164.930168295654	pk30	120hr	0.0510242542444038	-0.0929151779377872	77.3190922820359	-164.930168295654	0.0387830943100017	0.0986538210519478	182.154336883179
869	20190629_pk30ecadGFP_120hr_disc12_DiscProper	out_of_horz	2778	43.6853831851866	833.978847366955	595.45426606005	9.93484140669341	-159.657764646681	pk30	120hr	0.102392676716033	-0.164653107243988	77.9348414066934	-159.657764646681	0.0668280757660178	0.182013500212445	177.66384358406
870	20190629_pk30ecadGFP_120hr_disc12_DiscProper	out_of_horz	2784	65.1737490036913	388.663394924742	644.46251534715	-435.38061103552	-110.649515359582	pk30	120hr	-0.0829253765148654	-0.455812825898232	-367.38061103552	-110.649515359582	-0.320864566493314	-0.334197367273475	383.681936783767
871	20190629_pk30ecadGFP_120hr_disc12_DiscProper	out_of_horz	2786	106.570286165939	384.63348168918	658.057319852403	-439.410524271082	-97.0547108543282	pk30	120hr	-0.0037201083469476	-0.451972881714133	-371.410524271082	-97.0547108543282	-0.224359265600136	-0.392372584351224	383.88200587985
872	20190629_pk30ecadGFP_120hr_disc12_DiscProper	out_of_horz	2788	65.3313597922027	390.604341732198	649.296215234579	-433.439664228064	-105.815815472152	pk30	120hr	0.176687881937789	-0.320903062212091	-365.439664228064	-105.815815472152	-0.0221121151383886	-0.365661643223439	380.451225514069
873	20190629_pk30ecadGFP_120hr_disc12_DiscProper	out_of_horz	2790	77.3756860976667	383.534499932646	642.463877409828	-440.509506027616	-112.648153296904	pk30	120hr	-0.308219418351758	-0.146086419276929	-372.509506027616	-112.648153296904	-0.337521846340296	0.0491879557339853	389.169549839323
874	20190629_pk30ecadGFP_120hr_disc12_DiscProper	out_of_horz	2792	73.8339082651244	962.729055143006	870.52360473095	138.685049182744	115.411574024218	pk30	120hr	-0.202463823316314	-0.384173766361507	206.685049182744	115.411574024218	-0.433277762454572	-0.02917984020869	236.724609988951
875	20190629_pk30ecadGFP_120hr_disc12_DiscProper	out_of_horz	2794	84.4878850129338	964.818820124735	860.499500371456	140.774814164473	105.387469664724	pk30	120hr	-0.246664402582967	-0.100284844426251	208.774814164473	105.387469664724	-0.227170633667835	0.138902414385652	233.86629041344
876	20190629_pk30ecadGFP_120hr_disc12_DiscProper	horz_stripe	2807	56.0864623181564	364.766888170641	728.760699573384	-459.277117789621	-26.3513311333477	pk30	120hr	0.291842388993641	-0.265871997677989	-391.277117789621	-26.3513311333477	0.253557314995266	-0.302603019111164	392.163455153909
877	20190629_pk30ecadGFP_120hr_disc12_DiscProper	horz_stripe	2809	74.2885429751999	365.084183797031	722.653039980078	-458.959822163231	-32.4589907266532	pk30	120hr	0.140154101775501	0.180120864662353	-390.959822163231	-32.4589907266532	0.167939084036609	0.154541781354286	392.304943411242
878	20190629_pk30ecadGFP_120hr_disc12_DiscProper	out_of_horz	2815	60.7292099517131	925.61540799363	937.087004104483	101.571402033368	181.974973397751	pk30	120hr	-0.0336775318450637	-0.269774565066554	169.571402033368	181.974973397751	-0.266730198683258	0.0526069692950769	248.73550476495
879	20190629_pk30ecadGFP_120hr_disc12_DiscProper	out_of_horz	2817	61.5411496686391	930.274802160115	929.875269261481	106.230796199853	174.76323855475	pk30	120hr	-0.130490402470236	-0.206359299788319	174.230796199853	174.76323855475	-0.205960175001413	0.13111945721119	246.776335766984
880	20190629_pk30ecadGFP_120hr_disc12_DiscProper	out_of_horz	2819	59.3630275764427	927.259214541165	925.616574797839	103.215208580903	170.504544091107	pk30	120hr	0.024216642381191	-0.198686310626777	171.215208580903	170.504544091107	-0.198583867147913	-0.0250428334514812	241.632876912721
881	20190629_pk30ecadGFP_120hr_disc12_DiscProper	out_of_horz	2821	39.7985800799897	822.306274418026	932.38449324181	-1.73773154223625	177.272462535078	pk30	120hr	-0.538732531465627	-0.284453320928487	66.2622684577638	177.272462535078	0.220065096921704	0.568082551539342	189.251721773989
882	20190629_pk30ecadGFP_120hr_disc12_DiscProper	out_of_horz	2823	60.4574480916253	825.677036767855	936.521673556801	1.63303080759317	181.409642850069	pk30	120hr	0.186953664619842	-0.130882527942393	69.6330308075932	181.409642850069	-0.226512118165556	-0.0278238954773162	194.314738242988
883	20190629_pk30ecadGFP_120hr_disc12_DiscProper	out_of_horz	2825	93.315781840993	826.884365026871	942.821388429315	2.84035906660893	187.709357722584	pk30	120hr	0.0230214008088275	0.040752652768701	70.8403590666089	187.709357722584	0.00964355570393082	-0.0458013693711463	200.631900378058
884	20190629_pk30ecadGFP_120hr_disc12_DiscProper	out_of_horz	2827	80.0355428220459	851.123150099288	925.80445617896	27.0791441390257	170.692425472229	pk30	120hr	0.128143656233172	-0.215639842164469	95.0791441390257	170.692425472229	-0.250799797914951	0.0045606498815545	195.386662195253
885	20190629_pk30ecadGFP_120hr_disc12_DiscProper	out_of_horz	2829	68.54889238888	851.55257310617	931.395481198583	27.5085671459078	176.283450491852	pk30	120hr	0.211466102642191	-0.219068129980304	95.5085671459078	176.283450491852	-0.299002776200281	-0.0574986779349742	200.493743831516
886	20190629_pk30ecadGFP_120hr_disc12_DiscProper	out_of_horz	2840	87.4368308536767	531.666717861675	575.553114731432	-292.377288098587	-179.5589159753	pk30	120hr	0.0791114376259682	0.00482996314415251	-224.377288098587	-179.5589159753	0.022054468467839	-0.0761285001022772	287.378794834798
887	20190629_pk30ecadGFP_120hr_disc12_DiscProper	out_of_horz	2842	78.3747933675206	535.103220294576	582.416419242121	-288.940785665686	-172.695611464611	pk30	120hr	-0.163909801575194	-0.190923896113599	-220.940785665686	-172.695611464611	-0.224856675762069	0.112950575584401	280.425756644618
888	20190629_pk30ecadGFP_120hr_disc12_DiscProper	out_of_horz	2844	103.780878825218	516.900017987528	612.151754624864	-307.143987972734	-142.960276081868	pk30	120hr	-0.25753005707668	-0.364376322876794	-239.143987972734	-142.960276081868	-0.442877392516789	0.0543272507003755	278.617098400129
889	20190629_pk30ecadGFP_120hr_disc12_DiscProper	horz_stripe	2850	67.6710735529793	493.441313986484	742.802388648211	-330.602691973778	-12.3096420585209	pk30	120hr	0.0179489364801449	0.131970104283825	-262.602691973778	-12.3096420585209	0.0302154429888634	0.129712373158611	262.891044197941
890	20190629_pk30ecadGFP_120hr_disc12_DiscProper	horz_stripe	2852	61.3104498358452	487.746740092862	737.105257152345	-336.2972658674	-18.0067735543865	pk30	120hr	-0.217758762570482	0.137527490043542	-268.2972658674	-18.0067735543865	-0.197428266335281	0.165392771443463	268.900849321383
891	20190629_pk30ecadGFP_120hr_disc12_DiscProper	out_of_horz	2854	56.9738540640475	882.342906157851	700.997970109572	58.2989001975889	-54.1140605971596	pk30	120hr	0.0821539653934729	-0.244558997871476	126.298900197589	-54.1140605971596	0.233731844161885	-0.109214479326034	137.403579813022
892	20190629_pk30ecadGFP_120hr_disc12_DiscProper	horz_stripe	2856	71.1331657242831	886.077858286571	705.524230000052	62.0338523263086	-49.5878007066792	pk30	120hr	0.206240770852027	-0.0755938084877504	130.033852326309	-49.5878007066792	0.204206476978409	0.0809283275706822	139.168073672612
893	20190629_pk30ecadGFP_120hr_disc12_DiscProper	out_of_horz	2858	107.332056352316	445.194273237566	1016.45675263086	-378.849732722696	261.344721924132	pk30	120hr	0.18516343581883	-0.0116090515400635	-310.849732722696	261.344721924132	0.0432383701315531	0.180418157041526	406.114048034999
894	20190629_pk30ecadGFP_120hr_disc12_DiscProper	out_of_horz	2860	80.1064111170341	438.933337235076	1012.38929822144	-385.110668725186	257.277267514711	pk30	120hr	0.0613049298674212	-0.206730706010601	-317.110668725186	257.277267514711	0.21492736368864	0.0173812419447487	408.35128088347
895	20190629_pk30ecadGFP_120hr_disc12_DiscProper	out_of_horz	2862	109.899525980419	429.583280519435	1009.92306973044	-394.460725440827	254.811039023705	pk30	120hr	0.111135317602381	0.286295836148877	-326.460725440827	254.811039023705	-0.250738284593436	0.177332110047526	414.131948615041
896	20190629_pk30ecadGFP_120hr_disc12_DiscProper	out_of_horz	2870	57.8950258040048	681.538866147443	576.35863263786	-142.505139812819	-178.753398068872	pk30	120hr	0.0377705239509474	0.0696937636843333	-74.505139812819	-178.753398068872	0.0229086498288981	-0.0758882529712848	193.658961010577
897	20190629_pk30ecadGFP_120hr_disc12_DiscProper	out_of_horz	2872	53.4562604942241	677.931668419499	570.723675347638	-146.112337540763	-184.388355359094	pk30	120hr	0.07342409455738	0.0428661850334463	-78.112337540763	-184.388355359094	-0.0202876491942743	-0.0825652394840759	200.251349229197
898	20190629_pk30ecadGFP_120hr_disc12_DiscProper	horz_stripe	2874	82.4092169037809	289.975566003774	759.323802138746	-534.068439956488	4.21177143201487	pk30	120hr	-0.254473189906501	0.152515004627378	-466.068439956488	4.21177143201487	-0.257187903564492	0.147891221097741	466.087470054785
899	20190629_pk30ecadGFP_120hr_disc12_DiscProper	horz_stripe	2876	72.7924856909181	294.56734486955	768.056266183463	-529.476661090712	12.9442354767311	pk30	120hr	-0.0357822118708297	0.220325267729181	-461.476661090712	12.9442354767311	-0.0480763046606224	0.217973069934071	461.65816570652
900	20190629_pk30ecadGFP_120hr_disc12_DiscProper	out_of_horz	2878	78.5212175706463	590.515898648382	662.8136030457	-233.52810731188	-92.2984276610316	pk30	120hr	-0.128431046409205	-0.216449335345314	-165.52810731188	-92.2984276610316	-0.251643436020037	-0.00451990721379525	189.521909179261
901	20190629_pk30ecadGFP_120hr_disc12_DiscProper	out_of_horz	2880	97.1743506954485	585.047018342377	659.061621291016	-238.996987617885	-96.0504094157154	pk30	120hr	-0.10444528284098	-0.107893277225331	-170.996987617885	-96.0504094157154	-0.14648257927368	0.0330549594990593	196.126619619361
902	20190629_pk30ecadGFP_120hr_disc12_DiscProper	out_of_horz	2884	73.8746847158805	601.830570822136	947.505085253566	-222.213435138126	192.393054546834	pk30	120hr	0.02741799353755	0.0149158176635594	-154.213435138126	192.393054546834	-0.020526108047864	0.0235139719019373	246.57021518213
903	20190629_pk30ecadGFP_120hr_disc12_DiscProper	out_of_horz	2886	86.7365112140709	593.526675351831	946.727666364315	-230.517330608431	191.615635657583	pk30	120hr	0.217079744570935	-0.123582765338358	-162.517330608431	191.615635657583	0.0864905440838654	0.234340993374473	251.253725497851
904	20190629_pk30ecadGFP_120hr_disc12_DiscProper	out_of_horz	2888	104.734016351919	603.461533673022	954.521262390973	-220.58247228724	199.409231684241	pk30	120hr	-0.106590597763791	0.154356926029367	-152.58247228724	199.409231684241	-0.12112123927001	-0.143238477870211	251.088535242423
905	20190629_pk30ecadGFP_120hr_disc12_DiscProper	out_of_horz	2899	70.7620711366341	682.431975601771	986.95544440831	-141.612030358491	231.843413701578	pk30	120hr	-0.153022501369428	0.0145449975742789	-73.612030358491	231.843413701578	0.116604801665421	-0.100153697427305	243.249048282415
906	20190629_pk30ecadGFP_120hr_disc12_DiscProper	out_of_horz	2901	82.2514514500361	688.580816732192	991.284160214484	-135.46318922807	236.172129507752	pk30	120hr	0.246481600845416	0.0791691138638302	-67.46318922807	236.172129507752	-0.251109204005441	0.062969006733923	245.618722122416
907	20190629_pk30ecadGFP_120hr_disc12_DiscProper	out_of_horz	2903	95.7453421788646	688.982516408588	996.663881410583	-135.061489551674	241.551850703852	pk30	120hr	0.168047000110041	0.117480152839256	-67.061489551674	241.551850703852	-0.204559079067948	-0.0140343766513509	250.688132865011
908	20190629_pk30ecadGFP_120hr_disc12_DiscProper	out_of_horz	2929	121.229307882868	352.507707977051	601.702533209037	-471.536297983211	-153.409497497694	pk30	120hr	0.110740068429285	-0.0804712010241778	-403.536297983211	-153.409497497694	0.0293145318854659	-0.1337147530018	431.712888054654
909	20190629_pk30ecadGFP_120hr_disc12_DiscProper	out_of_horz	2931	110.97211934541	351.117697898096	610.303808591364	-472.926308062166	-144.808222115367	pk30	120hr	0.12425669824481	-0.344244293957863	-404.926308062166	-144.808222115367	-0.122218644460494	-0.344973135080819	430.040388978837
910	20190629_pk30ecadGFP_120hr_disc12_DiscProper	out_of_horz	2933	62.4443830131639	301.548839448232	628.280697683245	-522.49516651203	-126.831333023486	pk30	120hr	-0.0544701704422309	-0.0568645448207208	-454.49516651203	-126.831333023486	-0.0760437018599617	-0.0204433689275203	471.860194781582
911	20190629_pk30ecadGFP_120hr_disc12_DiscProper	out_of_horz	2935	104.651957228783	304.269073777261	618.588781459708	-519.774932183001	-136.523249247023	pk30	120hr	-0.253561073732835	-0.252012600589942	-451.774932183001	-136.523249247023	-0.350693109542599	-0.0694111798487572	471.95252614423
912	20190629_pk30ecadGFP_120hr_disc12_DiscProper	out_of_horz	2937	84.9547169460238	910.414946664565	903.819178222121	86.3709407043035	148.707147515389	pk30	120hr	-0.0547856931075099	-0.222529981386763	154.370940704304	148.707147515389	-0.224421517638844	0.0464332553881543	214.345989129947
913	20190629_pk30ecadGFP_120hr_disc12_DiscProper	out_of_horz	2939	51.6061242607619	908.16815251181	910.696519490666	84.1241465515485	155.584488783934	pk30	120hr	0.185152617539714	-0.251818070123012	152.124146551549	155.584488783934	-0.255918134246411	-0.179442862176576	217.596620181002
914	20190629_pk30ecadGFP_120hr_disc12_DiscProper	out_of_horz	2941	48.3092818532066	359.279476854524	628.001637759553	-464.764529105738	-127.110392947178	pk30	120hr	-0.0760656473741206	-0.555776151117423	-396.764529105738	-127.110392947178	-0.384863158608509	-0.408109620086592	416.628303829305
915	20190629_pk30ecadGFP_120hr_disc12_DiscProper	out_of_horz	2943	50.4337610615795	350.908203706007	632.106566976107	-473.135802254255	-123.005463730624	pk30	120hr	0.416967307600742	-0.0433349924267142	-405.135802254255	-123.005463730624	0.322488249748801	-0.267845078264264	423.397404781589
916	20190629_pk30ecadGFP_120hr_disc12_DiscProper	out_of_horz	2946	68.5259268192925	969.737473843394	843.065520127361	145.693467883132	87.9534894206296	pk30	120hr	-0.274023476434442	-0.11437394801058	213.693467883132	87.9534894206296	-0.275142297874406	0.111655638196804	231.085946169783
917	20190629_pk30ecadGFP_120hr_disc12_DiscProper	out_of_horz	2947	81.4884966957314	969.90152345156	852.899242371278	145.857517491298	97.7872116645465	pk30	120hr	-0.363210276966134	-0.103901238919696	213.857517491298	97.7872116645465	-0.316180852343759	0.206753092731494	235.153942243518
918	20190629_pk30ecadGFP_120hr_disc12_DiscProper	out_of_horz	2955	103.401777551604	335.106493607408	657.017174887505	-488.937512352854	-98.0948558192267	pk30	120hr	-0.112119952583412	-0.329744353396883	-420.937512352854	-98.0948558192267	-0.246339613443996	-0.246209295544863	432.216369477145
919	20190629_pk30ecadGFP_120hr_disc12_DiscProper	out_of_horz	2961	54.8388861412218	852.084443344548	835.283691979266	28.0404373842858	80.1716612725346	pk30	120hr	-0.0862067276811805	-0.063986775144805	96.0404373842858	80.1716612725346	-0.0783590543023494	0.0733877775911664	125.104999437125
920	20190629_pk30ecadGFP_120hr_disc12_DiscProper	out_of_horz	2963	57.6416862612749	850.083033922726	829.023248190097	26.0390279624638	73.911217483365	pk30	120hr	-0.105892028479529	-0.0484569113873322	94.0390279624638	73.911217483365	-0.0721063396463764	0.0914432596723813	119.608556759115
921	20190629_pk30ecadGFP_120hr_disc12_DiscProper	out_of_horz	2965	121.553348611562	579.067559480452	610.481384322257	-244.97644647981	-144.630646384474	pk30	120hr	-0.218760886104877	-0.0821403755471474	-176.97644647981	-144.630646384474	-0.124058562673681	0.198022320993765	228.557840561666
922	20190629_pk30ecadGFP_120hr_disc12_DiscProper	out_of_horz	2967	51.360291039726	580.659686061626	618.265906412389	-243.384319898636	-136.846124294343	pk30	120hr	-0.0846100200521702	-0.490935189906637	-175.384319898636	-136.846124294343	-0.496774396099705	-0.0373016830943085	222.455661651238
923	20190629_pk30ecadGFP_120hr_disc12_DiscProper	out_of_horz	2987	61.0379555115202	962.159752979947	611.608819154386	138.115747019685	-143.503211552346	pk30	120hr	-0.346461082878366	-0.0711307131894807	206.115747019685	-143.503211552346	-0.0535278504824055	-0.349613543117007	251.151095747799
924	20190629_pk30ecadGFP_120hr_disc12_DiscProper	out_of_horz	2989	40.2798574568799	962.373291187003	619.602804010424	138.329285226741	-135.509226696308	pk30	120hr	-0.285839371005469	-0.334584646505162	206.329285226741	-135.509226696308	0.193482456286826	-0.395241155249555	246.849193764147
925	20190629_pk30ecadGFP_120hr_disc12_DiscProper	out_of_horz	2991	49.2730332012408	737.443077547613	696.096966363032	-86.6009284126493	-59.0150643436996	pk30	120hr	-0.0672069073741491	-0.435041338210124	-18.6009284126493	-59.0150643436996	-0.194398262073109	0.394951959171502	61.8770745696943
926	20190629_pk30ecadGFP_120hr_disc12_DiscProper	out_of_horz	2999	57.4172076121446	855.663742862143	568.993199567591	31.6197369018811	-186.11883113914	pk30	120hr	0.0619754672887805	0.0357111406986734	99.6197369018811	-186.11883113914	-0.0640880956504482	0.0317641324698497	211.102608427749
927	20190629_pk30ecadGFP_120hr_disc12_DiscProper	out_of_horz	3001	57.1360848870387	862.347944934685	577.678636298636	38.3039389744227	-177.433394408095	pk30	120hr	-0.0813527391964365	0.0799958446466906	106.303938974423	-177.433394408095	-0.0321592731923269	-0.109468646119527	206.840849187622
928	20190629_pk30ecadGFP_120hr_disc12_DiscProper	out_of_horz	3007	49.8215421886949	858.597496242386	846.505218606194	34.5534902821242	91.3931878994623	pk30	120hr	0.0117188122428813	0.12198737032637	102.553490282124	91.3931878994623	0.122526407605738	0.00235128023838524	137.36787529649
929	20190629_pk30ecadGFP_120hr_disc12_DiscProper	out_of_horz	3009	55.4143394669595	863.173545988514	852.015283986817	39.1295400282523	96.9032532800852	pk30	120hr	-0.0387455727331343	0.164439640816708	107.129540028252	96.9032532800852	0.15974134934302	0.0549937831797177	144.454071742299
930	20190629_pk30ecadGFP_120hr_disc12_DiscProper	out_of_horz	3011	85.8646652111972	545.672508229581	634.275017704052	-278.371497730681	-120.837013002679	pk30	120hr	0.139208193468347	-0.306942156617056	-210.371497730681	-120.837013002679	-0.194998710820189	-0.274896182978073	242.606163913573
931	20190629_pk30ecadGFP_120hr_disc12_DiscProper	out_of_horz	3013	104.863953027314	551.648280663003	625.487649855097	-272.395725297259	-129.624380851634	pk30	120hr	-0.0418605311516884	-0.264179752578047	-204.395725297259	-129.624380851634	-0.25681391091235	-0.0747653723484552	242.033246953723
932	20190629_pk30ecadGFP_120hr_disc12_DiscProper	out_of_horz	3015	97.1969278021404	548.044604823176	619.679491857045	-275.999401137086	-135.432538849687	pk30	120hr	-0.0454863314095431	-0.303982625635219	-207.999401137086	-135.432538849687	-0.296399614460768	-0.081373899873906	248.205002875966
933	20190629_pk30ecadGFP_120hr_disc12_DiscProper	horz_stripe	3023	61.6854042478883	1068.18757776964	720.941438301084	244.143571809379	-34.1705924056472	pk30	120hr	-0.00312141446959771	-0.470648208755564	312.143571809379	-34.1705924056472	0.0987766966417194	-0.460176752817503	314.008341938984
934	20190629_pk30ecadGFP_120hr_disc12_DiscProper	horz_stripe	3025	81.8994275617443	1069.9540857699	712.14637929449	245.910079809635	-42.9656514122415	pk30	120hr	-0.176222265131578	-0.0219336882859922	313.910079809635	-42.9656514122415	-0.163847142331476	-0.0684798317735981	316.83684351314
935	20190629_pk30ecadGFP_120hr_disc12_DiscProper	out_of_horz	3035	74.6033987569873	818.60795647676	613.321406909403	-5.43604948350196	-141.790623797329	pk30	120hr	-0.530152191033752	0.00275415546237382	62.563950516498	-141.790623797329	0.35532441956532	-0.393463451785255	154.980091950762
936	20190629_pk30ecadGFP_120hr_disc12_DiscProper	out_of_horz	3043	76.5034319436394	985.104460339055	607.209979183008	161.060454378793	-147.902051523723	pk30	120hr	-0.288907399192943	0.299206865556302	229.060454378793	-147.902051523723	-0.391588015246187	-0.14018223860393	272.660427281161
937	20190629_pk30ecadGFP_120hr_disc12_DiscProper	out_of_horz	3045	79.2690886995734	991.036337434569	619.23484835353	166.992331474307	-135.877182353202	pk30	120hr	0.0253269974130162	-0.248977812157328	234.992331474307	-135.877182353202	0.228418102945395	-0.102257410447534	271.447977586822
938	20190629_pk30ecadGFP_120hr_disc12_DiscProper	out_of_horz	3047	56.0345374011168	991.283186161293	612.908274492646	167.239180201031	-142.203756214086	pk30	120hr	0.206076913646254	-0.0666040435083895	235.239180201031	-142.203756214086	0.15474676854096	0.151516436652145	274.880665349617
939	20190629_pk30ecadGFP_120hr_disc12_DiscProper	out_of_horz	3049	43.3281082422654	874.926655903716	677.094066752095	50.8826499434543	-78.0179639546367	pk30	120hr	0.0699744498606265	0.106410377735251	118.882649943454	-78.0179639546367	-0.0697765813061184	0.106540231012922	142.196649599085
940	20190629_pk30ecadGFP_120hr_disc12_DiscProper	horz_stripe	3051	103.531185693422	543.264646094304	774.80875310569	-280.779359865958	19.6967223989583	pk30	120hr	-0.0150151780655795	-0.0850048074924189	-212.779359865958	19.6967223989583	0.000843835796194573	-0.0863166311339438	213.689065836857
941	20190629_pk30ecadGFP_120hr_disc12_DiscProper	out_of_horz	3053	50.8119181173858	733.494876952944	615.59977988523	-90.5491290073182	-139.512250821502	pk30	120hr	-0.122192371854254	0.32633925531326	-22.5491290073182	-139.512250821502	0.218776327639557	-0.271229061426556	141.322791326347
942	20190629_pk30ecadGFP_120hr_disc12_DiscProper	out_of_horz	3055	61.4776268231439	742.281815996035	622.896732066921	-81.7621899642269	-132.21529863981	pk30	120hr	0.153735656211555	-0.134377239835379	-13.7621899642269	-132.21529863981	-0.178114650427625	0.0998351935923262	132.929616967121
943	20190629_pk30ecadGFP_120hr_disc12_DiscProper	out_of_horz	3057	66.6863427228394	945.326277284672	865.3542181531	121.28227132441	110.242187446368	pk30	120hr	-0.208090925020415	0.183090547297295	189.28227132441	110.242187446368	0.0565769525841944	0.271335640898428	219.045926989496
944	20190629_pk30ecadGFP_120hr_disc12_DiscProper	out_of_horz	3059	52.606167057354	901.491710445366	553.743336159387	77.4477044851038	-201.368694547344	pk30	120hr	-0.171885725848596	0.166601416177961	145.447704485104	-201.368694547344	-0.104132680713218	-0.215539136656153	248.403675262037
945	20190629_pk30ecadGFP_120hr_disc12_DiscProper	out_of_horz	3061	58.4662738706251	895.868083513444	549.131336747526	71.8240775531817	-205.980693959205	pk30	120hr	-0.044988035790505	0.154647475807824	139.824077553182	-205.980693959205	-0.12712115447552	-0.0988937673608921	248.955455749646
946	20190629_pk30ecadGFP_120hr_disc12_DiscProper	out_of_horz	3063	64.2581633006124	839.183527793364	670.060838064228	15.1395218331021	-85.0511926425038	pk30	120hr	-0.0853589266569263	-0.0114968364223903	83.1395218331021	-85.0511926425038	0.0134340101531497	-0.0850755604092668	118.936476576991
947	20190629_pk30ecadGFP_120hr_disc12_DiscProper	out_of_horz	3065	52.356247626847	843.392861289638	675.068667363927	19.3488553293763	-80.043363342805	pk30	120hr	0.18204642280346	-0.0521729658333861	87.3488553293763	-80.043363342805	0.0678344763751642	0.176808942744124	118.47684390876
948	20190629_pk30ecadGFP_120hr_disc12_DiscProper	out_of_horz	3077	72.3104794705119	969.094299709514	666.491639689392	145.050293749252	-88.6203910173399	pk30	120hr	-0.0902440791951192	-0.110322285326326	213.050293749252	-88.6203910173399	0.0146199217481876	-0.141778906602763	230.746617246513
949	20190629_pk30ecadGFP_120hr_disc12_DiscProper	out_of_horz	3079	61.6494290304083	971.940231917319	672.469485732326	147.896225957057	-82.6425449744061	pk30	120hr	-0.163296407401228	-0.216834088530475	215.896225957057	-82.6425449744061	0.0232301570240753	-0.270449807586595	231.173031779979
950	20190629_pk30ecadGFP_120hr_disc12_DiscProper	out_of_horz	3081	36.6287596285341	848.56657346769	644.385583315169	24.5225675074279	-110.726447391563	pk30	120hr	-0.0399464076710467	0.0269581836204213	92.5225675074279	-110.726447391563	-0.0194305099196903	-0.0441011840452683	144.294045788879
951	20190629_pk30ecadGFP_120hr_disc12_DiscProper	out_of_horz	3083	38.6188857432178	846.923473667507	638.930284643034	22.8794677072448	-116.181746063697	pk30	120hr	-0.0463772387960715	0.0723396231862979	90.8794677072448	-116.181746063697	-0.0590434663732095	-0.0624318703845968	147.503477142614
952	20190629_pk30ecadGFP_120hr_disc12_DiscProper	out_of_horz	3085	74.6322012394324	543.323018673564	477.593697701587	-280.720987286698	-277.518333005145	pk30	120hr	0.189915416568713	0.0651147451248536	-212.720987286698	-277.518333005145	0.0135365777843247	-0.200311149327818	349.666474781587
953	20190629_pk30ecadGFP_120hr_disc12_DiscProper	out_of_horz	3087	65.7176397203604	547.634836205329	482.751169984647	-276.409169754933	-272.360860722084	pk30	120hr	-0.133477934355397	-0.137569409080823	-208.409169754933	-272.360860722084	-0.097892827227619	0.164798955251585	342.950172023889
954	20190629_pk30ecadGFP_120hr_disc12_DiscProper	out_of_horz	3089	59.5011757682037	597.931670407472	841.292922180985	-226.11233555279	86.1808914742534	pk30	120hr	-0.0624863856239519	-0.344427254786434	-158.11233555279	86.1808914742534	0.255606940066826	-0.239164743258153	180.074031190661
955	20190629_pk30ecadGFP_120hr_disc12_DiscProper	out_of_horz	3091	79.8022037624382	597.00370409918	834.879152689786	-227.040301861082	79.7671219830546	pk30	120hr	-0.234680600211657	-0.293645032600575	-159.040301861082	79.7671219830546	0.0950110422516825	-0.363696702125473	177.923049000189
956	20190629_pk30ecadGFP_120hr_disc12_DiscProper	out_of_horz	3093	80.8287688067067	618.58034094794	907.892830119027	-205.463665012322	152.780799412295	pk30	120hr	0.269831763331561	0.0615357316035507	-137.463665012322	152.780799412295	-0.0895946126492682	0.261856128724976	205.51941968505
957	20190629_pk30ecadGFP_120hr_disc12_DiscProper	out_of_horz	3095	118.125545298424	604.82804918159	901.44556284643	-219.215956778672	146.333532139698	pk30	120hr	0.00199936480949909	0.275549944927801	-151.215956778672	146.333532139698	-0.275336005639348	0.0110387321701722	210.427584249236
958	20190629_pk30ecadGFP_120hr_disc12_DiscProper	out_of_horz	3097	76.8171731542951	612.941601956973	903.114404002898	-211.102404003289	148.002373296166	pk30	120hr	-0.15373150945729	0.0113419252492185	-143.102404003289	148.002373296166	-0.00616164953283603	-0.154026135260904	205.871320326116
959	20190629_pk30ecadGFP_120hr_disc12_DiscProper	horz_stripe	3105	74.2578880267199	1055.71499643347	764.901199419525	231.670990473208	9.78916871279353	pk30	120hr	0.0876498245820516	-0.160605993574168	299.670990473208	9.78916871279353	0.0769813126100067	-0.165983898104758	299.830836231501
960	20190629_pk30ecadGFP_120hr_disc12_DiscProper	horz_stripe	3107	72.3921834568139	1057.29730613295	770.814837979238	233.253300172689	15.7028072725067	pk30	120hr	0.022974423430709	-0.223696974322225	301.253300172689	15.7028072725067	-0.000407270100808016	-0.224873285616493	301.662276430404
961	20190629_pk30ecadGFP_120hr_disc12_DiscProper	horz_stripe	3109	86.8521697943818	1049.08961351064	762.544701661946	225.045607550381	7.43267095521389	pk30	120hr	-0.0584297407632161	0.265902104280932	293.045607550381	7.43267095521389	-0.044874852215798	0.268522273387692	293.139851780853
962	20190629_pk30ecadGFP_120hr_disc12_DiscProper	out_of_horz	3111	59.2211779818926	867.522776865134	951.292846275604	43.4787709048725	196.180815568873	pk30	120hr	-0.0637605683636508	-0.243749174966442	111.478770904873	196.180815568873	-0.176767674209807	0.179533450168297	225.642258364273
963	20190629_pk30ecadGFP_120hr_disc12_DiscProper	out_of_horz	3113	68.4398491809348	860.607122125259	957.339844618855	36.5631161649967	202.227813912123	pk30	120hr	0.191298891385263	-0.349907093367234	104.563116164997	202.227813912123	-0.39610216512149	0.0461878189570021	227.661006722299
964	20190629_pk30ecadGFP_120hr_disc12_DiscProper	out_of_horz	3115	57.1703827398666	865.482700399767	946.666924527946	41.4386944395051	191.554893821215	pk30	120hr	0.0576169439678858	-0.187123648535064	109.438694439505	191.554893821215	-0.190458311308869	0.0453938732280746	220.613021346158
965	20190629_pk30ecadGFP_120hr_disc12_DiscProper	out_of_horz	3117	96.7731077385819	467.843845040435	839.381759926165	-356.200160919827	84.2697292194334	pk30	120hr	-0.134459580952286	-0.122788356120529	-288.200160919827	84.2697292194334	-0.0471276464602769	-0.175884462781001	300.267747213934
966	20190629_pk30ecadGFP_120hr_disc12_DiscProper	out_of_horz	3123	114.535843592792	387.190644094673	511.83117659406	-436.853361865589	-243.280854112672	pk30	120hr	-0.244097192672714	0.00708700613487864	-368.853361865589	-243.280854112672	-0.0895887918066646	0.227172871420154	441.857869158555
967	20190629_pk30ecadGFP_120hr_disc12_DiscProper	horz_stripe	3127	58.1995653123166	656.875787073322	744.235022874927	-167.16821888694	-10.8770078318042	pk30	120hr	0.157986636191595	0.0920796949340715	-99.16821888694	-10.8770078318042	0.174189524347784	0.0556458178282954	99.7629437044696
968	20190629_pk30ecadGFP_120hr_disc12_DiscProper	horz_stripe	3129	57.7373867906476	657.091901930265	749.998275682515	-166.952104029997	-5.11375502421686	pk30	120hr	0.1469573264091	-0.0895175648016501	-98.952104029997	-5.11375502421686	0.13694672253877	-0.104189468657909	99.0841530337271
969	20190629_pk30ecadGFP_120hr_disc12_DiscProper	out_of_horz	3137	97.0073572796764	252.7765024019	833.887036380484	-571.267503558362	78.775005673752	pk30	120hr	-0.0637809273421415	0.198690091855449	-503.267503558362	78.775005673752	-0.121443561249543	0.169697438770238	509.39540796592
970	20190629_pk30ecadGFP_120hr_disc12_DiscProper	out_of_horz	3139	77.9687383721998	599.700366937073	551.060489078504	-224.343639023189	-204.051541628228	pk30	120hr	-0.0550249618299588	0.183593735141128	-156.343639023189	-204.051541628228	0.191587261979928	0.00535976254077858	257.061014360151
971	20190629_pk30ecadGFP_120hr_disc12_DiscProper	out_of_horz	3141	65.6094667422304	604.713583571826	558.069197215587	-219.330422388436	-197.042833491145	pk30	120hr	0.0283881386577983	0.129492973482332	-151.330422388436	-197.042833491145	0.117785375333809	-0.0608352032562064	248.448737107842
972	20190629_pk30ecadGFP_120hr_disc12_DiscProper	out_of_horz	3143	164.824053876184	379.679987182269	520.046051771967	-444.364018777992	-235.065978934764	pk30	120hr	-0.0246369164989496	-0.206433558847772	-376.364018777992	-235.065978934764	-0.196311993766486	-0.0684353196570309	443.740790420804
973	20190629_pk30ecadGFP_120hr_disc12_DiscProper	out_of_horz	3145	132.713991565183	395.354606745575	511.112622991938	-428.689399214687	-243.999407714793	pk30	120hr	-0.126076548368554	-0.17568062880591	-360.689399214687	-243.999407714793	-0.209978216554559	0.0516539249112286	435.468200527916
974	20190629_pk30ecadGFP_120hr_disc12_DiscProper	out_of_horz	3147	41.4440000511523	753.439915283285	852.373728037145	-70.6040906769771	97.2616973304132	pk30	120hr	-0.25567371492319	0.0356504871968167	-2.60409067697709	97.2616973304132	0.253399768723854	-0.0492804520138813	97.2965521272302
975	20190629_pk30ecadGFP_120hr_disc12_DiscProper	out_of_horz	3149	43.9501442686785	751.996702603604	845.624826633123	-72.0473033566578	90.5127959263914	pk30	120hr	-0.18471170294246	0.262101698160115	-4.04730335665781	90.5127959263914	0.160581412975411	-0.277541570200105	90.603238854212
976	20190629_pk30ecadGFP_120hr_disc12_DiscProper	out_of_horz	3151	37.0591155122127	654.252844427111	677.910615076028	-169.791161533151	-77.2014156307035	pk30	120hr	-0.0187431947665045	-0.298693842386018	-101.791161533151	-77.2014156307035	-0.292682694464172	-0.0624992735203429	127.755622739873
977	20190629_pk30ecadGFP_120hr_disc12_DiscProper	out_of_horz	3153	45.2175880264742	654.363755269041	672.295428593854	-169.680250691221	-82.8166021128773	pk30	120hr	-0.107560885416864	-0.263987997753071	-101.680250691221	-82.8166021128773	-0.280293056653475	0.0519115538313695	131.139097778474
978	20190629_pk30ecadGFP_120hr_disc12_DiscProper	horz_stripe	3162	44.8145237640618	509.487359148474	724.664377312485	-314.556646811788	-30.4476533942469	pk30	120hr	0.0814637395112597	0.149992586528298	-246.556646811788	-30.4476533942469	0.115505550486598	0.125668550860569	248.429546721579
979	20190629_pk30ecadGFP_120hr_disc12_DiscProper	horz_stripe	3164	41.3828359152207	513.353736953205	729.849968482467	-310.690269007057	-25.2620622242646	pk30	120hr	-0.151609439526127	0.0416654254694502	-242.690269007057	-25.2620622242646	-0.139778169351566	0.0719964805091309	244.001513230021
980	20190629_pk30ecadGFP_120hr_disc12_DiscProper	horz_stripe	3166	58.3897576451362	417.973886452338	760.851791708227	-406.070119507924	5.73976100149514	pk30	120hr	-0.175116719244966	0.239477497005026	-338.070119507924	5.73976100149514	-0.183145156249846	0.233394919981417	338.118840883581
981	20190629_pk30ecadGFP_120hr_disc12_DiscProper	out_of_horz	3168	51.6049274323693	776.68615470367	625.699352820847	-47.357851256592	-129.412677885885	pk30	120hr	0.159787731746887	0.00583374147399055	20.642148743408	-129.412677885885	-0.153673596523067	0.0441653426123482	131.048615034043
982	20190629_pk30ecadGFP_120hr_disc12_DiscProper	out_of_horz	3170	61.5996170182059	778.335002392141	631.465348318417	-45.7090035681207	-123.646682388315	pk30	120hr	0.0618548311114041	0.00799451428479764	22.2909964318793	-123.646682388315	-0.0607524936963108	0.0141091069933526	125.63992433762
983	20190629_pk30ecadGFP_120hr_disc12_DiscProper	horz_stripe	3183	83.726844804932	464.735236850743	782.968940349695	-359.308769109519	27.8569096429629	pk30	120hr	-0.103086877198419	0.0756116013242835	-291.308769109519	27.8569096429629	-0.115548553841796	0.0547042065147995	292.637670806339
984	20190629_pk30ecadGFP_120hr_disc12_DiscProper	horz_stripe	3185	77.359846324855	468.962001688387	790.937079286634	-355.082004271875	35.8250485799019	pk30	120hr	0.12577039673784	0.290579641631807	-287.082004271875	35.8250485799019	0.050502329301383	0.312576767469365	289.308678201172
985	20190629_pk30ecadGFP_120hr_disc12_DiscProper	out_of_horz	3193	70.3965320257812	785.008697324471	634.564311828865	-39.035308635791	-120.547718877867	pk30	120hr	0.0557912036376388	0.109634055294411	28.964691364209	-120.547718877867	-0.0995100887891932	-0.0723189236147865	123.978650873774
986	20190629_pk30ecadGFP_120hr_disc12_DiscProper	out_of_horz	3195	57.0772349586273	787.310911160799	640.923918412316	-36.7330947994634	-114.188112294416	pk30	120hr	0.186584868182963	0.174960189813307	31.2669052005366	-114.188112294416	-0.249689286660209	-0.0554999205538006	118.391487659297
987	20190629_pk30ecadGFP_120hr_disc12_DiscProper	out_of_horz	3197	151.930165080924	621.346127397136	425.058843074727	-202.697878563126	-330.053187632005	pk30	120hr	-0.263576955163831	-0.156153481851988	-134.697878563126	-330.053187632005	0.0790549527866622	0.295984857092105	356.480890308939
988	20190629_pk30ecadGFP_120hr_disc12_DiscProper	out_of_horz	3199	113.794088748723	624.723744954487	430.498956408171	-199.320261005775	-324.613074298561	pk30	120hr	-0.18156069013791	-0.263643266656295	-131.320261005775	-324.613074298561	-0.0528191917993895	0.315724863186629	350.169471765013
989	20190629_pk30ecadGFP_120hr_disc12_DiscProper	out_of_horz	3201	108.950999763406	1053.42527516659	583.838507076765	229.381269206327	-171.273523629966	pk30	120hr	0.429330257725088	-0.202735885786553	297.381269206327	-171.273523629966	0.390811459996413	0.269615860659978	343.176687977768
990	20190629_pk30ecadGFP_120hr_disc12_DiscProper	out_of_horz	3203	126.752133347756	1057.35314210892	577.02000502923	233.309136148657	-178.092025677501	pk30	120hr	0.0868621013800011	-0.0220313322772501	301.309136148657	-178.092025677501	0.0611850982747725	0.0654735672402735	350.005664434971
991	20190629_pk30ecadGFP_120hr_disc12_DiscProper	horz_stripe	3205	72.611367091098	839.673095803211	743.866301663155	15.6290898429489	-11.2457290435763	pk30	120hr	0.204299583567955	0.110553462481163	83.6290898429489	-11.2457290435763	0.167837798547279	0.160595333965271	84.381817293073
992	20190629_pk30ecadGFP_120hr_disc12_DiscProper	horz_stripe	3207	84.4165802470853	836.981730745649	736.791119402901	12.9377247853866	-18.3209113038308	pk30	120hr	-0.0657339848640715	-0.113798839659132	80.9377247853866	-18.3209113038308	-0.0103186186026236	-0.131013964080202	82.9853666885784
993	20190629_pk30ecadGFP_120hr_disc12_DiscProper	out_of_horz	3211	92.7206319275787	738.884483948718	445.080364710144	-85.1595220115438	-310.031665996588	pk30	120hr	-0.211949453480895	-0.105354134226566	-17.1595220115438	-310.031665996588	0.199028274042591	0.128100782827845	310.50617242864
994	20190629_pk30ecadGFP_120hr_disc12_DiscProper	out_of_horz	3213	65.7299742468098	742.314990997959	450.835634850208	-81.729014962303	-304.276395856524	pk30	120hr	0.0206061809864849	-0.149835783423714	-13.729014962303	-304.276395856524	-0.0340162229825944	0.147371209070986	304.585966399096
995	20190629_pk30ecadGFP_120hr_disc12_DiscProper	out_of_horz	3222	71.4725128298414	626.212502666595	631.686904496594	-197.831503293667	-123.425126210137	pk30	120hr	-0.207012626067841	-0.16627397819701	-129.831503293667	-123.425126210137	-0.176527802262845	0.198341115770819	179.136766263885
996	20190629_pk30ecadGFP_120hr_disc12_DiscProper	out_of_horz	3224	71.3562062014269	630.659271199877	636.113724480168	-193.384734760385	-118.998306226563	pk30	120hr	0.123200854239826	-0.197777802991789	-125.384734760385	-118.998306226563	-0.191073064323605	-0.133362640689472	172.863901945209
997	20190629_pk30ecadGFP_120hr_disc12_DiscProper	out_of_horz	3226	60.7681686262865	630.834423334304	642.059674517035	-193.209582625958	-113.052356189696	pk30	120hr	0.242328295320449	-0.017224002002163	-125.209582625958	-113.052356189696	0.0075306562609654	-0.242822894666389	168.695805583329
998	20190629_pk30ecadGFP_120hr_disc12_DiscProper	out_of_horz	3248	57.4751820983201	433.049851742161	624.217766939617	-390.994154218101	-130.894263767114	pk30	120hr	-0.148183181978539	0.147940858303534	-322.994154218101	-130.894263767114	-0.00338439773517035	0.209364034229476	348.509012718755
999	20190629_pk30ecadGFP_120hr_disc12_DiscProper	out_of_horz	3250	68.7480597725963	438.472406009413	636.489589166746	-385.571599950849	-118.622441539985	pk30	120hr	-0.188815274623483	-0.00546401736090847	-317.571599950849	-118.622441539985	-0.146159974335148	0.119659204907982	339.002956819331
1000	20190629_pk30ecadGFP_120hr_disc12_DiscProper	out_of_horz	3252	52.5582910457644	438.391567007286	628.75173693458	-385.652438952976	-126.360293772152	pk30	120hr	-0.056282974464357	0.0583741484937916	-317.652438952976	-126.360293772152	-0.000807216448221418	0.0810842945861676	341.862539356038
1001	20190629_pk30ecadGFP_120hr_disc12_DiscProper	horz_stripe	3254	95.8821158433297	1001.76833879331	780.182667739374	177.724332833044	25.0706370326426	pk30	120hr	0.0396126849832967	0.277020787930095	245.724332833044	25.0706370326426	0.0947415812441995	0.263312959309536	246.999968800539
1002	20190629_pk30ecadGFP_120hr_disc12_DiscProper	out_of_horz	3262	87.0434153926286	965.829075393306	911.676709783275	141.785069433044	156.564679076544	pk30	120hr	-0.232070562021859	-0.0254564042850081	209.785069433044	156.564679076544	-0.0904373324574265	0.215234437705141	261.76759557166
1003	20190629_pk30ecadGFP_120hr_disc12_DiscProper	out_of_horz	3264	103.201800400331	972.962686198943	919.824360609422	148.918680238681	164.712329902691	pk30	120hr	0.0394117227011897	-0.05157049020329	216.918680238681	164.712329902691	-0.0390909917294369	-0.0518140300661143	272.367151944694
1004	20190629_pk30ecadGFP_120hr_disc12_DiscProper	out_of_horz	3266	47.2966762563657	448.74277321338	858.846774974591	-375.301232746882	103.73474426786	pk30	120hr	0.11259424747138	-0.353653260274472	-307.301232746882	103.73474426786	0.303897698991702	-0.213059338246317	324.337701811047
1005	20190629_pk30ecadGFP_120hr_disc12_DiscProper	out_of_horz	3268	57.5730494974482	445.386664694267	855.428101783759	-378.657341265995	100.316071077028	pk30	120hr	-0.244449430691137	-0.244045418931146	-310.657341265995	100.316071077028	-0.0555545878053895	-0.340921366945917	326.452596556971
1006	20190629_pk30ecadGFP_120hr_disc12_DiscProper	out_of_horz	3270	62.7950943761971	449.871600309861	863.912653953672	-374.172405650401	108.800623246941	pk30	120hr	0.174841030213527	0.0722534511309017	-306.172405650401	108.800623246941	0.0900404974086542	0.166381056231938	324.929404025977
1007	20190629_pk30ecadGFP_120hr_disc12_DiscProper	out_of_horz	3272	49.4799184667431	938.025902537384	586.218171387182	113.981896577122	-168.89385931955	pk30	120hr	0.0171476227708482	0.053918160760938	181.981896577122	-168.89385931955	-0.0524908575756468	0.0211167918374651	248.279170285504
1008	20190629_pk30ecadGFP_120hr_disc12_DiscProper	out_of_horz	3274	52.2242187890641	943.039776941307	590.632521926492	118.995770981045	-164.479508780239	pk30	120hr	0.0547079853185958	0.0806549921651376	186.995770981045	-164.479508780239	-0.0730149147949933	0.0645524099957389	249.040011189737
1009	20190629_pk30ecadGFP_120hr_disc12_DiscProper	out_of_horz	3294	150.578705810001	373.812295410646	956.506926388271	-450.231710549616	201.394895681539	pk30	120hr	-0.286530737089609	-0.0993264705903946	-382.231710549616	201.394895681539	-0.0800841374778437	-0.292492977661839	432.04280407879
1010	20190629_pk30ecadGFP_120hr_disc12_DiscProper	out_of_horz	3296	152.666216095459	367.596787604047	948.002781063425	-456.447218356215	192.890750356693	pk30	120hr	0.0453021663411922	0.135824543204336	-388.447218356215	192.890750356693	-0.0808298472121815	0.118182607060121	433.702758835875
1011	20190629_pk30ecadGFP_120hr_disc12_DiscProper	out_of_horz	3297	30.9619811470824	802.635425540581	1024.92171080256	-21.4085804196807	269.809680095826	pk30	120hr	-0.301701766753384	-0.713949513673855	46.5914195803193	269.809680095826	0.0447962295661575	0.773783666119868	273.802892336661
1012	20190629_pk30ecadGFP_120hr_disc12_DiscProper	out_of_horz	3299	62.9963697951781	469.496214177788	1023.62474005057	-354.547791782474	268.512709343841	pk30	120hr	0.0910421157737492	0.0818490379126638	-286.547791782474	268.512709343841	-0.0757663381459594	0.0961633706550554	392.694171149232
1013	20190629_pk30ecadGFP_120hr_disc12_DiscProper	out_of_horz	3301	87.0078569960248	463.888117886467	1018.40642882007	-360.155888073795	263.294398113338	pk30	120hr	-0.238592641129892	0.137743768691135	-292.155888073795	263.294398113338	-0.161730019536839	-0.22303182507254	393.292515837834
1014	20190629_pk30ecadGFP_120hr_disc12_DiscProper	out_of_horz	3305	119.140516035496	953.163730070442	987.645744732225	129.11972411018	232.533714025494	pk30	120hr	-0.237308015077249	-0.0935881961662434	197.11972411018	232.533714025494	-0.053469106210722	0.249429146577904	304.841128773274
1015	20190629_pk30ecadGFP_120hr_disc12_DiscProper	out_of_horz	3307	84.5998487892601	953.062437373714	996.598445715767	129.018431413453	241.486415009035	pk30	120hr	-0.0534403803838979	-0.077674501736489	197.018431413453	241.486415009035	-0.0653649534440648	0.0679457528977549	311.659992540803
1016	20190629_pk30ecadGFP_120hr_disc12_DiscProper	out_of_horz	3313	94.5732422103176	666.406893710887	510.443232898991	-157.637112249375	-244.66879780774	pk30	120hr	0.196377466508821	-0.287429714108728	-89.637112249375	-244.66879780774	-0.335583537330576	0.0925399339622962	260.571741585867
1017	20190629_pk30ecadGFP_120hr_disc12_DiscProper	out_of_horz	3315	113.497883423789	665.624640197118	503.59333268916	-158.419365763144	-251.518698017571	pk30	120hr	0.189572174326038	0.00955459452719612	-90.419365763144	-251.518698017571	-0.140097469374281	-0.128068726198878	267.277603172176
1018	20190629_pk30ecadGFP_120hr_disc12_DiscProper	out_of_horz	3319	42.036287194326	774.655808150073	696.236773761674	-49.388197810189	-58.8752569450578	pk30	120hr	-0.0117468203124787	0.0334014262374275	18.611802189811	-58.8752569450578	-0.00958692076184517	-0.0340842194050865	61.7470247145498
1019	20190629_pk30ecadGFP_120hr_disc12_DiscProper	out_of_horz	3321	41.4904414236802	773.723981646402	702.111939577807	-50.32002431386	-53.0000911289249	pk30	120hr	0.017708155900756	-0.296409434586537	17.67997568614	-53.0000911289249	0.163790840403505	0.247678606862259	55.8712018837688
1020	20190629_pk30ecadGFP_120hr_disc12_DiscProper	out_of_horz	3323	64.1101519843139	447.630574703006	588.191357894073	-376.413431257256	-166.920672812658	pk30	120hr	-0.083438817390342	-0.608360400931277	-308.413431257256	-166.920672812658	-0.554956302778729	-0.262845802087321	350.686976650267
1021	20190629_pk30ecadGFP_120hr_disc12_DiscProper	out_of_horz	3325	93.1242501924121	449.233409824563	579.402682016319	-374.810596135699	-175.709348690412	pk30	120hr	-0.107597160045696	-0.108902532770142	-306.810596135699	-175.709348690412	-0.148378225366758	0.0376936696364609	353.562607070306
1022	20190629_pk30ecadGFP_120hr_disc12_DiscProper	horz_stripe	3331	63.0433574393198	428.615194258261	705.558363882352	-395.428811702001	-49.5536668243792	pk30	120hr	-0.027138311013172	-0.0988730303767995	-327.428811702001	-49.5536668243792	-0.0551801072893971	-0.0864148125038167	331.157353275337
1023	20190629_pk30ecadGFP_120hr_disc12_DiscProper	out_of_horz	3333	51.1455969094717	429.857469953736	698.702783998719	-394.186536006526	-56.4092467080122	pk30	120hr	0.0307213353765656	-0.422723442278812	-326.186536006526	-56.4092467080122	-0.113025050464405	-0.408490204370786	331.028185183833
1024	20190629_pk30ecadGFP_120hr_disc12_DiscProper	out_of_horz	3343	79.7487860696263	608.123751289989	693.443137211932	-215.920254670273	-61.6688934948	pk30	120hr	-0.0698466826140832	-0.0140510827525236	-147.920254670273	-61.6688934948	-0.0591428640478994	0.0397254783598942	160.26058207367
1025	20190629_pk30ecadGFP_120hr_disc12_DiscProper	out_of_horz	3345	67.7254668760675	610.498242136672	700.647907113193	-213.54576382359	-54.4641235935381	pk30	120hr	0.042510364974538	0.00341528620909298	-145.54576382359	-54.4641235935381	0.034309325942826	-0.025331116507319	155.402413513447
1026	20190629_pk30ecadGFP_120hr_disc12_DiscProper	out_of_horz	3351	60.7471052652018	923.95844251702	963.750995196682	99.9144365567576	208.638964489951	pk30	120hr	0.30803397901025	-0.295881523400454	167.914436556758	208.638964489951	-0.35489783316446	-0.237651711817592	267.816122568475
1027	20190629_pk30ecadGFP_120hr_disc12_DiscProper	out_of_horz	3353	101.555008535122	925.346538503901	957.713360433697	101.302532543639	202.601329726966	pk30	120hr	0.0744096401214049	-0.157443207800126	169.302532543639	202.601329726966	-0.168157651158434	-0.0452566302575568	264.027737809543
1028	20190629_pk30ecadGFP_120hr_disc12_DiscProper	out_of_horz	3355	49.8869798580871	1070.45843286163	827.572487176979	246.414426901372	72.4604564702473	pk30	120hr	-0.240333222769557	-0.653612899256415	314.414426901372	72.4604564702473	-0.502162733033332	-0.482496082464586	322.656085632357
1029	20190629_pk30ecadGFP_120hr_disc12_DiscProper	out_of_horz	3357	119.155108152886	1066.0328886879	825.701409089151	241.988882727635	70.5893783824195	pk30	120hr	0.112204423775491	-0.350545072806867	309.988882727635	70.5893783824195	-0.0506374324043115	-0.364564851876124	317.924468632321
1030	20190629_pk30ecadGFP_120hr_disc12_DiscProper	out_of_horz	3375	126.364804091611	547.676944184401	641.514835815083	-276.367061775861	-113.597194891649	pk30	120hr	-0.0927201683351347	-0.248184506577134	-208.367061775861	-113.597194891649	-0.258839448981635	-0.0565218415474487	237.320785268288
1031	20190629_pk30ecadGFP_120hr_disc12_DiscProper	horz_stripe	3377	115.406122969482	1063.50505408318	775.780859475122	239.461048122915	20.6688287683903	pk30	120hr	-0.282029211186968	0.33402931656051	307.461048122915	20.6688287683903	-0.234783963330745	0.368771678477797	308.154987945187
1032	20190629_pk30ecadGFP_120hr_disc12_DiscProper	horz_stripe	3379	104.284257202341	1061.09149116684	784.351175561864	237.047485206581	29.2391448551327	pk30	120hr	0.170148673659513	0.10039987957469	305.047485206581	29.2391448551327	0.186122338673769	0.0662509019811096	306.445583787267
1033	20190629_pk30ecadGFP_120hr_disc12_DiscProper	out_of_horz	3381	111.391118261777	569.001107882264	1024.35836800259	-255.042898077998	269.246337295861	pk30	120hr	0.229601293457879	0.527472577184781	-187.042898077998	269.246337295861	-0.574436927109056	0.0310852121271703	327.839344601366
1034	20190629_pk30ecadGFP_120hr_disc12_DiscProper	out_of_horz	3383	161.734716658896	586.831617145767	1029.7144145819	-237.212388814495	274.602383875167	pk30	120hr	-0.0576393218198502	0.177049153460256	-169.212388814495	274.602383875167	-0.132234409347689	-0.131083008606429	322.551238965583
1035	20190629_pk30ecadGFP_120hr_disc12_DiscProper	out_of_horz	3385	69.3961690880513	557.728063562548	506.041893351686	-266.315942397714	-249.070137355045	pk30	120hr	-0.0017146745668967	-0.347406916208004	-198.315942397714	-249.070137355045	-0.338194175703869	0.0794934277661119	318.378935124726
1036	20190629_pk30ecadGFP_120hr_disc12_DiscProper	out_of_horz	3387	97.3655884041855	556.499367401866	513.993007268774	-267.544638558396	-241.119023437958	pk30	120hr	-0.143535765181773	-0.118872791263139	-199.544638558396	-241.119023437958	-0.0899304950341866	0.163235297812431	312.979945429536
1037	20190629_pk30ecadGFP_120hr_disc12_DiscProper	out_of_horz	3389	72.0104536701286	553.84332066592	502.535976406421	-270.200685294342	-252.576054300311	pk30	120hr	-0.210614974394469	-0.30297370328004	-202.200685294342	-252.576054300311	-0.249535082346338	0.271816068319757	323.542547958403
1038	20190629_pk30ecadGFP_120hr_disc12_DiscProper	out_of_horz	3391	35.7022460204883	782.145158222049	975.875677690869	-41.8988477382135	220.763646984137	pk30	120hr	-0.234760562015007	-0.0624307998002811	26.1011522617865	220.763646984137	0.213728763480935	0.115456233708775	222.301277502244
1039	20190629_pk30ecadGFP_120hr_disc12_DiscProper	out_of_horz	3393	64.3062685657563	1101.76717617296	659.738064675253	277.723170212695	-95.3739660314789	pk30	120hr	-0.234894967471887	0.0857382660458604	345.723170212695	-95.3739660314789	-0.245630360875886	-0.0468233042848483	358.637287267358
1040	20190629_pk30ecadGFP_120hr_disc12_DiscProper	out_of_horz	3395	63.4279599531434	814.226946132378	965.142439677369	-9.81705982788446	210.030408970637	pk30	120hr	-0.290010064744803	0.0164845269105353	58.1829401721155	210.030408970637	0.257153378544347	0.135091514107944	217.940421261052
1041	20190629_pk30ecadGFP_120hr_disc12_DiscProper	out_of_horz	3397	61.5033251844768	811.237580576944	958.717384526858	-12.8064253833177	203.605353820126	pk30	120hr	-0.156166359959727	0.0775083720847731	55.1935746166823	203.605353820126	0.173931257054884	0.0119748714235516	210.953717158968
1042	20190629_pk30ecadGFP_120hr_disc12_DiscProper	out_of_horz	3399	85.4543291591553	369.391664162543	658.749885802921	-454.652341797719	-96.362144903811	pk30	120hr	0.23906085933642	-0.526120331675747	-386.652341797719	-96.362144903811	-0.0358048474472747	-0.576776135748128	398.479229556728
1043	20190629_pk30ecadGFP_120hr_disc12_DiscProper	out_of_horz	3401	134.630490593319	375.597754244045	648.536306421079	-448.446251716217	-106.575724285652	pk30	120hr	-0.0921160383664689	-0.299022295105045	-380.446251716217	-106.575724285652	-0.234052353295463	-0.207651615479093	395.092059464539
1044	20190629_pk30ecadGFP_120hr_disc12_DiscProper	out_of_horz	3403	89.2546524183818	501.850356461053	894.803684542887	-322.193649499209	139.691653836155	pk30	120hr	-0.131395540828476	0.0336589967138581	-254.193649499209	139.691653836155	-0.0988539428701999	-0.0928741847253932	290.048564204698
1045	20190629_pk30ecadGFP_120hr_disc12_DiscProper	horz_stripe	3409	85.1932081016874	921.883205761976	747.496168971875	97.8391998017137	-7.61586173485671	pk30	120hr	0.0805871504798273	0.0181116257323864	165.839199801714	-7.61586173485671	0.0785879735591741	0.0254214519843168	166.013979956018
1046	20190629_pk30ecadGFP_120hr_disc12_DiscProper	horz_stripe	3411	81.8612283297174	924.992561060911	754.367898146341	100.948555100649	-0.744132560390767	pk30	120hr	0.156636048778166	0.0837701443996525	168.948555100649	-0.744132560390767	0.155892056010899	0.085146671938892	168.950193855658
1047	20190629_pk30ecadGFP_120hr_disc12_DiscProper	horz_stripe	3413	84.3444957503048	817.451825866853	705.293908979989	-6.59218009340918	-49.8181217267428	pk30	120hr	0.0248927982363259	-0.129401959103018	61.4078199065908	-49.8181217267428	0.131754081853311	-0.00231955571708666	79.0744307476244
1048	20190629_pk30ecadGFP_120hr_disc12_DiscProper	horz_stripe	3415	72.4807052731639	814.103975871306	712.527052515639	-9.94003008895572	-42.5849781910924	pk30	120hr	0.163144703413781	-0.214656966110367	58.0599699110443	-42.5849781910924	0.25375270169416	0.0911228496843282	72.0030587795212
1049	20190629_pk30ecadGFP_120hr_disc12_DiscProper	horz_stripe	3417	83.5835573183002	963.408768757389	774.231192815402	139.364762797127	19.1191621086705	pk30	120hr	-0.171375445391085	0.219414155090699	207.364762797127	19.1191621086705	-0.128367099684141	0.247050607074421	208.244296943869
1050	20190629_pk30ecadGFP_120hr_disc12_DiscProper	horz_stripe	3419	84.3890835766148	970.201649281162	788.712331919261	146.1576433209	33.6003012125291	pk30	120hr	-0.179744784352577	-0.0458567700739372	214.1576433209	33.6003012125291	-0.185151865317664	0.0113937541204812	216.777481382026
1051	20190629_pk30ecadGFP_120hr_disc12_DiscProper	horz_stripe	3421	79.2702818536646	969.787359755874	779.421770880687	145.743353795612	24.3097401739557	pk30	120hr	-0.131230178880239	0.153766050456338	213.743353795612	24.3097401739557	-0.0933485478163275	0.17930813350895	215.121325672564
1052	20190629_pk30ecadGFP_120hr_disc12_DiscProper	out_of_horz	3423	61.6237018001899	910.262917660276	879.821469096186	86.2189117000136	124.709438389455	pk30	120hr	0.147122909262052	-0.105361292231924	154.218911700014	124.709438389455	-0.0722434050767749	-0.165912756451769	198.332843345095
1053	20190629_pk30ecadGFP_120hr_disc12_DiscProper	out_of_horz	3425	118.106949633237	908.492160518034	872.181202221202	84.448154557772	117.06917151447	pk30	120hr	-0.132021472773063	0.0598201939725633	152.448154557772	117.06917151447	0.0237203124582607	0.142987662604038	192.212462517795
1054	20190629_pk30ecadGFP_120hr_disc12_DiscProper	out_of_horz	3430	39.5769772622213	893.006261836995	640.459269808818	68.9622558767331	-114.652760897914	pk30	120hr	-0.236506169696679	0.0180362097571992	136.962255876733	-114.652760897914	-0.0593674318618771	-0.229643160579899	178.61667088029
1055	20190629_pk30ecadGFP_120hr_disc12_DiscProper	out_of_horz	3432	36.6623713124953	894.977237073864	646.983303313576	70.9332311136018	-108.128727393155	pk30	120hr	-0.55648896996887	-0.13694806490984	138.933231113602	-108.128727393155	-0.00389022068488201	-0.573079062924643	176.051879840372
1056	20190629_pk30ecadGFP_120hr_disc12_DiscProper	out_of_horz	3440	79.1048332252685	717.033102003458	1059.54430907211	-107.010903956804	304.432278365374	pk30	120hr	0.226906078996383	0.0764496503856267	-39.010903956804	304.432278365374	-0.238851033839531	-0.0167660777579128	306.921590537811
1057	20190629_pk30ecadGFP_120hr_disc12_DiscProper	out_of_horz	3442	84.0033530767626	720.81043874639	1064.91574671511	-103.233567213872	309.803716008382	pk30	120hr	-0.205897060677145	-0.17648020919951	-35.233567213872	309.803716008382	0.240267989141572	0.125738447693838	311.800812557018
1058	20190629_pk30ecadGFP_120hr_disc12_DiscProper	out_of_horz	3444	89.9690845982341	322.178688059194	584.778040062514	-501.865317901068	-170.333990644217	pk30	120hr	-0.135791319930755	-0.243437325192268	-433.865317901068	-170.333990644217	-0.265140213898282	-0.0860330217955651	466.103832258628
1059	20190629_pk30ecadGFP_120hr_disc12_DiscProper	out_of_horz	3451	82.3800489121945	526.406460261956	910.953354013441	-297.637545698306	155.84132330671	pk30	120hr	0.00204747610623136	0.0494771181487507	-229.637545698306	155.84132330671	-0.0452224930728832	0.0201768059658622	277.524630338152
1060	20190629_pk30ecadGFP_120hr_disc12_DiscProper	out_of_horz	3453	119.753344607299	538.790137382136	917.327183063621	-285.253868578126	162.215152356889	pk30	120hr	0.234300488573287	0.0348357383638895	-217.253868578126	162.215152356889	0.0331659289322998	0.234542680062917	271.132807063864
1061	20190629_pk30ecadGFP_120hr_disc12_DiscProper	out_of_horz	3455	95.4131478404101	507.649462566261	869.95304529239	-316.394543394001	114.841014585659	pk30	120hr	0.0800022249949837	-0.106180564557616	-248.394543394001	114.841014585659	0.13271507730192	-0.007834318774945	273.657281684551
1062	20190629_pk30ecadGFP_120hr_disc12_DiscProper	out_of_horz	3457	82.0136265682772	503.980397645196	863.977644818177	-320.063608315066	108.865614111445	pk30	120hr	-0.197667665031049	-0.266914227633256	-252.063608315066	108.865614111445	0.0587959374523332	-0.326892564080289	274.568360472712
1063	20190629_pk30ecadGFP_120hr_disc12_DiscProper	out_of_horz	3459	111.211535441558	504.944253662782	877.992415832266	-319.09975229748	122.880385125535	pk30	120hr	-0.0108323901606468	-0.0891906580988415	-251.09975229748	122.880385125535	0.0637815092815478	-0.0632790110736945	279.554421629234
1064	20190629_pk30ecadGFP_120hr_disc12_DiscProper	out_of_horz	3461	55.9452451107486	635.338589811507	837.506371620849	-188.705416148755	82.3943409141177	pk30	120hr	-0.0174195317100768	-0.294282173835696	-120.705416148755	82.3943409141177	0.267713509902913	-0.123429795989153	146.145902790041
1065	20190629_pk30ecadGFP_120hr_disc12_DiscProper	out_of_horz	3463	52.5556105114913	635.307715565917	843.13980727109	-188.736290394345	88.0277765643586	pk30	120hr	0.0406794844264513	-0.256966864710546	-120.736290394345	88.0277765643586	0.257094923698171	-0.0398621401959515	149.419347023912
1066	20190629_pk30ecadGFP_120hr_disc12_DiscProper	out_of_horz	3465	52.0848742884468	803.671912050766	833.358752021834	-20.3720939094957	78.2467213151021	pk30	120hr	-0.12245519631991	-0.247468110180132	47.6279060905043	78.2467213151021	-0.163572799409332	0.222440284020832	91.602220688852
1067	20190629_pk30ecadGFP_120hr_disc12_DiscProper	out_of_horz	3467	58.5243867541364	803.189791257066	840.273318464919	-20.8542147031959	85.1612877581871	pk30	120hr	-0.123828551336292	-0.0662117227581241	47.1457852968041	85.1612877581871	0.00961917812681643	0.140089163638049	97.3404849170431
1068	20190629_pk30ecadGFP_120hr_disc12_DiscProper	horz_stripe	3469	70.9690866799708	1052.74636351532	778.095003122508	228.702357555062	22.9829724157768	pk30	120hr	-0.0799697035254095	-0.135763605317354	296.702357555062	22.9829724157768	-0.0999231696329754	-0.121828856110561	297.591172583792
1069	20190629_pk30ecadGFP_120hr_disc12_DiscProper	horz_stripe	3471	57.5403551709773	1054.12232630496	784.056118665144	230.078320344695	28.9440879584126	pk30	120hr	-0.0456036581027765	-0.216561928899491	298.078320344695	28.9440879584126	-0.0864161812826156	-0.203742499968841	299.48029198473
1070	20190629_pk30ecadGFP_120hr_disc12_DiscProper	horz_stripe	3473	101.921802453516	1046.69460335658	775.473943395566	222.650597396321	20.3619126888343	pk30	120hr	-0.0979329489780721	0.276768227590156	290.650597396321	20.3619126888343	-0.0583870182254206	0.287719430003749	291.362964796808
1071	20190629_pk30ecadGFP_120hr_disc12_DiscProper	horz_stripe	3475	57.4304139479855	697.043782772156	721.956613588889	-127.000223188106	-33.1554171178425	pk30	120hr	0.192530897149153	-0.22795782703805	-59.000223188106	-33.1554171178425	-0.0945989405878489	-0.282991091210702	67.6779729343635
1072	20190629_pk30ecadGFP_120hr_disc12_DiscProper	out_of_horz	3483	64.4248887212845	616.077098394624	651.333397313926	-207.966907565638	-103.778633392805	pk30	120hr	0.150456905497922	-0.00773358027602301	-139.966907565638	-103.778633392805	0.0363123698612982	-0.146213886040118	174.243335489097
1073	20190629_pk30ecadGFP_120hr_disc12_DiscProper	out_of_horz	3485	56.6085183338584	618.853135992396	656.634969851096	-205.190869967866	-98.4770608556361	pk30	120hr	0.0586419767923734	-0.155375286089874	-137.190869967866	-98.4770608556361	-0.128449571390512	-0.10526665464059	168.875890278348
1074	20190629_pk30ecadGFP_120hr_disc12_DiscProper	out_of_horz	3487	88.1568302669208	910.237648270988	931.354151767932	86.1936423107262	176.2421210612	pk30	120hr	-0.247467629440211	-0.147487757072606	154.193642310726	176.2421210612	-0.11330186331001	0.264868937169963	234.17293730318
1075	20190629_pk30ecadGFP_120hr_disc12_DiscProper	out_of_horz	3489	37.1996390552105	1066.83279550414	629.97098667217	242.788789543876	-125.141044034561	pk30	120hr	-0.219442010047761	-0.116463624605635	310.788789543876	-125.141044034561	-0.0775073878854883	-0.236032151312596	335.03724062887
1076	20190629_pk30ecadGFP_120hr_disc12_DiscProper	out_of_horz	3491	36.8116804897326	1065.07110120098	623.863981599305	241.027095240719	-131.248049107427	pk30	120hr	-0.0588707113774575	0.337785736536307	309.027095240719	-131.248049107427	-0.283955582449324	0.192182703855806	335.743646235371
1077	20190629_pk30ecadGFP_120hr_disc12_DiscProper	out_of_horz	3493	87.59487518219	1079.19646537	679.153779743903	255.152459409737	-75.9582509628285	pk30	120hr	0.0354560291076476	-0.156121976078867	323.152459409737	-75.9582509628285	0.101294669671857	-0.123978188851597	331.959587769195
1078	20190629_pk30ecadGFP_120hr_disc12_DiscProper	out_of_horz	3495	83.3957131023263	1066.38457701737	665.534007757895	242.340571057107	-89.5780229488371	pk30	120hr	-0.418089447913163	0.619832984906115	310.340571057107	-89.5780229488371	-0.684083787509224	0.301697012416418	323.010049749963
1079	20190629_pk30ecadGFP_120hr_disc12_DiscProper	out_of_horz	3497	89.3021913370871	1080.11886553365	671.639178886292	256.074859573391	-83.4728518204391	pk30	120hr	-0.0143224875895167	-0.321166877516557	324.074859573391	-83.4728518204391	0.142613855599416	-0.288122517439294	334.652404142791
1080	20190629_pk30ecadGFP_120hr_disc12_DiscProper	out_of_horz	3499	51.2191886135026	857.73011443024	530.922769295553	33.6861084699782	-224.189261411178	pk30	120hr	0.0715198401910672	0.103935064316837	101.686108469978	-224.189261411178	-0.125310502158748	-0.0146582121769051	246.172479347017
1081	20190629_pk30ecadGFP_120hr_disc12_DiscProper	out_of_horz	3501	49.0995320531208	856.825002504437	525.013572681462	32.7809965441751	-230.09845802527	pk30	120hr	-0.0974321246751538	-0.309814126755422	100.780996544175	-230.09845802527	0.293775838078683	0.138468657165103	251.201332898621
1082	20190629_pk30ecadGFP_120hr_disc12_DiscProper	out_of_horz	3503	122.170370925574	277.423069409676	902.637196177939	-546.620936550586	147.525165471208	pk30	120hr	-0.428093859584463	-0.679772083072446	-478.620936550586	147.525165471208	0.0288850117008079	-0.802820087963436	500.840968124481
1083	20190629_pk30ecadGFP_120hr_disc12_DiscProper	out_of_horz	3505	36.7145316680854	267.23566026627	904.141069787572	-556.808345693991	149.029039080841	pk30	120hr	0.37999084616596	0.143074754915625	-488.808345693991	149.029039080841	0.235533885862711	0.330737384150175	511.021773811503
1084	20190629_pk30ecadGFP_120hr_disc12_DiscProper	out_of_horz	3511	98.6094162726913	756.047551203947	541.074625740879	-67.9964547563146	-214.037404965852	pk30	120hr	0.00169543146962852	-0.0866642101303745	0.00354524368539444	-214.037404965852	-0.001692560514963	0.0866642662479358	214.037404995213
1085	20190629_pk30ecadGFP_120hr_disc12_DiscProper	out_of_horz	3513	63.0317423569368	745.612667066432	533.236938083515	-78.4313388938303	-221.875092623217	pk30	120hr	-0.00751342792931948	0.326577093431789	-10.4313388938303	-221.875092623217	0.0381202560642635	-0.324431650168721	222.120169182537
1086	20190629_pk30ecadGFP_120hr_disc12_DiscProper	out_of_horz	3525	53.6850054321097	349.152959655852	866.55636456729	-474.89104630441	111.444333860558	pk30	120hr	-0.426939338455164	-0.105700187724521	-406.89104630441	111.444333860558	-0.313493355744618	-0.308499018328277	421.876952573047
1087	20190629_pk30ecadGFP_120hr_disc12_DiscProper	out_of_horz	3527	73.5341877937086	345.007465403623	860.530709373384	-479.036540556639	105.418678666652	pk30	120hr	-0.0926243651552127	0.0613748689230723	-411.036540556639	105.418678666652	-0.110729985721039	0.00922051072061653	424.339646373742
1088	20190629_pk30ecadGFP_120hr_disc12_DiscProper	out_of_horz	3529	44.0115134027721	916.488090892911	537.622520701475	92.4440849326487	-217.489510005256	pk30	120hr	-0.193157302201997	0.26350488132499	160.444084932649	-217.489510005256	-0.194753919965202	-0.262327041179972	270.266519110676
1089	20190629_pk30ecadGFP_120hr_disc12_DiscProper	horz_stripe	3531	76.4475955155444	570.937074009812	717.413153537286	-253.10693195045	-37.6988771694455	pk30	120hr	0.0944216353904182	-0.198069859916546	-185.10693195045	-37.6988771694455	0.00943607414588346	-0.21922152070879	188.906806642708
1090	20190629_pk30ecadGFP_120hr_disc12_DiscProper	horz_stripe	3533	68.8881596903592	572.374403810659	710.640023681481	-251.669602149603	-44.4720070252506	pk30	120hr	0.143867726774529	-0.126065618665996	-183.669602149603	-44.4720070252506	0.0702650730297932	-0.177913694045817	188.976935530893
1091	20190629_pk30ecadGFP_120hr_disc12_DiscProper	out_of_horz	3535	83.8525678428213	567.451679884913	704.865955961081	-256.592326075349	-50.2460747456511	pk30	120hr	-0.326122321646696	-0.000173754822861249	-188.592326075349	-50.2460747456511	-0.282978887706341	0.16210721137399	195.17103648302
1092	20190629_pk30ecadGFP_120hr_disc12_DiscProper	out_of_horz	3543	91.3282044565774	575.111268942208	1033.70461780543	-248.932737018054	278.592587098702	pk30	120hr	0.0391362685902374	0.54275566812939	-180.932737018054	278.592587098702	-0.511761894919101	-0.184973310816881	332.190434707552
1093	20190629_pk30ecadGFP_120hr_disc12_DiscProper	out_of_horz	3545	97.7480176132005	565.819793287922	1027.13681629188	-258.22421267234	272.024785585153	pk30	120hr	0.0964774303813399	0.637069231477263	-190.22421267234	272.024785585153	-0.631489266793436	-0.128009398845183	331.937848187669
1094	20190629_pk30ecadGFP_120hr_disc12_DiscProper	out_of_horz	3557	47.3052684634945	1074.47358474508	828.046622550931	250.429578784821	72.9345918441993	pk30	120hr	-0.615352136990026	-0.0428523321807641	318.429578784821	72.9345918441993	-0.572657615018218	0.229254947238154	326.67545260175
1095	20190629_pk30ecadGFP_120hr_disc12_DiscProper	out_of_horz	3559	47.8663355090787	515.169449658249	695.842688058752	-308.874556302013	-59.2693426479796	pk30	120hr	-0.072907838516678	0.31445802751051	-240.874556302013	-59.2693426479796	0.0813325190932429	0.31238505937532	248.059280922152
1096	20190629_pk30ecadGFP_120hr_disc12_DiscProper	out_of_horz	3561	55.8935098065989	526.117670190816	696.588629114846	-297.926335769446	-58.5234015918853	pk30	120hr	0.040836528865546	0.246130300868419	-229.926335769446	-58.5234015918853	0.153539309821984	0.196655606161518	237.257472831203
1097	20190629_pk30ecadGFP_120hr_disc12_DiscProper	out_of_horz	3563	72.0738774884688	524.204722475215	688.834804830186	-299.839283485047	-66.2772258765451	pk30	120hr	-0.169193681742595	0.00532093817428457	-231.839283485047	-66.2772258765451	-0.140815913021138	0.0939451593467822	241.126780007428
1098	20190629_pk30ecadGFP_120hr_disc12_DiscProper	out_of_horz	3587	87.7869535155717	888.639812091417	504.546115141102	64.5958061311552	-250.565915565629	pk30	120hr	-0.00342061781446443	0.189771377506047	132.595806131155	-250.565915565629	-0.154984365362232	-0.109566066097316	283.487082327948
1099	20190629_pk30ecadGFP_120hr_disc12_DiscProper	out_of_horz	3589	71.9613149844772	890.462941928805	511.870077853886	66.4189359685435	-243.241952852846	pk30	120hr	0.0683790784294133	-0.0129833487803248	134.418935968544	-243.241952852846	-0.0253931352110982	0.0648031974254226	277.912032799196
1100	20190629_pk30ecadGFP_120hr_disc12_DiscProper	horz_stripe	3591	57.6270301427641	345.186596165617	715.970493068309	-478.857409794645	-39.141537638423	pk30	120hr	-0.135438925958093	-0.0614230038595698	-410.857409794645	-39.141537638423	-0.14460057875574	-0.0347442180991269	412.717665180284
1101	20190629_pk30ecadGFP_120hr_disc12_DiscProper	horz_stripe	3593	60.9330828589522	345.97181027269	723.609332728991	-478.072195687572	-31.5026979777408	pk30	120hr	-0.128476564268432	0.0429669147644247	-410.072195687572	-31.5026979777408	-0.120406104859034	0.0620866591408273	411.280470793233
1102	20190629_pk30ecadGFP_120hr_disc12_DiscProper	horz_stripe	3595	52.131217432687	355.948575090314	730.596003204215	-468.095430869948	-24.5160275025167	pk30	120hr	0.32583040248143	-0.0558788005365128	-400.095430869948	-24.5160275025167	0.316570395292878	-0.095242198392943	400.845842447584
1103	20190629_pk30ecadGFP_120hr_disc12_DiscProper	horz_stripe	3597	72.6430646349369	352.462943015999	725.476763119739	-471.581062944263	-29.635267586993	pk30	120hr	0.0277609578376892	-0.0570436562763725	-403.581062944263	-29.635267586993	0.0191305959017848	-0.06048693910164	404.667670381727
1104	20190629_pk30ecadGFP_120hr_disc12_DiscProper	out_of_horz	3599	60.4712776790451	929.714787013498	575.877216489637	105.670781053236	-179.234814217095	pk30	120hr	-0.0981698313366834	-0.0279637504600791	173.670781053236	-179.234814217095	0.0310446421422699	-0.0972394843606487	249.572952899703
1105	20190629_pk30ecadGFP_120hr_disc12_DiscProper	out_of_horz	3601	62.0411265078515	926.330530907619	569.759884713914	102.286524947357	-185.352145992818	pk30	120hr	-0.135879625416129	-0.0453249902455499	170.286524947357	-185.352145992818	0.0566542910126879	-0.131559563140945	251.700056819202
1106	20190629_pk30ecadGFP_120hr_disc12_DiscProper	out_of_horz	3603	114.688225757088	534.245628171595	567.34202608037	-289.798377788667	-187.770004626362	pk30	120hr	-0.0817297812131568	-0.00270624902118373	-221.798377788667	-187.770004626362	-0.0161568316187454	0.0801625705236468	290.606426334774
1107	20190629_pk30ecadGFP_120hr_disc12_DiscProper	out_of_horz	3605	41.9222272277243	656.735380399697	815.669080138092	-167.308625560565	60.5570494313606	pk30	120hr	0.080834619705632	0.160433624444942	-99.308625560565	60.5570494313606	-0.105612479498942	0.145324422481496	116.315774280881
1108	20190629_pk30ecadGFP_120hr_disc12_DiscProper	out_of_horz	3607	40.7155903588058	660.228499516027	820.790249465851	-163.815506444235	65.6782187591193	pk30	120hr	-0.250258701465527	0.0792859101514347	-95.815506444235	65.6782187591193	-0.164210509331058	-0.204818411850565	116.164709333498
1109	20190629_pk30ecadGFP_120hr_disc12_DiscProper	out_of_horz	3609	53.9057073920634	756.481147869857	462.269161754919	-67.5628580904046	-292.842868951812	pk30	120hr	-0.0711447736535619	-0.0658261368898225	0.437141909595397	-292.842868951812	0.0713409804051585	0.0656134409316033	292.843195223958
1110	20190629_pk30ecadGFP_120hr_disc12_DiscProper	out_of_horz	3611	55.7165702374066	754.979970755577	456.495820709466	-69.064035204685	-298.616209997266	pk30	120hr	-0.253864625631032	-0.354730673301368	-1.064035204685	-298.616209997266	0.251330244658817	0.356530793687397	298.618105686926
1111	20190629_pk30ecadGFP_120hr_disc12_DiscProper	horz_stripe	3623	75.4633647162057	833.090788703227	777.024154772141	9.04678274296464	21.9121240654091	pk30	120hr	-0.0847499396466083	0.210159802771724	77.0467827429646	21.9121240654091	0.0385276784103146	0.223305425297876	80.1021092862072
1112	20190629_pk30ecadGFP_120hr_disc12_DiscProper	horz_stripe	3631	96.0199394725942	330.496380590348	745.100184349369	-493.547625369914	-10.0118463573626	pk30	120hr	0.193209520892181	0.0716608147866985	-425.547625369914	-10.0118463573626	0.196365807532846	0.0624952875923686	425.665383282992
1113	20190629_pk30ecadGFP_120hr_disc12_DiscProper	horz_stripe	3633	75.9321014803361	336.895830650087	750.435058828744	-487.148175310175	-4.67697187798763	pk30	120hr	0.0647971155380939	-0.0489616483998238	-419.148175310175	-4.67697187798763	0.063688462790719	-0.0503953262063087	419.174267974308
1114	20190629_pk30ecadGFP_120hr_disc12_DiscProper	out_of_horz	3653	129.351852670997	782.179804293447	913.725254996456	-41.8642016668147	158.613224289724	pk30	120hr	-0.078622285133868	-0.327276987363946	26.1357983331853	158.613224289724	-0.0305386416380717	0.335200061969853	160.752091352166
1115	20190629_pk30ecadGFP_120hr_disc12_DiscProper	out_of_horz	3659	58.0329858920413	921.185766716344	581.768253937758	97.1417607560816	-173.343776768973	pk30	120hr	0.0798665185796667	0.0297990775493258	165.141760756082	-173.343776768973	-0.0336324055721353	0.0783294779010966	239.415676366754
1116	20190629_pk30ecadGFP_120hr_disc12_DiscProper	out_of_horz	3661	66.3815579283597	917.09674781687	575.963151536922	93.0527418566077	-179.148879169809	pk30	120hr	-0.000197899206477513	0.0558249533715097	161.052741856608	-179.148879169809	-0.0554889449848234	-0.00611895150319047	240.898955098045
1117	20190629_pk30ecadGFP_120hr_disc12_DiscProper	horz_stripe	3673	93.4129431855163	979.000652758049	727.961248371244	154.956646797787	-27.1507823354881	pk30	120hr	-0.0167748796542761	-0.410769316349201	222.956646797787	-27.1507823354881	0.0822972020892793	-0.402790265981791	224.603720656498
1118	20190629_pk30ecadGFP_120hr_disc12_DiscProper	horz_stripe	3675	79.6280735147206	968.666777807979	726.063406010185	144.622771847717	-29.0486246965463	pk30	120hr	-0.259321076538789	0.235319328791522	212.622771847717	-29.0486246965463	-0.312938638575214	0.157136933045101	214.597916357469
1119	20190629_pk30ecadGFP_120hr_disc12_DiscProper	horz_stripe	3677	92.5155300063587	981.161393602926	734.392439042163	157.117387642664	-20.7195916645683	pk30	120hr	0.332485330100725	-0.0976310339852399	225.117387642664	-20.7195916645683	0.344720330105146	-0.0353016648532892	226.068882639349
1120	20190629_pk30ecadGFP_120hr_disc12_DiscProper	out_of_horz	3679	98.5182257834813	413.658238442509	593.935220802847	-410.385767517753	-161.176809903885	pk30	120hr	-0.108095652978472	-0.379355585339674	-342.385767517753	-161.176809903885	-0.361248473566341	-0.158413606319779	378.425656965161
1121	20190629_pk30ecadGFP_120hr_disc12_DiscProper	out_of_horz	3681	106.233797003496	412.850131387043	585.350161223152	-411.193874573219	-169.76186948358	pk30	120hr	0.068496946176741	-0.0320437556849506	-343.193874573219	-169.76186948358	0.0160972325884478	-0.0738885174904029	382.885267247433
1122	20190629_pk30ecadGFP_120hr_disc12_DiscProper	horz_stripe	3693	81.8589846649084	564.101556282713	771.102901813452	-259.942449677549	15.9908711067203	pk30	120hr	0.12482612694235	-0.00642541117652336	-191.942449677549	15.9908711067203	0.124168545731897	0.0143185239127849	192.607403666033
1123	20190629_pk30ecadGFP_120hr_disc12_DiscProper	horz_stripe	3695	83.7125627978052	564.907000972205	778.06178546969	-259.137004988057	22.9497547629586	pk30	120hr	0.125584225902893	0.113841994161551	-191.137004988057	22.9497547629586	0.0950652451230895	0.140335300619603	192.509859278647
1124	20190629_pk30ecadGFP_120hr_disc12_DiscProper	out_of_horz	3703	93.5388057259183	719.437892114499	427.321936844607	-104.606113845763	-327.790093862125	pk30	120hr	-0.20407811922145	0.217656412550365	-36.606113845763	-327.790093862125	0.247065487477092	-0.167274736786419	329.827762938522
1125	20190629_pk30ecadGFP_120hr_disc12_DiscProper	out_of_horz	3705	54.1443957176977	720.351342095784	433.378926215804	-103.692663864478	-321.733104490927	pk30	120hr	-0.193509229979627	-0.687284045965683	-35.692663864478	-321.733104490927	0.0381650745917925	0.712985700422996	323.7068994926
1126	20190629_pk30ecadGFP_120hr_disc12_DiscProper	out_of_horz	3707	129.002868799725	985.493340227362	885.958992885677	161.4493342671	130.846962178945	pk30	120hr	-0.305420371642023	-0.297980762053048	229.4493342671	130.846962178945	-0.411977114412859	0.111126032808343	264.136185531391
1127	20190629_pk30ecadGFP_120hr_disc12_DiscProper	out_of_horz	3709	121.193353198921	552.054847048002	573.053803281035	-271.98915891226	-182.058227425697	pk30	120hr	-0.176701475847095	-0.192715397525243	-203.98915891226	-182.058227425697	-0.21148736991628	0.15373915693716	273.416852310018
1128	20190629_pk30ecadGFP_120hr_disc12_DiscProper	out_of_horz	3711	88.2784540454337	555.775127832148	579.311577112962	-268.268878128114	-175.800453593769	pk30	120hr	-0.173777640307722	-0.344241338733953	-200.268878128114	-175.800453593769	-0.36385696371578	0.127706215666262	266.483438566955
1129	20190629_pk30ecadGFP_120hr_disc12_DiscProper	horz_stripe	3713	67.7772186361614	559.972339127181	725.343198672245	-264.071666833081	-29.7688320344862	pk30	120hr	0.268203234373403	0.109912219449769	-196.071666833081	-29.7688320344862	0.288740137447415	0.025353578437303	198.318637287069
1130	20190629_pk30ecadGFP_120hr_disc12_DiscProper	horz_stripe	3715	62.6546333446579	565.672879371574	730.271633101357	-258.371126588688	-24.8403976053745	pk30	120hr	0.0804426439853534	0.0309333318887775	-190.371126588688	-24.8403976053745	0.0856867239084259	0.00925609739235556	191.984924386889
1131	20190629_pk30ecadGFP_120hr_disc12_DiscProper	out_of_horz	3727	126.683160804413	585.197584850005	928.105468845966	-238.846421110257	172.993438139235	pk30	120hr	0.166676184586166	-0.0167975820227906	-170.846421110257	172.993438139235	0.0147148226671918	0.166872955459796	243.136235977726
1132	20190629_pk30ecadGFP_120hr_disc12_DiscProper	out_of_horz	3729	150.116389110123	574.636956451111	924.669396049165	-249.407049509151	169.557365342434	pk30	120hr	0.100395185391999	0.164315356740717	-181.407049509151	169.557365342434	-0.157169551847274	0.111249546888291	248.310728228732
1133	20190629_pk30ecadGFP_120hr_disc12_DiscProper	out_of_horz	3731	41.4204620637357	789.128456323543	685.292417942741	-34.9155496367192	-69.8196127639903	pk30	120hr	0.0518667645010851	0.0198904062042935	33.0844503632808	-69.8196127639903	-0.0482393558072865	0.0275454909210353	77.261628136831
1134	20190629_pk30ecadGFP_120hr_disc12_DiscProper	out_of_horz	3737	79.4018686904737	1116.22112292784	690.042476143372	292.177116967582	-65.0695545633592	pk30	120hr	0.244849962973414	0.168701115364262	360.177116967582	-65.0695545633592	0.170343825051599	0.243709975093385	366.007653633299
1135	20190629_pk30ecadGFP_120hr_disc12_DiscProper	out_of_horz	3739	152.356042444285	957.803151218073	521.4758713829	133.759145257811	-233.636159323832	pk30	120hr	0.110732889344695	0.0722649730382587	201.759145257811	-233.636159323832	-0.0876223182627888	0.0990269077225947	308.695007472997
1136	20190629_pk30ecadGFP_120hr_disc12_DiscProper	out_of_horz	3741	144.599769168773	965.355684344252	530.67290307435	141.31167838399	-224.439127632382	pk30	120hr	-0.300338756372447	0.0500829941494711	209.31167838399	-224.439127632382	-0.0290375893507629	-0.303098157841681	306.894608490126
1137	20190629_pk30ecadGFP_120hr_disc12_DiscProper	horz_stripe	3743	63.0343665873032	434.434684531846	708.249233911025	-389.609321428416	-46.8627967957063	pk30	120hr	-0.142393623655238	0.0130973338414721	-321.609321428416	-46.8627967957063	-0.132735065567063	0.0531872783692879	325.005657417162
1138	20190629_pk30ecadGFP_120hr_disc12_DiscProper	horz_stripe	3745	47.10222267839	433.650088409599	715.299190769243	-390.393917550663	-39.8128399374884	pk30	120hr	0.0207375303579608	-0.173546239774394	-322.393917550663	-39.8128399374884	-0.0221045200711243	-0.173377428454814	324.842885557852
1139	20190629_pk30ecadGFP_120hr_disc12_DiscProper	out_of_horz	3750	101.129919762798	253.686577435694	629.972086211739	-570.357428524568	-125.139944494993	pk30	120hr	0.142270595705148	0.0744836099290296	-502.357428524568	-125.139944494993	0.160585833109743	-0.000959559694555856	517.709369919095
1140	20190629_pk30ecadGFP_120hr_disc12_DiscProper	out_of_horz	3752	88.8511940044551	258.239550095113	637.849401685534	-565.804455865149	-117.262629021198	pk30	120hr	-0.378759732900252	-0.113264381465572	-497.804455865149	-117.262629021198	-0.389491765861473	0.0677046505164947	511.429174416321
1141	20190629_pk30ecadGFP_120hr_disc12_DiscProper	out_of_horz	3754	101.617063767444	492.089154359088	506.869473976811	-331.954851601174	-248.242556729921	pk30	120hr	-0.10964715664139	-0.439819420738862	-263.954851601174	-248.242556729921	-0.445713232792416	0.0824823370931185	362.348631369853
1142	20190629_pk30ecadGFP_120hr_disc12_DiscProper	out_of_horz	3756	81.3031573121623	483.864993531632	515.830427752667	-340.17901242863	-239.281602954065	pk30	120hr	0.115638066990054	-0.434965421155013	-272.17901242863	-239.281602954065	-0.416566723550556	-0.170409051896044	362.404608578438
1143	20190629_pk30ecadGFP_120hr_disc12_DiscProper	out_of_horz	3760	61.6343707315694	890.445646092184	493.849278889953	66.4016401319221	-261.262751816778	pk30	120hr	0.0744537968910267	0.166600779320659	134.401640131922	-261.262751816778	-0.17883329560467	-0.0363020650227207	293.80610333522
1144	20190629_pk30ecadGFP_120hr_disc12_DiscProper	out_of_horz	3762	36.1073035327762	784.406142319375	593.334110054502	-39.6378636408866	-161.77792065223	pk30	120hr	-0.065204409952265	-0.267778488711075	28.3621363591134	-161.77792065223	0.152407322962252	0.229627833681133	164.245262913157
1145	20190629_pk30ecadGFP_120hr_disc12_DiscProper	out_of_horz	3764	54.9535822925261	782.27762362859	587.863385913456	-41.7663823316717	-167.248644793276	pk30	120hr	0.0756660462937957	0.133998988876399	26.2336176683283	-167.248644793276	-0.113059355008386	-0.104396656204689	169.293567158222
1146	20190629_pk30ecadGFP_120hr_disc12_DiscProper	out_of_horz	3766	68.2252126900444	600.750360681889	660.84566822964	-223.293645278373	-94.2663624770921	pk30	120hr	-0.275840903607489	-0.166887747020663	-155.293645278373	-94.2663624770921	-0.27535011221092	0.167696272809096	181.665250828296
1147	20190629_pk30ecadGFP_120hr_disc12_DiscProper	out_of_horz	3768	59.2365358518758	599.7903347725	669.888119128223	-224.253671187762	-85.2239115785081	pk30	120hr	-0.212686443300376	-0.0452230753451296	-156.253671187762	-85.2239115785081	-0.153178825925021	0.154327239966466	177.984057893943
1148	20190629_pk30ecadGFP_120hr_disc12_DiscProper	out_of_horz	3778	72.2138711615698	928.59815402636	875.621252017164	104.554148066098	120.509221310432	pk30	120hr	-0.18984237045691	-0.284004098063377	172.554148066098	120.509221310432	-0.332004398875262	0.0804458355974193	210.469490510296
1149	20190629_pk30ecadGFP_120hr_disc12_DiscProper	out_of_horz	3780	42.4178015805008	926.938948975056	882.783521430784	102.894943014794	127.671490724053	pk30	120hr	0.0665671200684193	-0.215195119783324	170.894943014794	127.671490724053	-0.187481838671874	-0.124862649423179	213.319223446298
1150	20190629_pk30ecadGFP_120hr_disc12_DiscProper	out_of_horz	3794	50.6056223078438	954.33362988649	808.132367064591	130.289623926228	53.0203363578598	pk30	120hr	-0.136388253402755	0.261322542898572	198.289623926228	53.0203363578598	0.0122373177382102	0.294519057359289	205.255769771048
1151	20190629_pk30ecadGFP_120hr_disc12_DiscProper	out_of_horz	3796	96.1694072684375	598.096525597195	593.69731255515	-225.947480363067	-161.414718151581	pk30	120hr	-0.0488246142632482	-0.0179837345973147	-157.947480363067	-161.414718151581	-0.0169194666392047	0.0492035498380602	225.836484627696
1152	20190629_pk30ecadGFP_120hr_disc12_DiscProper	out_of_horz	3798	88.1552519226697	608.099697350261	876.618286461275	-215.944308610001	121.506255754543	pk30	120hr	0.0664011862208177	0.0519738393017007	-147.944308610001	121.506255754543	-0.0380765510598343	0.0752367846380914	191.44526277132
1153	20190629_pk30ecadGFP_120hr_disc12_DiscProper	out_of_horz	3800	74.5244511902408	607.849784567358	870.002852576046	-216.194221392904	114.890821869314	pk30	120hr	0.153977728824681	0.082483755938664	-148.194221392904	114.890821869314	-0.0415133096049982	0.16967426467616	187.513808035716
1154	20190629_pk30ecadGFP_120hr_disc12_DiscProper	out_of_horz	3802	89.9382741806081	312.534841656068	645.064080617316	-511.509164304194	-110.047950089416	pk30	120hr	-0.207548315081646	-0.280306178346491	-443.509164304194	-110.047950089416	-0.314510685564941	-0.150767653619455	456.958346176856
1155	20190629_pk30ecadGFP_120hr_disc12_DiscProper	out_of_horz	3804	92.8482536288332	312.230297293481	654.770259746446	-511.813708666781	-100.341770960285	pk30	120hr	-0.16568214380683	-0.156118999896645	-443.813708666781	-100.341770960285	-0.216728448116896	-0.0696598498562677	455.015471165551
1156	20190629_pk30ecadGFP_120hr_disc12_DiscProper	out_of_horz	3808	103.529904481757	1056.22894128572	589.101163774162	232.18493532546	-166.01086693257	pk30	120hr	0.319365816708986	-0.280915708853169	300.18493532546	-166.01086693257	0.407706417222217	0.121176060830924	343.031490297981
1157	20190629_pk30ecadGFP_120hr_disc12_DiscProper	out_of_horz	3810	84.8156274275923	1044.73795384085	581.09316227652	220.693947880588	-174.018868430211	pk30	120hr	0.0198813158961936	0.205116800659189	288.693947880588	-174.018868430211	-0.172093791389403	0.113366201310824	337.085689569597
1158	20190629_pk30ecadGFP_120hr_disc12_DiscProper	horz_stripe	3812	52.3487752786766	915.246637791061	794.271755171785	91.2026318307993	39.1597244650534	pk30	120hr	0.245980700242785	-0.0282959261508629	159.202631830799	39.1597244650534	0.204787617846817	-0.139173258585448	163.948046655128
1159	20190629_pk30ecadGFP_120hr_disc12_DiscProper	horz_stripe	3814	53.1916211475689	914.014004811266	789.367067261971	89.9699988510037	34.2550365552394	pk30	120hr	0.129567952773999	-0.204103060480219	157.969998851004	34.2550365552394	0.0333879276725435	-0.239439261544907	161.641356299639
1160	20190629_pk30ecadGFP_120hr_disc12_DiscProper	out_of_horz	3816	78.6094669999684	276.531030952245	819.338765791557	-547.512975008017	64.2267350848257	pk30	120hr	0.00859678674386115	-0.319694700881496	-479.512975008017	64.2267350848257	0.0924252552144131	-0.30616364694813	483.795170191575
1161	20190629_pk30ecadGFP_120hr_disc12_DiscProper	out_of_horz	3818	116.491622687711	277.752870491492	810.68219521538	-546.29113546877	55.5701645086488	pk30	120hr	-0.206007748779383	-0.178001690293485	-478.29113546877	55.5701645086488	-0.15970878916361	-0.220492396622607	481.508518565896
1162	20190629_pk30ecadGFP_120hr_disc12_DiscProper	out_of_horz	3820	81.0963908515216	360.500586673123	839.059835712235	-463.543419287139	83.9478050055031	pk30	120hr	-0.0610399169276546	-0.107062575786962	-395.543419287139	83.9478050055031	-0.0122921373001314	-0.122626138947896	404.353595886822
1163	20190629_pk30ecadGFP_120hr_disc12_DiscProper	out_of_horz	3822	92.8616437981186	365.996865456315	844.267068415535	-458.047140503947	89.155037708803	pk30	120hr	0.037357997829987	-0.0503442813609442	-390.047140503947	89.155037708803	0.0555203181501525	-0.0291146172930553	400.106726467031
1164	20190629_pk30ecadGFP_120hr_disc12_DiscProper	out_of_horz	3824	105.421384192698	515.524746245073	528.945639718226	-308.519259715189	-226.166390988506	pk30	120hr	-0.214500690535643	-0.0665346885063162	-240.519259715189	-226.166390988506	-0.0795903670569654	0.210006629625442	330.152617294954
1165	20190629_pk30ecadGFP_120hr_disc12_DiscProper	out_of_horz	3826	93.6759208490141	528.488479524961	529.772783735741	-295.555526435301	-225.339246970991	pk30	120hr	-0.191686916726412	-0.361162859320039	-227.555526435301	-225.339246970991	-0.363021589917536	0.188143057937434	320.248799898923
1166	20190629_pk30ecadGFP_120hr_disc12_DiscProper	out_of_horz	3843	97.4240380893451	952.425141419943	880.560845541989	128.381135459681	125.448814835257	pk30	120hr	-0.236108251831886	-0.0760440541480987	196.381135459681	125.448814835257	-0.168254612629514	0.182264066900967	233.029945517747
1167	20190629_pk30ecadGFP_120hr_disc12_DiscProper	out_of_horz	3845	60.5204339468142	953.632697058765	888.378292989933	129.588691098503	133.266262283202	pk30	120hr	-0.150117782168931	-0.296359671261369	197.588691098503	133.266262283202	-0.331016774976556	0.0281477877920328	238.329997090074
1168	20190629_pk30ecadGFP_120hr_disc12_DiscProper	horz_stripe	3851	77.3385605526254	821.262881603196	783.063905500048	-2.78112435706646	27.9518747933167	pk30	120hr	0.160277625504231	0.0355458746743721	65.2188756429335	27.9518747933167	0.136274208330018	-0.0915519884419098	70.9563883282519
1169	20190629_pk30ecadGFP_120hr_disc12_DiscProper	horz_stripe	3853	79.5907402528836	818.02442442883	776.888956169008	-6.01958153143232	21.7769254622768	pk30	120hr	0.205483200278679	0.119079365628727	61.9804184685677	21.7769254622768	0.234807643669666	-0.0356175713603085	65.6948000691708
1170	20190629_pk30ecadGFP_120hr_disc12_DiscProper	horz_stripe	3855	57.1056354473818	406.412022685558	740.297125700654	-417.631983274704	-14.8149050060777	pk30	120hr	-0.310014371906859	-0.289979181349507	-349.631983274704	-14.8149050060777	-0.333433578716182	-0.26271445523506	349.945717417633
1171	20190629_pk30ecadGFP_120hr_disc12_DiscProper	out_of_horz	3859	60.3320006451225	435.587840021173	821.073118193741	-388.456165939089	65.9610874870095	pk30	120hr	0.231742085442003	0.134734798123212	-320.456165939089	65.9610874870095	0.159691542641293	0.21530552988522	327.174295064343
1172	20190629_pk30ecadGFP_120hr_disc12_DiscProper	out_of_horz	3861	73.2380430571269	433.610435856538	815.114199920103	-390.433570103724	60.0021692133711	pk30	120hr	0.154498555048817	0.271714971090267	-322.433570103724	60.0021692133711	0.04641323423958	0.309102961348122	327.969003779539
1173	20190629_pk30ecadGFP_120hr_disc12_DiscProper	out_of_horz	3863	51.4050598552261	764.479905018381	491.289908273977	-59.5641009418805	-263.822122432755	pk30	120hr	0.0064102749611656	0.16212261362269	8.4358990581195	-263.822122432755	-0.0167545607631505	-0.161381901607843	263.956959896575
1174	20190629_pk30ecadGFP_120hr_disc12_DiscProper	out_of_horz	3865	38.0072756378973	769.44860721139	493.343048407061	-54.5953987488721	-261.768982299671	pk30	120hr	-0.113775832352137	0.045642805173391	13.4046012511279	-261.768982299671	0.108518393954012	-0.0570259928906076	262.111967351564
1175	20190629_pk30ecadGFP_120hr_disc12_DiscProper	out_of_horz	3867	45.3734225197567	773.996266802281	498.46171246029	-50.0477391579808	-256.650318246442	pk30	120hr	0.27208911260066	0.284546511235229	17.9522608420192	-256.650318246442	-0.309052825358705	-0.243896603891396	257.277417441446
1176	20190629_pk30ecadGFP_120hr_disc12_DiscProper	horz_stripe	3869	69.9487510707787	445.818099180179	731.017347184971	-378.225906780083	-24.0946835217604	pk30	120hr	0.00526191973351547	-0.0636178167285928	-310.225906780083	-24.0946835217604	-0.00462408876719564	-0.0636673559029105	311.160195094968
1177	20190629_pk30ecadGFP_120hr_disc12_DiscProper	horz_stripe	3871	60.6655923062832	446.680413610136	741.753815864792	-377.363592350126	-13.3582148419395	pk30	120hr	0.284175466392943	-0.29986689386824	-309.363592350126	-13.3582148419395	0.257269649887364	-0.323246310086699	309.651859635201
1178	20190629_pk30ecadGFP_120hr_disc12_DiscProper	horz_stripe	3873	66.993991527457	450.912203789115	735.442917883875	-373.131802171147	-19.6691128228566	pk30	120hr	0.0464810331536807	-0.0892633039070627	-305.131802171147	-19.6691128228566	0.0346359632187043	-0.0944921897267216	305.765090707638
1179	20190629_pk30ecadGFP_120hr_disc12_DiscProper	out_of_horz	3883	83.8642275839958	1111.8833114759	834.365797809086	287.839305515639	79.2537671023548	pk30	120hr	-0.47130090207803	-0.175321933458632	355.839305515639	79.2537671023548	-0.501157974185341	0.041267487949756	364.55832311136
1180	20190629_pk30ecadGFP_120hr_disc12_DiscProper	out_of_horz	3885	100.172672966047	744.326351829748	1028.51358327711	-79.7176541305145	273.401552570379	pk30	120hr	0.204755760329014	-0.117403446100934	-11.7176541305145	273.401552570379	-0.193959835490873	0.13449190592984	273.652539484318
1181	20190629_pk30ecadGFP_120hr_disc12_DiscProper	out_of_horz	3887	56.0534810335693	731.281170317458	1023.72111118477	-92.7628356428044	268.609080478039	pk30	120hr	0.0588323753787067	0.36532338723678	-24.7628356428044	268.609080478039	-0.124630837492733	-0.348410074482233	269.748097573144
1182	20190629_pk30ecadGFP_120hr_disc12_DiscProper	out_of_horz	3889	68.2567761466577	736.566183007353	1032.34412316699	-87.4778229529094	277.232092460255	pk30	120hr	0.325055876580106	0.0594265661294653	-19.4778229529094	277.232092460255	-0.330171938099652	-0.0133914507324854	277.915488371692
1183	20190629_pk30ecadGFP_120hr_disc12_DiscProper	out_of_horz	3891	80.7445606760895	744.126532653343	1023.72831564648	-79.9174733069193	268.616284939751	pk30	120hr	0.25071370282028	-0.286382817138349	-11.9174733069193	268.616284939751	-0.224367162175534	0.307460331215672	268.880521244761
1184	20190629_pk30ecadGFP_120hr_disc12_DiscProper	out_of_horz	3893	78.780119408013	985.366823898696	846.009886719112	161.322817938434	90.8978560123801	pk30	120hr	-0.165611106724588	0.0234765502335779	229.322817938434	90.8978560123801	-0.104553616056963	0.130563120561764	246.680714801282
1185	20190629_pk30ecadGFP_120hr_disc12_DiscProper	out_of_horz	3895	63.9854587146562	985.593650646238	854.766206929485	161.549644685976	99.6541762227537	pk30	120hr	-0.286372289839875	-0.346397732778717	229.549644685976	99.6541762227537	-0.448613587024104	-0.0273189897275721	250.247865553522
1186	20190629_pk30ecadGFP_120hr_disc12_DiscProper	out_of_horz	3903	85.2778034317836	351.029998907409	955.968954957032	-473.014007052853	200.8569242503	pk30	120hr	-0.161118201145637	0.0960503827829957	-405.014007052853	200.8569242503	-0.173972825906802	-0.0701299267015695	452.083897001761
1187	20190629_pk30ecadGFP_120hr_disc12_DiscProper	out_of_horz	3905	98.5305637279805	358.30660827837	960.630626075632	-465.737397681892	205.5185953689	pk30	120hr	-0.17242870988746	0.189693086723683	-397.737397681892	205.5185953689	-0.254480583105615	-0.0308991903848405	447.697364920958
1188	20190629_pk30ecadGFP_120hr_disc12_DiscProper	out_of_horz	3925	70.9101835319675	403.333097042386	614.841973355304	-420.710908917876	-140.270057351427	pk30	120hr	-0.194026701918212	-0.561758239262208	-352.710908917876	-140.270057351427	-0.526829918684432	-0.27507983789291	379.579602006018
1189	20190629_pk30ecadGFP_120hr_disc12_DiscProper	horz_stripe	3927	49.6725207925583	624.096617201068	709.870495545179	-199.947388759194	-45.2415351615526	pk30	120hr	0.0461424745781289	0.00497796651989741	-131.947388759194	-45.2415351615526	0.0394889748462872	-0.0243829648823884	139.488027816526
1190	20190629_pk30ecadGFP_120hr_disc12_DiscProper	horz_stripe	3929	49.9968510574113	625.012355992676	715.802494760264	-199.031649967586	-39.3095359464678	pk30	120hr	-0.0132819544824398	-0.117296572605965	-131.031649967586	-39.3095359464678	-0.0756555768709491	-0.0906152854009959	136.801070571668
1191	20190629_pk30ecadGFP_120hr_disc12_DiscProper	out_of_horz	3931	52.2310983781219	499.735464942873	828.570031885716	-324.308541017389	73.4580011789842	pk30	120hr	0.323386054652496	-0.105364890450189	-256.308541017389	73.4580011789842	0.330103853400225	0.0819252491824744	266.627354440002
1192	20190629_pk30ecadGFP_120hr_disc12_DiscProper	out_of_horz	3933	49.7333188333924	497.656751912092	824.487124557993	-326.38725404817	69.3750938512615	pk30	120hr	0.150461926056825	-0.296954773072435	-258.38725404817	69.3750938512615	0.278965594212053	-0.181656614768489	267.538551804081
1193	20190629_pk30ecadGFP_120hr_disc12_DiscProper	out_of_horz	3939	165.170357508046	574.558528222233	915.719759196717	-249.485477738029	160.607728489985	pk30	120hr	0.0568473759406489	0.0494358739489493	-181.485477738029	160.607728489985	-0.0421560072308288	0.0624371751345957	242.346489721872
1194	20190629_pk30ecadGFP_120hr_disc12_DiscProper	out_of_horz	3941	66.5862014201963	560.924911578455	912.869945559642	-263.119094381807	157.75791485291	pk30	120hr	-0.0341057195292652	0.220033224812704	-195.119094381807	157.75791485291	-0.22229678227075	0.0127263788313023	250.916361943805
1195	20190629_pk30ecadGFP_120hr_disc12_DiscProper	out_of_horz	3949	92.4442154866395	574.174832340008	681.536617582621	-249.869173620254	-73.5754131241104	pk30	120hr	-0.0567646945336602	0.245680335359593	-181.869173620254	-73.5754131241104	0.130025858851962	0.21604243508559	196.188016274434
1196	20190629_pk30ecadGFP_120hr_disc12_DiscProper	out_of_horz	3955	101.748772464983	422.061158538666	630.165364821818	-401.982847421596	-124.946665884914	pk30	120hr	-0.201754683585871	-0.306345095399776	-333.982847421596	-124.946665884914	-0.353285883657974	-0.0986982990346717	356.589696552766
1197	20190629_pk30ecadGFP_120hr_disc12_DiscProper	out_of_horz	3959	120.777769604123	355.640992147811	572.785710589386	-468.403013812451	-182.326320117346	pk30	120hr	-0.22932055258784	-0.607663916704735	-400.403013812451	-182.326320117346	-0.60891951793562	-0.225965422534473	439.960748792011
1198	20190629_pk30ecadGFP_120hr_disc12_DiscProper	out_of_horz	3961	162.870552922812	349.053233801995	572.224259117834	-474.990772158267	-182.887771588897	pk30	120hr	-0.0547457308312309	-0.565589239655115	-406.990772158267	-182.887771588897	-0.45926476901688	-0.334610452612839	446.194380980683
1199	20190629_pk30ecadGFP_120hr_disc12_DiscProper	out_of_horz	3963	99.6184476022135	351.731994174118	584.487102669794	-472.312011786144	-170.624928036937	pk30	120hr	-0.0855464402754434	-0.297818742940554	-404.312011786144	-170.624928036937	-0.273049135666281	-0.146486745483639	438.840596278613
1200	20190629_pk30ecadGFP_120hr_disc12_DiscProper	out_of_horz	3969	83.0371827944748	1044.69485400262	614.429330802005	220.650848042362	-140.682699904727	pk30	120hr	0.186685030202899	0.0364035639130646	288.650848042362	-140.682699904727	0.0863449042323209	0.169472940260507	321.108913186878
1201	20190629_pk30ecadGFP_120hr_disc12_DiscProper	out_of_horz	3971	79.3582958084556	1043.89572542823	621.335434235396	219.851719467965	-133.776596471336	pk30	120hr	0.229853942841678	-0.529446636035182	287.851719467965	-133.776596471336	0.552902216178668	-0.165667482607643	317.418950543471
1202	20190629_pk30ecadGFP_120hr_disc12_DiscProper	out_of_horz	3973	146.260839944714	434.290424199712	503.006513789591	-389.75358176055	-252.105516917141	pk30	120hr	-0.244465803837832	-0.391069855494849	-321.75358176055	-252.105516917141	-0.438195240052205	0.143819653449832	408.757335146174
1203	20190629_pk30ecadGFP_120hr_disc12_DiscProper	out_of_horz	3975	165.482256621223	437.002346935768	490.943147511369	-387.041659024494	-264.168883195363	pk30	120hr	-0.291272363248279	-0.318457308793798	-319.041659024494	-264.168883195363	-0.367197717838834	0.226760850083028	414.213446234893
1204	20190629_pk30ecadGFP_120hr_disc12_DiscProper	out_of_horz	3977	181.258569057217	431.123082760295	486.950890285814	-392.920923199967	-268.161140420918	pk30	120hr	-0.464648550762328	-0.187162706680422	-324.920923199967	-268.161140420918	-0.271894761362242	0.420715335162914	421.288503955385
1205	20190629_pk30ecadGFP_120hr_disc12_DiscProper	out_of_horz	3993	105.674498525409	489.43804908405	980.303713092726	-334.605956876212	225.191682385994	pk30	120hr	-0.196380719156406	0.381959133486077	-266.605956876212	225.191682385994	-0.409421634210035	-0.129738552291159	348.984283396423
1206	20190629_pk30ecadGFP_120hr_disc12_DiscProper	out_of_horz	3995	112.396963421119	499.47666408357	987.510926331502	-324.567341876692	232.39889562477	pk30	120hr	0.173811982420757	0.422572198968266	-256.567341876692	232.39889562477	-0.40337210997546	0.214636458850436	346.173435730248
1207	20190629_pk30ecadGFP_120hr_disc12_DiscProper	out_of_horz	3997	120.368161446679	481.002183352427	977.95472822398	-343.041822607834	222.842697517248	pk30	120hr	-0.107889823355409	0.408920564921459	-275.041822607834	222.842697517248	-0.422405520223214	-0.0207320738061115	353.987107138386
1208	20190629_pk30ecadGFP_120hr_disc12_DiscProper	horz_stripe	4003	68.4972592959999	704.381233974914	723.395908540685	-119.662771985348	-31.7161221660469	pk30	120hr	0.0709373518837044	0.100670756971318	-51.662771985348	-31.7161221660469	0.121874898290388	-0.0176979763859677	60.6214022805615
1209	20190629_pk30ecadGFP_120hr_disc12_DiscProper	horz_stripe	4005	64.6093551387617	703.408430119224	729.977695244454	-120.635575841038	-25.1343354622777	pk30	120hr	0.150697455424501	-0.187830278919808	-52.635575841038	-25.1343354622777	-0.0513417610852064	-0.235274223660778	58.328712168605
1210	20190629_pk30ecadGFP_120hr_disc12_DiscProper	out_of_horz	4010	50.2634235192642	905.257156124353	690.402648913382	81.2131501640911	-64.7093817933495	pk30	120hr	0.0311798059972349	-0.065492830320725	149.213150164091	-64.7093817933495	0.069120875399678	-0.0219953565423858	162.640303350581
1211	20190629_pk30ecadGFP_120hr_disc12_DiscProper	out_of_horz	4012	39.6852754856713	904.954682034004	696.144377745382	80.9106760737423	-58.9676529613492	pk30	120hr	-0.00208875092908403	-0.480402048293722	148.910676073742	-58.9676529613492	0.327374982622723	-0.351590829854846	160.161086236667
1212	20190629_pk30ecadGFP_120hr_disc12_DiscProper	out_of_horz	4014	93.3645551662221	466.139121671164	503.136857074405	-357.904884289098	-251.975173632327	pk30	120hr	-0.168109563862206	-0.0973318835821396	-289.904884289098	-251.975173632327	-0.11980219695043	0.152910936918975	384.104582193075
1213	20190629_pk30ecadGFP_120hr_disc12_DiscProper	out_of_horz	4016	107.375139225187	462.833260425549	512.997147890618	-361.210745534713	-242.114882816114	pk30	120hr	-0.16006285925109	-0.357727432070786	-293.210745534713	-242.114882816114	-0.381547791430353	0.0895003766596147	380.252755122278
1214	20190629_pk30ecadGFP_120hr_disc12_DiscProper	out_of_horz	4018	71.0508974691771	365.531773666707	686.088437841797	-458.512232293555	-69.0235928649342	pk30	120hr	0.11144035211091	-0.0996121902674175	-390.512232293555	-69.0235928649342	0.0705418416413333	-0.131777802024183	396.565328720098
1215	20190629_pk30ecadGFP_120hr_disc12_DiscProper	out_of_horz	4020	58.9970607385111	367.494261680964	691.609251158945	-456.549744279298	-63.502779547787	pk30	120hr	0.0937347426877976	-0.248030758376661	-388.549744279298	-63.502779547787	0.00989272797448883	-0.264967154607646	393.704847302904
1216	20190629_pk30ecadGFP_120hr_disc12_DiscProper	horz_stripe	4022	75.0057730609162	1112.66869566794	723.264341744321	288.624689707677	-31.8476889624102	pk30	120hr	0.203408658009202	-0.0149780515361611	356.624689707677	-31.8476889624102	0.202843948760666	0.0213015640764889	358.043914347589
1217	20190629_pk30ecadGFP_120hr_disc12_DiscProper	horz_stripe	4024	82.4516908192492	1114.09171963023	729.740734689512	290.047713669973	-25.3712960172197	pk30	120hr	0.0993801818601526	-0.106412076092917	358.047713669973	-25.3712960172197	0.113392557526476	-0.0913349789651617	358.945494366329
1218	20190629_pk30ecadGFP_120hr_disc12_DiscProper	out_of_horz	4040	97.5587842010345	606.825175663615	526.462722663437	-217.218830296647	-228.649308043294	pk30	120hr	-0.319021388453671	-0.0827241390017809	-149.218830296647	-228.649308043294	0.0527225141735364	0.325327936033344	273.032535394185
1219	20190629_pk30ecadGFP_120hr_disc12_DiscProper	out_of_horz	4042	64.7103274403046	608.444449707487	535.213467705607	-215.599556252775	-219.898563001124	pk30	120hr	-0.0304702330200495	0.0084919784663598	-147.599556252775	-219.898563001124	0.0194013973857063	0.0249826855652298	264.841475256379
1220	20190629_pk30ecadGFP_120hr_disc12_DiscProper	out_of_horz	4055	58.1957104784195	758.909619559214	622.281086247122	-65.1343864010477	-132.830944459609	pk30	120hr	-0.090930524778497	0.0858354292021097	2.86561359895229	-132.830944459609	0.0871441246994885	-0.0896771028365838	132.86185136197
1221	20190629_pk30ecadGFP_120hr_disc12_DiscProper	out_of_horz	4057	51.0378456523139	688.357539408642	948.558092063047	-135.68646655162	193.446061356315	pk30	120hr	-0.099421821128603	-0.00247146156305894	-67.68646655162	193.446061356315	0.0792738320022134	-0.0600538608123612	204.945935330552
1222	20190629_pk30ecadGFP_120hr_disc12_DiscProper	out_of_horz	4059	40.575025529702	690.702652167273	953.202421955433	-133.341353792989	198.090391248701	pk30	120hr	0.140148112294478	0.0635159183713122	-65.341353792989	198.090391248701	-0.150433574749828	0.0323342674920071	208.588819500384
1223	20190629_pk30ecadGFP_120hr_disc12_DiscProper	out_of_horz	4061	86.3050076959586	404.036680931598	554.672794371378	-420.007325028664	-200.439236335353	pk30	120hr	-0.0741113826174543	-0.0881713927109661	-352.007325028664	-200.439236335353	-0.113646213246999	0.018741124317389	405.074122027728
1224	20190629_pk30ecadGFP_120hr_disc12_DiscProper	out_of_horz	4063	83.5396672201243	391.238828576747	554.601581910758	-432.805177383515	-200.510448795974	pk30	120hr	-0.372908307046831	-0.0362172554672704	-364.805177383515	-200.510448795974	-0.230446856309529	0.295409108653018	416.277860956094
1225	20190629_pk30ecadGFP_120hr_disc12_DiscProper	out_of_horz	4071	48.9262449108223	765.938440051513	693.187144605569	-58.1055659087491	-61.9248861011623	pk30	120hr	0.241792607653238	-0.262623742860861	9.89443409125089	-61.9248861011623	-0.147918579526201	0.324892273316789	62.71037669021
1226	20190629_pk30ecadGFP_120hr_disc12_DiscProper	out_of_horz	4073	39.1276214667028	767.94281781455	688.475409786496	-56.1011881457115	-66.6366209202351	pk30	120hr	0.276271366802481	-0.0330098566402348	11.8988118542885	-66.6366209202351	-0.247773732122308	0.126584740077558	67.6906269080947
1227	20190629_pk30ecadGFP_120hr_disc12_DiscProper	out_of_horz	4075	41.4878262912775	835.89254476091	848.686403758417	11.8485388006485	93.5743730516851	pk30	120hr	-0.380498888089163	-0.0981975133650358	79.8485388006485	93.5743730516851	-0.0371194743481052	0.391208767913356	123.012001205633
1228	20190629_pk30ecadGFP_120hr_disc12_DiscProper	out_of_horz	4077	50.8246908515783	835.43442268198	840.278433185157	11.3904167217178	85.1664024784257	pk30	120hr	-0.434809479647765	-0.00434944840265149	79.3904167217178	85.1664024784257	0.0261475400144138	0.434044361147754	116.430899585828
1229	20190629_pk30ecadGFP_120hr_disc12_DiscProper	out_of_horz	4079	40.3946376363609	378.619569511151	704.279168461806	-445.424436449111	-50.8328622449256	pk30	120hr	0.110836655119956	-0.43131887679148	-377.424436449111	-50.8328622449256	-0.00722592155317123	-0.445273538010683	380.832226988395
1230	20190629_pk30ecadGFP_120hr_disc12_DiscProper	out_of_horz	4081	46.7091441916868	382.108459538405	696.98614227693	-441.935546421857	-58.1258884298016	pk30	120hr	-0.377851069625781	-0.0467450309270912	-373.935546421857	-58.1258884298016	-0.374211626145929	0.0701583037917903	378.426230305943
1231	20190629_pk30ecadGFP_120hr_disc12_DiscProper	out_of_horz	4083	33.2520516383663	754.940975230836	1056.65367910629	-69.1030307294263	301.541648399557	pk30	120hr	-0.385968290872905	-0.396085548600903	-1.10303072942629	301.541648399557	0.38885566237065	0.393251264730468	301.543665820246
1232	20190629_pk30ecadGFP_120hr_disc12_DiscProper	out_of_horz	4085	76.3822580879913	748.941793617569	1056.55191918218	-75.102212342693	301.439888475448	pk30	120hr	-0.0526816770617947	0.256542802484434	-7.10221234269301	301.439888475448	0.0405411392993201	-0.258739221280663	301.523544328219
1233	20190629_pk30ecadGFP_120hr_disc12_DiscProper	out_of_horz	4087	72.1429805075826	759.622273816279	1057.90133508564	-64.4217321439827	302.789304378908	pk30	120hr	0.127093828124371	-0.288488148213846	3.57826785601729	302.789304378908	-0.133875904379739	0.285404090779491	302.810447057416
1234	20190629_pk30ecadGFP_120hr_disc12_DiscProper	out_of_horz	4089	101.761460722329	762.485207597911	1062.90898936526	-61.5587983623514	307.79695865853	pk30	120hr	0.176298891157237	-0.0296494715895443	6.4412016376486	307.79695865853	-0.177384938639765	0.022248005137026	307.864348111271
1235	20190629_pk30ecadGFP_120hr_disc12_DiscProper	out_of_horz	4091	65.6544658003757	1039.20040400549	805.846846221705	215.156398045229	50.7348155149735	pk30	120hr	-0.0437205073450605	0.0868912770293087	283.156398045229	50.7348155149735	-0.0108315146195925	0.0966656871766767	287.665721383843
1236	20190629_pk30ecadGFP_120hr_disc12_DiscProper	horz_stripe	4093	63.107126832269	1039.19671495214	798.1534199187	215.152708991877	43.0413892119683	pk30	120hr	-0.140404620591838	-0.249031637438003	283.152708991877	43.0413892119683	-0.208062274679848	-0.19606198964521	286.405338279046
1237	20190629_pk30ecadGFP_120hr_disc12_DiscProper	out_of_horz	4101	95.9126974463106	529.887611995705	949.47699247155	-294.156393964557	194.364961764818	pk30	120hr	0.0165709016667281	0.287527520013248	-226.156393964557	194.364961764818	-0.281768264307478	0.0596096869323139	298.202033683359
1238	20190629_pk30ecadGFP_120hr_disc12_DiscProper	out_of_horz	4103	125.873421712217	531.646249312933	957.3357488552	-292.397756647329	202.223718148468	pk30	120hr	-0.112501271569454	0.115581911030946	-224.397756647329	202.223718148468	-0.126622309008321	-0.0999124873262136	302.074138863533
1239	20190629_pk30ecadGFP_120hr_disc12_DiscProper	out_of_horz	4105	77.7933179497939	893.366348644938	500.878471030868	69.3223426846762	-254.233559675864	pk30	120hr	-0.00553216905371303	0.247766742964159	137.322342684676	-254.233559675864	-0.204172440344961	-0.140472696340213	288.950045277499
1240	20190629_pk30ecadGFP_120hr_disc12_DiscProper	out_of_horz	4107	53.9812568350914	900.312758112542	503.868271034871	76.2687521522798	-251.24375967186	pk30	120hr	-0.0824683637226737	0.0381181349589141	144.26875215228	-251.24375967186	0.00864846432536678	-0.0904390805606407	289.718655977877
1241	20190629_pk30ecadGFP_120hr_disc12_DiscProper	out_of_horz	4109	79.8243779604963	904.429833641819	511.437015388212	80.3858276815571	-243.67501531852	pk30	120hr	-0.0704884195671097	0.286495740250042	148.385827681557	-243.67501531852	-0.222183165210463	-0.194121270270799	285.299609090552
1242	20190629_pk30ecadGFP_120hr_disc12_DiscProper	out_of_horz	4119	56.8920576776774	753.139097226739	551.089632126644	-70.904908733523	-204.022398580088	pk30	120hr	0.256228657552307	-0.11904750995089	-2.904908733523	-204.022398580088	-0.259514144149211	0.11170426832967	204.043077846621
1243	20190629_pk30ecadGFP_120hr_disc12_DiscProper	out_of_horz	4121	63.7400792674641	751.602582624012	546.00983642996	-72.4414233362496	-209.102194276772	pk30	120hr	0.270975289959374	0.0732973753289394	-4.44142333624958	-209.102194276772	-0.267618562361252	-0.0847373476005414	209.149357858476
1244	20190629_pk30ecadGFP_120hr_disc12_DiscProper	out_of_horz	4123	66.0206032696966	743.854979757693	542.394121341132	-80.1890262025694	-212.717909365599	pk30	120hr	0.153764058393789	0.263761363729441	-12.1890262025694	-212.717909365599	-0.122628765966171	-0.279599049368479	213.066847080061
1245	20190629_pk30ecadGFP_120hr_disc12_DiscProper	horz_stripe	4125	79.198063592149	1060.39566624312	723.957665283138	236.351660282855	-31.1543654235936	pk30	120hr	0.206072167786206	-0.0932526276725859	304.351660282855	-31.1543654235936	0.220691700351893	-0.0495677748112472	305.942033074694
1246	20190629_pk30ecadGFP_120hr_disc12_DiscProper	horz_stripe	4131	80.5228895349958	324.667659307864	755.830409333549	-499.376346652398	0.718378626817525	pk30	120hr	0.0473186450102174	0.190282978490121	-431.376346652398	0.718378626817525	0.0466846211224796	0.190439523784653	431.376944816272
1247	20190629_pk30ecadGFP_120hr_disc12_DiscProper	horz_stripe	4133	83.1042748508205	322.74700572952	747.890919107205	-501.297000230742	-7.22111159952669	pk30	120hr	-0.0352228695610281	-0.0304979818666666	-433.297000230742	-7.22111159952669	-0.0362195555145852	-0.0293073580586617	433.35716777468
1248	20190629_pk30ecadGFP_120hr_disc12_DiscProper	out_of_horz	4135	71.4179615825086	348.40629794135	624.242623691138	-475.637708018912	-130.869407015594	pk30	120hr	0.00895594080670001	-0.441324447693335	-407.637708018912	-130.869407015594	-0.249608858669306	-0.364064410072403	428.130006763746
1249	20190629_pk30ecadGFP_120hr_disc12_DiscProper	out_of_horz	4137	99.273958799992	346.443663751934	636.169517723565	-477.600342208328	-118.942512983166	pk30	120hr	-0.18279441074527	-0.350604741238586	-409.600342208328	-118.942512983166	-0.342150643577774	-0.19816765194653	426.520529086151
1250	20190629_pk30ecadGFP_120hr_disc12_DiscProper	out_of_horz	4139	46.4413912642846	351.003381626527	627.233014821068	-473.040624333735	-127.879015885664	pk30	120hr	0.207200800282599	-0.626033059829007	-405.040624333735	-127.879015885664	-0.189831584539534	-0.631516851040278	424.748101896345
1251	20190629_pk30ecadGFP_120hr_disc12_DiscProper	horz_stripe	4145	69.5902178492583	448.060946880691	723.841957294436	-375.983059079571	-31.2700734122958	pk30	120hr	0.0090045172192128	-0.0632554215354497	-307.983059079571	-31.2700734122958	-0.00389304863466545	-0.0637743981257892	309.566442256296
1252	20190629_pk30ecadGFP_120hr_disc12_DiscProper	horz_stripe	4147	72.3528611681151	443.65373056513	718.343608258077	-380.390275395132	-36.7684224486551	pk30	120hr	-0.109360264724863	-0.0555767696391679	-312.390275395132	-36.7684224486551	-0.119275692057542	-0.0286662538259125	314.546659576619
1253	20190629_pk30ecadGFP_120hr_disc12_DiscProper	out_of_horz	4149	76.5883152874552	423.658809746171	842.936402983754	-400.385196214091	87.8243722770219	pk30	120hr	-0.00812951295082151	-0.221111726195889	-332.385196214091	87.8243722770219	0.102152642595616	-0.196268494804632	343.792145093707
1254	20190629_pk30ecadGFP_120hr_disc12_DiscProper	out_of_horz	4151	74.1970679716533	422.015517003407	836.735158479138	-402.028488956855	81.6231277724066	pk30	120hr	-0.131737096958462	-0.33161521197118	-334.028488956855	81.6231277724066	0.0360437551962349	-0.354998815824909	343.856607355669
1255	20190629_pk30ecadGFP_120hr_disc12_DiscProper	out_of_horz	4157	71.685221142277	920.893336638185	482.086333785682	96.8493306779227	-273.02569692105	pk30	120hr	-0.14211634850195	0.5568680722948	164.849330677923	-273.02569692105	-0.426623417199916	-0.385086440100818	318.933116819474
1256	20190629_pk30ecadGFP_120hr_disc12_DiscProper	out_of_horz	4159	71.7181866048156	928.763887044813	485.76185236845	104.719881084551	-269.350178338281	pk30	120hr	0.0172366438600833	0.00265873378531003	172.719881084551	-269.350178338281	-0.00960800705413535	0.0145553068448653	319.971367301397
1257	20190629_pk30ecadGFP_120hr_disc12_DiscProper	out_of_horz	4161	64.079663288233	934.079484035528	490.568003782012	110.035478075266	-264.54402692472	pk30	120hr	0.201924015191872	-0.037313141099314	178.035478075266	-264.54402692472	-0.0414661124577947	0.201112257029606	318.87328774144
1258	20190629_pk30ecadGFP_120hr_disc12_DiscProper	out_of_horz	4163	53.758157657898	845.814127961451	613.351427846974	21.7701220011891	-141.760602859757	pk30	120hr	0.0281890651157202	-0.120752611640153	89.7701220011891	-141.760602859757	0.0971076294613097	0.0771098236959527	167.79375234874
1259	20190629_pk30ecadGFP_120hr_disc12_DiscProper	out_of_horz	4165	70.1252767080427	506.461014416858	685.128054395607	-317.582991543404	-69.9839763111248	pk30	120hr	-0.0365312756792026	-0.166841249529118	-249.582991543404	-69.9839763111248	-0.117950727005915	-0.123523935518438	259.209233261609
1260	20190629_pk30ecadGFP_120hr_disc12_DiscProper	out_of_horz	4167	98.1690994182302	505.016525330034	676.698068343803	-319.027480630228	-78.4139623629284	pk30	120hr	-0.286436182465142	-0.180765369674338	-251.027480630228	-78.4139623629284	-0.338399161862515	0.0144157118954077	262.989630071253
1261	20190629_pk30ecadGFP_120hr_disc12_DiscProper	out_of_horz	4175	68.2905066460984	626.478646555862	525.115950473323	-197.5653594044	-229.996080233409	pk30	120hr	-0.0604489885353045	-0.0744462635988224	-129.5653594044	-229.996080233409	-0.0323461287597653	0.0902776513486223	263.979884234242
1262	20190629_pk30ecadGFP_120hr_disc12_DiscProper	out_of_horz	4177	62.0836628854716	629.816094193999	530.964213751751	-194.227911766263	-224.147816954981	pk30	120hr	-0.27151083222628	-0.164266246000671	-126.227911766263	-224.147816954981	0.000299144978315152	0.317334905271453	257.246437399151
1263	20190629_pk30ecadGFP_120hr_disc12_DiscProper	out_of_horz	4179	76.0375837141773	420.475010300025	824.242669482983	-403.568995660237	69.1306387762513	pk30	120hr	0.117697519407297	-0.336079875302669	-335.568995660237	69.1306387762513	0.24094828785351	-0.262195177756096	342.615814092159
1264	20190629_pk30ecadGFP_120hr_disc12_DiscProper	out_of_horz	4181	91.5608529185729	417.016866610322	819.363923218802	-407.027139349939	64.2518925120705	pk30	120hr	0.250368266665544	-0.161160148896027	-339.027139349939	64.2518925120705	0.291974452844855	-0.0583762060367562	345.061888517387
1265	20190629_pk30ecadGFP_120hr_disc12_DiscProper	out_of_horz	4185	61.2502072869187	782.519460879285	497.070343129515	-41.5245450809772	-258.041687577216	pk30	120hr	-0.125879355552243	-0.13645279670904	26.4754549190228	-258.041687577216	0.150965506384034	0.108048108572889	259.396341995925
1266	20190629_pk30ecadGFP_120hr_disc12_DiscProper	out_of_horz	4187	85.199744583621	786.799804090882	503.285561512363	-37.24420186938	-251.826469194368	pk30	120hr	-0.0396274438651505	0.0714308781840916	30.75579813062	-251.826469194368	0.0212712437849816	-0.0788684908773844	253.697634410637
1267	20190629_pk30ecadGFP_120hr_disc12_DiscProper	out_of_horz	4199	103.128956999734	722.413942034233	486.633948640867	-101.630063926029	-268.478082065865	pk30	120hr	0.313873443746302	0.104875498062488	-33.630063926029	-268.478082065865	-0.278308000999824	-0.179053247282757	270.576166262726
1268	20190629_pk30ecadGFP_120hr_disc12_DiscProper	out_of_horz	4205	57.7098720435585	712.50217404408	892.873274289866	-111.541831916182	137.761243583135	pk30	120hr	0.221471092834672	0.00172238672033136	-43.541831916182	137.761243583135	-0.182230645649548	0.125874554074869	144.478549827263
1269	20190629_pk30ecadGFP_120hr_disc12_DiscProper	out_of_horz	4207	58.6036120395706	711.396643860989	898.165179797636	-112.647362099273	143.053149090905	pk30	120hr	0.187466732516682	-0.340055218385352	-44.647362099273	143.053149090905	0.0392368382007207	0.386318259831969	149.858568014139
1270	20190629_pk30ecadGFP_120hr_disc12_DiscProper	out_of_horz	4209	113.826298796131	449.320803630145	527.018879623781	-374.723202330117	-228.093151082951	pk30	120hr	-0.157500454022483	-0.120294907512712	-306.723202330117	-228.093151082951	-0.16053678468787	0.116211869242606	382.23763344102
1271	20190629_pk30ecadGFP_120hr_disc12_DiscProper	out_of_horz	4211	101.493370453786	454.438807048923	532.641673759642	-369.605198911339	-222.47035694709	pk30	120hr	-0.0411279237579864	-0.181958957188627	-301.605198911339	-222.47035694709	-0.185990016833705	-0.0144319732543261	374.778275424969
1272	20190629_pk30ecadGFP_120hr_disc12_DiscProper	out_of_horz	4213	82.7254678349438	450.781807959928	540.776466743198	-373.262198000334	-214.335563963533	pk30	120hr	0.0986472062381239	-0.253825870158132	-305.262198000334	-214.335563963533	-0.205242430356214	-0.178981531006957	372.994294202419
1273	20190629_pk30ecadGFP_120hr_disc12_DiscProper	out_of_horz	4215	172.215111144895	421.302919198824	934.814272529605	-402.741086761438	179.702241822873	pk30	120hr	0.0239346448745477	0.126349318876797	-334.741086761438	179.702241822873	-0.0920836521845765	0.0897642390167219	379.926954666808
1274	20190629_pk30ecadGFP_120hr_disc12_DiscProper	out_of_horz	4217	93.247675605858	413.386410288383	928.865775202659	-410.657595671879	173.753744495927	pk30	120hr	-0.186509275896617	-0.128246551616689	-342.657595671879	173.753744495927	-0.00675428188035804	-0.226246033497459	384.193429925589
1275	20190629_pk30ecadGFP_120hr_disc12_DiscProper	out_of_horz	4219	73.0818049641109	841.970478470846	884.964835957419	17.9264725105844	129.852805250688	pk30	120hr	-0.141715415407716	-0.074599821405729	85.9264725105844	129.852805250688	-0.0132605914751433	0.159601218766266	155.708412456056
1276	20190629_pk30ecadGFP_120hr_disc12_DiscProper	out_of_horz	4221	41.4535592550623	840.066517235542	879.656095883728	16.0225112752802	124.544065176996	pk30	120hr	-0.149014337313363	-0.376170069661101	84.0225112752802	124.544065176996	-0.293007811798715	0.279026192782519	150.236502128532
1277	20190629_pk30ecadGFP_120hr_disc12_DiscProper	out_of_horz	4225	35.3667241899821	912.437234505773	661.812052961547	88.3932285455106	-93.2999777451851	pk30	120hr	-0.274706195273554	-0.39156399847015	156.393228545511	-93.2999777451851	0.214067939777597	-0.427739144548379	182.109109552873
1278	20190629_pk30ecadGFP_120hr_disc12_DiscProper	out_of_horz	4235	98.4570579701381	1000.22309510511	822.316213422511	176.179089144843	67.2041827157792	pk30	120hr	-0.201160519328485	0.081991110405426	244.179089144843	67.2041827157792	-0.13087707327765	0.173376147183795	253.258424835386
1279	20190629_pk30ecadGFP_120hr_disc12_DiscProper	out_of_horz	4237	98.8191229303889	1000.67155392507	833.012481484997	176.627547964809	77.9004507782658	pk30	120hr	-0.22443924722758	0.0484790164976576	244.627547964809	77.9004507782658	-0.155077650347524	0.169334323453203	256.731605874173
1280	20190629_pk30ecadGFP_120hr_disc12_DiscProper	out_of_horz	4243	135.752075416508	584.176601386435	465.664932446011	-239.867404573827	-289.44709826072	pk30	120hr	-0.130673779379734	-0.116536183815839	-171.867404573827	-289.44709826072	-0.0397697940236568	0.170512997273106	336.627431215126
1281	20190629_pk30ecadGFP_120hr_disc12_DiscProper	out_of_horz	4245	129.727667482401	584.818490195796	474.819953374489	-239.225515764466	-280.292077332243	pk30	120hr	-0.135253983056963	-0.172177344290001	-171.225515764466	-280.292077332243	-0.0914521226292304	0.198935132860284	328.453689070516
1282	20190629_pk30ecadGFP_120hr_disc12_DiscProper	out_of_horz	4247	54.7376951210459	768.811054848356	462.316688489047	-55.2329511119059	-292.795342217685	pk30	120hr	-0.103146727302734	0.0194801436930349	12.7670488880941	-292.795342217685	0.101059643406239	-0.0283843588296384	293.073557254288
1283	20190629_pk30ecadGFP_120hr_disc12_DiscProper	out_of_horz	4249	43.2607310127638	770.234216289162	467.515190427326	-53.8097896711001	-287.596840279406	pk30	120hr	-0.0142939004146888	-0.10421270276148	14.1902103288999	-287.596840279406	0.0244833388710339	0.102299409204764	287.946704457399
1284	20190629_pk30ecadGFP_120hr_disc12_DiscProper	horz_stripe	4257	53.8336015212679	668.73770058812	719.550398961093	-155.306305372142	-35.561631745639	pk30	120hr	-0.0956340357265061	0.270658224164578	-87.306305372142	-35.561631745639	0.120696963801393	0.260449584423525	94.270995593269
1285	20190629_pk30ecadGFP_120hr_disc12_DiscProper	horz_stripe	4259	42.44298592574	666.842072977901	712.725316066436	-157.201932982361	-42.3867146402954	pk30	120hr	-0.0774538524850363	0.0136921899401106	-89.201932982361	-42.3867146402954	-0.0383040647104281	0.0686976997925634	98.7604092022074
1286	20190629_pk30ecadGFP_120hr_disc12_DiscProper	out_of_horz	4261	119.87889989862	576.864711323282	462.214693833662	-247.17929463698	-292.897336873069	pk30	120hr	-0.258498652423555	-0.0895564740393246	-179.17929463698	-292.897336873069	0.0379755718488083	0.270923921590372	343.357058430349
1287	20190629_pk30ecadGFP_120hr_disc12_DiscProper	out_of_horz	4263	158.268116969757	567.293924456357	450.115992210342	-256.750081503905	-304.996038496389	pk30	120hr	-0.269920613415354	-0.246905563495378	-188.750081503905	-304.996038496389	-0.100547642724925	0.351723849595037	358.676981093325
1288	20190629_pk30ecadGFP_120hr_disc12_DiscProper	out_of_horz	4265	155.036607229425	575.371229218804	451.547291385953	-248.672776741458	-303.564739320778	pk30	120hr	-0.358471009681226	0.0367647546734522	-180.672776741458	-303.564739320778	0.203254681047746	0.2975578037966	353.262230098776
1289	20190629_pk30ecadGFP_120hr_disc12_DiscProper	out_of_horz	4267	109.657132372541	1014.07472778942	645.454191867473	190.030721829154	-109.657838839258	pk30	120hr	-0.247670760977164	0.0972556442810101	258.030721829154	-109.657838839258	-0.24191170704357	-0.110807004213577	280.365288555076
1290	20190629_pk30ecadGFP_120hr_disc12_DiscProper	out_of_horz	4269	102.399006521182	1025.14360100674	649.882464120075	201.099595046482	-105.229566586657	pk30	120hr	0.127847330207531	-0.617051509283771	269.099595046482	-105.229566586657	0.512514180905724	-0.366642495247221	288.942647835511
1291	20190629_pk30ecadGFP_120hr_disc12_DiscProper	out_of_horz	4276	86.9043024871236	1094.35554636692	820.705186938902	270.311540406658	65.59315623217	pk30	120hr	0.204493959059353	-0.210087054676086	338.311540406658	65.59315623217	0.111163116872241	-0.27128787529392	344.611608215428
1292	20190629_pk30ecadGFP_120hr_disc12_DiscProper	out_of_horz	4278	95.712277130448	1094.96461725813	813.779716599116	270.920611297873	58.6676858923844	pk30	120hr	0.113203596184726	-0.329931835171314	338.920611297873	58.6676858923844	-0.00428353041952646	-0.348786068265076	343.960867149871
1293	20190629_pk30ecadGFP_120hr_disc12_DiscProper	out_of_horz	4280	95.6580033640057	1089.99312475366	809.943207154013	265.949118793395	54.8311764472811	pk30	120hr	-0.219001013471438	-0.244706333395659	333.949118793395	54.8311764472811	-0.285750477259622	-0.161831079374026	338.420554714807
1294	20190629_pk30ecadGFP_120hr_disc12_DiscProper	out_of_horz	4286	63.5580921770808	356.401807159638	652.010251165635	-467.642198800624	-103.101779541096	pk30	120hr	0.110807855214669	-0.416697343203638	-399.642198800624	-103.101779541096	-0.104608275665991	-0.418296743081313	412.727348266066
1295	20190629_pk30ecadGFP_120hr_disc12_DiscProper	out_of_horz	4288	57.4380739054746	360.120472946047	654.677257538184	-463.923533014215	-100.434773168548	pk30	120hr	0.302914049998083	-0.450571623733331	-395.923533014215	-100.434773168548	0.0515119498019806	-0.54047962850373	408.46369196769
1296	20190629_pk30ecadGFP_120hr_disc12_DiscProper	out_of_horz	4290	71.3381834315744	355.265403315321	661.274144160145	-468.778602644941	-93.8378865465863	pk30	120hr	0.194220358942084	-0.430000289207271	-400.778602644941	-93.8378865465863	-0.0168622437824347	-0.47152673442823	411.617586224838
1297	20190629_pk30ecadGFP_120hr_disc12_DiscProper	out_of_horz	4292	67.3110581621182	349.087919387401	651.566292722133	-474.956086572861	-103.545737984598	pk30	120hr	-0.0877345001802255	0.0821720253271592	-406.956086572861	-103.545737984598	-0.0377923238901934	0.11411101841286	419.922583643072
1298	20190629_pk30ecadGFP_120hr_disc12_DiscProper	out_of_horz	4294	64.557273331024	809.018784801561	850.051114384042	-15.0252211587012	94.93908367731	pk30	120hr	-0.0903716824328823	0.0330255498908068	52.9747788412988	94.93908367731	0.0755634978614488	0.0595641311720629	108.71870493513
1299	20190629_pk30ecadGFP_120hr_disc12_DiscProper	out_of_horz	4296	69.4137970366448	808.454924353432	842.474788738722	-15.58908160683	87.3627580319904	pk30	120hr	-0.11332716651756	0.0606766878046447	52.41091839317	87.3627580319904	0.106876785875536	0.0714287039974541	101.878142198273
1300	20190629_pk30ecadGFP_120hr_disc12_DiscProper	out_of_horz	4298	70.8137923508544	764.098439441462	431.878498963678	-59.9455665188001	-323.233531743054	pk30	120hr	0.209982881750675	0.0757264059108987	8.05443348119989	-323.233531743054	-0.213493883806801	-0.0651740804122938	323.333867607139
1301	20190629_pk30ecadGFP_120hr_disc12_DiscProper	out_of_horz	4302	75.4866936688158	242.371595898443	653.293992509621	-581.672410061819	-101.81803819711	pk30	120hr	0.00580456986839774	-0.102030328997796	-513.672410061819	-101.81803819711	-0.0335532633002453	-0.0965300968022928	523.666170151391
1302	20190629_pk30ecadGFP_120hr_disc12_DiscProper	out_of_horz	4304	69.672306383032	243.609989397755	660.244378109378	-580.434016562507	-94.8676525973535	pk30	120hr	-0.102448031220538	-0.284699597628114	-512.434016562507	-94.8676525973535	-0.197578717045778	-0.229155210634885	521.14152860784
1303	20190629_pk30ecadGFP_120hr_disc12_DiscProper	out_of_horz	4306	58.547799121272	887.934408779677	695.130192460306	63.8904028194146	-59.9818382464257	pk30	120hr	0.158579206076388	-0.291250694201413	131.890402819415	-59.9818382464257	0.323735340489979	-0.071901048604733	144.889265562663
1304	20190629_pk30ecadGFP_120hr_disc12_DiscProper	horz_stripe	4308	77.4632643410541	392.707217518935	786.57301682612	-431.336788441327	31.4609861193887	pk30	120hr	-0.0096304847859236	0.0146449100449987	-363.336788441327	31.4609861193887	-0.0120044509267468	0.0127715615875795	364.696333245156
1305	20190629_pk30ecadGFP_120hr_disc12_DiscProper	out_of_horz	4324	59.2958620410627	958.461402889984	643.4924958985	134.417396929722	-111.619534808232	pk30	120hr	-0.0443881567463587	-0.256915161031107	202.417396929722	-111.619534808232	0.193586641254962	-0.174642265086666	231.153029680796
1306	20190629_pk30ecadGFP_120hr_disc12_DiscProper	out_of_horz	4326	58.5858203124966	955.266077472462	639.294293779534	131.2220715122	-115.817736927198	pk30	120hr	-0.116182246560914	-0.263060436053296	199.2220715122	-115.817736927198	0.171113195836048	-0.231126332647895	230.44127660762
1307	20190629_pk30ecadGFP_120hr_disc12_DiscProper	out_of_horz	4328	111.872620909035	428.216712939754	563.046587649358	-395.827293020508	-192.065443057374	pk30	120hr	-0.100671825348513	-0.159116546991167	-327.827293020508	-192.065443057374	-0.188022481169203	0.0100219020335693	379.947191680606
1308	20190629_pk30ecadGFP_120hr_disc12_DiscProper	out_of_horz	4330	109.806162900757	425.01221920974	555.441741377197	-399.031786750522	-199.670289329534	pk30	120hr	-0.083809714481704	-0.163867965263364	-331.031786750522	-199.670289329534	-0.184042003435492	-0.002306350474252	386.587982586349
1309	20190629_pk30ecadGFP_120hr_disc12_DiscProper	out_of_horz	4332	104.299946742121	861.555389688465	984.60364468752	37.5113837282029	229.491613980788	pk30	120hr	0.30360958640176	-0.493953208026994	105.511383728203	229.491613980788	-0.572597657117911	0.0911069467070728	252.584744162721
1310	20190629_pk30ecadGFP_120hr_disc12_DiscProper	out_of_horz	4334	119.657212482492	859.141329066618	991.311949025564	35.0973231063558	236.199918318833	pk30	120hr	0.260122006364998	-0.385813332472301	103.097323106356	236.199918318833	-0.459771690772708	0.0715917458422375	257.719730415659
1311	20190629_pk30ecadGFP_120hr_disc12_DiscProper	out_of_horz	4340	84.4785761600466	296.759430254335	940.48903692808	-527.284575705927	185.377006221349	pk30	120hr	-0.476953683264323	0.317893426964884	-459.284575705927	185.377006221349	-0.563990445566021	-0.102253724612471	495.284722071016
1312	20190629_pk30ecadGFP_120hr_disc12_DiscProper	out_of_horz	4342	100.190643572957	303.326462606082	943.61416412229	-520.71754335418	188.502133415559	pk30	120hr	-0.169009034494472	-0.300376609116025	-452.71754335418	188.502133415559	0.0941163294430269	-0.331560367922595	490.393952208692
1313	20190629_pk30ecadGFP_120hr_disc12_DiscProper	out_of_horz	4344	106.905297640435	309.12102980844	946.974001146054	-514.922976151822	191.861970439322	pk30	120hr	0.111003178570352	-0.391300881546705	-446.922976151822	191.861970439322	0.360141176794709	-0.189040784829285	486.365256071259
1314	20190629_pk30ecadGFP_120hr_disc12_DiscProper	out_of_horz	4346	116.426370023091	291.403183806584	939.046789225566	-532.640822153678	183.934758518834	pk30	120hr	-0.220128987738998	0.47620651839612	-464.640822153678	183.934758518834	-0.486431310134844	0.196504452688608	499.723012280831
1315	20190629_pk30ecadGFP_120hr_disc12_DiscProper	out_of_horz	4348	61.9287549866033	540.921116425728	858.199880200465	-283.122889534534	103.087849493733	pk30	120hr	-0.205772031405964	-0.300497392886107	-215.122889534534	103.087849493733	0.105299546314971	-0.348644256493844	238.547610163946
1316	20190629_pk30ecadGFP_120hr_disc12_DiscProper	out_of_horz	4350	70.5173923984894	539.551352632747	851.705526838052	-284.492653327515	96.5934961313205	pk30	120hr	-0.151019015283126	-0.19021643639819	-216.492653327515	96.5934961313205	0.0406848317418643	-0.239444732911893	237.064068217136
1317	20190629_pk30ecadGFP_120hr_disc12_DiscProper	out_of_horz	4352	112.200426842289	342.929209717733	600.006161136831	-481.114796242529	-155.1058695699	pk30	120hr	0.0873026911770982	-0.11370032998122	-413.114796242529	-155.1058695699	-0.0090998936155274	-0.143061933653884	441.272779184872
1318	20190629_pk30ecadGFP_120hr_disc12_DiscProper	out_of_horz	4354	97.7639749704549	343.090222234863	592.10429685101	-480.953783725399	-163.007733855722	pk30	120hr	0.120138734211655	-0.248546533187254	-412.953783725399	-163.007733855722	-0.0820211542933555	-0.263592915052296	443.962102875799
1319	20190629_pk30ecadGFP_120hr_disc12_DiscProper	out_of_horz	4359	48.1375445711412	691.051970837909	559.273630490642	-132.992035122353	-195.83840021609	pk30	120hr	0.505036218089081	-0.0621425932014415	-64.992035122353	-195.83840021609	-0.441982485023142	-0.252140370437362	206.341085653203
1320	20190629_pk30ecadGFP_120hr_disc12_DiscProper	out_of_horz	4361	94.9421320636741	694.01021168561	553.871266977193	-130.033794274652	-201.240763729538	pk30	120hr	0.167240202534709	-0.130290438199648	-62.033794274652	-201.240763729538	-0.211570570537002	0.0135195159955638	210.584986688409
1321	20190629_pk30ecadGFP_120hr_disc12_DiscProper	out_of_horz	4367	101.711199743303	458.607023029857	501.633633888547	-365.436982930405	-253.478396818184	pk30	120hr	0.0863774576803727	-0.324613936938197	-297.436982930405	-253.478396818184	-0.306809380693862	-0.1367599253001	390.794135662575
1322	20190629_pk30ecadGFP_120hr_disc12_DiscProper	out_of_horz	4369	102.407068094338	460.034617900792	494.429418055206	-364.00938805947	-260.682612651526	pk30	120hr	-0.00121463955451744	-0.509070928434768	-296.00938805947	-260.682612651526	-0.505140889398036	-0.0631456046359906	394.432481368063
1323	20190629_pk30ecadGFP_120hr_disc12_DiscProper	out_of_horz	4371	165.259694718278	347.9182115046	894.019262466146	-476.125794455662	138.907231759414	pk30	120hr	0.0977900836691638	0.306024563747605	-408.125794455662	138.907231759414	-0.109201369976643	0.302140687223946	431.11701791408
1324	20190629_pk30ecadGFP_120hr_disc12_DiscProper	out_of_horz	4373	132.810402058844	338.618925789817	884.617607666452	-485.425080170445	129.50557695972	pk30	120hr	0.0031493542953001	0.158751425905767	-417.425080170445	129.50557695972	-0.0872595236488038	0.132656357526413	437.05307688995
1325	20190629_pk30ecadGFP_120hr_disc12_DiscProper	out_of_horz	4383	76.6956666456917	967.044896597998	872.475551588673	143.000890637736	117.363520881942	pk30	120hr	-0.0918460395021769	-0.425216916391961	211.000890637736	117.363520881942	-0.409704984289881	-0.146242766679765	241.444759486976
1326	20190629_pk30ecadGFP_120hr_disc12_DiscProper	out_of_horz	4385	90.9706821833257	965.817568109267	881.026661354382	141.773562149005	125.91463064765	pk30	120hr	-0.0958470273228672	-0.180774997810598	209.773562149005	125.91463064765	-0.204611998495772	-0.000427260597488016	244.66189238992
1327	20190629_pk30ecadGFP_120hr_disc12_DiscProper	out_of_horz	4387	88.0628259962762	555.111174226885	589.861161704523	-268.932831733377	-165.250869002208	pk30	120hr	-0.226433378301289	0.23443246301864	-200.932831733377	-165.250869002208	0.186308880880791	0.267431590188721	260.157361176613
1328	20190629_pk30ecadGFP_120hr_disc12_DiscProper	out_of_horz	4389	100.965290458225	567.876940756502	596.66691167709	-256.16706520376	-158.445119029641	pk30	120hr	0.172278647385755	-0.0904534236054443	-188.16706520376	-158.445119029641	-0.0598028438040868	-0.18516310123768	245.991260356365
1329	20190629_pk30ecadGFP_120hr_disc12_DiscProper	out_of_horz	4391	85.6644067232248	562.149742334105	591.477598801633	-261.894263626157	-163.634431905099	pk30	120hr	-0.145025854421436	-0.154840096049235	-193.894263626157	-163.634431905099	-0.177011795207698	0.116939207080225	253.714825684338
1330	20190629_pk30ecadGFP_120hr_disc12_DiscProper	out_of_horz	4393	47.8676816855792	741.38931735025	879.990600854937	-82.6546886100124	124.878570148205	pk30	120hr	0.350793330238935	0.135257597097865	-14.6546886100124	124.878570148205	-0.372576892646762	-0.0503690101003981	125.735504852514
1331	20190629_pk30ecadGFP_120hr_disc12_DiscProper	out_of_horz	4395	42.2951498673609	748.76923246689	878.706009054637	-75.2747734933715	123.593978347906	pk30	120hr	0.162946019413143	-0.172753209354558	-7.2747734933715	123.593978347906	-0.141554471265704	0.190676186896988	123.807890755164
1332	20190629_pk30ecadGFP_120hr_disc12_DiscProper	out_of_horz	4397	47.1433569864472	750.749363654725	873.585582973075	-73.2946423055374	118.473552266343	pk30	120hr	0.0822073585747977	-0.0992988097793068	-5.29464230553741	118.473552266343	-0.0730219014157772	0.106236083046472	118.591803358198
1333	20190629_pk30ecadGFP_120hr_disc12_DiscProper	out_of_horz	4399	31.6683594645263	764.88983443471	451.116331455013	-59.1541715255518	-303.995699251719	pk30	120hr	-0.404177058929003	0.178976080239536	8.8458284744482	-303.995699251719	0.393086114363365	-0.202175267916526	304.124372329711
1334	20190629_pk30ecadGFP_120hr_disc12_DiscProper	out_of_horz	4401	77.1737813344881	772.860978086394	456.85291648211	-51.1830278738685	-298.259114224621	pk30	120hr	0.0076042321637288	0.0185501967108221	16.8169721261315	-298.259114224621	-0.00964126640176633	-0.0175778305538611	298.732840125666
1335	20190629_pk30ecadGFP_120hr_disc12_DiscProper	out_of_horz	4403	34.5851042092486	768.986396763807	452.898883643884	-55.057609196455	-302.213147062848	pk30	120hr	-0.0021603956123929	-0.416501900798778	12.942390803545	-302.213147062848	0.0377608781593966	0.414792257351591	302.490151471651
1336	20190629_pk30ecadGFP_120hr_disc12_DiscProper	out_of_horz	4405	72.3526673355797	551.88747476918	972.404112333637	-272.156531191082	217.292081626905	pk30	120hr	-0.153399469808629	0.147702373419169	-204.156531191082	217.292081626905	-0.137862776630546	-0.162299856041034	298.153883029768
1337	20190629_pk30ecadGFP_120hr_disc12_DiscProper	out_of_horz	4407	114.910427402027	543.26511571709	968.888265234959	-280.778890243172	213.776234528227	pk30	120hr	0.185243869136796	0.169797178544563	-212.778890243172	213.776234528227	-0.170661568354756	0.184447829971403	301.620845735475
1338	20190629_pk30ecadGFP_120hr_disc12_DiscProper	out_of_horz	4409	38.5936816538327	922.104896714726	691.549749509348	98.0608907544644	-63.5622811973838	pk30	120hr	-0.291219842960487	-0.313441862216633	166.060890754464	-63.5622811973838	-0.00750489820664638	-0.427783209612847	177.809963244981
1339	20190629_pk30ecadGFP_120hr_disc12_DiscProper	out_of_horz	4411	39.9393324884637	921.647058340552	685.376557455455	97.6030523802897	-69.7354732512765	pk30	120hr	-0.166133102214539	-0.142730590996954	165.60305238029	-69.7354732512765	-0.0139857173402623	-0.218578656250432	179.686969998518
1340	20190629_pk30ecadGFP_120hr_disc12_DiscProper	horz_stripe	4413	78.4874489237508	1029.49577665461	787.518449541432	205.451770694351	32.4064188346999	pk30	120hr	0.110283004088659	-0.263860629335633	273.451770694351	32.4064188346999	0.0455547987631431	-0.282328767598814	275.365297155553
1341	20190629_pk30ecadGFP_120hr_disc12_DiscProper	out_of_horz	4415	108.861768758047	459.470784605144	613.294444969084	-364.573221355118	-141.817585737648	pk30	120hr	-0.111271239438621	-0.472636152160711	-296.573221355118	-141.817585737648	-0.43774805373738	-0.210102028797025	328.736829773311
1342	20190629_pk30ecadGFP_120hr_disc12_DiscProper	out_of_horz	4417	106.584043560288	463.650121162219	624.051350200837	-360.393884798043	-131.060680505895	pk30	120hr	-0.291824922845191	-0.510324884134587	-292.393884798043	-131.060680505895	-0.575131288157347	-0.121726227013953	320.42329166582
1343	20190629_pk30ecadGFP_120hr_disc12_DiscProper	out_of_horz	4419	83.6981571283083	451.262125241013	623.605407565558	-372.781880719249	-131.506623141174	pk30	120hr	-0.019733069559432	-0.366322077345928	-304.781880719249	-131.506623141174	-0.280042605406565	-0.236975520977117	331.942746184876
1344	20190629_pk30ecadGFP_120hr_disc12_DiscProper	out_of_horz	4421	98.8596934536606	466.875582618407	612.050531545652	-357.168423341855	-143.06149916108	pk30	120hr	-0.215862777386141	-0.329738867584431	-289.168423341855	-143.06149916108	-0.393082375254298	-0.0284728944991728	322.622022807232
1345	20190629_pk30ecadGFP_120hr_disc12_DiscProper	out_of_horz	4427	117.413454768721	562.472757260094	1018.34365041999	-261.571248700168	263.231619713259	pk30	120hr	0.163624350657186	0.400884641892799	-193.571248700168	263.231619713259	-0.431433146266044	0.036699653083995	326.742580543473
1346	20190629_pk30ecadGFP_120hr_disc12_DiscProper	out_of_horz	4429	65.279996762146	463.13799309465	546.309638199148	-360.906012865612	-208.802392507584	pk30	120hr	-0.699352827695947	0.0677449443045614	-292.906012865612	-208.802392507584	-0.164020851102128	0.683213667522012	359.711511477908
1347	20190629_pk30ecadGFP_120hr_disc12_DiscProper	out_of_horz	4431	173.196370857295	474.294728402668	552.490443040674	-349.749277557594	-202.621587666058	pk30	120hr	-0.137041200605619	-0.31598075744165	-281.749277557594	-202.621587666058	-0.343164685412936	0.0293620234702764	347.042019347139
1348	20190629_pk30ecadGFP_120hr_disc12_DiscProper	out_of_horz	4433	58.004865443432	868.268655214468	528.814603709277	44.2246492542063	-226.297426997455	pk30	120hr	0.088955544879448	0.122481947614029	112.224649254206	-226.297426997455	-0.151340430815611	-0.00331518576711431	252.5963130489
1349	20190629_pk30ecadGFP_120hr_disc12_DiscProper	out_of_horz	4435	57.744370792536	866.804708176429	522.741566096386	42.7607022161673	-232.370464610346	pk30	120hr	-0.0312537414980312	-0.157264456734186	110.760702216167	-232.370464610346	0.141847110902829	0.074754951929922	257.417882010257
1350	20190629_pk30ecadGFP_120hr_disc12_DiscProper	out_of_horz	4437	90.0309892956921	939.908937748881	952.325602921747	115.864931788619	197.213572215016	pk30	120hr	-0.150888907701728	-0.161540273549613	183.864931788619	197.213572215016	-0.150586443948816	0.161822264675645	269.628459565085
1351	20190629_pk30ecadGFP_120hr_disc12_DiscProper	out_of_horz	4439	78.9374620119085	939.797767465514	960.305474875001	115.753761505252	205.193444168269	pk30	120hr	-0.0787098007931491	-0.148651607137678	183.753761505252	205.193444168269	-0.139099943959813	0.0945713415146927	275.444721127426
1352	20190629_pk30ecadGFP_120hr_disc12_DiscProper	out_of_horz	4441	60.2810142782892	667.555756268618	1051.34055694061	-156.488249691644	296.228526233874	pk30	120hr	0.0637976570172772	-0.129043396068078	-88.488249691644	296.228526233874	0.0174341209140929	0.142892933826798	309.162594904661
1353	20190629_pk30ecadGFP_120hr_disc12_DiscProper	out_of_horz	4443	70.4288275859054	660.905181834074	1048.51211185903	-163.138824126188	293.400081152299	pk30	120hr	-0.319985008552093	0.377103217881502	-95.138824126188	293.400081152299	0.0378034521506029	-0.493120818502082	308.439626955243
1354	20190629_pk30ecadGFP_120hr_disc12_DiscProper	out_of_horz	4445	78.8542151252973	672.931354880202	1054.57895999534	-151.11265108006	299.466929288608	pk30	120hr	0.349224063490662	0.0892771360110541	-83.11265108006	299.466929288608	-0.345284095826106	0.103473410617485	310.786348649847
1355	20190629_pk30ecadGFP_120hr_disc12_DiscProper	out_of_horz	4447	77.9006288533008	389.857650102213	656.319268468097	-434.186355858049	-98.792762238635	pk30	120hr	0.0726302601762493	0.152678783347687	-366.186355858049	-98.792762238635	0.139567196123084	0.0954304110026791	379.278864540772
1356	20190629_pk30ecadGFP_120hr_disc12_DiscProper	out_of_horz	4449	81.2841538731233	400.796117562376	653.455976042962	-423.247888397886	-101.65605466377	pk30	120hr	-0.240194028426785	-0.201616939027971	-355.247888397886	-101.65605466377	-0.310488941410508	-0.0440361062842506	369.506448740695
1357	20190629_pk30ecadGFP_120hr_disc12_DiscProper	out_of_horz	4451	67.5796708223322	239.779087737633	879.619285355002	-584.264918222629	124.50725464827	pk30	120hr	-0.367742709807066	-0.110856372445221	-516.264918222629	124.50725464827	-0.276784970619228	-0.266296669087825	531.066400977756
1358	20190629_pk30ecadGFP_120hr_disc12_DiscProper	out_of_horz	4453	104.725611033237	235.236253658462	869.929965715075	-588.8077523018	114.817935008343	pk30	120hr	-0.225697339115344	0.364787276225678	-520.8077523018	114.817935008343	-0.358162813189281	0.236068729458681	533.314047309119
1359	20190629_pk30ecadGFP_120hr_disc12_DiscProper	out_of_horz	4455	54.9736537744957	741.501859667179	883.026766438222	-82.5421462930826	127.91473573149	pk30	120hr	0.0691117533838313	-0.431958248829185	-14.5421462930826	127.91473573149	0.0296141604285318	0.436448581953793	128.738702945409
1360	20190629_pk30ecadGFP_120hr_disc12_DiscProper	out_of_horz	4457	45.4684139600055	752.820196990482	881.156326468485	-71.2238089697803	126.044295761753	pk30	120hr	0.119687026841237	-0.133100321727884	-3.22380896978029	126.044295761753	-0.112726429393718	0.139044712788025	126.085516370239
1361	20190629_pk30ecadGFP_120hr_disc12_DiscProper	out_of_horz	4459	120.490891875493	864.231619204187	1020.05995374249	40.1876132439251	264.947923035756	pk30	120hr	0.0949466344526178	-0.130918152373588	108.187613243925	264.947923035756	-0.159446684106843	0.0270403576552828	286.18518756284
1362	20190629_pk30ecadGFP_120hr_disc12_DiscProper	out_of_horz	4461	139.597803920958	861.109596284346	1028.46782434748	37.0655903240845	273.355793640744	pk30	120hr	0.0189904811869571	-0.415282856858068	105.065590324084	273.355793640744	-0.292244101410439	0.295658375099905	292.851785357558
1363	20190629_pk30ecadGFP_120hr_disc12_DiscProper	out_of_horz	4463	80.8761027138485	967.269708962978	681.228453314795	143.225703002716	-73.8835773919366	pk30	120hr	-0.13763213689961	-0.38957872784742	211.225703002716	-73.8835773919366	0.135202677963838	-0.390428516082232	223.774620136471
1364	20190629_pk30ecadGFP_120hr_disc12_DiscProper	out_of_horz	4465	89.3229933133887	968.910098461728	687.867960062133	144.866092501466	-67.2440706445984	pk30	120hr	-0.0734017343882872	-0.298018693361817	212.866092501466	-67.2440706445984	0.111121439115456	-0.286103096755703	223.23471587927
1365	20190629_pk30ecadGFP_120hr_disc12_DiscProper	out_of_horz	4467	67.6773095459507	755.635654546469	644.227159089579	-68.408351413793	-110.884871617152	pk30	120hr	-0.107668534779966	-0.000254367288493458	-0.408351413793	-110.884871617152	0.107663740947962	0.00104736310430104	110.885623524555
[truncated: 120,431 more rows]
