# Supplementary material for: Self-organized patterning of cell morphology via mechanosensitive feedback
Source: eLife. 2021 Mar 26;10:e57964. doi: 10.7554/eLife.57964 (PMC8133777; doi:10.7554/eLife.57964)
Supplement: Figure 5—source data 3. [file elife-57964-fig5-data3.zip › Figure5_SourceData3_GeneticPerturbation_CenterPositions.csv]

	dataset	genotype	age	x_pos.centered	y_pos.centered
1	nubxmyoVIRNAi_VDRC37534	nubxmyoVIRNAi_VDRC37534	110hr	-66	0
2	nubxmyoVIRNAi_VDRC37534	nubxmyoVIRNAi_VDRC37534	120hr	-148	0
3	nubxmyoVIRNAi_VDRC37534	nubxecad	110hr	-109	0
4	nubxmyoVIRNAi_VDRC37534	nubxecad	120hr	-157	0
5	fatdRNAi	DcrOnly	110hr	-135	0
6	fatdRNAi	Fat+Dachs	110hr	-29	0
7	Pk30	w	120hr	-110	0
8	Pk30	pk30	120hr	-68	0
