# Supplementary material for: Self-organized patterning of cell morphology via mechanosensitive feedback
Source: eLife. 2021 Mar 26;10:e57964. doi: 10.7554/eLife.57964 (PMC8133777; doi:10.7554/eLife.57964)
Supplement: Figure 7—source data 1. [file elife-57964-fig7-data1.zip › Figure7_SourceData1_MyoVIRNAi_TriangleData.csv]

	movie	roi	tri_id	tri_area	centroid_x	centroid_y	x_pos.centered	y_pos.centered	genotype	age	Qxx	Qxy	x_pos.relative_to_center	y_pos.relative_to_center	Qrr	Qrphi	r
1	20190525_nubxjagRNAi34_119hr_disc05_DiscProper	out_of_horz	11	80.4898069551221	746.794112620793	671.173842236242	-249.133935669922	-134.331151751692	nubxmyoVIRNAi_VDRC37534	120hr	0.168663595970746	-0.048735116253611	-119.133935669922	-134.331151751692	-0.0685389286759844	-0.16163209897166	179.548748141393
2	20190525_nubxjagRNAi34_119hr_disc05_DiscProper	out_of_horz	13	69.5787538431393	748.73135148765	676.369571841244	-247.196696803065	-129.13542214669	nubxmyoVIRNAi_VDRC37534	120hr	-0.134745178694629	-0.383730896747128	-117.196696803065	-129.13542214669	-0.368901887847876	0.171222257437739	174.387565481468
3	20190525_nubxjagRNAi34_119hr_disc05_DiscProper	out_of_horz	15	168.57733825426	717.829480688727	647.991643847154	-278.098567601988	-157.51335014078	nubxmyoVIRNAi_VDRC37534	120hr	-0.0744716859902154	0.0112744494908758	-148.098567601988	-157.51335014078	0.0158371189257676	0.0736364779825777	216.202777961645
4	20190525_nubxjagRNAi34_119hr_disc05_DiscProper	out_of_horz	17	85.9077219353665	713.097984598149	642.960037877512	-282.830063692566	-162.544956110422	nubxmyoVIRNAi_VDRC37534	120hr	-0.376144412206876	-0.306546960238508	-152.830063692566	-162.544956110422	-0.282814017854482	0.394299237852333	223.109594426624
5	20190525_nubxjagRNAi34_119hr_disc05_DiscProper	out_of_horz	25	106.46001219378	947.619004238805	991.472329356811	-48.3090440519103	185.967335368877	nubxmyoVIRNAi_VDRC37534	120hr	-0.267511858650381	0.117658285602154	81.6909559480897	185.967335368877	0.267619962388968	0.117412190254449	203.118837402918
6	20190525_nubxjagRNAi34_119hr_disc05_DiscProper	out_of_horz	31	69.2906214713359	754.567375956503	683.68702408146	-241.360672334212	-121.817969906474	nubxmyoVIRNAi_VDRC37534	120hr	0.0525284881366149	-0.0077457441731291	-111.360672334212	-121.817969906474	-0.0124166539166257	-0.0516242706895584	165.047923752049
7	20190525_nubxjagRNAi34_119hr_disc05_DiscProper	out_of_horz	33	72.9581980564322	762.387282068033	684.007051972907	-233.540766222682	-121.497942015028	nubxmyoVIRNAi_VDRC37534	120hr	0.0893456321356589	-0.0510926753576169	-103.540766222682	-121.497942015028	-0.0646147585451506	-0.080112648408795	159.632202840991
8	20190525_nubxjagRNAi34_119hr_disc05_DiscProper	out_of_horz	35	58.1289045230634	761.876986657636	689.595981082685	-234.051061633079	-115.909012905249	nubxmyoVIRNAi_VDRC37534	120hr	0.0360077707518357	-0.491502952862326	-104.051061633079	-115.909012905249	-0.492525455579745	0.0170407697263765	155.761107788947
9	20190525_nubxjagRNAi34_119hr_disc05_DiscProper	horz_stripe	44	102.308154099982	1114.0227363023	775.760187207948	118.094688011586	-29.7448067799859	nubxmyoVIRNAi_VDRC37534	120hr	-0.143240839684313	0.224317699939251	248.094688011586	-29.7448067799859	-0.19220722765672	0.18409983784898	249.87142243551
10	20190525_nubxjagRNAi34_119hr_disc05_DiscProper	horz_stripe	46	65.1545180438163	1120.39939854211	777.754061273815	124.471350251393	-27.7509327141187	nubxmyoVIRNAi_VDRC37534	120hr	-0.269278331432272	-0.185744957118031	254.471350251393	-27.7509327141187	-0.222912702976959	-0.239419998590831	255.980042904268
11	20190525_nubxjagRNAi34_119hr_disc05_DiscProper	horz_stripe	48	94.6109389817984	1199.93504750659	791.234894330788	204.006999215874	-14.2700996571463	nubxmyoVIRNAi_VDRC37534	120hr	0.230206495179237	-0.16488247534774	334.006999215874	-14.2700996571463	0.243430810411212	-0.144646816909488	334.311697775321
12	20190525_nubxjagRNAi34_119hr_disc05_DiscProper	horz_stripe	50	112.640324358537	1208.83572175511	793.524905643104	212.907673464398	-11.9800883448301	nubxmyoVIRNAi_VDRC37534	120hr	0.28617402008841	0.195150067921508	342.907673464398	-11.9800883448301	0.271857071309208	0.214645874785683	343.116882472309
13	20190525_nubxjagRNAi34_119hr_disc05_DiscProper	horz_stripe	62	93.7666328243683	476.085952530753	798.73700177517	-519.842095759963	-6.76799221276417	nubxmyoVIRNAi_VDRC37534	120hr	-0.0832066877490972	-0.236450020161547	-389.842095759963	-6.76799221276417	-0.0913640214296474	-0.233419323340581	389.900840400623
14	20190525_nubxjagRNAi34_119hr_disc05_DiscProper	horz_stripe	64	92.9655052646957	480.396546019631	801.532741668546	-515.531502271084	-3.97225231938762	nubxmyoVIRNAi_VDRC37534	120hr	0.0377052261032396	-0.28765392054494	-385.531502271084	-3.97225231938762	0.0317702730792669	-0.288369748463392	385.551965410485
15	20190525_nubxjagRNAi34_119hr_disc05_DiscProper	horz_stripe	66	98.5427085869353	464.901482177036	836.678497771801	-531.026566113679	31.1735037838671	nubxmyoVIRNAi_VDRC37534	120hr	-0.0959979195962776	0.064160988277731	-401.026566113679	31.1735037838671	-0.104759831753519	0.0485552328236908	402.236365918214
16	20190525_nubxjagRNAi34_119hr_disc05_DiscProper	horz_stripe	68	107.515686047714	471.129303709259	840.708680889575	-524.798744581457	35.2036869016409	nubxmyoVIRNAi_VDRC37534	120hr	0.42761223129646	-0.110719626773281	-394.798744581457	35.2036869016409	0.440455623954771	-0.0333151532153918	396.365170385294
17	20190525_nubxjagRNAi34_119hr_disc05_DiscProper	out_of_horz	76	95.0746272453279	674.632581815064	692.347257816385	-321.295466475651	-113.157736171549	nubxmyoVIRNAi_VDRC37534	120hr	0.0824629949753532	-0.0938738863107267	-191.295466475651	-113.157736171549	-0.0425590421853746	-0.117478423549382	222.258022913925
18	20190525_nubxjagRNAi34_119hr_disc05_DiscProper	out_of_horz	78	119.451855356641	683.118502758759	694.683857473919	-312.809545531956	-110.821136514015	nubxmyoVIRNAi_VDRC37534	120hr	0.109072623638882	0.0286374680764669	-182.809545531956	-110.821136514015	0.0758396127750131	-0.0834583425394725	213.777113451974
19	20190525_nubxjagRNAi34_119hr_disc05_DiscProper	out_of_horz	92	80.244708730415	1169.01913935725	873.149313886075	173.091091066539	67.6443198981411	nubxmyoVIRNAi_VDRC37534	120hr	0.203191554831907	-0.183663962769443	303.091091066539	67.6443198981411	0.105818956819061	-0.252629387745981	310.5478441374
20	20190525_nubxjagRNAi34_119hr_disc05_DiscProper	out_of_horz	94	89.1604138953178	1162.9735891664	869.205866268566	167.045540875681	63.7008722806318	nubxmyoVIRNAi_VDRC37534	120hr	-0.166252698267441	0.127519983402011	297.045540875681	63.7008722806318	-0.09934550950707	0.18447703268655	303.799036343829
21	20190525_nubxjagRNAi34_119hr_disc05_DiscProper	out_of_horz	96	73.9020883307977	925.88710762185	691.587714937481	-70.0409406688648	-113.917279050453	nubxmyoVIRNAi_VDRC37534	120hr	0.195166164846193	-0.0277665508211073	59.9590593311352	-113.917279050453	-0.087601243814521	0.176597948253714	128.733194095903
22	20190525_nubxjagRNAi34_119hr_disc05_DiscProper	out_of_horz	98	74.6370298200124	911.656789755053	687.597567548262	-84.2712585356617	-117.907426439672	nubxmyoVIRNAi_VDRC37534	120hr	0.0858138330193345	0.296624727136051	45.7287414643383	-117.907426439672	-0.263373666378261	-0.161197253526477	126.464536552897
23	20190525_nubxjagRNAi34_119hr_disc05_DiscProper	out_of_horz	100	69.6497710377667	919.104695073863	687.904230095044	-76.8233532168518	-117.60076389289	nubxmyoVIRNAi_VDRC37534	120hr	-0.0455215988076065	0.0247317584552587	53.1766467831482	-117.60076389289	0.011496863217841	-0.0505143343066124	129.064694751473
24	20190525_nubxjagRNAi34_119hr_disc05_DiscProper	horz_stripe	102	70.6051119351706	764.986079212685	802.415825446932	-230.94196907803	-3.08916854100164	nubxmyoVIRNAi_VDRC37534	120hr	-0.393773355445044	-0.311599099492033	-100.94196907803	-3.08916854100164	-0.41209059890774	-0.286936913893202	100.989227562274
25	20190525_nubxjagRNAi34_119hr_disc05_DiscProper	horz_stripe	104	67.8617379823935	762.307437149653	795.520985071023	-233.620611141062	-9.98400891691097	nubxmyoVIRNAi_VDRC37534	120hr	0.204929558255895	0.0120522095961457	-103.620611141062	-9.98400891691097	0.203460714541842	-0.0272968357365599	104.100487449868
26	20190525_nubxjagRNAi34_119hr_disc05_DiscProper	out_of_horz	106	75.6681776261369	511.446639942583	732.041679436389	-484.481408348132	-73.4633145515455	nubxmyoVIRNAi_VDRC37534	120hr	-0.208724894391604	-0.0500313696365316	-354.481408348132	-73.4633145515455	-0.211417330002841	0.0370396012527596	362.013711686967
27	20190525_nubxjagRNAi34_119hr_disc05_DiscProper	out_of_horz	108	75.626096200382	514.37937947979	736.422612356595	-481.548668810925	-69.0823816313394	nubxmyoVIRNAi_VDRC37534	120hr	0.0592896603357543	-0.0409565258697732	-351.548668810925	-69.0823816313394	0.0393827293266626	-0.0603465116210817	358.272022344184
28	20190525_nubxjagRNAi34_119hr_disc05_DiscProper	out_of_horz	120	80.1384295436798	967.999151342363	1027.69503986545	-27.9288969483525	222.190045877519	nubxmyoVIRNAi_VDRC37534	120hr	-0.329404939979243	0.403019845242625	102.071103051647	222.190045877519	0.520358129647605	-0.0126501799103664	244.513653126434
29	20190525_nubxjagRNAi34_119hr_disc05_DiscProper	out_of_horz	122	113.210023156653	960.59706363785	1024.50175184329	-35.3309846528649	218.996757855357	nubxmyoVIRNAi_VDRC37534	120hr	-0.0161980014157622	0.124229846112319	94.6690153471351	218.996757855357	0.10159195393308	-0.0733110142544386	238.582904706004
30	20190525_nubxjagRNAi34_119hr_disc05_DiscProper	horz_stripe	130	88.1329194728954	601.872871222406	790.516777268002	-394.055177068309	-14.9882167199318	nubxmyoVIRNAi_VDRC37534	120hr	0.412049818308201	-0.324696244310901	-264.055177068309	-14.9882167199318	0.372660955685187	-0.369237749891894	264.480213205109
31	20190525_nubxjagRNAi34_119hr_disc05_DiscProper	horz_stripe	132	99.2398963938092	595.204536749457	788.480419511506	-400.723511541258	-17.0245744764278	nubxmyoVIRNAi_VDRC37534	120hr	0.244848399525307	-0.244091088986548	-270.723511541258	-17.0245744764278	0.212340842901127	-0.272841648046596	271.25828252301
32	20190525_nubxjagRNAi34_119hr_disc05_DiscProper	out_of_horz	134	121.059541536178	583.547880418021	683.475658187958	-412.380167872694	-122.029335799976	nubxmyoVIRNAi_VDRC37534	120hr	-0.117980168131422	-0.191826092710817	-282.380167872694	-122.029335799976	-0.220552798002402	-0.0455305744563956	307.619436973014
33	20190525_nubxjagRNAi34_119hr_disc05_DiscProper	out_of_horz	138	86.5377381978392	581.270266151977	678.933553202431	-414.657782138739	-126.571440785503	nubxmyoVIRNAi_VDRC37534	120hr	-0.0422185871623647	-0.34283772344796	-284.657782138739	-126.571440785503	-0.282834469470209	-0.198304756878073	311.529103864573
34	20190525_nubxjagRNAi34_119hr_disc05_DiscProper	horz_stripe	150	50.721410392306	967.828720180897	773.625337599635	-28.099328109818	-31.8796563882992	nubxmyoVIRNAi_VDRC37534	120hr	0.0849732775975887	0.191978171296195	101.900671890182	-31.8796563882992	-0.0395895302201935	0.206176490553245	106.771060794143
35	20190525_nubxjagRNAi34_119hr_disc05_DiscProper	horz_stripe	152	57.3393401201081	962.217706447076	768.075038139147	-33.710341843639	-37.4299558487872	nubxmyoVIRNAi_VDRC37534	120hr	0.0187323948344347	0.241819147287842	96.289658156361	-37.4299558487872	-0.149507841334183	0.190983789864074	103.308759854676
36	20190525_nubxjagRNAi34_119hr_disc05_DiscProper	out_of_horz	158	65.6722116841697	873.878762427239	886.28616290569	-122.049285863476	80.7811689177557	nubxmyoVIRNAi_VDRC37534	120hr	0.113693435131585	0.0670608788185446	7.95071413652398	80.7811689177557	-0.0984378587227203	-0.0879394486565682	81.1714919599221
37	20190525_nubxjagRNAi34_119hr_disc05_DiscProper	out_of_horz	160	48.9027480005386	868.840589886388	881.806107275609	-127.087458404327	76.3011132876753	nubxmyoVIRNAi_VDRC37534	120hr	-0.0962434108190774	-0.0646575410731242	2.91254159567301	76.3011132876753	0.0910343588833607	0.071806247962193	76.3566813545821
38	20190525_nubxjagRNAi34_119hr_disc05_DiscProper	out_of_horz	178	110.67269056471	913.14033250131	1014.42713468758	-82.7877157894054	208.922140699648	nubxmyoVIRNAi_VDRC37534	120hr	-0.204901130926706	-0.0139112985633651	47.2122842105946	208.922140699648	0.179008619678863	0.100667332156119	214.190244070325
39	20190525_nubxjagRNAi34_119hr_disc05_DiscProper	out_of_horz	180	95.8098390613193	918.948403032343	1018.55989941136	-76.9796452583718	213.054905423425	nubxmyoVIRNAi_VDRC37534	120hr	-0.276447559399607	-0.0591622990293282	53.0203547416282	213.054905423425	0.216474811594826	0.181829828876946	219.553070445195
40	20190525_nubxjagRNAi34_119hr_disc05_DiscProper	horz_stripe	192	95.9367457938861	1201.69477773905	829.427995322955	205.766729448332	23.9230013350206	nubxmyoVIRNAi_VDRC37534	120hr	0.0678042553475572	0.123097318741602	335.766729448332	23.9230013350206	0.0845718237698928	0.112240694709372	336.617894053933
41	20190525_nubxjagRNAi34_119hr_disc05_DiscProper	horz_stripe	194	91.8756290196038	1195.03484800209	823.798504837925	199.106799711376	18.2935108499913	nubxmyoVIRNAi_VDRC37534	120hr	-0.038633039198389	0.153183157099388	329.106799711376	18.2935108499913	-0.0214180242712349	0.156521115422031	329.614833033167
42	20190525_nubxjagRNAi34_119hr_disc05_DiscProper	out_of_horz	196	142.197686597604	979.42968097573	981.13257299363	-16.4983673149848	175.627579005696	nubxmyoVIRNAi_VDRC37534	120hr	0.0158540247810106	-0.205108560219022	113.501632685015	175.627579005696	-0.193517110272883	0.0697997106620798	209.111614047537
43	20190525_nubxjagRNAi34_119hr_disc05_DiscProper	out_of_horz	198	114.646842893453	982.595405381036	987.792683944549	-13.3326429096795	182.287689956615	nubxmyoVIRNAi_VDRC37534	120hr	0.108345110529751	-0.274355628778642	116.66735709032	182.287689956615	-0.294511027726899	0.0165205497933177	216.425678051749
44	20190525_nubxjagRNAi34_119hr_disc05_DiscProper	horz_stripe	200	56.6064216884841	859.282379934582	815.962172935337	-136.645668356133	10.4571789474029	nubxmyoVIRNAi_VDRC37534	120hr	0.26435054852455	0.0022443543340827	-6.645668356133	10.4571789474029	-0.114282362239725	0.238381608586979	12.3902178930685
45	20190525_nubxjagRNAi34_119hr_disc05_DiscProper	horz_stripe	202	48.1603603399966	867.151362070595	816.7870480968	-128.77668622012	11.2820541088663	nubxmyoVIRNAi_VDRC37534	120hr	0.166958953588746	0.0957828648799569	1.22331377988002	11.2820541088663	-0.142548566540394	-0.129342783197749	11.3481823002378
46	20190525_nubxjagRNAi34_119hr_disc05_DiscProper	horz_stripe	216	65.8674809908707	1161.39867664609	828.942502176654	165.470628355375	23.4375081887202	nubxmyoVIRNAi_VDRC37534	120hr	0.332381616403287	0.293075795114554	295.470628355375	23.4375081887202	0.374429392347833	0.237009684930643	296.398733146443
47	20190525_nubxjagRNAi34_119hr_disc05_DiscProper	horz_stripe	218	68.4187134238628	1168.65339565741	828.576414360673	172.725347366695	23.0714203727392	nubxmyoVIRNAi_VDRC37534	120hr	0.0952618224702394	-0.130612434738557	302.725347366695	23.0714203727392	0.0743679869694186	-0.143540326886912	303.603238415373
48	20190525_nubxjagRNAi34_119hr_disc05_DiscProper	horz_stripe	220	70.2242513103131	1172.63672862734	833.814511789407	176.708680336624	28.3095178014727	nubxmyoVIRNAi_VDRC37534	120hr	-0.246782304034497	-0.109690355147673	306.708680336624	28.3095178014727	-0.262690918752252	-0.0626654673811271	308.012407853946
49	20190525_nubxjagRNAi34_119hr_disc05_DiscProper	out_of_horz	222	78.8155899281599	1004.55289861584	862.150490269815	8.62485032512132	56.6454962818812	nubxmyoVIRNAi_VDRC37534	120hr	0.191453450143995	-0.297415110896725	138.624850325121	56.6454962818812	-0.0716180726695594	-0.346382770109669	149.751665689177
50	20190525_nubxjagRNAi34_119hr_disc05_DiscProper	out_of_horz	224	98.4551510086961	1010.03332960134	865.903645844622	14.1052813106235	60.3986518566879	nubxmyoVIRNAi_VDRC37534	120hr	0.142127049418195	-0.187774108251645	144.105281310623	60.3986518566879	-0.0342300978053323	-0.23299681180278	156.25085359037
51	20190525_nubxjagRNAi34_119hr_disc05_DiscProper	horz_stripe	226	72.2441896560577	639.47182018551	813.069594861941	-356.456228105205	7.56460087400649	nubxmyoVIRNAi_VDRC37534	120hr	0.393667003799905	0.157005664505655	-226.456228105205	7.56460087400649	0.382311818940284	0.182926656521754	226.582537795876
52	20190525_nubxjagRNAi34_119hr_disc05_DiscProper	horz_stripe	228	99.4853264122257	644.626744950741	820.195312985465	-351.301303339974	14.6903189975305	nubxmyoVIRNAi_VDRC37534	120hr	-0.233701271499126	0.0244571644772587	-221.301303339974	14.6903189975305	-0.234883457366696	-0.00664820652833027	221.788350307721
53	20190525_nubxjagRNAi34_119hr_disc05_DiscProper	horz_stripe	230	134.303942181101	714.199031212423	836.122617534931	-281.729017078292	30.6176235469969	nubxmyoVIRNAi_VDRC37534	120hr	-0.152773392287729	0.0521581174293838	-151.729017078292	30.6176235469969	-0.161044901034928	-0.0111677417380571	154.787381576181
54	20190525_nubxjagRNAi34_119hr_disc05_DiscProper	horz_stripe	232	104.555119583045	710.512871613635	826.453337320939	-285.41517667708	20.9483433330047	nubxmyoVIRNAi_VDRC37534	120hr	0.0842610049568191	0.16540208663839	-155.41517667708	20.9483433330047	0.0374605904821413	0.181808886970346	156.820630753627
55	20190525_nubxjagRNAi34_119hr_disc05_DiscProper	out_of_horz	234	74.0784428455061	847.646632504268	685.486902893403	-148.281415786447	-120.018091094531	nubxmyoVIRNAi_VDRC37534	120hr	-0.080996713257393	-0.195067386932805	-18.281415786447	-120.018091094531	0.0192447325371691	0.210336381239352	121.40243965066
56	20190525_nubxjagRNAi34_119hr_disc05_DiscProper	out_of_horz	240	47.1352586830541	836.114104483834	745.205453381059	-159.813943806881	-60.2995406068749	nubxmyoVIRNAi_VDRC37534	120hr	0.2892752930442	-0.0981766919829105	-29.813943806881	-60.2995406068749	-0.253637131967835	-0.170255875968044	67.2674203661774
57	20190525_nubxjagRNAi34_119hr_disc05_DiscProper	out_of_horz	242	51.571836988183	834.302522954589	749.619247229969	-161.625525336126	-55.885746757965	nubxmyoVIRNAi_VDRC37534	120hr	0.282836254849058	-0.372773616786757	-31.625525336126	-55.885746757965	-0.465191363485032	-0.0505322844155942	64.21363206891
58	20190525_nubxjagRNAi34_119hr_disc05_DiscProper	out_of_horz	244	41.5382024347719	829.275096858264	744.12958074937	-166.652951432451	-61.3754132385644	nubxmyoVIRNAi_VDRC37534	120hr	0.248677692990638	-0.143811948292642	-36.652951432451	-61.3754132385644	-0.244542835479309	-0.150735772391994	71.4869232721213
59	20190525_nubxjagRNAi34_119hr_disc05_DiscProper	out_of_horz	266	151.054028642568	597.150085397216	988.10206830412	-398.777962893499	182.597074316186	nubxmyoVIRNAi_VDRC37534	120hr	-0.342725737634589	0.231781021307099	-268.777962893499	182.597074316186	-0.341746591752263	-0.233222297606912	324.935816563841
60	20190525_nubxjagRNAi34_119hr_disc05_DiscProper	out_of_horz	268	141.890449578054	606.699911485902	997.310619306571	-389.228136804813	191.805625318637	nubxmyoVIRNAi_VDRC37534	120hr	0.20140641245504	0.0966415595712288	-259.228136804813	191.805625318637	-0.0335188161073217	0.220863358167743	322.472672974266
61	20190525_nubxjagRNAi34_119hr_disc05_DiscProper	out_of_horz	274	55.2857555488477	847.184445596191	722.433151048072	-148.743602694524	-83.0718429398617	nubxmyoVIRNAi_VDRC37534	120hr	-0.206990816263905	0.085782652764617	-18.743602694524	-83.0718429398617	0.223771436788497	0.0114107673074197	85.160165167731
62	20190525_nubxjagRNAi34_119hr_disc05_DiscProper	out_of_horz	276	70.7531666225308	799.149660605986	687.383606826114	-196.778387684729	-118.12138716182	nubxmyoVIRNAi_VDRC37534	120hr	-0.0118446301547945	-0.027089940112901	-66.778387684729	-118.12138716182	-0.0171042529719154	0.0241164808605475	135.690880927218
63	20190525_nubxjagRNAi34_119hr_disc05_DiscProper	out_of_horz	278	44.0211574228469	808.988290393565	689.45919263704	-186.93975789715	-116.045801350894	nubxmyoVIRNAi_VDRC37534	120hr	-0.456622508363214	-0.519307494754198	-56.93975789715	-116.045801350894	-0.131310719552585	0.678927009465949	129.262384476526
64	20190525_nubxjagRNAi34_119hr_disc05_DiscProper	out_of_horz	300	51.3543442690961	821.40205898095	719.677660996876	-174.525989309765	-85.8273329910577	nubxmyoVIRNAi_VDRC37534	120hr	-0.145254385131821	0.350251030792373	-44.525989309765	-85.8273329910577	0.369992108948928	-0.0829485399911777	96.6896830710041
65	20190525_nubxjagRNAi34_119hr_disc05_DiscProper	out_of_horz	302	51.0560109195967	828.163642444592	722.25162565557	-167.764405846123	-83.2533683323644	nubxmyoVIRNAi_VDRC37534	120hr	0.159289567630438	-0.0878907191419987	-37.764405846123	-83.2533683323644	-0.171053877364966	-0.0619557576468948	91.4181255965961
66	20190525_nubxjagRNAi34_119hr_disc05_DiscProper	out_of_horz	320	74.9734151517877	979.502843250473	736.087466010461	-16.4252050402422	-69.4175279774728	nubxmyoVIRNAi_VDRC37534	120hr	0.0750129086966909	-0.111269253541169	113.574794959758	-69.4175279774728	0.133234308118888	0.0160125699008052	133.109080233672
67	20190525_nubxjagRNAi34_119hr_disc05_DiscProper	out_of_horz	322	118.420862401045	973.115658694465	730.236450609245	-22.8123895962498	-75.2685433786895	nubxmyoVIRNAi_VDRC37534	120hr	-0.0482958946580718	0.110127672403126	107.18761040375	-75.2685433786895	-0.119983144287061	-0.0080400719365011	130.975331442283
68	20190525_nubxjagRNAi34_119hr_disc05_DiscProper	out_of_horz	339	106.060445094163	982.953874033784	971.039933059246	-12.9741742569306	165.534939071312	nubxmyoVIRNAi_VDRC37534	120hr	-0.156099894051058	0.21583010257907	117.025825743069	165.534939071312	0.25553504635291	0.0751774579741807	202.723604802673
69	20190525_nubxjagRNAi34_119hr_disc05_DiscProper	out_of_horz	341	94.9479229397222	976.156231816839	964.201124012396	-19.7718164738761	158.696130024461	nubxmyoVIRNAi_VDRC37534	120hr	-0.0922299153040767	0.137251878641466	110.228183526124	158.696130024461	0.160814932611251	0.0385096470621008	193.221929729028
70	20190525_nubxjagRNAi34_119hr_disc05_DiscProper	horz_stripe	343	80.894569666856	518.526449070633	776.605958366932	-477.401599220083	-28.8990356210023	nubxmyoVIRNAi_VDRC37534	120hr	-0.106226609121583	0.0562335000812321	-347.401599220083	-28.8990356210023	-0.0954751349819821	0.0730123114072401	348.601528109811
71	20190525_nubxjagRNAi34_119hr_disc05_DiscProper	horz_stripe	345	88.5432323943171	513.030461784539	772.917219847844	-482.897586506176	-32.5877741400905	nubxmyoVIRNAi_VDRC37534	120hr	0.12009420285049	0.0125785119422177	-352.897586506176	-32.5877741400905	0.120366803375862	-0.00962648253786247	354.399025937275
72	20190525_nubxjagRNAi34_119hr_disc05_DiscProper	out_of_horz	360	95.9077479947135	749.939207754887	734.694214798802	-245.988840535828	-70.8107791891321	nubxmyoVIRNAi_VDRC37534	120hr	0.0741698400555141	-0.0151344811974601	-115.988840535828	-70.8107791891321	0.0204320552099081	-0.0728886055215497	135.895465627878
73	20190525_nubxjagRNAi34_119hr_disc05_DiscProper	out_of_horz	362	109.210824949054	741.701740569349	731.109403951404	-254.226307721366	-74.3955900365305	nubxmyoVIRNAi_VDRC37534	120hr	0.0512666825935696	0.0752136434974708	-124.226307721366	-74.3955900365305	0.0905066923751781	-0.00969038428646223	144.799445257801
74	20190525_nubxjagRNAi34_119hr_disc05_DiscProper	out_of_horz	364	122.673674166827	692.162231991389	690.497217358532	-303.765816299326	-115.007776629402	nubxmyoVIRNAi_VDRC37534	120hr	0.101973221678071	0.0103471702520896	-173.765816299326	-115.007776629402	0.0493725485178279	-0.0898217864690158	208.377896139225
75	20190525_nubxjagRNAi34_119hr_disc05_DiscProper	out_of_horz	366	91.2520856756019	699.399751832824	694.284939730493	-296.528296457891	-111.220054257441	nubxmyoVIRNAi_VDRC37534	120hr	-0.13340982515302	-0.0459715100082088	-166.528296457891	-111.220054257441	-0.0935702534435917	0.105622766723355	200.253773972416
76	20190525_nubxjagRNAi34_119hr_disc05_DiscProper	out_of_horz	374	42.2785182788717	886.13916973716	626.087667536961	-109.788878553555	-179.417326450973	nubxmyoVIRNAi_VDRC37534	120hr	-0.654752563552606	0.267837313671722	20.211121446445	-179.417326450973	0.57875664715942	-0.406790473637695	180.552115636838
77	20190525_nubxjagRNAi34_119hr_disc05_DiscProper	out_of_horz	390	74.3639927049161	1045.7746120324	881.851070351581	49.8465637416874	76.3460763636468	nubxmyoVIRNAi_VDRC37534	120hr	0.0239688755330843	0.343635643767288	179.846563741687	76.3460763636468	0.26385295184838	0.221453341502392	195.380423445689
78	20190525_nubxjagRNAi34_119hr_disc05_DiscProper	out_of_horz	392	66.8020126468837	1051.17545408733	880.220612069722	55.2474057966107	74.7156180817879	nubxmyoVIRNAi_VDRC37534	120hr	-0.294418779318658	0.0789937866859164	185.247405796611	74.7156180817879	-0.157226784104696	0.261155460043561	199.747402835976
79	20190525_nubxjagRNAi34_119hr_disc05_DiscProper	out_of_horz	394	61.6113898851849	1056.39297252256	881.029054907771	60.4649242318491	75.5240609198368	nubxmyoVIRNAi_VDRC37534	120hr	-0.212280675373797	-0.315211157425913	190.464924231849	75.5240609198368	-0.370609770929254	-0.0840806552942184	204.892096334796
80	20190525_nubxjagRNAi34_119hr_disc05_DiscProper	out_of_horz	396	83.4675202326185	1059.53693014215	886.575700404286	63.608881851438	81.0707064163515	nubxmyoVIRNAi_VDRC37534	120hr	-0.0587886924327081	-0.134296570774504	193.608881851438	81.0707064163515	-0.136939242370812	-0.0523385439102675	209.897257177435
81	20190525_nubxjagRNAi34_119hr_disc05_DiscProper	horz_stripe	398	52.5927021244435	1067.13439347157	781.858216099756	71.2063451808523	-23.6467778881778	nubxmyoVIRNAi_VDRC37534	120hr	0.318312291979143	0.30819252094091	201.206345180852	-23.6467778881778	0.238185218347977	0.373594896846109	202.59112380736
82	20190525_nubxjagRNAi34_119hr_disc05_DiscProper	horz_stripe	400	77.9761906564425	1068.63240278964	789.435666409331	72.7043544989282	-16.0693275786034	nubxmyoVIRNAi_VDRC37534	120hr	-0.20050012617324	-0.455951620041067	202.704354498928	-16.0693275786034	-0.126156401340197	-0.481847219369843	203.340302502125
83	20190525_nubxjagRNAi34_119hr_disc05_DiscProper	out_of_horz	416	58.8234983145854	922.868554594374	866.900923186344	-73.0594936963414	61.39592919841	nubxmyoVIRNAi_VDRC37534	120hr	-0.099528703433632	-0.207929703717774	56.9405063036586	61.39592919841	-0.199857036548715	0.114882067518421	83.7357831530413
84	20190525_nubxjagRNAi34_119hr_disc05_DiscProper	out_of_horz	418	68.8607785203629	927.753816609152	870.138998393465	-68.1742316815634	64.6340044055305	nubxmyoVIRNAi_VDRC37534	120hr	0.0537291221383236	-0.172905444160783	61.8257683184366	64.6340044055305	-0.175120099495939	-0.0460006732420838	89.4426081555046
85	20190525_nubxjagRNAi34_119hr_disc05_DiscProper	out_of_horz	420	144.186943604014	763.410436498971	634.725973985853	-232.517611791744	-170.779020002081	nubxmyoVIRNAi_VDRC37534	120hr	-0.0907611328888844	-0.302395208807039	-102.517611791744	-170.779020002081	-0.224204279094446	0.222290096019742	199.186682286628
86	20190525_nubxjagRNAi34_119hr_disc05_DiscProper	out_of_horz	422	83.5218167242979	758.328037280695	649.603138174541	-237.60001101002	-155.901855813393	nubxmyoVIRNAi_VDRC37534	120hr	-0.459849066581158	-0.317228653657229	-107.60001101002	-155.901855813393	-0.133496094944666	0.542470252982839	189.428485227055
87	20190525_nubxjagRNAi34_119hr_disc05_DiscProper	out_of_horz	424	119.344662403794	769.37211060075	637.090593338297	-226.555937689965	-168.414400649637	nubxmyoVIRNAi_VDRC37534	120hr	0.0333651900132244	-0.420183043675021	-96.555937689965	-168.414400649637	-0.379468469353654	0.183495795218905	194.130006566128
88	20190525_nubxjagRNAi34_119hr_disc05_DiscProper	horz_stripe	426	42.4578826319665	891.470191818504	822.633648801768	-104.457856472211	17.1286548138343	nubxmyoVIRNAi_VDRC37534	120hr	0.249404725443862	-0.071092830833201	25.542143527789	17.1286548138343	0.0288988191915158	-0.257724205147562	30.7537300457304
89	20190525_nubxjagRNAi34_119hr_disc05_DiscProper	horz_stripe	428	57.6301600246766	900.002765624167	823.533937536826	-95.9252826665482	18.0289435488918	nubxmyoVIRNAi_VDRC37534	120hr	0.370139009796127	0.197209816918052	34.0747173334518	18.0289435488918	0.371270960514038	-0.195070429180572	38.5503458719084
90	20190525_nubxjagRNAi34_119hr_disc05_DiscProper	out_of_horz	437	129.269317632533	837.316724816821	983.566813098241	-158.611323473895	178.061819110307	nubxmyoVIRNAi_VDRC37534	120hr	-0.0332402934120458	0.180724147111879	-28.611323473895	178.061819110307	-0.0250494077174008	-0.182040274742823	180.345832377129
91	20190525_nubxjagRNAi34_119hr_disc05_DiscProper	out_of_horz	439	127.890705861284	827.390629508994	979.289664457442	-168.537418781721	173.784670469507	nubxmyoVIRNAi_VDRC37534	120hr	-0.0196403346922894	0.155510541587902	-38.537418781721	173.784670469507	-0.0479382431353707	-0.149235371600977	178.006304204522
92	20190525_nubxjagRNAi34_119hr_disc05_DiscProper	out_of_horz	441	74.5109328866203	830.046150068003	653.742846994705	-165.881898222712	-151.762146993229	nubxmyoVIRNAi_VDRC37534	120hr	-0.0534726345692828	-0.333380246260059	-35.881898222712	-151.762146993229	-0.101488771603121	0.322027546155119	155.946336539399
93	20190525_nubxjagRNAi34_119hr_disc05_DiscProper	out_of_horz	443	96.9272219255459	826.588720388303	649.543397862982	-169.339327902412	-155.961596124952	nubxmyoVIRNAi_VDRC37534	120hr	-0.103158138022286	-0.216345713587848	-39.339327902412	-155.961596124952	-0.0117955865026476	0.239390754556476	160.84651748066
94	20190525_nubxjagRNAi34_119hr_disc05_DiscProper	horz_stripe	445	62.53139826534	531.301922333516	790.605949570041	-464.626125957199	-14.8990444178932	nubxmyoVIRNAi_VDRC37534	120hr	-0.0653476857823095	-0.106356082857635	-334.626125957199	-14.8990444178932	-0.074541258520266	-0.100127604466193	334.957647617859
95	20190525_nubxjagRNAi34_119hr_disc05_DiscProper	horz_stripe	447	79.9173500689096	527.087774060621	786.691460033197	-468.840274230094	-18.8135339547371	nubxmyoVIRNAi_VDRC37534	120hr	-0.129544468692267	0.0426865147423395	-338.840274230094	-18.8135339547371	-0.124022569298752	0.0567653962740157	339.362167160972
96	20190525_nubxjagRNAi34_119hr_disc05_DiscProper	horz_stripe	453	56.895811569704	869.308154770904	833.95861051918	-126.619893519811	28.4536165312455	nubxmyoVIRNAi_VDRC37534	120hr	0.200710445356538	0.182125493973347	3.380106480189	28.4536165312455	-0.152455920607799	-0.224079384821281	28.6536806278806
97	20190525_nubxjagRNAi34_119hr_disc05_DiscProper	out_of_horz	455	53.6296077570013	821.00318614634	878.726999888637	-174.924862144375	73.2220059007033	nubxmyoVIRNAi_VDRC37534	120hr	0.274470655565277	0.0687460152278837	-44.924862144375	73.2220059007033	-0.185629895759004	0.213545538882569	85.9052116394211
98	20190525_nubxjagRNAi34_119hr_disc05_DiscProper	out_of_horz	457	57.5342478942103	826.732202535502	883.620370437024	-169.195845755213	78.1153764490901	nubxmyoVIRNAi_VDRC37534	120hr	-0.153378433929481	0.124415941469835	-39.195845755213	78.1153764490901	-0.00806373737522006	-0.197330298297117	87.3975191996289
99	20190525_nubxjagRNAi34_119hr_disc05_DiscProper	out_of_horz	459	110.893443266301	793.438347340619	627.469946856062	-202.489700950096	-178.035047131872	nubxmyoVIRNAi_VDRC37534	120hr	-0.160700040564085	-0.0227137399024142	-72.489700950096	-178.035047131872	0.0991282685248776	0.128506822374973	192.227039594023
100	20190525_nubxjagRNAi34_119hr_disc05_DiscProper	out_of_horz	461	120.072443444639	799.776207789181	631.171335385475	-196.151840501534	-174.333658602459	nubxmyoVIRNAi_VDRC37534	120hr	-0.0532442686332762	0.00641392944388608	-66.151840501534	-174.333658602459	0.0440961719661603	0.0305224221046504	186.462571374148
101	20190525_nubxjagRNAi34_119hr_disc05_DiscProper	out_of_horz	463	137.481702975973	784.469540786378	629.358806415966	-211.458507504337	-176.146187571968	nubxmyoVIRNAi_VDRC37534	120hr	0.0271418619044852	0.0789023984398481	-81.458507504337	-176.146187571968	0.0425413828214991	-0.0717809159515072	194.069492298437
102	20190525_nubxjagRNAi34_119hr_disc05_DiscProper	out_of_horz	469	132.150856052202	1037.01248310665	929.361015746901	41.0844348159347	123.856021758967	nubxmyoVIRNAi_VDRC37534	120hr	-0.189845529659359	-0.199099978603075	171.084434815935	123.856021758967	-0.248424338470232	0.118184071122192	211.211263814801
103	20190525_nubxjagRNAi34_119hr_disc05_DiscProper	horz_stripe	471	94.5619391810852	584.789198063438	759.460759929118	-411.138850227277	-46.0442340588165	nubxmyoVIRNAi_VDRC37534	120hr	0.265886438045708	0.221664600168038	-281.138850227277	-46.0442340588165	0.322705945997874	0.125266377459827	284.884405675668
104	20190525_nubxjagRNAi34_119hr_disc05_DiscProper	out_of_horz	473	68.7584350060385	761.681285892512	754.859256741865	-234.246762398203	-50.6457372460695	nubxmyoVIRNAi_VDRC37534	120hr	-0.378303819812789	-0.118623277186993	-104.246762398203	-50.6457372460695	-0.327075973264084	0.224068225522678	115.898137050193
105	20190525_nubxjagRNAi34_119hr_disc05_DiscProper	horz_stripe	475	100.5875868274	767.486107591715	757.090994813019	-228.441940699	-48.4139991749151	nubxmyoVIRNAi_VDRC37534	120hr	-0.0776048645315547	-0.169698107774998	-98.441940699	-48.4139991749151	-0.1817827687262	-0.0421306037888473	109.702921586866
106	20190525_nubxjagRNAi34_119hr_disc05_DiscProper	out_of_horz	483	99.9550736765342	1033.03652037193	1039.37634880754	37.1084720812172	233.871354819605	nubxmyoVIRNAi_VDRC37534	120hr	0.0502736605120997	-0.0636451985496459	167.108472081217	233.871354819605	-0.0765011214544063	-0.026939388558909	287.438779649644
107	20190525_nubxjagRNAi34_119hr_disc05_DiscProper	out_of_horz	485	96.7459517644943	1026.45398307771	1036.55846266263	30.5259347869918	231.053468674693	nubxmyoVIRNAi_VDRC37534	120hr	0.0239124215495929	-0.0751001271717174	160.525934786992	231.053468674693	-0.0787238657546995	0.00379288362721759	281.343706391035
108	20190525_nubxjagRNAi34_119hr_disc05_DiscProper	out_of_horz	487	75.0020524480977	953.27113665245	988.944010754182	-42.6569116382652	183.439016766248	nubxmyoVIRNAi_VDRC37534	120hr	-0.0732516475877719	0.495415673552667	87.3430883617348	183.439016766248	0.430762583177573	-0.25543314274023	203.171572708225
109	20190525_nubxjagRNAi34_119hr_disc05_DiscProper	out_of_horz	489	60.8355576932983	959.307131094866	997.214908097813	-36.6209171958488	191.709914109879	nubxmyoVIRNAi_VDRC37534	120hr	-0.18721039210058	0.365201785022654	93.3790828041512	191.709914109879	0.402960062158315	-0.0777384267885114	213.242454200288
110	20190525_nubxjagRNAi34_119hr_disc05_DiscProper	out_of_horz	491	132.808171603208	661.577849367222	641.344278094676	-334.350198923493	-164.160715893258	nubxmyoVIRNAi_VDRC37534	120hr	-0.217064905537079	-0.147520263792495	-204.350198923493	-164.160715893258	-0.190841645855991	0.180163447047965	262.121621471137
111	20190525_nubxjagRNAi34_119hr_disc05_DiscProper	out_of_horz	493	135.002966406718	655.10130344446	639.638032502309	-340.826744846255	-165.866961485625	nubxmyoVIRNAi_VDRC37534	120hr	-0.246648434741956	-0.136264362648826	-210.826744846255	-165.866961485625	-0.190486498619389	0.207649514163827	268.253173802178
112	20190525_nubxjagRNAi34_119hr_disc05_DiscProper	out_of_horz	509	52.1489643261952	924.924679969616	859.886102835658	-71.0033683210988	54.3811088477242	nubxmyoVIRNAi_VDRC37534	120hr	-0.0543740872727432	-0.155338509751353	58.9966316789012	54.3811088477242	-0.159244226362371	0.0415676598904119	80.2365723904253
113	20190525_nubxjagRNAi34_119hr_disc05_DiscProper	out_of_horz	511	61.5679277576223	920.849401030442	855.603916749203	-75.0786472602729	50.0989227612686	nubxmyoVIRNAi_VDRC37534	120hr	-0.141994268409894	-0.0653763585336522	54.9213527397271	50.0989227612686	-0.0781142804943103	0.135405316362534	74.3387990796266
114	20190525_nubxjagRNAi34_119hr_disc05_DiscProper	out_of_horz	515	131.702659876941	1205.86822990322	972.577642677005	209.940181612509	167.072648689071	nubxmyoVIRNAi_VDRC37534	120hr	0.24056457144515	-0.0926491246023187	339.940181612509	167.072648689071	0.0736069236053738	-0.247057066528196	378.77776731842
115	20190525_nubxjagRNAi34_119hr_disc05_DiscProper	out_of_horz	517	146.36310617955	1208.75295354054	963.722790856759	212.824905249828	158.217796868825	nubxmyoVIRNAi_VDRC37534	120hr	0.0268625927327434	0.180888714296903	342.824905249828	158.217796868825	0.15507559210786	0.0969220644678421	377.573551649978
116	20190525_nubxjagRNAi34_119hr_disc05_DiscProper	out_of_horz	519	116.260021463091	1203.71411608452	958.080601507991	207.786067793807	152.575607520057	nubxmyoVIRNAi_VDRC37534	120hr	-0.103645832578025	0.108972007752013	337.786067793807	152.575607520057	0.0132426160711991	0.149806509217349	370.646386203504
117	20190525_nubxjagRNAi34_119hr_disc05_DiscProper	out_of_horz	527	85.6498494326481	893.258186863514	962.301085204369	-102.669861427202	156.796091216435	nubxmyoVIRNAi_VDRC37534	120hr	0.159154407554106	0.020816308499899	27.330138572798	156.796091216435	-0.142726023822728	-0.0734351841232483	159.160141666062
118	20190525_nubxjagRNAi34_119hr_disc05_DiscProper	out_of_horz	529	99.7147193977927	896.69348553183	969.427097963075	-99.2345627588851	163.922103975141	nubxmyoVIRNAi_VDRC37534	120hr	-0.0212621404324557	-0.0426981597663264	30.7654372411149	163.922103975141	0.00433308735603798	0.0475019559298893	166.784196794162
119	20190525_nubxjagRNAi34_119hr_disc05_DiscProper	out_of_horz	531	79.194078839789	884.170483419983	960.702489567151	-111.757564870732	155.197495579217	nubxmyoVIRNAi_VDRC37534	120hr	0.0791198532714147	0.211466772933174	18.242435129268	155.197495579217	-0.0279278054197569	-0.224049514440217	156.265956220498
120	20190525_nubxjagRNAi34_119hr_disc05_DiscProper	horz_stripe	533	66.454958530746	1059.233638245	798.402270196651	63.3055899542836	-7.10272379128355	nubxmyoVIRNAi_VDRC37534	120hr	-0.0154396390373099	-0.300255057543913	193.305589954284	-7.10272379128355	0.00663708809014776	-0.300578494067664	193.436035404029
121	20190525_nubxjagRNAi34_119hr_disc05_DiscProper	horz_stripe	535	86.7027190103752	1053.99336762788	794.588147438407	58.0653193371685	-10.9168465495276	nubxmyoVIRNAi_VDRC37534	120hr	-0.249651231918293	-0.0123118178860058	188.065319337168	-10.9168465495276	-0.246549881066211	-0.041115381601254	188.381904321984
122	20190525_nubxjagRNAi34_119hr_disc05_DiscProper	out_of_horz	543	73.5619779289787	1143.53441426503	857.796967804903	147.606365974317	52.2919738169694	nubxmyoVIRNAi_VDRC37534	120hr	-0.125299829592852	0.0920459849491193	277.606365974317	52.2919738169694	-0.0832240176016506	0.131325068191459	282.488486411643
123	20190525_nubxjagRNAi34_119hr_disc05_DiscProper	out_of_horz	545	66.0377690057173	988.078249713332	719.621040934734	-7.84979857738324	-85.8839530531999	nubxmyoVIRNAi_VDRC37534	120hr	0.176364662642852	-0.201405154321961	122.150201422617	-85.8839530531999	0.249201760721136	0.0978111081118368	149.320879650604
124	20190525_nubxjagRNAi34_119hr_disc05_DiscProper	out_of_horz	547	57.9828745743325	987.093679606782	714.853169055075	-8.83436868393346	-90.6518249328589	nubxmyoVIRNAi_VDRC37534	120hr	0.0330321091726407	-0.47943583356637	121.165631316067	-90.6518249328589	0.469264990742075	-0.103634970968844	151.323704606643
125	20190525_nubxjagRNAi34_119hr_disc05_DiscProper	out_of_horz	549	83.3387796993876	999.486150774301	711.130457703568	3.55810248358614	-94.3745362843659	nubxmyoVIRNAi_VDRC37534	120hr	-0.185465355043612	-0.226955362233696	133.558102483586	-94.3745362843659	0.151990395524857	-0.250609365420127	163.536906653835
126	20190525_nubxjagRNAi34_119hr_disc05_DiscProper	out_of_horz	551	33.5987218694039	882.643064538752	680.666790818848	-113.284983751963	-124.838203169086	nubxmyoVIRNAi_VDRC37534	120hr	0.12803680429438	0.389529376450418	16.715016248037	-124.838203169086	-0.226000669225064	-0.342126081849356	125.952247850755
127	20190525_nubxjagRNAi34_119hr_disc05_DiscProper	out_of_horz	553	25.4284358090608	876.088892646065	679.518375136753	-119.83915564465	-125.986618851182	nubxmyoVIRNAi_VDRC37534	120hr	0.352714574530985	-0.352838715278344	10.16084435535	-125.986618851182	-0.291610575450338	0.404803659039007	126.395691728661
128	20190525_nubxjagRNAi34_119hr_disc05_DiscProper	out_of_horz	555	81.0233608761534	670.29879294493	922.041122815301	-325.629255345785	116.536128827367	nubxmyoVIRNAi_VDRC37534	120hr	0.045893658828811	0.33452858771482	-195.629255345785	116.536128827367	-0.27231553082695	0.19964933155311	227.709189250709
129	20190525_nubxjagRNAi34_119hr_disc05_DiscProper	out_of_horz	557	94.9076529054795	680.077570893658	927.603108166926	-315.850477397057	122.098114178992	nubxmyoVIRNAi_VDRC37534	120hr	0.173650171273341	0.308252357957975	-185.850477397057	122.098114178992	-0.213971594929682	0.281762408303806	222.369848304081
130	20190525_nubxjagRNAi34_119hr_disc05_DiscProper	out_of_horz	559	115.575749023968	1011.00040927093	751.641791118435	15.0723609802178	-53.8632028694988	nubxmyoVIRNAi_VDRC37534	120hr	0.0385144904717648	-0.0136945281257828	145.072360980218	-53.8632028694988	0.0381194497485214	0.0147585103502173	154.748940363853
131	20190525_nubxjagRNAi34_119hr_disc05_DiscProper	horz_stripe	561	87.5698951333612	996.639916744326	755.611514024233	0.711868453610577	-49.893479963701	nubxmyoVIRNAi_VDRC37534	120hr	0.049642071800883	-0.373478906062912	130.711868453611	-49.893479963701	0.285875522623751	-0.245409890043638	139.910513891995
132	20190525_nubxjagRNAi34_119hr_disc05_DiscProper	out_of_horz	567	195.589431330205	780.471054688902	1075.51719697417	-215.456993601813	270.012202986233	nubxmyoVIRNAi_VDRC37534	120hr	0.112127204642727	-0.16280505575221	-85.456993601813	270.012202986233	0.00196123289580116	0.197671823396762	283.212795468247
133	20190525_nubxjagRNAi34_119hr_disc05_DiscProper	out_of_horz	569	159.910155804367	792.467643490712	1076.11062309824	-203.460404800003	270.605629110302	nubxmyoVIRNAi_VDRC37534	120hr	-0.0224275760535888	-0.101137693308678	-73.460404800003	270.605629110302	0.0704910405722757	0.0759133873205346	280.399425069957
134	20190525_nubxjagRNAi34_119hr_disc05_DiscProper	out_of_horz	575	99.7770625997789	1054.71304284743	1060.5010241458	58.7849945567187	254.996030157864	nubxmyoVIRNAi_VDRC37534	120hr	-0.0899782270274511	-0.390477545214671	188.784994556719	254.996030157864	-0.347207682605309	0.200039045677913	317.27393458343
135	20190525_nubxjagRNAi34_119hr_disc05_DiscProper	out_of_horz	577	152.880225917016	1053.765010558	1054.03744114388	57.8369622672891	248.53244715595	nubxmyoVIRNAi_VDRC37534	120hr	-0.106978862293061	-0.148355460661869	187.836962267289	248.53244715595	-0.113529087228035	0.143404902422763	311.530258053898
136	20190525_nubxjagRNAi34_119hr_disc05_DiscProper	out_of_horz	579	87.8609734555076	871.332187618229	686.921537670453	-124.595860672486	-118.583456317481	nubxmyoVIRNAi_VDRC37534	120hr	0.0220513301365858	-0.135586759133418	5.404139327514	-118.583456317481	-0.00962749482035847	0.137030440985134	118.706532398479
137	20190525_nubxjagRNAi34_119hr_disc05_DiscProper	out_of_horz	581	70.3375655910956	864.66930614925	684.730620187015	-131.258742141465	-120.774373800919	nubxmyoVIRNAi_VDRC37534	120hr	-0.230804909925338	0.000448106159756982	-1.25874214146501	-120.774373800919	0.230764113223111	0.00436248703437117	120.780933092864
138	20190525_nubxjagRNAi34_119hr_disc05_DiscProper	out_of_horz	583	145.11064313823	751.772686485415	627.970842663848	-244.1553618053	-177.534151324086	nubxmyoVIRNAi_VDRC37534	120hr	0.158360278673484	-0.175344464479016	-114.1553618053	-177.534151324086	-0.225249468529204	-0.0713185530720268	211.068286379698
139	20190525_nubxjagRNAi34_119hr_disc05_DiscProper	out_of_horz	585	138.046260345001	764.035732787094	624.548920614183	-231.892315503621	-180.956073373752	nubxmyoVIRNAi_VDRC37534	120hr	0.0145568691037837	-0.33773446763756	-101.892315503621	-180.956073373752	-0.296329724246288	0.162681183904745	207.670759736503
140	20190525_nubxjagRNAi34_119hr_disc05_DiscProper	out_of_horz	587	131.24713204107	769.422007674659	627.208238060451	-226.506040616056	-178.296755927483	nubxmyoVIRNAi_VDRC37534	120hr	-0.0224536094452255	-0.34128498954192	-96.506040616056	-178.296755927483	-0.273461090052195	0.205423077796075	202.739115736585
141	20190525_nubxjagRNAi34_119hr_disc05_DiscProper	out_of_horz	595	99.1911535634335	949.091319417557	619.008112312761	-46.8367288731581	-186.496881675173	nubxmyoVIRNAi_VDRC37534	120hr	-0.483418220718793	-0.0478784777253163	83.1632711268419	-186.496881675173	0.358671154599487	-0.327628642841996	204.198963119503
142	20190525_nubxjagRNAi34_119hr_disc05_DiscProper	out_of_horz	597	33.9423643939796	854.446025815349	739.807800612841	-141.482022475366	-65.6971933750933	nubxmyoVIRNAi_VDRC37534	120hr	0.358050248882849	0.105735051739073	-11.482022475366	-65.6971933750933	-0.300961563877572	-0.22091178999705	66.6930135583122
143	20190525_nubxjagRNAi34_119hr_disc05_DiscProper	out_of_horz	599	28.0669147708222	857.934976313171	743.725618199964	-137.993071977544	-61.7793757879703	nubxmyoVIRNAi_VDRC37534	120hr	-0.372025356966776	-0.160484662395372	-7.99307197754399	-61.7793757879703	0.318931830211661	0.24988133337297	62.2943052966276
144	20190525_nubxjagRNAi34_119hr_disc05_DiscProper	out_of_horz	617	152.83740083956	654.442180528848	1040.47735435887	-341.485867761867	234.972360370935	nubxmyoVIRNAi_VDRC37534	120hr	-0.0459051972343208	0.530537148617837	-211.485867761867	234.972360370935	-0.522792345788325	-0.101316910640854	316.130166863712
145	20190525_nubxjagRNAi34_119hr_disc05_DiscProper	out_of_horz	621	162.341286850678	753.368215417561	987.633220245448	-242.559832873154	182.128226257514	nubxmyoVIRNAi_VDRC37534	120hr	-0.138405428395042	-0.0130169422396917	-112.559832873154	182.128226257514	0.0735409974128561	-0.117971289278404	214.103729010357
146	20190525_nubxjagRNAi34_119hr_disc05_DiscProper	out_of_horz	623	175.412397047434	743.100327830088	985.018272499652	-252.827720460627	179.513278511718	nubxmyoVIRNAi_VDRC37534	120hr	-0.136024173221957	0.277122701105771	-122.827720460627	179.513278511718	-0.209027496510309	-0.227171901588881	217.512450392109
147	20190525_nubxjagRNAi34_119hr_disc05_DiscProper	out_of_horz	625	238.900666572351	762.883732695826	997.388235453268	-233.044315594889	191.883241465334	nubxmyoVIRNAi_VDRC37534	120hr	0.0874612963043985	0.18545509514509	-103.044315594889	191.883241465334	-0.202907606236117	-0.0295224321160885	217.801077434577
148	20190525_nubxjagRNAi34_119hr_disc05_DiscProper	out_of_horz	631	93.3237254708027	865.987059040332	1008.17782967531	-129.940989250383	202.672835687372	nubxmyoVIRNAi_VDRC37534	120hr	0.116003868004382	0.0507230388739006	0.0590107496170162	202.672835687372	-0.115974311034608	-0.050790582243457	202.672844278233
149	20190525_nubxjagRNAi34_119hr_disc05_DiscProper	out_of_horz	633	95.0633001832759	856.609349012912	1009.62291920635	-139.318699277803	204.11792521842	nubxmyoVIRNAi_VDRC37534	120hr	0.266116642400589	0.202939023068482	-9.31869927780301	204.11792521842	-0.283500862609092	-0.177847056052253	204.330530150789
150	20190525_nubxjagRNAi34_119hr_disc05_DiscProper	out_of_horz	635	79.2696197221907	873.649829977599	1011.76264168133	-122.278218313116	206.257647693395	nubxmyoVIRNAi_VDRC37534	120hr	0.0921563323814566	-0.0283284123657617	7.721781686884	206.257647693395	-0.0940164909608341	0.0213585573618058	206.402139389185
151	20190525_nubxjagRNAi34_119hr_disc05_DiscProper	horz_stripe	637	43.3670323212195	914.952921747452	777.66689606185	-80.9751265432627	-27.8380979260842	nubxmyoVIRNAi_VDRC37534	120hr	-0.0600152070346419	-0.22339591980437	49.0248734567373	-27.8380979260842	0.161096824393734	-0.165998118154712	56.3772818925439
152	20190525_nubxjagRNAi34_119hr_disc05_DiscProper	horz_stripe	639	53.5299399464904	909.899832416058	776.005120175085	-86.0282158746575	-29.4998738128493	nubxmyoVIRNAi_VDRC37534	120hr	0.063610059513619	-0.189021287536015	43.9717841253425	-29.4998738128493	0.199024675875191	-0.0128243988503977	52.950546306339
153	20190525_nubxjagRNAi34_119hr_disc05_DiscProper	out_of_horz	641	65.2355409972742	920.161205952532	904.209056697809	-75.7668423381828	98.7040627098751	nubxmyoVIRNAi_VDRC37534	120hr	0.339608153630862	0.099069343573988	54.2331576618172	98.7040627098751	-0.0984820337385659	-0.339778930893986	112.622055501604
154	20190525_nubxjagRNAi34_119hr_disc05_DiscProper	out_of_horz	643	85.9416502364667	905.363332778907	899.820958200032	-90.5647155118079	94.3159642120977	nubxmyoVIRNAi_VDRC37534	120hr	0.259328421006172	0.122266396694182	39.4352844881921	94.3159642120977	-0.0951189537038027	-0.270467532891523	102.228385333636
155	20190525_nubxjagRNAi34_119hr_disc05_DiscProper	out_of_horz	645	53.0897681315655	913.768579406788	899.948072374651	-82.1594688839272	94.4430783867169	nubxmyoVIRNAi_VDRC37534	120hr	0.00258336707127005	0.0253060772728583	47.8405311160728	94.4430783867169	0.018874238571611	-0.0170538690831936	105.868840895834
156	20190525_nubxjagRNAi34_119hr_disc05_DiscProper	out_of_horz	651	82.1437495265454	1138.79701802719	880.563420663761	142.868969736476	75.0584266758268	nubxmyoVIRNAi_VDRC37534	120hr	-0.180475127079236	0.282473108526721	272.868969736476	75.0584266758268	-0.010615874239488	0.335036761787638	283.003961209196
157	20190525_nubxjagRNAi34_119hr_disc05_DiscProper	out_of_horz	653	80.9418559654636	1144.84589452309	888.394164691391	148.917846232373	82.8891707034574	nubxmyoVIRNAi_VDRC37534	120hr	-0.0620909029270527	0.258027607691179	278.917846232373	82.8891707034574	0.0889030963405116	0.250059524949959	290.973846877709
158	20190525_nubxjagRNAi34_119hr_disc05_DiscProper	out_of_horz	665	59.4128281329147	940.091355542656	645.643026411145	-55.8366927480587	-159.861967576789	nubxmyoVIRNAi_VDRC37534	120hr	0.0641521239133084	-0.04983812075308	74.1633072519413	-159.861967576789	-0.00337653848298897	0.0811660783249995	176.227253340873
159	20190525_nubxjagRNAi34_119hr_disc05_DiscProper	out_of_horz	667	52.1343554787101	933.009454739943	643.39922521712	-62.9185935507717	-162.105768770815	nubxmyoVIRNAi_VDRC37534	120hr	-0.126356332128438	0.465615293116689	67.0814064492283	-162.105768770815	-0.239605684100651	-0.418751286564891	175.437155015645
160	20190525_nubxjagRNAi34_119hr_disc05_DiscProper	out_of_horz	673	108.202743444553	670.601931833551	988.215197452098	-325.326116457164	182.710203464164	nubxmyoVIRNAi_VDRC37534	120hr	0.243242524464481	-0.070583314580698	-195.326116457164	182.710203464164	0.0866432987959213	0.237995522602448	267.460857360762
161	20190525_nubxjagRNAi34_119hr_disc05_DiscProper	out_of_horz	675	165.224652931645	678.682145873721	996.486212864606	-317.245902416995	190.981218876672	nubxmyoVIRNAi_VDRC37534	120hr	-0.332241704178637	0.151181444978501	-187.245902416995	190.981218876672	-0.14459025538287	-0.33516270280213	267.460004366212
162	20190525_nubxjagRNAi34_119hr_disc05_DiscProper	out_of_horz	693	84.4497379922031	1199.0649194144	972.278079006565	203.136871123684	166.773085018631	nubxmyoVIRNAi_VDRC37534	120hr	-0.078907791718861	0.325698421718493	333.136871123684	166.773085018631	0.213468020220805	0.258335645714784	372.549911808753
163	20190525_nubxjagRNAi34_119hr_disc05_DiscProper	out_of_horz	695	192.759667831067	1207.24325502323	980.249549315834	211.315206732515	174.7445553279	nubxmyoVIRNAi_VDRC37534	120hr	-0.0764537194723153	-0.0935219210274902	341.315206732515	174.7445553279	-0.120571553811493	0.00734992144895359	383.447167108593
164	20190525_nubxjagRNAi34_119hr_disc05_DiscProper	horz_stripe	697	88.4000128543762	1005.08199005309	855.032455379801	9.15394176237817	49.5274613918665	nubxmyoVIRNAi_VDRC37534	120hr	0.133012054778819	0.113324858139032	139.153941762378	49.5274613918665	0.174700479882776	0.00380427620488882	147.705074184776
165	20190525_nubxjagRNAi34_119hr_disc05_DiscProper	horz_stripe	707	66.5713775742337	656.50272108236	785.800740708092	-339.425327208355	-19.7042532798424	nubxmyoVIRNAi_VDRC37534	120hr	0.436033112503093	-0.191773412368513	-209.425327208355	-19.7042532798424	0.392610750373105	-0.269738235298718	210.350244291854
166	20190525_nubxjagRNAi34_119hr_disc05_DiscProper	horz_stripe	709	88.1765410073587	647.518735555583	783.212343724716	-348.409312735132	-22.2926502632185	nubxmyoVIRNAi_VDRC37534	120hr	0.0577723152433811	0.248315736610588	-218.409312735132	-22.2926502632185	0.106748640324834	0.231523375160779	219.544050580267
167	20190525_nubxjagRNAi34_119hr_disc05_DiscProper	out_of_horz	717	162.86348357325	564.45953077663	943.619323857679	-431.468517514085	138.114329869744	nubxmyoVIRNAi_VDRC37534	120hr	0.0213553757177548	-0.178158036884417	-301.468517514085	138.114329869744	0.14886894988233	-0.100171722254776	331.600414908529
168	20190525_nubxjagRNAi34_119hr_disc05_DiscProper	out_of_horz	719	35.5576971550065	553.23938571453	945.877732738802	-442.688662576185	140.372738750867	nubxmyoVIRNAi_VDRC37534	120hr	0.16208896264865	0.83896136724561	-312.688662576185	140.372738750867	-0.519198489016955	0.678647136990683	342.75166737465
169	20190525_nubxjagRNAi34_119hr_disc05_DiscProper	out_of_horz	721	190.709754547905	569.154266030778	952.694709175737	-426.773782259937	147.189715187803	nubxmyoVIRNAi_VDRC37534	120hr	-0.110107856949032	-0.182757232434545	-296.773782259937	147.189715187803	0.0788610607730189	-0.198254581946539	331.269512774621
170	20190525_nubxjagRNAi34_119hr_disc05_DiscProper	out_of_horz	723	101.675450287673	1057.84232223097	919.825899809278	61.9142739402531	114.320905821344	nubxmyoVIRNAi_VDRC37534	120hr	-0.189887270058078	-0.304365315134509	191.914273940253	114.320905821344	-0.358063633798969	0.0220421082865526	223.383880461029
171	20190525_nubxjagRNAi34_119hr_disc05_DiscProper	out_of_horz	725	78.3428791799899	1058.23744886076	911.01522146159	62.3094005700478	105.510227473656	nubxmyoVIRNAi_VDRC37534	120hr	-0.0624103551056345	-0.332535739466137	192.309400570048	105.510227473656	-0.313996577162838	-0.126020712490939	219.352031331268
172	20190525_nubxjagRNAi34_119hr_disc05_DiscProper	out_of_horz	727	96.2596222310192	1045.79303170008	913.922170965759	49.864983409365	108.417176977825	nubxmyoVIRNAi_VDRC37534	120hr	-0.00582128408370862	-0.0601956380603991	179.864983409365	108.417176977825	-0.0559471097503136	-0.0229635167269339	210.013562706536
173	20190525_nubxjagRNAi34_119hr_disc05_DiscProper	horz_stripe	737	139.450505919154	485.451311025107	835.611554378783	-510.476737265608	30.1065603908493	nubxmyoVIRNAi_VDRC37534	120hr	0.139681473417125	0.18616611131938	-380.476737265608	30.1065603908493	0.108664402807417	0.205817352480947	381.666022300716
174	20190525_nubxjagRNAi34_119hr_disc05_DiscProper	out_of_horz	745	90.6751513130461	1108.82264600372	960.129489367132	112.894597713002	154.624495379198	nubxmyoVIRNAi_VDRC37534	120hr	0.43133918466819	0.0607364794341127	242.894597713002	154.624495379198	0.237586835854313	-0.365095751266712	287.934923497364
175	20190525_nubxjagRNAi34_119hr_disc05_DiscProper	out_of_horz	747	83.3781756499134	1113.26464366826	966.701819587533	117.336595377543	161.196825599599	nubxmyoVIRNAi_VDRC37534	120hr	-0.327523002722865	-0.216256035881345	247.336595377543	161.196825599599	-0.330083971313206	0.212326546267343	295.228399711718
176	20190525_nubxjagRNAi34_119hr_disc05_DiscProper	horz_stripe	759	80.5138826365032	1187.35386608978	783.86681850466	191.425817799065	-21.6381754832743	nubxmyoVIRNAi_VDRC37534	120hr	-0.00392407170999643	0.142258907177652	321.425817799065	-21.6381754832743	-0.0229558078104529	0.140449371297755	322.153328379582
177	20190525_nubxjagRNAi34_119hr_disc05_DiscProper	horz_stripe	761	121.279271887681	1194.72475851484	785.401954319264	198.796710224127	-20.1030396686701	nubxmyoVIRNAi_VDRC37534	120hr	0.184643908511979	-0.0577912120865845	328.796710224127	-20.1030396686701	0.190309092962444	-0.0348661193829832	329.410699368021
178	20190525_nubxjagRNAi34_119hr_disc05_DiscProper	out_of_horz	763	174.240216357492	727.858882004563	631.76334588679	-268.069166286152	-173.741648101144	nubxmyoVIRNAi_VDRC37534	120hr	-0.0383183687849823	-0.155794366007216	-138.069166286152	-173.741648101144	-0.143114578153533	0.0725148218357371	221.921731616926
179	20190525_nubxjagRNAi34_119hr_disc05_DiscProper	out_of_horz	765	123.451976612912	718.995027628353	631.217004990356	-276.933020662362	-174.287988997578	nubxmyoVIRNAi_VDRC37534	120hr	-0.288215913755517	0.0135406725127937	-146.933020662362	-174.287988997578	0.0620808094752774	0.28177603845771	227.959679921222
180	20190525_nubxjagRNAi34_119hr_disc05_DiscProper	out_of_horz	767	64.308295831761	839.461849923311	956.538294837178	-156.466198367404	151.033300849244	nubxmyoVIRNAi_VDRC37534	120hr	-0.205494034219458	0.0127143651488938	-26.466198367404	151.033300849244	0.188926569127826	-0.0818303406965648	153.334658904766
181	20190525_nubxjagRNAi34_119hr_disc05_DiscProper	out_of_horz	769	95.1884858777358	847.532457108592	960.569496228934	-148.395591182123	155.064502241	nubxmyoVIRNAi_VDRC37534	120hr	0.43472975308944	-0.0324862990557824	-18.395591182123	155.064502241	-0.415062366577283	0.133298723545321	156.151841584366
182	20190525_nubxjagRNAi34_119hr_disc05_DiscProper	horz_stripe	771	63.6402610967264	790.484968448673	835.099314935897	-205.443079842042	29.5943209479627	nubxmyoVIRNAi_VDRC37534	120hr	-0.082070055779139	0.0569465433355053	-75.443079842042	29.5943209479627	-0.0988999090146914	-0.0140431780711966	81.0400032602649
183	20190525_nubxjagRNAi34_119hr_disc05_DiscProper	horz_stripe	773	76.430306010413	783.670761953448	831.630667319768	-212.257286337267	26.1256733318343	nubxmyoVIRNAi_VDRC37534	120hr	0.0997467959565526	0.0358168242573681	-82.257286337267	26.1256733318343	0.0608000272892245	0.086807977082241	86.3065001179682
184	20190525_nubxjagRNAi34_119hr_disc05_DiscProper	out_of_horz	785	122.583889761099	1149.91862142242	1020.35699300816	153.990573131705	214.851999020224	nubxmyoVIRNAi_VDRC37534	120hr	-0.0119325925694486	0.042412253217721	283.990573131705	214.851999020224	0.037568209933974	0.0230177234058759	356.10676364071
185	20190525_nubxjagRNAi34_119hr_disc05_DiscProper	out_of_horz	787	148.328331694688	1143.69064954617	1017.13050827194	147.762601255455	211.625514284001	nubxmyoVIRNAi_VDRC37534	120hr	0.217539498207704	0.0710928213051036	277.762601255455	211.625514284001	0.126285627977782	-0.190865299852635	349.195390794559
186	20190525_nubxjagRNAi34_119hr_disc05_DiscProper	out_of_horz	789	201.144940963503	1176.70940997229	972.21660249494	180.781361681573	166.711608507006	nubxmyoVIRNAi_VDRC37534	120hr	0.131603312418703	-0.000361874104361757	310.781361681573	166.711608507006	0.0724871696427889	-0.10984158151456	352.672390724942
187	20190525_nubxjagRNAi34_119hr_disc05_DiscProper	out_of_horz	791	162.420006920912	1168.71125122999	959.711305268045	172.783202939273	154.206311280111	nubxmyoVIRNAi_VDRC37534	120hr	-0.0694355315663637	0.104404394209053	302.783202939273	154.206311280111	0.0436089413495268	0.11755777646943	339.790015187003
188	20190525_nubxjagRNAi34_119hr_disc05_DiscProper	out_of_horz	793	159.263530302451	1175.86361327143	963.325111203528	179.93556498071	157.820117215594	nubxmyoVIRNAi_VDRC37534	120hr	0.200216070571386	-0.100913208246329	309.93556498071	157.820117215594	0.0361568637250852	-0.221275013770599	347.803455758933
189	20190525_nubxjagRNAi34_119hr_disc05_DiscProper	out_of_horz	795	57.9066362711595	795.123478034259	740.399606497169	-200.804570256456	-65.1053874907647	nubxmyoVIRNAi_VDRC37534	120hr	0.182739849790833	0.301322964191187	-70.804570256456	-65.1053874907647	0.315564067544893	-0.156871605859894	96.1873102312568
190	20190525_nubxjagRNAi34_119hr_disc05_DiscProper	out_of_horz	797	51.760938503492	802.170072261995	740.533088125824	-193.75797602872	-64.9719058621099	nubxmyoVIRNAi_VDRC37534	120hr	0.0428026758004202	0.126898428987645	-63.75797602872	-64.9719058621099	0.126068670500483	-0.0451881693969666	91.0298196122221
191	20190525_nubxjagRNAi34_119hr_disc05_DiscProper	out_of_horz	801	82.1095135480902	927.776759672297	900.503634636493	-68.1512886184181	94.9986406485585	nubxmyoVIRNAi_VDRC37534	120hr	0.0547483348868801	-0.120279768736557	61.8487113815819	94.9986406485585	-0.132146318127907	-0.00139769290034113	113.357861768102
192	20190525_nubxjagRNAi34_119hr_disc05_DiscProper	out_of_horz	803	85.6282633991477	935.775184247605	901.59300636256	-60.1528640431102	96.0880123746255	nubxmyoVIRNAi_VDRC37534	120hr	0.0899384948416708	-0.137586437932141	69.8471359568898	96.0880123746255	-0.158624411202259	-0.0430959038422082	118.791954792765
193	20190525_nubxjagRNAi34_119hr_disc05_DiscProper	out_of_horz	805	135.923148062981	936.769065203645	910.790694663957	-59.1589830870697	105.285700676023	nubxmyoVIRNAi_VDRC37534	120hr	-0.141257331114431	-0.0906073988550131	70.8410169129303	105.285700676023	-0.0307164414803224	0.164984346359372	126.899678660346
194	20190525_nubxjagRNAi34_119hr_disc05_DiscProper	out_of_horz	807	153.141978480543	816.80012501336	1017.38001199641	-179.127923277355	211.875018008471	nubxmyoVIRNAi_VDRC37534	120hr	0.0628866790306436	0.077205849822776	-49.127923277355	211.875018008471	-0.0904465410419389	-0.0416521411203444	217.496151923742
195	20190525_nubxjagRNAi34_119hr_disc05_DiscProper	out_of_horz	809	133.72733377165	824.561492244811	1024.15666008039	-171.366556045904	218.651666092451	nubxmyoVIRNAi_VDRC37534	120hr	0.000721734651824376	0.00294555676079796	-41.366556045904	218.651666092451	-0.00174787652091425	-0.00247833274730479	222.53031938166
196	20190525_nubxjagRNAi34_119hr_disc05_DiscProper	out_of_horz	816	101.26250315311	860.544911332738	647.42133809562	-135.383136957978	-158.083655892314	nubxmyoVIRNAi_VDRC37534	120hr	0.16942420304123	-0.16136056831271	-5.383136957978	-158.083655892314	-0.180008459216877	0.149461527466845	158.175283858724
197	20190525_nubxjagRNAi34_119hr_disc05_DiscProper	out_of_horz	818	69.8670853163942	843.362165252628	645.660145339485	-152.565883038087	-159.844848648449	nubxmyoVIRNAi_VDRC37534	120hr	0.208094602589771	-0.0270168178991318	-22.565883038087	-159.844848648449	-0.207441100915184	-0.0316458801028848	161.429844566407
198	20190525_nubxjagRNAi34_119hr_disc05_DiscProper	out_of_horz	820	66.4742625457797	850.675205574923	642.834004032167	-145.252842715792	-162.670989955767	nubxmyoVIRNAi_VDRC37534	120hr	-0.12868787784984	-0.224392974256818	-15.252842715792	-162.670989955767	0.0847311181888677	0.244404202933952	163.384516353607
199	20190525_nubxjagRNAi34_119hr_disc05_DiscProper	out_of_horz	822	82.9623546477956	857.619383324098	643.035198932352	-138.308664966617	-162.469795055582	nubxmyoVIRNAi_VDRC37534	120hr	0.0760930359418188	-0.348752756688793	-8.30866496661699	-162.469795055582	-0.11127328036453	0.339170889808946	162.682107863558
200	20190525_nubxjagRNAi34_119hr_disc05_DiscProper	out_of_horz	824	135.766319917237	1006.56006374427	974.00928269199	10.6320154535543	168.504288704056	nubxmyoVIRNAi_VDRC37534	120hr	-0.106359841103604	-0.151017861813442	140.632015453554	168.504288704056	-0.129557840889288	0.131657040261406	219.479062969999
201	20190525_nubxjagRNAi34_119hr_disc05_DiscProper	out_of_horz	826	142.635607038059	1011.61022975184	981.117260640617	15.6821814611292	175.612266652682	nubxmyoVIRNAi_VDRC37534	120hr	-0.0059782909231463	-0.109999690699902	145.682181461129	175.612266652682	-0.10700277575274	0.0261930887381524	228.173105764387
202	20190525_nubxjagRNAi34_119hr_disc05_DiscProper	horz_stripe	828	71.6929239201638	831.540430626289	822.034055328658	-164.387617664426	16.5290613407241	nubxmyoVIRNAi_VDRC37534	120hr	0.0625122982073016	-0.125167198979541	-34.387617664426	16.5290613407241	0.136792391102165	-0.0293676159075764	38.1538742127213
203	20190525_nubxjagRNAi34_119hr_disc05_DiscProper	horz_stripe	830	80.0265636181412	827.322614535539	816.783647134776	-168.605433755176	11.2786531468417	nubxmyoVIRNAi_VDRC37534	120hr	0.00384010097936242	-0.0843439424100149	-38.605433755176	11.2786531468417	0.0486430177461721	-0.0690108963957229	40.2192433075517
204	20190525_nubxjagRNAi34_119hr_disc05_DiscProper	out_of_horz	832	125.485510790078	898.712753432042	920.631537638704	-97.2152948586731	115.12654365077	nubxmyoVIRNAi_VDRC37534	120hr	0.257163070670742	0.0477660563695441	32.7847051413269	115.12654365077	-0.193418578915907	-0.176078659661115	119.70362544291
205	20190525_nubxjagRNAi34_119hr_disc05_DiscProper	out_of_horz	834	110.477272761076	905.51053450599	927.106446237253	-90.4175137847253	121.601452249319	nubxmyoVIRNAi_VDRC37534	120hr	0.0626630512016316	-0.0657726875608697	39.5824862152747	121.601452249319	-0.0893731249438835	0.0162833949974527	127.881532693841
206	20190525_nubxjagRNAi34_119hr_disc05_DiscProper	horz_stripe	836	82.7259528164359	1143.38483631005	785.29661410238	147.456788019333	-20.2083798855537	nubxmyoVIRNAi_VDRC37534	120hr	0.079649017255265	0.216931123644225	277.456788019333	-20.2083798855537	0.0473751075300487	0.22618284095349	278.191746526751
207	20190525_nubxjagRNAi34_119hr_disc05_DiscProper	horz_stripe	838	76.7238392037745	1150.56970437023	791.766601253494	154.641656079514	-13.73839273444	nubxmyoVIRNAi_VDRC37534	120hr	-0.0783334169083012	0.226198143872871	284.641656079514	-13.73839273444	-0.0997537174677479	0.217602666223157	284.973008915957
208	20190525_nubxjagRNAi34_119hr_disc05_DiscProper	out_of_horz	855	67.5844820132656	777.120402653101	651.701497491031	-218.807645637614	-153.803496496903	nubxmyoVIRNAi_VDRC37534	120hr	-0.0925334211449928	0.051923243036403	-88.807645637614	-153.803496496903	0.0912287205282818	0.0541828178206581	177.601558152987
209	20190525_nubxjagRNAi34_119hr_disc05_DiscProper	out_of_horz	857	73.3237054326602	1079.27171996494	647.407373269317	83.3436716742248	-158.097620718617	nubxmyoVIRNAi_VDRC37534	120hr	-0.540797415376088	-0.0863758908645046	213.343671674225	-158.097620718617	-0.0747514848089255	-0.542526362971381	265.53790674841
210	20190525_nubxjagRNAi34_119hr_disc05_DiscProper	out_of_horz	859	91.723924033751	1084.158318451	652.715457733652	88.2302701602806	-152.789536254282	nubxmyoVIRNAi_VDRC37534	120hr	-0.412068365326962	0.0112683822643967	218.230270160281	-152.789536254282	-0.151564443387351	-0.383347797232192	266.400250005565
211	20190525_nubxjagRNAi34_119hr_disc05_DiscProper	out_of_horz	861	110.749392527102	1073.84190140663	646.622127461032	77.9138531159186	-158.882866526902	nubxmyoVIRNAi_VDRC37534	120hr	-0.234545116124491	0.307100001568335	207.913853115919	-158.882866526902	-0.357921909463282	-0.145649336377755	261.671426780444
212	20190525_nubxjagRNAi34_119hr_disc05_DiscProper	out_of_horz	863	52.365559097162	1076.9777170762	741.035361847471	81.0496687854862	-64.4696321404632	nubxmyoVIRNAi_VDRC37534	120hr	0.0297259003835298	-0.315687125453525	211.049668785486	-64.4696321404632	0.20105761323606	-0.245189368632777	220.676904461681
213	20190525_nubxjagRNAi34_119hr_disc05_DiscProper	out_of_horz	865	66.5881340174158	1071.02262059052	740.030753100161	75.0945722998096	-65.4742408877731	nubxmyoVIRNAi_VDRC37534	120hr	0.0226731693802414	-0.0193798930223839	205.09457229981	-65.4742408877731	0.0297084136265747	-0.00265763486892256	215.292033774294
214	20190525_nubxjagRNAi34_119hr_disc05_DiscProper	out_of_horz	867	55.5235178186213	1079.30096566903	745.374886101774	83.3729173783169	-60.1301078861599	nubxmyoVIRNAi_VDRC37534	120hr	0.145948947566743	-0.217900527599603	213.372917378317	-60.1301078861599	0.238249661460901	-0.109630443024697	221.683629853301
215	20190525_nubxjagRNAi34_119hr_disc05_DiscProper	out_of_horz	885	84.8415365249264	654.98534084307	933.621992973148	-340.942707447645	128.116998985214	nubxmyoVIRNAi_VDRC37534	120hr	-0.251564897229792	-0.209341547235227	-210.942707447645	128.116998985214	0.0697806379073902	-0.31974903203968	246.801116801201
216	20190525_nubxjagRNAi34_119hr_disc05_DiscProper	out_of_horz	887	91.6137629180615	658.770825530293	939.628033868643	-337.157222760422	134.123039880709	nubxmyoVIRNAi_VDRC37534	120hr	-0.23663982088731	-0.177289125397207	-207.157222760422	134.123039880709	0.0649149546203344	-0.288471640686437	246.78554408363
217	20190525_nubxjagRNAi34_119hr_disc05_DiscProper	out_of_horz	889	144.825378852879	646.261701866267	935.029684425358	-349.666346424448	129.524690437424	nubxmyoVIRNAi_VDRC37534	120hr	0.089653841651213	0.0891110274060439	-219.666346424448	129.524690437424	-0.034581127642894	0.121584259421717	255.009704098444
218	20190525_nubxjagRNAi34_119hr_disc05_DiscProper	out_of_horz	899	111.048284044805	1126.39466305281	704.314010182224	130.466614762095	-101.190983805711	nubxmyoVIRNAi_VDRC37534	120hr	-0.267721102783676	0.0258990770880796	260.466614762095	-101.190983805711	-0.214988592655537	-0.161633090973704	279.432411522345
219	20190525_nubxjagRNAi34_119hr_disc05_DiscProper	out_of_horz	901	94.0873902177832	675.957361332522	637.815744156778	-319.970686958193	-167.689249831156	nubxmyoVIRNAi_VDRC37534	120hr	0.164148877557385	-0.216041043796719	-189.970686958193	-167.689249831156	-0.19399743952163	-0.189693384352689	253.394053624594
220	20190525_nubxjagRNAi34_119hr_disc05_DiscProper	out_of_horz	903	81.0460301611297	668.320744102346	637.005879935098	-327.607304188369	-168.499114052836	nubxmyoVIRNAi_VDRC37534	120hr	-0.220935964913274	0.153827048188672	-197.607304188369	-168.499114052836	0.116983026474991	0.242467385153862	259.693276973404
221	20190525_nubxjagRNAi34_119hr_disc05_DiscProper	out_of_horz	913	164.497952959843	983.12206720369	639.118826345196	-12.8059810870249	-166.386167642738	nubxmyoVIRNAi_VDRC37534	120hr	-0.0969420762322376	0.170292264916298	117.194018912975	-166.386167642738	-0.127692792707907	-0.148633012231453	203.516080081678
222	20190525_nubxjagRNAi34_119hr_disc05_DiscProper	out_of_horz	915	205.462325982186	995.249350231366	642.812815145332	-0.678698059348676	-162.692178842602	nubxmyoVIRNAi_VDRC37534	120hr	0.0953599918159915	0.0219109466709654	129.321301940651	-162.692178842602	-0.0428602644325084	0.087958031787548	207.828641414455
223	20190525_nubxjagRNAi34_119hr_disc05_DiscProper	out_of_horz	933	41.0388559466622	1058.35029969668	711.407612653097	62.4222514059664	-94.0973813348372	nubxmyoVIRNAi_VDRC37534	120hr	-0.155705168230913	-0.118707664665908	192.422251405966	-94.0973813348372	-0.00191328732888355	-0.195785465231328	214.197665744085
224	20190525_nubxjagRNAi34_119hr_disc05_DiscProper	out_of_horz	935	58.1930598211213	1054.83316821135	706.188429010738	58.9051199206352	-99.3165649771963	nubxmyoVIRNAi_VDRC37534	120hr	-0.0919384770771908	0.0785859302460783	188.905119920635	-99.3165649771963	-0.11685769345735	-0.0311883228106715	213.421939854128
225	20190525_nubxjagRNAi34_119hr_disc05_DiscProper	out_of_horz	937	53.4863837848193	847.502010558324	701.194444003168	-148.426037732391	-104.310549984766	nubxmyoVIRNAi_VDRC37534	120hr	0.128677917826296	-0.0852603762024192	-18.426037732391	-104.310549984766	-0.150100767185786	0.0360152464454659	105.925491288169
226	20190525_nubxjagRNAi34_119hr_disc05_DiscProper	out_of_horz	939	51.9523661390476	852.735005341713	704.380512485609	-143.193042949002	-101.124481502325	nubxmyoVIRNAi_VDRC37534	120hr	-0.177852119065326	0.0266298059287457	-13.193042949002	-101.124481502325	0.178731251276399	0.0198912703717554	101.981454889447
227	20190525_nubxjagRNAi34_119hr_disc05_DiscProper	horz_stripe	941	39.4517495318172	976.191464098551	802.010777587045	-19.7365841921644	-3.49421640088906	nubxmyoVIRNAi_VDRC37534	120hr	0.044600150341551	0.143549627254627	110.263415807836	-3.49421640088906	0.035421695333901	0.146085496867771	110.318767278591
228	20190525_nubxjagRNAi34_119hr_disc05_DiscProper	horz_stripe	943	42.9555150421802	981.317841479287	806.38678773776	-14.610206811428	0.881793749826215	nubxmyoVIRNAi_VDRC37534	120hr	0.202754734390552	0.202462890501355	115.389793188572	0.881793749826215	0.205825264072051	0.199340575442175	115.393162415798
229	20190525_nubxjagRNAi34_119hr_disc05_DiscProper	out_of_horz	949	78.4472912392302	807.373917677494	881.018848100526	-188.554130613222	75.5138541125915	nubxmyoVIRNAi_VDRC37534	120hr	0.0262569527568057	-0.0516249403684729	-58.554130613222	75.5138541125915	0.0434602833047309	0.0382853210929991	95.5558913662994
230	20190525_nubxjagRNAi34_119hr_disc05_DiscProper	out_of_horz	951	67.3918327110259	814.435173630405	882.528105361095	-181.49287466031	77.023111373161	nubxmyoVIRNAi_VDRC37534	120hr	-0.00845863280745234	-0.13791696720632	-51.49287466031	77.023111373161	0.130677962024389	0.0448988702921662	92.6502877836046
231	20190525_nubxjagRNAi34_119hr_disc05_DiscProper	out_of_horz	953	96.0840335327155	1054.53280120901	941.227334788288	58.604752918298	135.722340800354	nubxmyoVIRNAi_VDRC37534	120hr	-0.263621886056212	-0.117194465835369	188.604752918298	135.722340800354	-0.19486648196846	0.212739502292141	232.362446655435
232	20190525_nubxjagRNAi34_119hr_disc05_DiscProper	out_of_horz	955	98.3455049325327	1049.61082301596	935.989843435826	53.6827747252456	130.484849447892	nubxmyoVIRNAi_VDRC37534	120hr	-0.067888881620926	-0.162217130691741	183.682774725246	130.484849447892	-0.175524428837809	0.0106991877618026	225.312355777939
233	20190525_nubxjagRNAi34_119hr_disc05_DiscProper	horz_stripe	979	45.100233452701	981.625027772778	826.553762342103	-14.3030205179375	21.0487683541688	nubxmyoVIRNAi_VDRC37534	120hr	0.00979221865449632	-0.21922258991617	115.696979482063	21.0487683541688	-0.0680460576374114	-0.20862446049238	117.596095643096
234	20190525_nubxjagRNAi34_119hr_disc05_DiscProper	horz_stripe	981	51.4863901642535	977.217550191188	823.727201724791	-18.7104980995275	18.2222077368574	nubxmyoVIRNAi_VDRC37534	120hr	0.189047458191784	-0.180637794816729	111.289501900473	18.2222077368574	0.121565801957838	-0.231496674186418	112.771459545669
235	20190525_nubxjagRNAi34_119hr_disc05_DiscProper	out_of_horz	1001	102.755359806266	1195.22041438432	976.923894012963	199.292366093601	171.418900025029	nubxmyoVIRNAi_VDRC37534	120hr	-0.0483352859051335	0.237210088773482	329.292366093601	171.418900025029	0.166587269176357	0.175651950822694	371.238335376767
236	20190525_nubxjagRNAi34_119hr_disc05_DiscProper	out_of_horz	1003	92.9083247715722	994.93952206314	927.463352936372	-0.988526227574653	121.958358948438	nubxmyoVIRNAi_VDRC37534	120hr	-0.201190021107303	0.184934218092239	129.011473772425	121.958358948438	0.173342987551578	0.211258841900732	177.532536968098
237	20190525_nubxjagRNAi34_119hr_disc05_DiscProper	out_of_horz	1005	109.763870458719	1000.4733803398	922.985869439724	4.54533204908307	117.48087545179	nubxmyoVIRNAi_VDRC37534	120hr	-0.0701998240647835	0.144756333626308	134.545332049083	117.48087545179	0.133972170627511	0.0890722679682662	178.617475273605
238	20190525_nubxjagRNAi34_119hr_disc05_DiscProper	out_of_horz	1019	42.6255472395914	878.954530135819	875.826720279172	-116.973518154896	70.3217262912375	nubxmyoVIRNAi_VDRC37534	120hr	-0.100092170269851	-0.124017631434485	13.026481845104	70.3217262912375	0.0490288335487695	0.151640986994927	71.5180705684972
239	20190525_nubxjagRNAi34_119hr_disc05_DiscProper	out_of_horz	1021	47.6679240280507	874.555444596411	872.988307973503	-121.372603694304	67.4833139855691	nubxmyoVIRNAi_VDRC37534	120hr	-0.180895571003186	-0.00320729473621967	8.627396305696	67.4833139855691	0.174270551995723	0.0486134657805819	68.0325630377869
240	20190525_nubxjagRNAi34_119hr_disc05_DiscProper	out_of_horz	1023	107.81684624635	1160.26423108788	721.587635276432	164.336182797168	-83.9173587115016	nubxmyoVIRNAi_VDRC37534	120hr	-0.166417188626466	0.00151221932168298	294.336182797168	-83.9173587115016	-0.142193701093313	-0.0864749608094697	306.065208079459
241	20190525_nubxjagRNAi34_119hr_disc05_DiscProper	out_of_horz	1025	93.3470445622421	1164.26126680464	729.631239653068	168.333218513928	-75.8737543348657	nubxmyoVIRNAi_VDRC37534	120hr	-0.135864450024684	-0.0931564137214536	298.333218513928	-75.8737543348657	-0.0748509576112492	-0.14674672174407	307.830368654145
242	20190525_nubxjagRNAi34_119hr_disc05_DiscProper	horz_stripe	1027	77.6352153078583	742.307814370305	794.504157588988	-253.62023392041	-11.0008363989463	nubxmyoVIRNAi_VDRC37534	120hr	-0.198195974668087	-0.0380993577991367	-123.62023392041	-11.0008363989463	-0.201809164439061	-0.0025033153511942	124.108745203605
243	20190525_nubxjagRNAi34_119hr_disc05_DiscProper	horz_stripe	1029	63.8203301898194	736.566983316258	791.280175608752	-259.361064974457	-14.2248183791826	nubxmyoVIRNAi_VDRC37534	120hr	0.222430574569052	-0.296093715982421	-129.361064974457	-14.2248183791826	0.152775514263167	-0.337352177092459	130.140810621597
244	20190525_nubxjagRNAi34_119hr_disc05_DiscProper	out_of_horz	1031	67.0035953936524	623.501376627547	895.642258405471	-372.426671663168	90.1372644175367	nubxmyoVIRNAi_VDRC37534	120hr	-0.0694768435085559	-0.369167364477114	-242.426671663168	90.1372644175367	0.188579886540634	-0.32488336548862	258.641484627579
245	20190525_nubxjagRNAi34_119hr_disc05_DiscProper	out_of_horz	1033	73.4315315112218	620.479506786155	888.416687486427	-375.44854150456	82.9116934984928	nubxmyoVIRNAi_VDRC37534	120hr	0.406601021591979	0.369136840918916	-245.44854150456	82.9116934984928	0.0994687614493619	0.540085515061243	259.073996081243
246	20190525_nubxjagRNAi34_119hr_disc05_DiscProper	out_of_horz	1050	58.2984834312932	945.773175709694	622.013478605943	-50.1548725810212	-183.491515381991	nubxmyoVIRNAi_VDRC37534	120hr	-0.250245106833193	0.257641029127373	79.8451274189788	-183.491515381991	-0.0179596932574594	-0.358718500780021	200.110920715818
247	20190525_nubxjagRNAi34_119hr_disc05_DiscProper	out_of_horz	1052	68.8050487900538	939.088070091339	618.267325099522	-56.839978199376	-187.237668888412	nubxmyoVIRNAi_VDRC37534	120hr	-0.018847927357971	0.170795821528739	73.160021800624	-187.237668888412	-0.101937805808888	-0.138329826011015	201.023216173243
248	20190525_nubxjagRNAi34_119hr_disc05_DiscProper	out_of_horz	1056	107.164106677244	1136.31534459094	671.338333425001	140.387296300221	-134.166660562934	nubxmyoVIRNAi_VDRC37534	120hr	0.138048509918179	-0.0314846608530453	270.387296300221	-134.166660562934	0.108572024977616	0.09088889014572	301.844302260541
249	20190525_nubxjagRNAi34_119hr_disc05_DiscProper	out_of_horz	1074	68.5000323985004	828.515208143894	732.071287875556	-167.412840146822	-73.4337061123779	nubxmyoVIRNAi_VDRC37534	120hr	0.0421894990692211	0.0994838801992665	-37.412840146822	-73.4337061123779	0.0556787719164435	-0.0926113956761828	82.4149852954591
250	20190525_nubxjagRNAi34_119hr_disc05_DiscProper	out_of_horz	1076	48.9413456284769	832.461473028668	737.021187337305	-163.466575262048	-68.4838066506292	nubxmyoVIRNAi_VDRC37534	120hr	0.0828584473073399	-0.0689811797616112	-33.466575262048	-68.4838066506292	-0.105335667521164	-0.0229852691817573	76.2236409070774
251	20190525_nubxjagRNAi34_119hr_disc05_DiscProper	out_of_horz	1078	114.255050493691	672.351987191004	892.91382820566	-323.576061099711	87.4088342177264	nubxmyoVIRNAi_VDRC37534	120hr	0.033743627186828	0.0157216373343668	-193.576061099711	87.4088342177264	0.0105202814381748	0.0357089055371148	212.395846781855
252	20190525_nubxjagRNAi34_119hr_disc05_DiscProper	out_of_horz	1080	86.4003186238027	679.983888159846	896.623755449873	-315.944160130869	91.1187614619384	nubxmyoVIRNAi_VDRC37534	120hr	-0.200297485160119	0.0711548743672802	-185.944160130869	91.1187614619384	-0.178961602013585	-0.114694567057131	207.06969690694
253	20190525_nubxjagRNAi34_119hr_disc05_DiscProper	out_of_horz	1082	98.7613848224225	1023.77471380026	915.627995685272	27.8466655095477	110.123001697338	nubxmyoVIRNAi_VDRC37534	120hr	-0.336362161434502	-0.372979146324495	157.846665509548	110.123001697338	-0.466171401268856	0.186914878693138	192.46465991271
254	20190525_nubxjagRNAi34_119hr_disc05_DiscProper	out_of_horz	1084	94.9947328234452	1022.75557007469	906.068783121237	26.8275217839756	100.563789133303	nubxmyoVIRNAi_VDRC37534	120hr	-0.0100122973940995	-0.05567869816226	156.827521783976	100.563789133303	-0.0547780150109868	-0.0141326784300801	186.300690481143
255	20190525_nubxjagRNAi34_119hr_disc05_DiscProper	out_of_horz	1086	79.889841912747	557.522156146576	882.286555921715	-438.405892144139	76.7815619337812	nubxmyoVIRNAi_VDRC37534	120hr	-0.0526906622992072	0.354383047127523	-308.405892144139	76.7815619337812	-0.212697573016014	0.288311276952558	317.820078916064
256	20190525_nubxjagRNAi34_119hr_disc05_DiscProper	out_of_horz	1098	108.788533998604	715.143892593772	1043.2283074964	-280.784155696943	237.723313508462	nubxmyoVIRNAi_VDRC37534	120hr	-0.0553002215500231	0.250812650814146	-150.784155696943	237.723313508462	-0.203321432468518	-0.156925126767036	281.510631050912
257	20190525_nubxjagRNAi34_119hr_disc05_DiscProper	out_of_horz	1100	129.32569719404	707.67549856231	1044.25688387596	-288.252549728405	238.751889888026	nubxmyoVIRNAi_VDRC37534	120hr	0.0599016414023635	0.233364878542649	-158.252549728405	238.751889888026	-0.238266186603047	-0.0357295046364286	286.437313247847
258	20190525_nubxjagRNAi34_119hr_disc05_DiscProper	out_of_horz	1102	150.329556233477	707.172514768772	1050.96102431909	-288.755533521943	245.456030331156	nubxmyoVIRNAi_VDRC37534	120hr	0.0805624677635124	0.0255213076779582	-158.755533521943	245.456030331156	-0.0563163368599168	0.0630088768382706	292.321710192326
259	20190525_nubxjagRNAi34_119hr_disc05_DiscProper	horz_stripe	1112	61.5529653435417	699.579753894206	757.730323678089	-296.348294396509	-47.7746703098454	nubxmyoVIRNAi_VDRC37534	120hr	-0.121775163321651	0.080624311082785	-166.348294396509	-47.7746703098454	-0.0604359792214077	0.132954737994319	173.072742428847
260	20190525_nubxjagRNAi34_119hr_disc05_DiscProper	out_of_horz	1114	58.7568847238448	694.609438230208	753.426043472398	-301.318610060507	-52.0789505155362	nubxmyoVIRNAi_VDRC37534	120hr	-0.183392446620642	0.0809603666309639	-171.318610060507	-52.0789505155362	-0.107307030479641	0.16932977190136	179.059440521475
261	20190525_nubxjagRNAi34_119hr_disc05_DiscProper	horz_stripe	1145	57.6852818212402	856.38155828109	778.763793921055	-139.546490009625	-26.7412000668793	nubxmyoVIRNAi_VDRC37534	120hr	-0.0195174783540436	0.122931644579431	-9.54649000962499	-26.7412000668793	0.0929553854474671	-0.0827793302498693	28.3941411654013
262	20190525_nubxjagRNAi34_119hr_disc05_DiscProper	horz_stripe	1147	50.5063839217923	863.176461993928	780.87742683356	-132.751586296787	-24.6275671543746	nubxmyoVIRNAi_VDRC37534	120hr	0.250321429014634	-0.221328072626926	-2.751586296787	-24.6275671543746	-0.292996168967355	0.160624339771815	24.7808048919299
263	20190525_nubxjagRNAi34_119hr_disc05_DiscProper	out_of_horz	1149	139.970711014334	732.780212097034	674.195453928917	-263.147836193681	-131.309540059017	nubxmyoVIRNAi_VDRC37534	120hr	-0.210743557491037	-0.157579292163642	-133.147836193681	-131.309540059017	-0.160493764400466	0.208532568035164	187.004121862514
264	20190525_nubxjagRNAi34_119hr_disc05_DiscProper	out_of_horz	1151	78.5719936471406	738.358608775249	676.188337002488	-257.569439515466	-129.316656985446	nubxmyoVIRNAi_VDRC37534	120hr	-0.301898414319794	-0.450826678786761	-127.569439515466	-129.316656985446	-0.44667841968034	0.308002818601683	181.650102318115
265	20190525_nubxjagRNAi34_119hr_disc05_DiscProper	out_of_horz	1153	38.4277309715646	827.026365102559	706.601321809653	-168.901683188156	-98.9036721782813	nubxmyoVIRNAi_VDRC37534	120hr	-0.473913497634256	-0.036978014808124	-38.901683188156	-98.9036721782813	0.321731960745006	0.349928453050417	106.279242212299
266	20190525_nubxjagRNAi34_119hr_disc05_DiscProper	out_of_horz	1155	55.9254212595389	821.944872955077	704.083491438618	-173.983175335638	-101.421502549316	nubxmyoVIRNAi_VDRC37534	120hr	0.229366192662123	-0.258715861086887	-43.983175335638	-101.421502549316	-0.34562277057519	0.00936202831531729	110.547912200848
267	20190525_nubxjagRNAi34_119hr_disc05_DiscProper	out_of_horz	1159	116.459252461978	831.502762580233	958.003487201767	-164.425285710482	152.498493213833	nubxmyoVIRNAi_VDRC37534	120hr	0.0834334029381458	-0.0532653510772537	-34.425285710482	152.498493213833	-0.0524599315943436	0.0839421582301699	156.335826760016
268	20190525_nubxjagRNAi34_119hr_disc05_DiscProper	out_of_horz	1161	117.560853645231	818.14249264566	950.612964565924	-177.785555645055	145.10797057799	nubxmyoVIRNAi_VDRC37534	120hr	0.0417569669123214	0.113252916980457	-47.785555645055	145.10797057799	-0.100879433356116	-0.0662812750031858	152.773631407941
269	20190525_nubxjagRNAi34_119hr_disc05_DiscProper	out_of_horz	1163	87.5861843807703	827.299138857625	951.670044629125	-168.62890943309	146.165050641191	nubxmyoVIRNAi_VDRC37534	120hr	0.0110133036979975	-0.237410340440547	-38.62890943309	146.165050641191	0.107719176813187	0.211852641128521	151.183380941596
270	20190525_nubxjagRNAi34_119hr_disc05_DiscProper	out_of_horz	1165	75.7890567393395	576.431795609439	741.381806794488	-419.496252681276	-64.1231871934459	nubxmyoVIRNAi_VDRC37534	120hr	0.259062768529538	-0.17277514086366	-289.496252681276	-64.1231871934459	0.161871811321522	-0.266011811839505	296.512838596151
271	20190525_nubxjagRNAi34_119hr_disc05_DiscProper	out_of_horz	1167	86.0838567908669	572.852400968738	737.254322881672	-423.075647321977	-68.2506711062624	nubxmyoVIRNAi_VDRC37534	120hr	-0.043165040638197	-0.181871689714599	-293.075647321977	-68.2506711062624	-0.119074095915027	-0.144089874505322	300.917744840099
272	20190525_nubxjagRNAi34_119hr_disc05_DiscProper	out_of_horz	1173	142.71937312226	1038.27021162694	657.463591799167	42.3421633362258	-148.041402188767	nubxmyoVIRNAi_VDRC37534	120hr	0.0116959113547405	0.0716794525120316	172.342163336226	-148.041402188767	-0.0690953205787554	0.0223735318839373	227.196122382022
273	20190525_nubxjagRNAi34_119hr_disc05_DiscProper	out_of_horz	1175	106.753473296216	1029.40960872522	655.621819706772	33.4815604345096	-149.883174281162	nubxmyoVIRNAi_VDRC37534	120hr	-0.140819069866298	0.212823494841436	163.48156043451	-149.883174281162	-0.224222110459325	-0.121853582531242	221.790862153289
274	20190525_nubxjagRNAi34_119hr_disc05_DiscProper	out_of_horz	1191	43.6555382890347	798.778877280349	666.758044200714	-197.149171010366	-138.746949787221	nubxmyoVIRNAi_VDRC37534	120hr	-0.317025631360259	0.102685828541432	-67.149171010366	-138.746949787221	0.27722932661881	0.184914928507929	154.141906185946
275	20190525_nubxjagRNAi34_119hr_disc05_DiscProper	out_of_horz	1193	78.9015790822709	792.07020862777	665.66961162795	-203.857839662945	-139.835382359984	nubxmyoVIRNAi_VDRC37534	120hr	0.182539672893447	-0.194018904821088	-73.857839662945	-139.835382359984	-0.263156135014221	-0.0413873919497016	158.14207106093
276	20190525_nubxjagRNAi34_119hr_disc05_DiscProper	horz_stripe	1207	149.269356920904	1147.62064394044	801.866289742822	151.692595649725	-3.63870424511254	nubxmyoVIRNAi_VDRC37534	120hr	0.230883573296592	0.0294776348250297	281.692595649725	-3.63870424511254	0.230045122264516	0.0354315833033841	281.716095763914
277	20190525_nubxjagRNAi34_119hr_disc05_DiscProper	horz_stripe	1209	88.7808831419892	1156.29505522812	805.760458108025	160.367006937409	0.255464120091347	nubxmyoVIRNAi_VDRC37534	120hr	0.123209217648225	-0.201622771111576	290.367006937409	0.255464120091347	0.122854252829343	-0.201839257098173	290.367119315714
278	20190525_nubxjagRNAi34_119hr_disc05_DiscProper	out_of_horz	1215	99.8245963850458	666.013539653526	938.928475423611	-329.91450863719	133.423481435677	nubxmyoVIRNAi_VDRC37534	120hr	-0.123468881270883	0.194445128213121	-199.91450863719	133.423481435677	-0.22693580406046	-0.039415902419367	240.348988269278
279	20190525_nubxjagRNAi34_119hr_disc05_DiscProper	out_of_horz	1217	69.2164058747588	736.055631390045	745.699116362774	-259.87241690067	-59.8058776251604	nubxmyoVIRNAi_VDRC37534	120hr	-0.207536460372542	-0.241777615483165	-129.87241690067	-59.8058776251604	-0.318633841465418	0.000522308031636248	142.981074517354
280	20190525_nubxjagRNAi34_119hr_disc05_DiscProper	out_of_horz	1219	76.0758370942986	722.011129799611	742.883929578234	-273.916918491104	-62.6210644096999	nubxmyoVIRNAi_VDRC37534	120hr	0.255486981752821	0.00303873403232334	-143.916918491104	-62.6210644096999	0.176368610655777	-0.184870075796589	156.950556341094
281	20190525_nubxjagRNAi34_119hr_disc05_DiscProper	out_of_horz	1221	45.2232451863925	728.039413331414	739.945881115172	-267.888634959301	-65.5591128727625	nubxmyoVIRNAi_VDRC37534	120hr	0.132807931133065	0.239494989614663	-137.888634959301	-65.5591128727625	0.269582292303376	0.0481786705797248	152.680296474702
282	20190525_nubxjagRNAi34_119hr_disc05_DiscProper	out_of_horz	1223	42.0537916997495	734.985186892763	740.335558575838	-260.942861397952	-65.1694354120956	nubxmyoVIRNAi_VDRC37534	120hr	0.186387068505964	-0.192123055957476	-130.942861397952	-65.1694354120956	-0.0408894186488462	-0.264536317694274	146.263762644801
283	20190525_nubxjagRNAi34_119hr_disc05_DiscProper	out_of_horz	1225	41.9803326959894	879.255118288137	671.940335213898	-116.672930002578	-133.564658774036	nubxmyoVIRNAi_VDRC37534	120hr	-0.00413846102994132	0.00964474005302765	13.327069997422	-133.564658774036	0.00215113893603645	-0.010272315788793	134.227898993245
284	20190525_nubxjagRNAi34_119hr_disc05_DiscProper	out_of_horz	1227	49.3318140884251	884.874069963313	674.435866345259	-111.053978327402	-131.069127642676	nubxmyoVIRNAi_VDRC37534	120hr	-0.0177143975037798	0.128626805033415	18.946021672598	-131.069127642676	-0.019435607064551	-0.128378004463609	132.431370748137
285	20190525_nubxjagRNAi34_119hr_disc05_DiscProper	out_of_horz	1229	148.666902063601	733.032347438742	1030.9513788435	-262.895700851973	225.446384855564	nubxmyoVIRNAi_VDRC37534	120hr	0.16197800544412	0.168076652999033	-132.895700851973	225.446384855564	-0.22549291022655	0.0603289563027059	261.700859282846
286	20190525_nubxjagRNAi34_119hr_disc05_DiscProper	out_of_horz	1231	124.192321177459	723.411150345372	1024.25177617357	-272.516897945343	218.746782185631	nubxmyoVIRNAi_VDRC37534	120hr	0.059599821774129	0.0873723042292073	-142.516897945343	218.746782185631	-0.104003531005937	0.0192178000854985	261.077040194137
287	20190525_nubxjagRNAi34_119hr_disc05_DiscProper	out_of_horz	1233	98.1691817683588	1080.83458019816	925.631364161752	84.906531907446	120.126370173818	nubxmyoVIRNAi_VDRC37534	120hr	-0.29877410544518	-0.0245294352639034	214.906531907446	120.126370173818	-0.177412955652175	0.241644992593873	246.201466826709
288	20190525_nubxjagRNAi34_119hr_disc05_DiscProper	out_of_horz	1235	145.073924618967	1077.42323966229	1069.72296729891	81.4951913715776	264.217973310979	nubxmyoVIRNAi_VDRC37534	120hr	-0.156986622400805	-0.0612152591632468	211.495191371578	264.217973310979	-0.0253545977254555	0.166581067175765	338.439586032517
289	20190525_nubxjagRNAi34_119hr_disc05_DiscProper	out_of_horz	1237	139.864551727006	1071.23720484342	1067.32369183011	75.3091565527001	261.818697842178	nubxmyoVIRNAi_VDRC37534	120hr	-0.289125553127481	0.0297759406669921	205.3091565527	261.818697842178	0.0978604501964568	0.273685082533234	332.717418095529
290	20190525_nubxjagRNAi34_119hr_disc05_DiscProper	horz_stripe	1239	59.2611234200437	1157.64186605961	820.834648302813	161.713817768899	15.3296543148787	nubxmyoVIRNAi_VDRC37534	120hr	0.184877897396992	-0.325711750984329	291.713817768899	15.3296543148787	0.149721376299156	-0.343295049708406	292.116329188767
291	20190525_nubxjagRNAi34_119hr_disc05_DiscProper	horz_stripe	1241	57.6971972050062	1150.94539315455	821.439130880961	155.017344863834	15.9341368930268	nubxmyoVIRNAi_VDRC37534	120hr	0.141732065952657	-0.165439008320403	285.017344863834	15.9341368930268	0.122408487424493	-0.180206010442755	285.462403114237
292	20190525_nubxjagRNAi34_119hr_disc05_DiscProper	horz_stripe	1243	38.853351710558	1160.26966428852	823.716444390393	164.341615997803	18.2114504024594	nubxmyoVIRNAi_VDRC37534	120hr	0.391914294651947	-0.481569516695556	294.341615997803	18.2114504024594	0.329561237173059	-0.526208518285182	294.90446560532
293	20190525_nubxjagRNAi34_119hr_disc05_DiscProper	out_of_horz	1247	127.938242796386	507.463436350245	883.423759175878	-488.46461194047	77.9187651879437	nubxmyoVIRNAi_VDRC37534	120hr	0.0933401721064666	-0.102826397904269	-358.46461194047	77.9187651879437	0.127603198417619	-0.0548003612070733	366.835401756763
294	20190525_nubxjagRNAi34_119hr_disc05_DiscProper	out_of_horz	1249	109.976450976542	502.041164028956	879.104332942582	-493.88688426176	73.5993389546476	nubxmyoVIRNAi_VDRC37534	120hr	0.0809427838402955	-0.179513693033935	-363.88688426176	73.5993389546476	0.144343107317566	-0.133947630111206	371.255339668391
295	20190525_nubxjagRNAi34_119hr_disc05_DiscProper	horz_stripe	1251	59.3827090922535	1178.57173143623	773.362516722682	182.643683145512	-32.1424772652525	nubxmyoVIRNAi_VDRC37534	120hr	-0.241189283175386	0.0906908111243297	312.643683145512	-32.1424772652525	-0.25459661565471	0.0397197285767823	314.291602585145
296	20190525_nubxjagRNAi34_119hr_disc05_DiscProper	horz_stripe	1253	71.7751390557763	1183.5277673055	776.525585594007	187.599719014781	-28.9794083939273	nubxmyoVIRNAi_VDRC37534	120hr	-0.0794465119995742	-0.0060536015603063	317.599719014781	-28.9794083939273	-0.0770389442868441	-0.0203321278748183	318.919092606777
297	20190525_nubxjagRNAi34_119hr_disc05_DiscProper	out_of_horz	1255	78.8683247272951	804.283238719611	874.1701757457	-191.644809571104	68.6651817577662	nubxmyoVIRNAi_VDRC37534	120hr	0.166601222625467	0.136230198528317	-61.644809571104	68.6651817577662	-0.153340813727156	0.151000758994314	92.2767020048113
298	20190525_nubxjagRNAi34_119hr_disc05_DiscProper	out_of_horz	1257	51.4599912637771	796.498012252998	871.486849290803	-199.430036037717	65.981855302869	nubxmyoVIRNAi_VDRC37534	120hr	-0.110678064014263	0.312095391586411	-69.430036037717	65.981855302869	-0.317323952061159	-0.0946502865907322	95.7817056300807
299	20190525_nubxjagRNAi34_119hr_disc05_DiscProper	out_of_horz	1259	76.2653585097153	944.132172207585	635.918423527942	-51.7958760831301	-169.586570459992	nubxmyoVIRNAi_VDRC37534	120hr	-0.006902407732389	0.251833563732451	78.2041239168699	-169.586570459992	-0.187051801115774	-0.168758439060201	186.749805563452
300	20190525_nubxjagRNAi34_119hr_disc05_DiscProper	out_of_horz	1267	74.5214181384412	773.015751211594	705.975155512102	-222.912297079122	-99.5298384758318	nubxmyoVIRNAi_VDRC37534	120hr	-0.0171063448822928	-0.220668563866544	-92.912297079122	-99.5298384758318	-0.218972220645416	0.032224349485599	136.157569365585
301	20190525_nubxjagRNAi34_119hr_disc05_DiscProper	out_of_horz	1269	72.3966654564388	778.451438676546	708.635007827347	-217.476609614169	-96.8699861605869	nubxmyoVIRNAi_VDRC37534	120hr	-0.290357599608485	-0.0445968970903333	-87.476609614169	-96.8699861605869	-0.0148522132292969	0.293386827657069	130.521842801663
302	20190525_nubxjagRNAi34_119hr_disc05_DiscProper	out_of_horz	1271	90.1316013856052	1243.99111695038	865.883401020084	248.063068659663	60.3784070321494	nubxmyoVIRNAi_VDRC37534	120hr	0.0733419473554788	-0.223465954331087	378.063068659663	60.3784070321494	0.0000918994535319684	-0.235193676661359	382.854066087982
303	20190525_nubxjagRNAi34_119hr_disc05_DiscProper	out_of_horz	1273	83.3822820284814	1243.42240103525	859.158487704898	247.49435274453	53.6534937169637	nubxmyoVIRNAi_VDRC37534	120hr	0.0311810337750847	-0.351247731618705	377.49435274453	53.6534937169637	-0.0679228334543766	-0.346025598085023	381.288189880106
304	20190525_nubxjagRNAi34_119hr_disc05_DiscProper	out_of_horz	1275	119.329017520837	1141.91783555	977.814499331817	145.989787259287	172.309505343883	nubxmyoVIRNAi_VDRC37534	120hr	0.064085644152022	-0.319242321353226	275.989787259287	172.309505343883	-0.258687257576361	-0.197746130928009	325.36276416222
305	20190525_nubxjagRNAi34_119hr_disc05_DiscProper	out_of_horz	1277	129.571098865101	1142.19467510385	968.788155216748	146.266626813137	163.283161228814	nubxmyoVIRNAi_VDRC37534	120hr	0.13797652836662	0.185436401724887	276.266626813137	163.283161228814	0.228986840751662	-0.0314516808350727	320.912199568019
306	20190525_nubxjagRNAi34_119hr_disc05_DiscProper	horz_stripe	1279	79.4027094744131	671.34227095095	823.270424686949	-324.585777339765	17.7654306990145	nubxmyoVIRNAi_VDRC37534	120hr	0.119108418150904	0.0933834350308058	-194.585777339765	17.7654306990145	0.10022857008552	0.113408619386602	195.39507483773
307	20190525_nubxjagRNAi34_119hr_disc05_DiscProper	horz_stripe	1281	92.7264921726964	684.390699162877	825.922326641387	-311.537349127838	20.4173326534529	nubxmyoVIRNAi_VDRC37534	120hr	0.172453950982602	-0.148040750487179	-181.537349127838	20.4173326534529	0.201029654097941	-0.106035405349246	182.68190003677
308	20190525_nubxjagRNAi34_119hr_disc05_DiscProper	horz_stripe	1283	62.8597256826124	679.482856881979	822.382358667389	-316.445191408736	16.8773646794549	nubxmyoVIRNAi_VDRC37534	120hr	0.019277203051537	-0.333752632338536	-186.445191408736	16.8773646794549	0.0788965620932363	-0.32486576095406	187.207518112824
309	20190525_nubxjagRNAi34_119hr_disc05_DiscProper	out_of_horz	1285	63.1506468459926	1062.40144229632	901.870961039411	66.4733940056052	96.3659670514766	nubxmyoVIRNAi_VDRC37534	120hr	-0.441710921541959	-0.0493711575273197	196.473394005605	96.3659670514766	-0.30943853806779	0.319051470085162	218.833713485487
310	20190525_nubxjagRNAi34_119hr_disc05_DiscProper	out_of_horz	1287	57.9243355849884	1071.41578122999	903.682727405869	75.487732939279	98.1777334179346	nubxmyoVIRNAi_VDRC37534	120hr	-0.125494774951999	-0.436130674298852	205.487732939279	98.1777334179346	-0.418144827318265	-0.176391062674962	227.736856322396
311	20190525_nubxjagRNAi34_119hr_disc05_DiscProper	out_of_horz	1289	86.6512189133276	671.171520580259	947.903220556699	-324.756527710456	142.398226568765	nubxmyoVIRNAi_VDRC37534	120hr	0.0193383701157381	0.21487217840314	-194.756527710456	142.398226568765	-0.198887496126508	0.0835929990787043	241.262015277505
312	20190525_nubxjagRNAi34_119hr_disc05_DiscProper	out_of_horz	1291	120.355428528954	681.065530813646	949.922216168239	-314.862517477069	144.417222180305	nubxmyoVIRNAi_VDRC37534	120hr	0.181971138995445	0.161045585761892	-184.862517477069	144.417222180305	-0.112219918899985	0.215536228794074	234.585772011508
313	20190525_nubxjagRNAi34_119hr_disc05_DiscProper	out_of_horz	1293	165.136588051999	688.908144089928	959.304863159054	-307.019904200787	153.799869171119	nubxmyoVIRNAi_VDRC37534	120hr	0.0615427947451657	0.25154392312629	-177.019904200787	153.799869171119	-0.240480638626196	0.0960776940436609	234.500418422461
314	20190525_nubxjagRNAi34_119hr_disc05_DiscProper	out_of_horz	1323	190.706660533155	1113.38656197493	946.74912833119	117.458513684215	141.244134343256	nubxmyoVIRNAi_VDRC37534	120hr	-0.143814131368662	-0.0311176259278747	247.458513684215	141.244134343256	-0.0999282053409931	0.108005392467405	284.930906503974
315	20190525_nubxjagRNAi34_119hr_disc05_DiscProper	out_of_horz	1325	135.580323059662	1108.17142179601	938.458138139502	112.243373505296	132.953144151568	nubxmyoVIRNAi_VDRC37534	120hr	0.000134696256632834	-0.198069482340278	242.243373505296	132.953144151568	-0.167014148343617	-0.106479163363935	276.33022011176
316	20190525_nubxjagRNAi34_119hr_disc05_DiscProper	out_of_horz	1327	112.217230433433	1265.11226560555	888.229988670038	269.184217314838	82.724994682104	nubxmyoVIRNAi_VDRC37534	120hr	0.000729403968562917	0.0414575208857503	399.184217314838	82.724994682104	0.0171446859173099	0.0377533814768766	407.665873109847
317	20190525_nubxjagRNAi34_119hr_disc05_DiscProper	out_of_horz	1358	84.395193658133	977.080628045574	704.352812707188	-18.8474202451406	-101.152181280746	nubxmyoVIRNAi_VDRC37534	120hr	-0.100945714833774	-0.0273439129702138	111.152579754859	-101.152181280746	0.0177340056204679	-0.103069064051622	150.288588269413
318	20190525_nubxjagRNAi34_119hr_disc05_DiscProper	out_of_horz	1360	81.0848422779812	981.17145963143	713.662924398997	-14.7565886592852	-91.8420695889375	nubxmyoVIRNAi_VDRC37534	120hr	0.00170937683119032	-0.244495678993265	115.243411340715	-91.8420695889375	0.238711576115545	-0.0528946353041692	147.363528743799
319	20190525_nubxjagRNAi34_119hr_disc05_DiscProper	out_of_horz	1362	81.3653604729241	970.669940568136	706.905736947686	-25.2581077225796	-98.5992570402483	nubxmyoVIRNAi_VDRC37534	120hr	-0.230124942121919	-0.185820140657485	104.74189227742	-98.5992570402483	0.171590515911773	-0.240921789196651	143.849495955821
320	20190525_nubxjagRNAi34_119hr_disc05_DiscProper	out_of_horz	1364	56.3083778979013	982.558395096314	707.954464291925	-13.3696531944015	-97.550529696009	nubxmyoVIRNAi_VDRC37534	120hr	0.173523890457567	-0.282257967397008	116.630346805598	-97.550529696009	0.308485945233149	0.120898810218426	152.048491080859
321	20190525_nubxjagRNAi34_119hr_disc05_DiscProper	out_of_horz	1366	66.6071220003807	984.185326274525	928.253948384344	-11.7427220161898	122.74895439641	nubxmyoVIRNAi_VDRC37534	120hr	-0.14895091291066	0.238133026488285	118.25727798381	122.74895439641	0.243517777550162	0.139974300421253	170.446735379567
322	20190525_nubxjagRNAi34_119hr_disc05_DiscProper	out_of_horz	1368	59.0586188473491	978.30950246291	924.312461653938	-17.6185458278054	118.807467666004	nubxmyoVIRNAi_VDRC37534	120hr	-0.183920703564731	0.186356180223677	112.381454172195	118.807467666004	0.196284894180257	0.173285000574056	163.538391868899
323	20190525_nubxjagRNAi34_119hr_disc05_DiscProper	out_of_horz	1370	95.2034605367188	945.725862719671	958.870786702962	-50.2021855710441	153.365792715028	nubxmyoVIRNAi_VDRC37534	120hr	-0.256390310378544	0.160544074997538	79.7978144289559	153.365792715028	0.278617063604839	0.117825816954682	172.883653254861
324	20190525_nubxjagRNAi34_119hr_disc05_DiscProper	out_of_horz	1371	101.216260711734	937.740527324723	956.22071474017	-58.1875209659918	150.715720752236	nubxmyoVIRNAi_VDRC37534	120hr	0.145534643261644	-0.279140043663489	71.8124790340082	150.715720752236	-0.308469478574585	0.0628178092078389	166.949874593771
325	20190525_nubxjagRNAi34_119hr_disc05_DiscProper	out_of_horz	1380	95.7406487753706	925.622499724183	679.265200520797	-70.3055485665321	-126.239793467137	nubxmyoVIRNAi_VDRC37534	120hr	0.00650427306679388	-0.0924035330807857	59.6944514334679	-126.239793467137	0.0672923081997832	0.0636589644204543	139.642088879278
326	20190525_nubxjagRNAi34_119hr_disc05_DiscProper	out_of_horz	1382	89.6228017985834	932.847333788215	682.168912545944	-63.0807145025001	-123.33608144199	nubxmyoVIRNAi_VDRC37534	120hr	0.0267361387998071	-0.143342726225764	66.9192854974999	-123.33608144199	0.105596924842396	0.100554700256061	140.32098829812
327	20190525_nubxjagRNAi34_119hr_disc05_DiscProper	out_of_horz	1390	82.8600479463259	928.024553964041	892.9322286398	-67.9034943266745	87.4272346518657	nubxmyoVIRNAi_VDRC37534	120hr	0.00660814298128554	-0.268569419068881	62.0965056733255	87.4272346518657	-0.255760354290898	0.0822182557930523	107.235709424192
328	20190525_nubxjagRNAi34_119hr_disc05_DiscProper	out_of_horz	1392	100.029028383144	921.531982547086	890.063444701503	-74.3960657436292	84.5584507135686	nubxmyoVIRNAi_VDRC37534	120hr	-0.0354373194392452	-0.132631568481974	55.6039342563708	84.5584507135686	-0.107732937145708	0.0850914262483978	101.202416432938
329	20190525_nubxjagRNAi34_119hr_disc05_DiscProper	horz_stripe	1394	77.2063370226047	1225.78853766643	824.626613275918	229.860489375715	19.1216192879834	nubxmyoVIRNAi_VDRC37534	120hr	0.0532037508455351	-0.151592489187821	359.860489375715	19.1216192879834	0.0368394199828227	-0.156377041209772	360.36815638722
330	20190525_nubxjagRNAi34_119hr_disc05_DiscProper	horz_stripe	1396	96.9659171937725	1221.04236341979	819.46736850792	225.114315129078	13.9623745199855	nubxmyoVIRNAi_VDRC37534	120hr	-0.0369269697098958	-0.0336982543070096	355.114315129078	13.9623745199855	-0.0394587787657427	-0.0306949216257613	355.388695250469
331	20190525_nubxjagRNAi34_119hr_disc05_DiscProper	horz_stripe	1398	64.4931035341344	963.815648244541	816.830529041434	-32.1124000461739	11.3255350535001	nubxmyoVIRNAi_VDRC37534	120hr	0.231754039072582	0.191015535593116	97.8875999538261	11.3255350535001	0.269248208615136	0.133049883960569	98.5406006119729
332	20190525_nubxjagRNAi34_119hr_disc05_DiscProper	horz_stripe	1400	46.171595976763	956.383171447769	813.303915431421	-39.5448768429463	7.7989214434873	nubxmyoVIRNAi_VDRC37534	120hr	0.359997554047884	-0.00687474607170141	90.4551231570537	7.7989214434873	0.353508131562504	-0.068392265448635	90.7907070191627
333	20190525_nubxjagRNAi34_119hr_disc05_DiscProper	out_of_horz	1402	110.168083129696	742.567086398596	1015.45179050234	-253.360961892119	209.94679651441	nubxmyoVIRNAi_VDRC37534	120hr	-0.00567522373395717	0.303798143203182	-123.360961892119	209.94679651441	-0.262624882683848	-0.152819144656115	243.506846486114
334	20190525_nubxjagRNAi34_119hr_disc05_DiscProper	out_of_horz	1404	108.593678296779	734.334619665903	1006.75300294662	-261.593428624812	201.248008958691	nubxmyoVIRNAi_VDRC37534	120hr	-0.0337484913994105	0.29161115380971	-131.593428624812	201.248008958691	-0.253608011167056	-0.14784790282536	240.452888456493
335	20190525_nubxjagRNAi34_119hr_disc05_DiscProper	out_of_horz	1410	49.513386173325	796.615259561919	933.178505001205	-199.312788728796	127.673511013271	nubxmyoVIRNAi_VDRC37534	120hr	0.127348169684209	-0.0879428741952787	-69.312788728796	127.673511013271	0.00438083396294096	0.15470072313158	145.274870833942
336	20190525_nubxjagRNAi34_119hr_disc05_DiscProper	out_of_horz	1412	81.0599594569145	807.954802182406	936.286588001371	-187.973246108309	130.781594013437	nubxmyoVIRNAi_VDRC37534	120hr	-0.351713392897115	-0.166096963302032	-57.973246108309	130.781594013437	0.359262671538608	-0.149066578414811	143.05496355258
337	20190525_nubxjagRNAi34_119hr_disc05_DiscProper	out_of_horz	1414	60.6482738781181	804.018500415196	929.98418080185	-191.909547875519	124.479186813916	nubxmyoVIRNAi_VDRC37534	120hr	0.321192688469329	-0.100232305754943	-61.909547875519	124.479186813916	-0.113875368496412	0.316612789844179	139.024674313609
338	20190525_nubxjagRNAi34_119hr_disc05_DiscProper	out_of_horz	1444	43.859339319207	876.255958474572	632.810076531853	-119.672089816143	-172.694917456081	nubxmyoVIRNAi_VDRC37534	120hr	-0.0285781760321827	0.52544195296247	10.327910183857	-172.694917456081	-0.0342489885025104	-0.525102813613578	173.00346887831
339	20190525_nubxjagRNAi34_119hr_disc05_DiscProper	out_of_horz	1450	46.7649835992905	960.728569200706	922.252357593207	-35.1994790900093	116.747363605273	nubxmyoVIRNAi_VDRC37534	120hr	-0.0877960105250545	-0.317351153519288	94.8005209099907	116.747363605273	-0.292570037313659	0.151071729222984	150.389779152665
340	20190525_nubxjagRNAi34_119hr_disc05_DiscProper	out_of_horz	1452	63.2875071794451	958.198159909924	917.406187176268	-37.7298883807906	111.901193188333	nubxmyoVIRNAi_VDRC37534	120hr	0.049861921432704	-0.104523915542619	92.2701116192094	111.901193188333	-0.112109627400037	-0.0290325950191598	145.036721333578
341	20190525_nubxjagRNAi34_119hr_disc05_DiscProper	out_of_horz	1454	99.7142837684009	1210.68550126684	860.664846042758	214.757452976121	55.1598520548242	nubxmyoVIRNAi_VDRC37534	120hr	-0.236104058618806	-0.0733445032928136	344.757452976121	55.1598520548242	-0.247201703146938	0.00398253949076625	349.142249894355
342	20190525_nubxjagRNAi34_119hr_disc05_DiscProper	horz_stripe	1463	74.8316868342235	1167.30465463519	756.781662485086	171.376606344475	-48.7233315028484	nubxmyoVIRNAi_VDRC37534	120hr	-0.16311038753664	-0.0264981985984954	301.376606344475	-48.7233315028484	-0.146451496571608	-0.076544837861573	305.28973432536
343	20190525_nubxjagRNAi34_119hr_disc05_DiscProper	horz_stripe	1465	62.1874613383839	1170.59678736281	763.489459241545	174.668739072093	-42.0155347463888	nubxmyoVIRNAi_VDRC37534	120hr	-0.0182375692119734	-0.0265562382262412	304.668739072093	-42.0155347463888	-0.0103690205575249	-0.0305012480427936	307.552183747416
344	20190525_nubxjagRNAi34_119hr_disc05_DiscProper	out_of_horz	1467	166.687526864591	752.535605886928	1008.71552686689	-243.392442403788	203.210532878958	nubxmyoVIRNAi_VDRC37534	120hr	-0.0200237355835589	0.379834229484743	-113.392442403788	203.210532878958	-0.312733910095889	-0.216500562011107	232.70661070809
345	20190525_nubxjagRNAi34_119hr_disc05_DiscProper	out_of_horz	1469	135.518465443593	739.709165224121	1001.62395141655	-256.218883066594	196.118957428613	nubxmyoVIRNAi_VDRC37534	120hr	0.318167008689721	0.0843291133894995	-126.218883066594	196.118957428613	-0.2085476886492	0.254655662302452	233.224895552479
346	20190525_nubxjagRNAi34_119hr_disc05_DiscProper	horz_stripe	1512	123.539769185244	753.001428065068	840.635262539172	-242.926620225647	35.1302685512384	nubxmyoVIRNAi_VDRC37534	120hr	-0.0697096386103648	0.151922335746148	-112.926620225647	35.1302685512384	-0.143590063036019	0.085567070833733	118.264776345578
347	20190525_nubxjagRNAi34_119hr_disc05_DiscProper	horz_stripe	1514	77.7134244310822	758.819608403784	847.704163804697	-237.108439886931	42.1991698167632	nubxmyoVIRNAi_VDRC37534	120hr	-0.192946830543266	-0.0722007838440912	-107.108439886931	42.1991698167632	-0.0918476180336752	-0.184405660612502	115.121621897176
348	20190525_nubxjagRNAi34_119hr_disc05_DiscProper	out_of_horz	1526	97.7299872966036	560.672524169838	751.974219452385	-435.255524120877	-53.5307745355486	nubxmyoVIRNAi_VDRC37534	120hr	0.277925228183096	-0.179296852035604	-305.255524120877	-53.5307745355486	0.200333238010776	-0.263166083222403	309.913663507576
349	20190525_nubxjagRNAi34_119hr_disc05_DiscProper	out_of_horz	1528	46.0643703547141	548.846891178512	748.884168406596	-447.081157112203	-56.6208255813376	nubxmyoVIRNAi_VDRC37534	120hr	-0.0311938870242469	0.336880493323213	-317.081157112203	-56.6208255813376	0.0873288866037062	0.326856529587417	322.096845816791
350	20190525_nubxjagRNAi34_119hr_disc05_DiscProper	out_of_horz	1530	66.8653955627571	556.649243780759	748.971798203576	-439.278804509956	-56.5331957843578	nubxmyoVIRNAi_VDRC37534	120hr	0.421552553358022	-0.324973010564579	-309.278804509956	-56.5331957843578	0.279330525007201	-0.453087707444459	314.403214272215
351	20190525_nubxjagRNAi34_119hr_disc05_DiscProper	out_of_horz	1532	90.05058654569	598.362708257725	862.692458039646	-397.56534003299	57.1874640517123	nubxmyoVIRNAi_VDRC37534	120hr	0.129071766382228	0.0798624036190752	-267.56534003299	57.1874640517123	0.0851474593212615	0.125648058321562	273.608510890351
352	20190525_nubxjagRNAi34_119hr_disc05_DiscProper	out_of_horz	1534	93.6964561155107	590.573660594041	858.355006183549	-405.354387696674	52.8500121956145	nubxmyoVIRNAi_VDRC37534	120hr	0.142422153682469	0.0949751048541137	-275.354387696674	52.8500121956145	0.0971389919001359	0.14095515831011	280.380389137484
353	20190525_nubxjagRNAi34_119hr_disc05_DiscProper	out_of_horz	1537	36.8982400289332	934.294282661667	747.265382768238	-61.6337656290484	-58.2396112196958	nubxmyoVIRNAi_VDRC37534	120hr	-0.132033139001496	0.0659012258881334	68.3662343709516	-58.2396112196958	-0.0860505438404326	-0.119879211179057	89.809767381311
354	20190525_nubxjagRNAi34_119hr_disc05_DiscProper	out_of_horz	1539	49.7737339082773	928.901262762917	744.702578155553	-67.0267855277982	-60.8024158323811	nubxmyoVIRNAi_VDRC37534	120hr	0.0518814946375943	0.078560133342348	62.9732144722018	-60.8024158323811	-0.0766925660976766	0.0546043436179918	87.5360469293406
355	20190525_nubxjagRNAi34_119hr_disc05_DiscProper	out_of_horz	1541	37.8226967491733	927.682084240564	752.767227735153	-68.2459640501511	-52.7377662527811	nubxmyoVIRNAi_VDRC37534	120hr	-0.108037508197073	0.180196662046923	61.7540359498489	-52.7377662527811	-0.194886522999232	-0.0784995754355112	81.2085767972091
356	20190525_nubxjagRNAi34_119hr_disc05_DiscProper	out_of_horz	1547	59.4730228899256	1042.34824477842	873.253270807723	46.4201964877019	67.7482768197884	nubxmyoVIRNAi_VDRC37534	120hr	-0.347427786315299	-0.147443231390573	176.420196487702	67.7482768197884	-0.356815253117164	0.122997757417676	188.981254998505
357	20190525_nubxjagRNAi34_119hr_disc05_DiscProper	horz_stripe	1549	48.0904775465482	939.053674072886	800.440779954817	-56.874374217829	-5.06421403311754	nubxmyoVIRNAi_VDRC37534	120hr	0.122555070591096	-0.0402753064137014	73.125625782171	-5.06421403311754	0.126936912465574	-0.0229970843372216	73.3007735962407
358	20190525_nubxjagRNAi34_119hr_disc05_DiscProper	horz_stripe	1551	55.6757787537177	931.786419318829	802.226282935825	-64.1416289718861	-3.27871105210932	nubxmyoVIRNAi_VDRC37534	120hr	0.421339877192866	0.0689838215467301	65.8583710281139	-3.27871105210932	0.412404844140945	0.110491195473547	65.9399346423693
359	20190525_nubxjagRNAi34_119hr_disc05_DiscProper	horz_stripe	1553	58.534768508226	946.203627392306	802.179607585757	-49.7244208984096	-3.32538640217683	nubxmyoVIRNAi_VDRC37534	120hr	0.26528656019048	-0.0502786915558298	80.2755791015904	-3.32538640217683	0.268536073124866	-0.0281652848900919	80.3444260345388
360	20190525_nubxjagRNAi34_119hr_disc05_DiscProper	out_of_horz	1557	202.636538356743	924.838719994897	1081.712918373	-71.0893282958182	276.207924385067	nubxmyoVIRNAi_VDRC37534	120hr	-0.244054889449738	0.0997902802623617	58.9106717041818	276.207924385067	0.263532069760841	0.00846978787996641	282.420404244709
361	20190525_nubxjagRNAi34_119hr_disc05_DiscProper	out_of_horz	1570	113.654596588561	602.736629973185	940.620222605759	-393.19141831753	135.115228617825	nubxmyoVIRNAi_VDRC37534	120hr	0.245036337903558	0.268665930147463	-263.19141831753	135.115228617825	-0.0754972836791544	0.355702613249126	295.847676483085
362	20190525_nubxjagRNAi34_119hr_disc05_DiscProper	out_of_horz	1572	91.9375619230503	613.129354725873	944.007584901998	-382.798693564842	138.502590914063	nubxmyoVIRNAi_VDRC37534	120hr	0.138249232149603	0.36187438403143	-252.798693564842	138.502590914063	-0.230565556441912	0.3112963928328	288.253616036294
363	20190525_nubxjagRNAi34_119hr_disc05_DiscProper	out_of_horz	1588	42.9628014402599	822.616177737319	711.569209351224	-173.311870553396	-93.9357846367097	nubxmyoVIRNAi_VDRC37534	120hr	0.305093278694196	-0.223073721806868	-43.311870553396	-93.9357846367097	-0.367758295002699	-0.0871643879221902	103.440078142606
364	20190525_nubxjagRNAi34_119hr_disc05_DiscProper	out_of_horz	1590	62.9072478344564	810.601515650025	708.976836470953	-185.32653264069	-96.528157516981	nubxmyoVIRNAi_VDRC37534	120hr	0.0871201258461984	0.163407788351547	-55.32653264069	-96.528157516981	0.0969648574613619	-0.15776513568878	111.259653098796
365	20190525_nubxjagRNAi34_119hr_disc05_DiscProper	out_of_horz	1592	52.4580181763828	817.534685589838	709.051378980189	-178.393362700878	-96.4536150077446	nubxmyoVIRNAi_VDRC37534	120hr	-0.0295960445117644	-0.0550839727057968	-48.393362700878	-96.4536150077446	-0.026466072348406	0.0566543635940273	107.913008490918
366	20190525_nubxjagRNAi34_119hr_disc05_DiscProper	out_of_horz	1594	96.9218742871089	1106.07863686811	740.73143250934	110.150588577397	-64.7735614785942	nubxmyoVIRNAi_VDRC37534	120hr	0.092153709267201	-0.165483907679644	240.150588577397	-64.7735614785942	0.162869791342674	-0.0966988154044432	248.732626449952
367	20190525_nubxjagRNAi34_119hr_disc05_DiscProper	out_of_horz	1596	78.6174234839913	1100.20820588346	735.844073150867	104.280157592743	-69.6609208370675	nubxmyoVIRNAi_VDRC37534	120hr	-0.425760097059018	-0.0174147558313949	234.280157592743	-69.6609208370675	-0.347076455170732	-0.247210170167997	244.417340083613
368	20190525_nubxjagRNAi34_119hr_disc05_DiscProper	out_of_horz	1598	38.5567558926048	769.098089036036	905.945223364687	-226.829959254679	100.440229376752	nubxmyoVIRNAi_VDRC37534	120hr	-0.112616683058672	0.273234127522541	-96.829959254679	100.440229376752	-0.268930511047121	-0.122538916161666	139.514446157082
369	20190525_nubxjagRNAi34_119hr_disc05_DiscProper	out_of_horz	1600	60.5451973617091	772.47800383228	914.497117785945	-223.450044458435	108.992123798011	nubxmyoVIRNAi_VDRC37534	120hr	-0.420123262289676	0.268879117684114	-93.450044458435	108.992123798011	-0.201597895429847	-0.456243163238381	143.56947398136
370	20190525_nubxjagRNAi34_119hr_disc05_DiscProper	out_of_horz	1602	91.4213045447078	790.462461709853	926.697873239096	-205.465586580862	121.192879251162	nubxmyoVIRNAi_VDRC37534	120hr	-0.315463326173327	0.316786799327695	-75.465586580862	121.192879251162	-0.145109890586855	-0.422864169731245	142.768234349173
371	20190525_nubxjagRNAi34_119hr_disc05_DiscProper	out_of_horz	1608	63.8273312569872	553.168997265047	864.957950907111	-442.759051025668	59.4529569191769	nubxmyoVIRNAi_VDRC37534	120hr	-0.211772452927583	0.21952984479737	-312.759051025668	59.4529569191769	-0.277552419009257	0.126513158516546	318.359667805
372	20190525_nubxjagRNAi34_119hr_disc05_DiscProper	out_of_horz	1610	69.74069398167	559.134829182464	870.327037015961	-436.793219108251	64.8220430280267	nubxmyoVIRNAi_VDRC37534	120hr	0.192389627407241	0.12449461813664	-306.793219108251	64.8220430280267	0.125585548493651	0.191679286018166	313.566542464483
373	20190525_nubxjagRNAi34_119hr_disc05_DiscProper	out_of_horz	1612	116.715300148716	546.515590548715	865.254964113615	-449.412457742	59.749970125681	nubxmyoVIRNAi_VDRC37534	120hr	0.0857259518828575	0.164761578415021	-319.412457742	59.749970125681	0.020372046875252	0.184608494534091	324.95288441681
374	20190525_nubxjagRNAi34_119hr_disc05_DiscProper	horz_stripe	1633	57.4218864132142	978.681452347888	775.8443207903	-17.2465959428272	-29.6606731976344	nubxmyoVIRNAi_VDRC37534	120hr	-0.0219317071328018	0.0107775019997608	112.753404057173	-29.6606731976344	-0.0243960645088847	-0.00140938411803605	116.589389144197
375	20190525_nubxjagRNAi34_119hr_disc05_DiscProper	horz_stripe	1635	50.0150302639433	973.489986959442	772.378917028589	-22.4380613312735	-33.1260769593447	nubxmyoVIRNAi_VDRC37534	120hr	-0.0932775785747925	-0.0256083466812419	107.561938668726	-33.1260769593447	-0.062709397104091	-0.0736479843537125	112.547357254141
376	20190525_nubxjagRNAi34_119hr_disc05_DiscProper	out_of_horz	1637	88.7710126288706	840.878223158635	970.871427330826	-155.04982513208	165.366433342892	nubxmyoVIRNAi_VDRC37534	120hr	0.280764180052613	0.21653384047459	-25.04982513208	165.366433342892	-0.33229800689804	-0.123666743641456	167.252955177769
377	20190525_nubxjagRNAi34_119hr_disc05_DiscProper	out_of_horz	1639	84.4779603061053	830.648509666247	965.81901371869	-165.279538624468	160.314019730756	nubxmyoVIRNAi_VDRC37534	120hr	0.098408483422896	0.326989903678945	-35.279538624468	160.314019730756	-0.226587553249698	-0.255469582200847	164.150025183637
378	20190525_nubxjagRNAi34_119hr_disc05_DiscProper	horz_stripe	1641	101.68711705166	745.115350332152	811.522179619263	-250.812697958563	6.01718563132908	nubxmyoVIRNAi_VDRC37534	120hr	0.127506702699339	0.245187931713864	-120.812697958563	6.01718563132908	0.102512497458233	0.256644245905214	120.962450830615
379	20190525_nubxjagRNAi34_119hr_disc05_DiscProper	horz_stripe	1643	78.3461291162664	754.712308705593	813.32012050341	-241.215739585122	7.81512651547609	nubxmyoVIRNAi_VDRC37534	120hr	0.127863635525468	-0.117261267574088	-111.215739585122	7.81512651547609	0.143006008006472	-0.098227266260058	111.489985801051
380	20190525_nubxjagRNAi34_119hr_disc05_DiscProper	out_of_horz	1645	96.791581497546	674.215852814298	1032.3731871926	-321.712195476417	226.868193204671	nubxmyoVIRNAi_VDRC37534	120hr	-0.0167966014622136	0.173898341328293	-191.712195476417	226.868193204671	-0.168660452739732	-0.0455676488206323	297.023135432814
381	20190525_nubxjagRNAi34_119hr_disc05_DiscProper	out_of_horz	1647	111.175987517221	665.83476299418	1031.61708175875	-330.093285296536	226.112087770817	nubxmyoVIRNAi_VDRC37534	120hr	0.126905133589944	0.29547201759443	-200.093285296536	226.112087770817	-0.308714830648634	0.0900209944978954	301.933766009763
382	20190525_nubxjagRNAi34_119hr_disc05_DiscProper	out_of_horz	1649	144.400556125945	685.145674679915	1038.47083445175	-310.7823736108	232.965840463819	nubxmyoVIRNAi_VDRC37534	120hr	0.288577361295346	0.231148934038519	-180.7823736108	232.965840463819	-0.29556332441833	0.222146448133012	294.881924558574
383	20190525_nubxjagRNAi34_119hr_disc05_DiscProper	out_of_horz	1653	108.156276796996	517.453129054839	991.527872051697	-478.474919235876	186.022878063763	nubxmyoVIRNAi_VDRC37534	120hr	-0.0912298794400332	0.345443498401295	-348.474919235876	186.022878063763	-0.337785363287793	0.116426585619017	395.018076168137
384	20190525_nubxjagRNAi34_119hr_disc05_DiscProper	horz_stripe	1655	53.5780401231609	916.971519991409	761.319740440542	-78.9565282993061	-44.1852535473926	nubxmyoVIRNAi_VDRC37534	120hr	0.270097115237097	0.085887420297048	51.0434717006939	-44.1852535473926	-0.0462979104404031	0.279616888105021	67.5112778304996
385	20190525_nubxjagRNAi34_119hr_disc05_DiscProper	horz_stripe	1657	31.0691061663858	929.24474784652	761.801397205014	-66.6833004441955	-43.7035967829196	nubxmyoVIRNAi_VDRC37534	120hr	0.285136776956847	-0.336890510640845	63.3166995558045	-43.7035967829196	0.416111403311352	0.147137683030029	76.9350948163712
386	20190525_nubxjagRNAi34_119hr_disc05_DiscProper	horz_stripe	1659	44.0479041601329	923.822644748714	760.288835765641	-72.1054035420011	-45.216158222293	nubxmyoVIRNAi_VDRC37534	120hr	0.0841201047726824	-0.00541612503910942	57.8945964579989	-45.216158222293	0.0256334046435118	0.0803022727186991	73.4594123541563
387	20190525_nubxjagRNAi34_119hr_disc05_DiscProper	out_of_horz	1661	109.331187866563	629.738932037378	882.334491573096	-366.189116253337	76.8294975851622	nubxmyoVIRNAi_VDRC37534	120hr	0.144996371895356	0.332758463224767	-236.189116253337	76.8294975851622	-0.0785221267352182	0.354381740956702	248.37083229663
388	20190525_nubxjagRNAi34_119hr_disc05_DiscProper	out_of_horz	1663	129.829116716964	639.010725248072	892.399719648688	-356.917323042643	86.8947256607538	nubxmyoVIRNAi_VDRC37534	120hr	-0.14608450359849	0.406257328575045	-226.917323042643	86.8947256607538	-0.380070152232508	0.204773969523735	242.985935487009
389	20190525_nubxjagRNAi34_119hr_disc05_DiscProper	horz_stripe	1665	78.1261115990618	630.360437306744	832.823592506099	-365.567610983971	27.318598518165	nubxmyoVIRNAi_VDRC37534	120hr	-0.049044251924853	0.169213798014721	-235.567610983971	27.318598518165	-0.0864689465898784	0.153498434392902	237.146379204263
390	20190525_nubxjagRNAi34_119hr_disc05_DiscProper	horz_stripe	1667	85.8626978702826	622.469206121132	827.68248810273	-373.458842169583	22.1774941147961	nubxmyoVIRNAi_VDRC37534	120hr	0.419718088262404	0.143375069018547	-243.458842169583	22.1774941147961	0.386903688911594	0.21685299061189	244.466867030618
391	20190525_nubxjagRNAi34_119hr_disc05_DiscProper	out_of_horz	1702	86.3801568411456	1135.38296957465	680.754237308331	139.454921283938	-124.750756679603	nubxmyoVIRNAi_VDRC37534	120hr	-0.238014209649985	-0.156521607165724	269.454921283938	-124.750756679603	-0.0346408345070316	-0.282753939123233	296.932157059936
392	20190525_nubxjagRNAi34_119hr_disc05_DiscProper	out_of_horz	1704	78.8667387522965	1140.83282560193	685.099664081095	144.904777311219	-120.405329906839	nubxmyoVIRNAi_VDRC37534	120hr	0.230097964105322	-0.260460244265723	274.904777311219	-120.405329906839	0.347459955126261	-0.00749609978794633	300.116777369253
393	20190525_nubxjagRNAi34_119hr_disc05_DiscProper	out_of_horz	1712	255.524698716666	1177.73189979728	994.810148542478	181.803851506566	189.305154554544	nubxmyoVIRNAi_VDRC37534	120hr	-0.0629662562464294	-0.0417240992583276	311.803851506566	189.305154554544	-0.0660675079727238	0.0366160384924949	364.771275397678
394	20190525_nubxjagRNAi34_119hr_disc05_DiscProper	out_of_horz	1714	118.833034953168	1177.93332483485	1003.81705379214	182.00527654413	198.31205980421	nubxmyoVIRNAi_VDRC37534	120hr	0.30349856203877	-0.167230320630299	312.00527654413	198.31205980421	-0.0225768005193484	-0.345785548246342	369.695774462148
395	20190525_nubxjagRNAi34_119hr_disc05_DiscProper	out_of_horz	1716	144.51642762482	1165.88391995465	996.719855641552	169.955871663938	191.214861653618	nubxmyoVIRNAi_VDRC37534	120hr	0.113771655888831	0.499772043632569	299.955871663938	191.214861653618	0.501091674765007	0.107811032652328	355.719901415264
396	20190525_nubxjagRNAi34_119hr_disc05_DiscProper	out_of_horz	1718	97.4835867392852	740.36490397769	687.018413518304	-255.563144313025	-118.48658046963	nubxmyoVIRNAi_VDRC37534	120hr	0.128433492124543	0.115778248227654	-125.563144313025	-118.48658046963	0.123025682205406	-0.121509037441104	172.641747445859
397	20190525_nubxjagRNAi34_119hr_disc05_DiscProper	out_of_horz	1720	75.6953111502539	749.174520648188	688.441858832791	-246.753527642527	-117.063135155143	nubxmyoVIRNAi_VDRC37534	120hr	0.0775601609264669	-0.0588839663216632	-116.753527642527	-117.063135155143	-0.0590891615010617	-0.077403947223715	165.333492763341
398	20190525_nubxjagRNAi34_119hr_disc05_DiscProper	horz_stripe	1730	49.8513615626233	929.419662180324	774.891890251422	-66.5083861103908	-30.6131037365117	nubxmyoVIRNAi_VDRC37534	120hr	-0.0157133348269417	-0.148141422341267	63.4916138896092	-30.6131037365117	0.106123874014149	-0.104549095017156	70.4865033512774
399	20190525_nubxjagRNAi34_119hr_disc05_DiscProper	horz_stripe	1732	53.861223500216	933.816435839226	778.338161449422	-62.1116124514887	-27.166832538512	nubxmyoVIRNAi_VDRC37534	120hr	-0.14819510980684	-0.0678342708681619	67.8883875485113	-27.166832538512	-0.0604873346528232	-0.151342529453799	73.1222945079845
400	20190525_nubxjagRNAi34_119hr_disc05_DiscProper	out_of_horz	1734	73.1734210250869	836.285803508672	716.72998071304	-159.642244782043	-88.7750132748937	nubxmyoVIRNAi_VDRC37534	120hr	0.162901495203286	0.101626839861095	-29.642244782043	-88.7750132748937	-0.0691614916406965	-0.179113371342434	93.5930855227891
401	20190525_nubxjagRNAi34_119hr_disc05_DiscProper	out_of_horz	1736	62.6265607206093	841.492649546328	721.903595622273	-154.435398744387	-83.6013983656612	nubxmyoVIRNAi_VDRC37534	120hr	-0.140496278364014	-0.0228203519529596	-24.435398744387	-83.6013983656612	0.106090251152229	0.0948937896168787	87.0992681972195
402	20190525_nubxjagRNAi34_119hr_disc05_DiscProper	out_of_horz	1738	125.634934868043	735.56637991478	625.932004458533	-260.361668375936	-179.572989529401	nubxmyoVIRNAi_VDRC37534	120hr	0.102350459587141	-0.00869801763858991	-130.361668375936	-179.572989529401	-0.0399733090675309	-0.0946224426377372	221.902282886598
403	20190525_nubxjagRNAi34_119hr_disc05_DiscProper	out_of_horz	1740	121.912974704531	746.582539113423	624.805795054711	-249.345509177292	-180.699198933224	nubxmyoVIRNAi_VDRC37534	120hr	0.0952812204432124	-0.28919168929274	-119.345509177292	-180.699198933224	-0.303381107183543	0.0258891469389034	216.553806375912
404	20190525_nubxjagRNAi34_119hr_disc05_DiscProper	out_of_horz	1744	81.3533754884032	1215.55324219776	881.000744558724	219.62519390704	75.4957505707904	nubxmyoVIRNAi_VDRC37534	120hr	-0.0033668139559091	0.0115834874341549	349.62519390704	75.4957505707904	0.00171282996385411	0.0119406377914185	357.683357970122
405	20190525_nubxjagRNAi34_119hr_disc05_DiscProper	out_of_horz	1746	86.9163112649873	1221.46344266504	881.798210540508	225.535394374322	76.2932165525735	nubxmyoVIRNAi_VDRC37534	120hr	0.108700582248334	-0.172699547881355	355.535394374322	76.2932165525735	0.0282750929809013	-0.20209272509537	363.629030118392
406	20190525_nubxjagRNAi34_119hr_disc05_DiscProper	out_of_horz	1748	130.566064899618	1223.00831345745	889.857208473204	227.080265166732	84.3522144852697	nubxmyoVIRNAi_VDRC37534	120hr	-0.0751627406067695	-0.119303702930162	357.080265166732	84.3522144852697	-0.120603934093548	-0.0730582109658311	366.90817905862
407	20190525_nubxjagRNAi34_119hr_disc05_DiscProper	horz_stripe	1766	66.6300370334259	589.457399811888	815.588540898499	-406.470648478827	10.083546910565	nubxmyoVIRNAi_VDRC37534	120hr	0.123495994414851	0.23339186076934	-276.470648478827	10.083546910565	0.106165769516541	0.241768175517061	276.654472923538
408	20190525_nubxjagRNAi34_119hr_disc05_DiscProper	horz_stripe	1768	57.0756887218202	584.237056311271	810.273769902909	-411.690991979444	4.76877591497475	nubxmyoVIRNAi_VDRC37534	120hr	0.121633693768912	0.15542673257823	-281.690991979444	4.76877591497475	0.116303031965198	0.159454787998091	281.731354637872
409	20190525_nubxjagRNAi34_119hr_disc05_DiscProper	horz_stripe	1785	86.1548344299839	768.68247436364	767.49206932975	-227.245573927075	-38.0129246581841	nubxmyoVIRNAi_VDRC37534	120hr	0.350510104575386	-0.100684343527485	-97.245573927075	-38.0129246581841	0.189311239637879	-0.311698452013766	104.411130103428
410	20190525_nubxjagRNAi34_119hr_disc05_DiscProper	horz_stripe	1787	80.1216781281346	773.24217143307	772.017692991072	-222.685876857645	-33.4873009968622	nubxmyoVIRNAi_VDRC37534	120hr	0.0233459976179124	-0.25669958054336	-92.685876857645	-33.4873009968622	-0.146118228720707	-0.212342114267132	98.5498406742749
411	20190525_nubxjagRNAi34_119hr_disc05_DiscProper	out_of_horz	1789	77.979127826929	870.639990090079	634.953540549106	-125.288058200636	-170.551453438828	nubxmyoVIRNAi_VDRC37534	120hr	-0.435191023227349	-0.230939803622844	4.711941799364	-170.551453438828	0.447278108483381	0.206559224598065	170.616531044378
412	20190525_nubxjagRNAi34_119hr_disc05_DiscProper	horz_stripe	1791	47.748365295379	668.795300122322	817.975158704929	-327.132748168394	12.4701647169946	nubxmyoVIRNAi_VDRC37534	120hr	0.323374827416475	-0.0515666903506467	-197.132748168394	12.4701647169946	0.32729512827456	-0.0104068039327101	197.52677137161
413	20190525_nubxjagRNAi34_119hr_disc05_DiscProper	horz_stripe	1793	73.2776834624787	659.659667979292	815.897634801465	-336.268380311423	10.3926408135309	nubxmyoVIRNAi_VDRC37534	120hr	0.346096285006522	0.260157449199112	-206.268380311423	10.3926408135309	0.31819436386376	0.293627116721943	206.530026144812
414	20190525_nubxjagRNAi34_119hr_disc05_DiscProper	out_of_horz	1795	51.2469735881069	922.113871133933	730.457475161217	-73.8141771567819	-75.0475188267174	nubxmyoVIRNAi_VDRC37534	120hr	-0.0297003380981526	0.0627812177811358	56.1858228432181	-75.0475188267174	-0.0518752810969455	-0.0461795041153526	93.7495427755037
415	20190525_nubxjagRNAi34_119hr_disc05_DiscProper	out_of_horz	1797	45.7014664492832	916.895075523055	727.165968728882	-79.0329727676602	-78.3390252590519	nubxmyoVIRNAi_VDRC37534	120hr	0.0340579261512024	-0.0267645405826621	50.9670272323398	-78.3390252590519	0.0106681568325838	0.0419818222105368	93.4592999301859
416	20190525_nubxjagRNAi34_119hr_disc05_DiscProper	out_of_horz	1799	124.631680271497	709.520947660384	736.138315726252	-286.407100630331	-69.3666782616821	nubxmyoVIRNAi_VDRC37534	120hr	-0.160144644765373	0.185599566163384	-156.407100630331	-69.3666782616821	0.0300676992366502	0.243288798898918	171.099144301327
417	20190525_nubxjagRNAi34_119hr_disc05_DiscProper	out_of_horz	1801	72.6521111861027	716.234360966447	737.573040788486	-279.693687324268	-67.9319531994483	nubxmyoVIRNAi_VDRC37534	120hr	-0.406889141619766	0.0641734816007556	-149.693687324268	-67.9319531994483	-0.219620846278186	0.348487723153752	164.386587926837
418	20190525_nubxjagRNAi34_119hr_disc05_DiscProper	out_of_horz	1807	133.224435743047	1162.44078069718	1018.01696447372	166.512732406465	212.511970485786	nubxmyoVIRNAi_VDRC37534	120hr	-0.102823874793813	-0.318410054351527	296.512732406465	212.511970485786	-0.33456447535734	-0.00493191328225707	364.802875645052
419	20190525_nubxjagRNAi34_119hr_disc05_DiscProper	out_of_horz	1809	184.716984908537	1158.92986516323	1014.38543536479	163.001816872517	208.880441376851	nubxmyoVIRNAi_VDRC37534	120hr	0.0993641425393446	-0.170596424674476	293.001816872517	208.880441376851	-0.128873990327664	-0.149558909969679	359.834828053628
420	20190525_nubxjagRNAi34_119hr_disc05_DiscProper	out_of_horz	1827	63.0903268934394	783.599300094738	674.187338545809	-212.328748195977	-131.317655442125	nubxmyoVIRNAi_VDRC37534	120hr	-0.21969984759073	0.172551739745002	-82.328748195977	-131.317655442125	0.251034329422406	0.122571984449383	154.991449474909
421	20190525_nubxjagRNAi34_119hr_disc05_DiscProper	out_of_horz	1829	78.3730549099913	776.809561995741	671.779299857414	-219.118486294974	-133.725694130521	nubxmyoVIRNAi_VDRC37534	120hr	0.0795388069583584	-0.0325050003279631	-89.118486294974	-133.725694130521	-0.0606166328665911	-0.060898445617247	160.700547199433
422	20190525_nubxjagRNAi34_119hr_disc05_DiscProper	out_of_horz	1834	70.2320982049022	1173.24039440844	744.257762910012	177.312346117721	-61.247231077922	nubxmyoVIRNAi_VDRC37534	120hr	-0.199610252128471	0.173269871694044	307.312346117721	-61.247231077922	-0.250785613561202	0.0835061508057558	313.356189329476
423	20190525_nubxjagRNAi34_119hr_disc05_DiscProper	out_of_horz	1836	79.1878883469961	1178.91740366579	752.5333237304	182.989355375073	-52.9716702575341	nubxmyoVIRNAi_VDRC37534	120hr	-0.297824209544465	0.261726603444343	312.989355375073	-52.9716702575341	-0.367362327647024	0.149147561049648	317.440284822164
424	20190525_nubxjagRNAi34_119hr_disc05_DiscProper	horz_stripe	1859	93.4874481950393	651.665387991834	765.699423442959	-344.262660298882	-39.805570544975	nubxmyoVIRNAi_VDRC37534	120hr	-0.109981414110923	-0.0336864507269571	-214.262660298882	-39.805570544975	-0.114741818291844	0.00806247775187883	217.928821051198
425	20190525_nubxjagRNAi34_119hr_disc05_DiscProper	horz_stripe	1861	62.9226009160625	649.214644140307	759.593282534298	-346.713404150408	-45.9117114536363	nubxmyoVIRNAi_VDRC37534	120hr	-0.0521625525353797	-0.225364836744907	-216.713404150408	-45.9117114536363	-0.139068758197041	-0.184851621636376	221.523327862011
426	20190525_nubxjagRNAi34_119hr_disc05_DiscProper	horz_stripe	1863	58.9665058671642	643.522669958384	758.455108206172	-352.405378332332	-47.0498857817624	nubxmyoVIRNAi_VDRC37534	120hr	-0.261509770174305	0.129558548965193	-222.405378332332	-47.0498857817624	-0.18663738175345	0.224364135366598	227.327613947854
427	20190525_nubxjagRNAi34_119hr_disc05_DiscProper	out_of_horz	1885	42.634041472898	804.082966197755	720.750428782869	-191.84508209296	-84.7545652050653	nubxmyoVIRNAi_VDRC37534	120hr	0.0931480534704225	0.332789340397434	-61.84508209296	-84.7545652050653	0.288503751522009	-0.190239034651711	104.91973361663
428	20190525_nubxjagRNAi34_119hr_disc05_DiscProper	out_of_horz	1887	34.5102133125934	797.917948140085	717.2276318332	-198.01010015063	-88.2773621547341	nubxmyoVIRNAi_VDRC37534	120hr	0.136508477962989	0.199820511603072	-68.01010015063	-88.2773621547341	0.158391875035101	-0.182961239982544	111.437275592581
429	20190525_nubxjagRNAi34_119hr_disc05_DiscProper	out_of_horz	1901	255.838239055513	923.195868691359	1062.98136406438	-72.7321795993561	257.476370076449	nubxmyoVIRNAi_VDRC37534	120hr	-0.00519517531917	-0.0940091648658616	57.2678204006439	257.476370076449	-0.0351423072131237	0.0873483323773963	263.768239940264
430	20190525_nubxjagRNAi34_119hr_disc05_DiscProper	out_of_horz	1903	182.459051038953	934.109120924813	1063.36831556882	-61.8189273659021	257.863321580889	nubxmyoVIRNAi_VDRC37534	120hr	-0.212990949347675	-0.126811692949533	68.1810726340979	257.863321580889	0.12247782903363	0.2155122534056	266.724860637821
431	20190525_nubxjagRNAi34_119hr_disc05_DiscProper	out_of_horz	1909	81.3164555479017	1037.13043051727	872.627958527954	41.20238222655	67.1229645400196	nubxmyoVIRNAi_VDRC37534	120hr	-0.128635179345939	-0.261723995483288	171.20238222655	67.1229645400196	-0.272240793864901	-0.104553380303588	183.89058716717
432	20190525_nubxjagRNAi34_119hr_disc05_DiscProper	out_of_horz	1911	100.908591620478	1035.86295116807	864.127391312275	39.9349028773589	58.6223973243414	nubxmyoVIRNAi_VDRC37534	120hr	-0.22209855181157	-0.212572016648479	169.934902877359	58.6223973243414	-0.305923569106019	-0.0304203689036268	179.762222627532
433	20190525_nubxjagRNAi34_119hr_disc05_DiscProper	out_of_horz	1919	174.314176088897	807.730010171935	1069.76620893571	-188.19803811878	264.261214947774	nubxmyoVIRNAi_VDRC37534	120hr	-0.370606782900877	0.0365600277884994	-58.19803811878	264.261214947774	0.320961904357816	-0.188863652180714	270.593794028149
434	20190525_nubxjagRNAi34_119hr_disc05_DiscProper	out_of_horz	1931	94.9899483143303	957.985289358463	664.408264898423	-37.9427589322526	-141.096729089511	nubxmyoVIRNAi_VDRC37534	120hr	-0.0127001216041102	0.205337980302175	92.0572410677474	-141.096729089511	-0.182823606922837	-0.0943425036505784	168.472023175257
435	20190525_nubxjagRNAi34_119hr_disc05_DiscProper	out_of_horz	1933	71.3909307390094	962.57258849094	671.352341351076	-33.3554597997747	-134.152652636858	nubxmyoVIRNAi_VDRC37534	120hr	-0.223233363341585	-0.0872211591169482	96.6445402002253	-134.152652636858	0.153423181542506	-0.184124937126603	165.339352121685
436	20190525_nubxjagRNAi34_119hr_disc05_DiscProper	out_of_horz	1935	90.9599812366864	711.883787674958	917.159983003831	-284.044260615757	111.654989015897	nubxmyoVIRNAi_VDRC37534	120hr	0.0326849398978681	-0.132011531610544	-154.044260615757	111.654989015897	0.135628428375257	-0.0100139498074727	190.253701148743
437	20190525_nubxjagRNAi34_119hr_disc05_DiscProper	out_of_horz	1937	72.5919417434097	709.666272971758	910.790001764805	-286.261775318957	105.285007776871	nubxmyoVIRNAi_VDRC37534	120hr	0.0268645601201088	-0.278022977307051	-156.261775318957	105.285007776871	0.267761806480625	-0.079511606016709	188.42153615871
438	20190525_nubxjagRNAi34_119hr_disc05_DiscProper	out_of_horz	1939	70.8695985347366	703.92182099499	907.529930388977	-292.006227295725	102.024936401043	nubxmyoVIRNAi_VDRC37534	120hr	-0.387820144322543	0.0629492319158149	-162.006227295725	102.024936401043	-0.224329331861416	-0.322557624321237	191.455230616014
439	20190525_nubxjagRNAi34_119hr_disc05_DiscProper	out_of_horz	1993	135.982402663295	583.966446455826	1012.88783003085	-411.961601834889	207.382836042914	nubxmyoVIRNAi_VDRC37534	120hr	-0.00481234740220649	0.467377330659281	-281.961601834889	207.382836042914	-0.447591809415532	0.134633948340842	350.014264844304
440	20190525_nubxjagRNAi34_119hr_disc05_DiscProper	out_of_horz	1995	106.480826447147	593.644356501563	1022.9907587499	-402.283691789152	217.485764761963	nubxmyoVIRNAi_VDRC37534	120hr	-0.223931544295086	0.273253140023579	-272.283691789152	217.485764761963	-0.315986101708789	-0.158004425855767	348.480224242963
441	20190525_nubxjagRNAi34_119hr_disc05_DiscProper	horz_stripe	1997	143.413742921722	1246.22466818543	831.516581673634	250.296619894715	26.0115876856997	nubxmyoVIRNAi_VDRC37534	120hr	0.269035271068114	-0.108650217385938	380.296619894715	26.0115876856997	0.251735993675685	-0.144270011800167	381.185154219411
442	20190525_nubxjagRNAi34_119hr_disc05_DiscProper	horz_stripe	1998	117.076046276239	1250.46799586267	837.50707990938	254.539947571952	32.002085921446	nubxmyoVIRNAi_VDRC37534	120hr	0.228929662663105	-0.214778048963376	384.539947571952	32.002085921446	0.190277881740391	-0.249665232829777	385.869284579588
443	20190525_nubxjagRNAi34_119hr_disc05_DiscProper	out_of_horz	2017	100.987978783236	1089.45616931262	728.87155602834	93.5281210219099	-76.6334379595937	nubxmyoVIRNAi_VDRC37534	120hr	0.0762860805384023	0.0826745455434682	223.52812102191	-76.6334379595937	0.00951387964381846	0.112089841907523	236.299607915655
444	20190525_nubxjagRNAi34_119hr_disc05_DiscProper	out_of_horz	2019	96.1671988634807	1095.49439409985	736.561030860649	99.5663458091357	-68.9439631272849	nubxmyoVIRNAi_VDRC37534	120hr	-0.291454686032078	0.058558022545894	229.566345809136	-68.9439631272849	-0.275492257754833	-0.111708960838812	239.695592741828
445	20190525_nubxjagRNAi34_119hr_disc05_DiscProper	out_of_horz	2021	98.9263720918245	1054.73131490641	681.598919659665	58.8032666156956	-123.906074328269	nubxmyoVIRNAi_VDRC37534	120hr	0.139252370304773	0.297069806899285	188.803266615696	-123.906074328269	-0.217125034574214	0.245964249775902	225.830442456725
446	20190525_nubxjagRNAi34_119hr_disc05_DiscProper	out_of_horz	2023	76.9809426392503	1068.59525360383	686.393968543077	72.6672053131107	-119.111025444857	nubxmyoVIRNAi_VDRC37534	120hr	0.0278844130876137	-0.258764899594185	202.667205313111	-119.111025444857	0.239639695189678	-0.101536349376111	235.077503160026
447	20190525_nubxjagRNAi34_119hr_disc05_DiscProper	out_of_horz	2025	92.2075084437426	1063.20276876959	682.536153058565	67.2747204788756	-122.968840929369	nubxmyoVIRNAi_VDRC37534	120hr	-0.0105244117030393	-0.160295880419992	197.274720478876	-122.968840929369	0.139283317717619	-0.0800355541424451	232.46214999335
448	20190525_nubxjagRNAi34_119hr_disc05_DiscProper	horz_stripe	2045	79.8787304269146	801.904531087172	815.943179387582	-194.023517203543	10.4381853996483	nubxmyoVIRNAi_VDRC37534	120hr	-0.0137769534740096	0.190841689996038	-64.023517203543	10.4381853996483	-0.0736806578566871	0.176582886332098	64.8688405133759
449	20190525_nubxjagRNAi34_119hr_disc05_DiscProper	out_of_horz	2055	69.191745458132	1079.88087638903	691.828241653518	83.9528280983199	-113.676752334416	nubxmyoVIRNAi_VDRC37534	120hr	-0.0126099133392594	-0.0842141339367601	213.95282809832	-113.676752334416	0.0627300691479561	-0.0575844483678957	242.277148473746
450	20190525_nubxjagRNAi34_119hr_disc05_DiscProper	out_of_horz	2057	73.1106962006409	1075.9235758091	685.962171664163	79.9955275183805	-119.542822323771	nubxmyoVIRNAi_VDRC37534	120hr	0.182436922015712	0.136825179650536	209.99552751838	-119.542822323771	-0.0245177465480056	0.226722827269722	241.637347996653
451	20190525_nubxjagRNAi34_119hr_disc05_DiscProper	out_of_horz	2071	118.176639800255	618.937364514224	665.700257259079	-376.990683776491	-139.804736728855	nubxmyoVIRNAi_VDRC37534	120hr	0.102827058684068	-0.042993388388424	-246.990683776491	-139.804736728855	0.0160639439187664	-0.110289551402249	283.81290013705
452	20190525_nubxjagRNAi34_119hr_disc05_DiscProper	out_of_horz	2073	94.1421053714779	622.904383963606	670.279384968273	-373.023664327109	-135.225609019661	nubxmyoVIRNAi_VDRC37534	120hr	0.0225422216303588	-0.195534862708698	-243.023664327109	-135.225609019661	-0.154274464725	-0.12223511698508	278.112327590335
453	20190525_nubxjagRNAi34_119hr_disc05_DiscProper	out_of_horz	2078	30.9705671878186	861.288662482555	861.943875403746	-134.63938580816	56.4388814158115	nubxmyoVIRNAi_VDRC37534	120hr	0.0614115136821835	-0.104811945871399	-4.63938580816003	56.4388814158115	-0.0434713121239443	0.113433518116599	56.6292436480039
454	20190525_nubxjagRNAi34_119hr_disc05_DiscProper	out_of_horz	2080	40.7165535571769	855.345477682759	861.745843442452	-140.582570607956	56.2408494545175	nubxmyoVIRNAi_VDRC37534	120hr	0.18143743634619	0.0609498243444457	-10.582570607956	56.2408494545175	-0.191181701845329	0.00916412980157807	57.2278249458956
455	20190525_nubxjagRNAi34_119hr_disc05_DiscProper	horz_stripe	2082	87.2107624963006	843.736878951416	819.142896501539	-152.191169339299	13.6379025136049	nubxmyoVIRNAi_VDRC37534	120hr	0.0962796602501869	0.0836919495966745	-22.191169339299	13.6379025136049	-0.031177078669608	0.123701678124481	26.0468881368972
456	20190525_nubxjagRNAi34_119hr_disc05_DiscProper	horz_stripe	2084	46.599802693057	850.127222611472	822.282573893979	-145.800825679243	16.7775799060445	nubxmyoVIRNAi_VDRC37534	120hr	-0.129599589056241	-0.137110898359644	-15.800825679243	16.7775799060445	0.144628860770806	-0.121152567305337	23.0467628887341
457	20190525_nubxjagRNAi34_119hr_disc05_DiscProper	out_of_horz	2086	63.3329855846066	862.614810937777	712.904733586916	-133.313237352938	-92.6002604010177	nubxmyoVIRNAi_VDRC37534	120hr	0.32531853325945	0.016210215084715	-3.31323735293802	-92.6002604010177	-0.323328127333994	-0.0394187928514475	92.6595152593256
458	20190525_nubxjagRNAi34_119hr_disc05_DiscProper	out_of_horz	2088	42.4802398742837	865.966524610662	716.592801676414	-129.961523680053	-88.91219231152	nubxmyoVIRNAi_VDRC37534	120hr	0.25509329424685	-0.269617359102405	0.0384763199469944	-88.91219231152	-0.254859847540058	0.269838038850944	88.91220063674
459	20190525_nubxjagRNAi34_119hr_disc05_DiscProper	out_of_horz	2090	164.966648136666	855.49999839991	1034.10427454047	-140.428049890805	228.599280552535	nubxmyoVIRNAi_VDRC37534	120hr	-0.197891660522501	0.150615356656514	-10.428049890805	228.599280552535	0.183357020951753	-0.168006838648967	228.83700595328
460	20190525_nubxjagRNAi34_119hr_disc05_DiscProper	out_of_horz	2092	139.38211285879	864.662065374247	1038.09838032024	-131.265982916468	232.593386332305	nubxmyoVIRNAi_VDRC37534	120hr	-0.0374106851759851	-0.153112746553364	-1.265982916468	232.593386332305	0.039075174497612	0.152696441544761	232.596831617014
461	20190525_nubxjagRNAi34_119hr_disc05_DiscProper	out_of_horz	2094	126.907852278348	1011.09680388338	1035.36902256377	15.1687555926611	229.864028575835	nubxmyoVIRNAi_VDRC37534	120hr	-0.0965962496950874	-0.132177455551802	145.168755592661	229.864028575835	-0.0778369836103213	0.144024717301409	271.86658351742
462	20190525_nubxjagRNAi34_119hr_disc05_DiscProper	out_of_horz	2096	140.714526372053	1002.07722604041	1034.80072004142	6.14917774969558	229.295726053487	nubxmyoVIRNAi_VDRC37534	120hr	-0.0979142996217524	0.132462674273097	136.149177749696	229.295726053487	0.163170265176495	0.0225617975398956	266.670449409592
463	20190525_nubxjagRNAi34_119hr_disc05_DiscProper	out_of_horz	2098	127.328078654766	1016.489844293	1040.24181731583	20.5617960022835	234.736823327899	nubxmyoVIRNAi_VDRC37534	120hr	0.176548771490861	-0.0902553971544361	150.561796002284	234.736823327899	-0.155658612109488	-0.122824679550101	278.873144353318
464	20190525_nubxjagRNAi34_119hr_disc05_DiscProper	out_of_horz	2104	125.203263801928	813.625642761291	1032.78485418566	-182.302405529424	227.279860197723	nubxmyoVIRNAi_VDRC37534	120hr	0.0564287807772678	0.251718272786191	-52.302405529424	227.279860197723	-0.160778687051349	-0.201733760051501	233.220231703128
465	20190525_nubxjagRNAi34_119hr_disc05_DiscProper	out_of_horz	2106	119.265977774846	803.944950336892	1025.82711121144	-191.983097953824	220.322117223504	nubxmyoVIRNAi_VDRC37534	120hr	0.193715784200191	0.225551280746409	-61.983097953824	220.322117223504	-0.282901724938116	-0.0914647435992627	228.874943516762
466	20190525_nubxjagRNAi34_119hr_disc05_DiscProper	out_of_horz	2108	102.409334230323	1198.73070988745	962.81748314837	202.802661596732	157.312489160436	nubxmyoVIRNAi_VDRC37534	120hr	-0.231070624736148	0.0919316653678752	332.802661596732	157.312489160436	-0.0756319271648022	0.236906893750694	368.109808089544
467	20190525_nubxjagRNAi34_119hr_disc05_DiscProper	out_of_horz	2110	119.735243483402	822.85238957456	1032.30497165439	-173.075658716155	226.799977666452	nubxmyoVIRNAi_VDRC37534	120hr	-0.0228024283441869	0.15940998369191	-43.075658716155	226.799977666452	-0.0372299608773984	-0.156669791766359	230.854374538006
468	20190525_nubxjagRNAi34_119hr_disc05_DiscProper	out_of_horz	2112	144.695549120438	831.574412263318	1039.5404737252	-164.353636027397	234.035479737269	nubxmyoVIRNAi_VDRC37534	120hr	-0.0732289837278877	0.252336750296446	-34.353636027397	234.035479737269	-0.00237772302865721	-0.262736876058899	236.543395773707
469	20190525_nubxjagRNAi34_119hr_disc05_DiscProper	out_of_horz	2118	84.1096482705766	1114.28170267146	717.454160791027	118.353654380743	-88.0508331969075	nubxmyoVIRNAi_VDRC37534	120hr	-0.138805431484488	-0.122731616771448	248.353654380743	-88.0508331969075	-0.0304983413057118	-0.182756255002473	263.50044947009
470	20190525_nubxjagRNAi34_119hr_disc05_DiscProper	out_of_horz	2140	87.1751637690284	536.556608420973	950.702219884395	-459.371439869743	145.197225896461	nubxmyoVIRNAi_VDRC37534	120hr	0.0356549345500291	0.327372926424851	-329.371439869743	145.197225896461	-0.217616510068411	0.247158576341957	359.955246954251
471	20190525_nubxjagRNAi34_119hr_disc05_DiscProper	out_of_horz	2142	171.378219850636	547.013176982768	953.14767249445	-448.914871307947	147.642678506515	nubxmyoVIRNAi_VDRC37534	120hr	0.339822003041185	-0.0149909975171083	-318.914871307947	147.642678506515	0.231296814388069	0.249410319376348	351.432860811198
472	20190525_nubxjagRNAi34_119hr_disc05_DiscProper	out_of_horz	2144	119.255231014881	772.026458907279	871.479726335734	-223.901589383436	65.9747323477995	nubxmyoVIRNAi_VDRC37534	120hr	-0.318332909993501	0.0559784099175825	-93.901589383436	65.9747323477995	-0.16058207411714	-0.280504583623991	114.761377636813
473	20190525_nubxjagRNAi34_119hr_disc05_DiscProper	out_of_horz	2150	35.6573458429867	943.027843612957	859.986694375913	-52.9002046777578	54.4817003879789	nubxmyoVIRNAi_VDRC37534	120hr	0.166656066878582	-0.0723313622229233	77.0997953222422	54.4817003879789	-0.01252950606188	-0.181243157295131	94.4067482540159
474	20190525_nubxjagRNAi34_119hr_disc05_DiscProper	out_of_horz	2152	46.9498959923855	946.392711913932	864.560745447554	-49.5353363767833	59.0557514596204	nubxmyoVIRNAi_VDRC37534	120hr	-0.239620920299334	-0.0207305668020424	80.4646636232167	59.0557514596204	-0.0916230675236898	0.222380654155399	99.8105398866165
475	20190525_nubxjagRNAi34_119hr_disc05_DiscProper	out_of_horz	2154	43.879881267821	936.454890476823	861.658547128324	-59.4731578138917	56.1535531403896	nubxmyoVIRNAi_VDRC37534	120hr	0.281468403245928	-0.0919340178609891	70.5268421861083	56.1535531403896	-0.0265374919632762	-0.294910303628368	90.151300595359
476	20190525_nubxjagRNAi34_119hr_disc05_DiscProper	horz_stripe	2168	52.1210051423198	1063.34977846388	792.079667987234	67.4217301731641	-13.4253260006998	nubxmyoVIRNAi_VDRC37534	120hr	-0.312010689756654	-0.152534544570927	197.421730173164	-13.4253260006998	-0.288488015599671	-0.193370428621459	197.877686773397
477	20190525_nubxjagRNAi34_119hr_disc05_DiscProper	horz_stripe	2170	57.0771102996384	1058.10950784676	788.26554522899	62.1814595560489	-17.2394487589437	nubxmyoVIRNAi_VDRC37534	120hr	0.471172513538973	-0.230425548136444	192.181459556049	-17.2394487589437	0.504660365462376	-0.14288941976226	192.953134181867
478	20190525_nubxjagRNAi34_119hr_disc05_DiscProper	horz_stripe	2186	33.2442331143067	921.25373318296	769.82593237896	-74.6743151077549	-35.6790616089739	nubxmyoVIRNAi_VDRC37534	120hr	0.0459899112739162	-0.182246751880616	55.3256848922451	-35.6790616089739	0.184988290589704	-0.0332908824562639	65.8325667591121
479	20190525_nubxjagRNAi34_119hr_disc05_DiscProper	horz_stripe	2188	65.2996872081916	916.042868481423	766.225112386537	-79.8851798092917	-39.2798816013973	nubxmyoVIRNAi_VDRC37534	120hr	0.132934335936193	0.143744211848917	50.1148201907083	-39.2798816013973	-0.107824426841026	0.163425301245759	63.6742043638302
480	20190525_nubxjagRNAi34_119hr_disc05_DiscProper	out_of_horz	2195	119.912763738997	555.025185049641	981.418206110895	-440.902863241074	175.913212122961	nubxmyoVIRNAi_VDRC37534	120hr	0.176578387967086	0.0646059803327111	-310.902863241074	175.913212122961	0.0355549111273964	0.184633984105116	357.2198882634
481	20190525_nubxjagRNAi34_119hr_disc05_DiscProper	out_of_horz	2197	118.307140925681	545.316065726088	977.002688478613	-450.611982564627	171.497694490678	nubxmyoVIRNAi_VDRC37534	120hr	0.0929057896950421	0.241838394532528	-320.611982564627	171.497694490678	-0.149595944587571	0.211514416037967	363.597995841064
482	20190525_nubxjagRNAi34_119hr_disc05_DiscProper	out_of_horz	2229	117.575280948087	1136.779331503	949.909962350192	140.851283212281	144.404968362257	nubxmyoVIRNAi_VDRC37534	120hr	-0.410724327233776	-0.170455326547882	270.851283212281	144.404968362257	-0.370435811891509	0.246021951456494	306.941708644237
483	20190525_nubxjagRNAi34_119hr_disc05_DiscProper	out_of_horz	2231	117.924128156321	1133.86034018648	941.641054366081	137.932291895768	136.136060378147	nubxmyoVIRNAi_VDRC37534	120hr	-0.155948271574893	-0.157083153129715	267.932291895768	136.136060378147	-0.218823160349145	0.0333377398631436	300.534091203979
484	20190525_nubxjagRNAi34_119hr_disc05_DiscProper	horz_stripe	2239	66.2450987584567	819.888822582493	758.370251383469	-176.039225708222	-47.1347426044654	nubxmyoVIRNAi_VDRC37534	120hr	0.0831373934543519	0.504414613104941	-46.039225708222	-47.1347426044654	0.502320418595232	-0.0949743395160071	65.8884987247533
485	20190525_nubxjagRNAi34_119hr_disc05_DiscProper	out_of_horz	2241	49.4835477744971	810.364559855073	755.348186590949	-185.563488435642	-50.1568073969852	nubxmyoVIRNAi_VDRC37534	120hr	0.445867399361754	-0.164415876865105	-55.563488435642	-50.1568073969852	-0.118072503871673	-0.460314242891103	74.8532335667337
486	20190525_nubxjagRNAi34_119hr_disc05_DiscProper	out_of_horz	2252	100.203802061644	555.578641212648	856.137833948879	-440.349407078067	50.6328399609446	nubxmyoVIRNAi_VDRC37534	120hr	-0.134222895503916	-0.156735591072955	-310.349407078067	50.6328399609446	-0.0774466882349917	-0.191269029557521	314.452602082124
487	20190525_nubxjagRNAi34_119hr_disc05_DiscProper	horz_stripe	2254	100.386129864446	550.334572176975	851.035588217375	-445.59347611374	45.5305942294409	nubxmyoVIRNAi_VDRC37534	120hr	0.30847114340655	-0.14312465094124	-315.59347611374	45.5305942294409	0.336347165350769	-0.0500968699830467	318.86090568842
488	20190525_nubxjagRNAi34_119hr_disc05_DiscProper	horz_stripe	2268	48.1086669741542	1147.82124157082	771.979341336617	151.893193280105	-33.525652651317	nubxmyoVIRNAi_VDRC37534	120hr	0.262067901994096	-0.0168975628965596	281.893193280105	-33.525652651317	0.258720909324005	0.0450400262654245	283.879801682598
489	20190525_nubxjagRNAi34_119hr_disc05_DiscProper	horz_stripe	2270	56.1219159404438	1149.88904150045	777.326254891384	153.960993209731	-28.17873909655	nubxmyoVIRNAi_VDRC37534	120hr	-0.151529453583185	-0.329341749344831	283.960993209731	-28.17873909655	-0.08384742580952	-0.352699266160066	285.35572011391
490	20190525_nubxjagRNAi34_119hr_disc05_DiscProper	out_of_horz	2294	129.993368567506	796.900735312643	945.126221576916	-199.027312978072	139.621227588982	nubxmyoVIRNAi_VDRC37534	120hr	0.124000341341012	0.117373571611461	-69.027312978072	139.621227588982	-0.168551130189793	0.0272608964867553	155.752550959614
491	20190525_nubxjagRNAi34_119hr_disc05_DiscProper	out_of_horz	2300	203.910429686388	1154.12893775851	930.789214029734	158.200889467792	125.284220041799	nubxmyoVIRNAi_VDRC37534	120hr	-0.119371892370748	0.0604977767980581	288.200889467792	125.284220041799	-0.0371879911878257	0.128556147255179	314.254496358458
492	20190525_nubxjagRNAi34_119hr_disc05_DiscProper	out_of_horz	2302	185.47149472428	1158.92701936092	941.957846182277	162.998971070204	136.452852194342	nubxmyoVIRNAi_VDRC37534	120hr	-0.140300854445353	0.0235784226645125	292.998971070204	136.452852194342	-0.0722417205837577	0.122561843901521	323.214755108997
493	20190525_nubxjagRNAi34_119hr_disc05_DiscProper	out_of_horz	2308	65.8475932511021	943.37341480168	655.452061266728	-52.5546334890353	-150.052932721207	nubxmyoVIRNAi_VDRC37534	120hr	0.0253781978971395	0.259106106292691	77.4453665109647	-150.052932721207	-0.225901986878452	-0.12941529882913	168.859904690997
494	20190525_nubxjagRNAi34_119hr_disc05_DiscProper	out_of_horz	2310	86.4399818362912	946.202364008053	662.976220839507	-49.7256842826621	-142.528773148427	nubxmyoVIRNAi_VDRC37534	120hr	-0.391570172229032	-0.156396204927632	80.2743157173379	-142.528773148427	0.336718400681061	-0.253786704415397	163.580001647764
495	20190525_nubxjagRNAi34_119hr_disc05_DiscProper	horz_stripe	2312	59.762072683827	967.497872156949	779.085549655605	-28.4301761337659	-26.419444332329	nubxmyoVIRNAi_VDRC37534	120hr	-0.0315619231725625	0.228343074798849	101.569823866234	-26.419444332329	-0.138823200661337	0.184024003219921	104.94958865592
496	20190525_nubxjagRNAi34_119hr_disc05_DiscProper	horz_stripe	2314	64.5553946760846	973.842785338212	785.147133382469	-22.0852629525027	-20.3578606054647	nubxmyoVIRNAi_VDRC37534	120hr	-0.0359416084305216	0.265657859329335	107.914737047497	-20.3578606054647	-0.130258352537124	0.234304628708722	109.818181374771
497	20190525_nubxjagRNAi34_119hr_disc05_DiscProper	out_of_horz	2316	55.5514850301643	898.483644765482	690.087983505344	-97.4444035252329	-115.41701048259	nubxmyoVIRNAi_VDRC37534	120hr	0.122336346577549	-0.208915955228815	32.5555964747671	-115.41701048259	0.00486740462131548	0.24205033859791	119.920611950432
498	20190525_nubxjagRNAi34_119hr_disc05_DiscProper	out_of_horz	2318	55.2573276285195	894.449213679658	686.85806354893	-101.478834611057	-118.646930439004	nubxmyoVIRNAi_VDRC37534	120hr	0.290757380921033	-0.16646140191712	28.521165388943	-118.646930439004	-0.18333147832813	0.280426143471492	122.026845315862
499	20190525_nubxjagRNAi34_119hr_disc05_DiscProper	out_of_horz	2320	43.3506855262998	886.546623888266	687.592400536438	-109.381424402449	-117.912593451496	nubxmyoVIRNAi_VDRC37534	120hr	0.22847019506689	0.0366655460837865	20.618575597551	-117.912593451496	-0.227355264597036	0.0430415608863881	119.701734967083
500	20190525_nubxjagRNAi34_119hr_disc05_DiscProper	horz_stripe	2323	76.8759244406014	661.352250009352	842.25869824453	-334.575798281363	36.7537042565959	nubxmyoVIRNAi_VDRC37534	120hr	-0.159629523721214	0.0775771723526563	-204.575798281363	36.7537042565959	-0.176650149274471	0.0171617969630928	207.851129462984
501	20190525_nubxjagRNAi34_119hr_disc05_DiscProper	out_of_horz	2325	77.5082588205533	1015.2868919849	691.398495322245	19.358843694183	-114.106498665689	nubxmyoVIRNAi_VDRC37534	120hr	-0.26299717913729	0.0688335998082407	149.358843694183	-114.106498665689	-0.135553831607695	-0.235649611570241	187.958392277137
502	20190525_nubxjagRNAi34_119hr_disc05_DiscProper	out_of_horz	2327	85.5068751014722	1010.01070458839	684.693460157767	14.0826562976699	-120.811533830167	nubxmyoVIRNAi_VDRC37534	120hr	-0.15862617561184	0.122126362342046	144.08265629767	-120.811533830167	-0.1479130898227	-0.134903038613816	188.029887390782
503	20190525_nubxjagRNAi34_119hr_disc05_DiscProper	out_of_horz	2331	97.2946133108082	989.792342839229	730.265634741513	-6.13570545148639	-75.2393592464213	nubxmyoVIRNAi_VDRC37534	120hr	0.00941782519103862	0.122515900819644	123.864294548514	-75.2393592464213	-0.104382941527106	0.0648308792407331	144.925238118876
504	20190525_nubxjagRNAi34_119hr_disc05_DiscProper	out_of_horz	2333	62.808103851866	984.289776778408	724.64218936902	-11.6382715123071	-80.8628046189143	nubxmyoVIRNAi_VDRC37534	120hr	0.0877664043388172	-0.0916541860825735	118.361728487693	-80.8628046189143	0.117291142573955	0.0484377892839867	143.346754206124
505	20190525_nubxjagRNAi34_119hr_disc05_DiscProper	out_of_horz	2335	80.0514409993605	975.764481678228	724.260005426453	-20.1635666124871	-81.244988561481	nubxmyoVIRNAi_VDRC37534	120hr	0.235964694417277	0.126625270824906	109.836433387513	-81.244988561481	-0.0520111490192106	0.262693998029306	136.619143115614
506	20190525_nubxjagRNAi34_119hr_disc05_DiscProper	out_of_horz	2346	121.689104144162	866.041108022934	1000.28798551147	-129.886940267781	194.782991523531	nubxmyoVIRNAi_VDRC37534	120hr	-0.0158443799008038	0.0391417407598882	0.113059732219	194.782991523531	0.0158898080300969	-0.0391233209853402	194.783024335693
507	20190525_nubxjagRNAi34_119hr_disc05_DiscProper	horz_stripe	2355	66.1676061809729	683.022566631332	850.885156939397	-312.905481659383	45.3801629514629	nubxmyoVIRNAi_VDRC37534	120hr	-0.319928468364132	0.192027936637344	-182.905481659383	45.3801629514629	-0.372586240404589	0.0202100663083752	188.450986759296
508	20190525_nubxjagRNAi34_119hr_disc05_DiscProper	out_of_horz	2357	61.3411084814745	687.914399589168	858.214953835277	-308.013648701547	52.7099598473425	nubxmyoVIRNAi_VDRC37534	120hr	0.0183407516482647	0.214102845778646	-178.013648701547	52.7099598473425	-0.101187591828653	0.189571841267252	185.653437865142
509	20190525_nubxjagRNAi34_119hr_disc05_DiscProper	horz_stripe	2367	78.8341365830397	1159.36342408829	777.820256377183	163.435375797579	-27.6847376107509	nubxmyoVIRNAi_VDRC37534	120hr	-0.123724408414966	-0.0243978087210628	293.435375797579	-27.6847376107509	-0.11697811251204	-0.047107361432619	294.738467910184
510	20190525_nubxjagRNAi34_119hr_disc05_DiscProper	horz_stripe	2369	83.4121092450344	1163.91521793865	784.690310029691	167.987169647931	-20.8146839582429	nubxmyoVIRNAi_VDRC37534	120hr	-0.287142246155093	0.00182207776091858	297.987169647931	-20.8146839582429	-0.284607140626946	-0.0381151544469244	298.713247685914
511	20190525_nubxjagRNAi34_119hr_disc05_DiscProper	out_of_horz	2371	101.044577092699	818.269424286254	651.430414947574	-177.658624004461	-154.07457904036	nubxmyoVIRNAi_VDRC37534	120hr	-0.0506442068181248	-0.109372077858208	-47.658624004461	-154.07457904036	-0.0199545148849746	0.118865068186428	161.277153832968
512	20190525_nubxjagRNAi34_119hr_disc05_DiscProper	out_of_horz	2373	65.9476331429889	806.869551429982	647.838859856538	-189.058496860733	-157.666134131396	nubxmyoVIRNAi_VDRC37534	120hr	-0.0148411329582185	0.0181396626282532	-59.058496860733	-157.666134131396	0.0231062363635432	-0.00392535716367807	168.364235820404
513	20190525_nubxjagRNAi34_119hr_disc05_DiscProper	out_of_horz	2375	75.1645314565669	814.532342517706	646.937846124177	-181.395705773009	-158.567147863757	nubxmyoVIRNAi_VDRC37534	120hr	0.0415489729947437	-0.236702427064576	-51.395705773009	-158.567147863757	-0.172503843443923	0.167322383835078	166.688508762759
514	20190525_nubxjagRNAi34_119hr_disc05_DiscProper	out_of_horz	2377	67.6389560595741	493.696009298576	894.157331085197	-502.232038992139	88.6523370972628	nubxmyoVIRNAi_VDRC37534	120hr	0.200092638822799	-0.34705491599192	-372.232038992139	88.6523370972628	0.335050265955374	-0.219603046673909	382.643342716232
515	20190525_nubxjagRNAi34_119hr_disc05_DiscProper	out_of_horz	2379	106.341377857681	491.924670131577	888.138391394529	-504.003378159138	82.6333974065948	nubxmyoVIRNAi_VDRC37534	120hr	0.129597615897913	-0.0628586608818117	-374.003378159138	82.6333974065948	0.144017246777846	-0.00240539493773657	383.02324373516
516	20190525_nubxjagRNAi34_119hr_disc05_DiscProper	out_of_horz	2381	84.0558681032063	485.222509862138	887.34632135661	-510.705538428577	81.8413273686764	nubxmyoVIRNAi_VDRC37534	120hr	-0.015087241160443	0.0409993379013946	-380.705538428577	81.8413273686764	-0.0306032176536729	0.0311771330213029	389.403017265737
517	20190525_nubxjagRNAi34_119hr_disc05_DiscProper	horz_stripe	2387	67.504932739673	886.814566342796	759.201309555862	-109.11348194792	-46.3036844320718	nubxmyoVIRNAi_VDRC37534	120hr	0.281269253831727	-0.0145789895885507	20.88651805208	-46.3036844320718	-0.175232270715653	0.220496238943696	50.7964351930798
518	20190525_nubxjagRNAi34_119hr_disc05_DiscProper	horz_stripe	2389	44.1408183953697	878.89337296578	758.430243601393	-117.034675324935	-47.0747503865406	nubxmyoVIRNAi_VDRC37534	120hr	0.0684488239848122	0.203795869107673	12.965324675065	-47.0747503865406	-0.163140259830029	-0.140011618778037	48.8275718000082
519	20190525_nubxjagRNAi34_119hr_disc05_DiscProper	out_of_horz	2395	101.883695881106	643.600451706625	683.836923194446	-352.32759658409	-121.668070793488	nubxmyoVIRNAi_VDRC37534	120hr	0.0607906151147492	-0.142538566386715	-222.32759658409	-121.668070793488	-0.0872830190808145	-0.128040682494853	253.441669134077
520	20190525_nubxjagRNAi34_119hr_disc05_DiscProper	out_of_horz	2397	92.4348680107926	639.443476946929	679.31173044686	-356.484571343786	-126.193263541074	nubxmyoVIRNAi_VDRC37534	120hr	-0.197096196581604	-0.216992993113923	-226.484571343786	-126.193263541074	-0.288233761695445	0.0534244175107873	259.268202485236
521	20190525_nubxjagRNAi34_119hr_disc05_DiscProper	out_of_horz	2411	50.0117782160988	1097.65828005378	937.781932929938	101.73023176306	132.276938942004	nubxmyoVIRNAi_VDRC37534	120hr	-0.0726170294475346	-0.255651306698059	231.73023176306	132.276938942004	-0.257059032480279	-0.0674646381633524	266.825952427473
522	20190525_nubxjagRNAi34_119hr_disc05_DiscProper	out_of_horz	2413	77.5086938261003	1095.93860516766	930.364356314788	100.010556876947	124.859362326854	nubxmyoVIRNAi_VDRC37534	120hr	-0.0125967350950795	0.251298461609682	230.010556876947	124.859362326854	0.203870024743287	0.147467310118616	261.71495302239
523	20190525_nubxjagRNAi34_119hr_disc05_DiscProper	out_of_horz	2415	124.72272712358	564.269592635534	961.587586852696	-431.658455655181	156.082592864762	nubxmyoVIRNAi_VDRC37534	120hr	0.0915967415955645	-0.0485124985720222	-301.658455655181	156.082592864762	0.0925101539346975	0.0467471604228926	339.64628610314
524	20190525_nubxjagRNAi34_119hr_disc05_DiscProper	out_of_horz	2417	160.806101917742	554.034717788778	960.380834146681	-441.893330501937	154.875840158747	nubxmyoVIRNAi_VDRC37534	120hr	0.223714201756141	-0.100655841514756	-311.893330501937	154.875840158747	0.215402218419912	0.117394747745424	348.229773966082
525	20190525_nubxjagRNAi34_119hr_disc05_DiscProper	out_of_horz	2419	216.259702762532	570.475549514676	971.965638146589	-425.45249877604	166.460644158655	nubxmyoVIRNAi_VDRC37534	120hr	-0.0333135373605811	0.181566328960162	-295.45249877604	166.460644158655	-0.172556501177254	0.0655772634760615	339.118452884417
526	20190525_nubxjagRNAi34_119hr_disc05_DiscProper	out_of_horz	2421	86.5998821899754	615.874293327218	1030.62788073943	-380.053754963497	225.122886751493	nubxmyoVIRNAi_VDRC37534	120hr	-0.101693798802926	-0.127371392888078	-250.053754963497	225.122886751493	0.116030331154887	-0.114464241985462	336.462768387039
527	20190525_nubxjagRNAi34_119hr_disc05_DiscProper	out_of_horz	2423	131.46710057273	610.284772319019	1021.82650496887	-385.643275971696	216.321510980941	nubxmyoVIRNAi_VDRC37534	120hr	0.0128644448705124	0.463621263518582	-255.643275971696	216.321510980941	-0.455100448964122	0.0894077808753108	334.885772559269
528	20190525_nubxjagRNAi34_119hr_disc05_DiscProper	horz_stripe	2436	44.0518609590493	878.454922160519	768.75901597129	-117.473126130196	-36.7459780166438	nubxmyoVIRNAi_VDRC37534	120hr	0.161578928294496	-0.358539755509854	12.526873869804	-36.7459780166438	0.0910709467864081	0.38257625253182	38.8225381621249
529	20190525_nubxjagRNAi34_119hr_disc05_DiscProper	horz_stripe	2438	54.8929113558806	874.424174687211	766.260292513697	-121.503873603504	-39.2447014742376	nubxmyoVIRNAi_VDRC37534	120hr	0.233878208256948	-0.248488465566731	8.496126396496	-39.2447014742376	-0.110162524455315	0.322970202995293	40.1538386402504
530	20190525_nubxjagRNAi34_119hr_disc05_DiscProper	horz_stripe	2440	50.3875324747854	866.107110186364	767.517784188016	-129.820938104351	-37.9872097999177	nubxmyoVIRNAi_VDRC37534	120hr	0.298751244659832	0.0384914671666657	0.179061895648999	-37.9872097999177	-0.299100838437845	-0.0356733468603566	37.9876318233374
531	20190525_nubxjagRNAi34_119hr_disc05_DiscProper	out_of_horz	2442	86.0845602723797	873.422143447202	1018.3458125451	-122.505904843513	212.84081855717	nubxmyoVIRNAi_VDRC37534	120hr	0.0492030717389134	0.0160164459725685	7.49409515648701	212.84081855717	-0.0479547482706645	-0.0194373590910408	212.97271070797
532	20190525_nubxjagRNAi34_119hr_disc05_DiscProper	out_of_horz	2444	81.9862608546005	880.006275101669	1022.64588244389	-115.921773189046	217.140888455953	nubxmyoVIRNAi_VDRC37534	120hr	-0.124701755622056	0.0584139942135139	14.078226810954	217.140888455953	0.131200553574742	-0.041822689020203	217.596787452346
533	20190525_nubxjagRNAi34_119hr_disc05_DiscProper	horz_stripe	2460	49.0288302475024	848.014721017699	832.192443514977	-147.913327273016	26.6874495270432	nubxmyoVIRNAi_VDRC37534	120hr	0.0882371530595496	0.202520528985723	-17.913327273016	26.6874495270432	-0.220852597302044	0.004948747887341	32.1419858790439
534	20190525_nubxjagRNAi34_119hr_disc05_DiscProper	horz_stripe	2462	41.632981914663	841.652356178184	829.427613746455	-154.275692112531	23.9226197585211	nubxmyoVIRNAi_VDRC37534	120hr	0.00704407893103525	0.172529824740496	-24.275692112531	23.9226197585211	-0.172408113292015	0.00957089045286381	34.0822675837918
535	20190525_nubxjagRNAi34_119hr_disc05_DiscProper	horz_stripe	2466	104.103328192129	1165.30193494134	803.441454526879	169.373886650628	-2.0635394610548	nubxmyoVIRNAi_VDRC37534	120hr	0.428913719180536	-0.0225278191684584	299.373886650628	-2.0635394610548	0.42918351157115	-0.0166130831943606	299.380998400717
536	20190525_nubxjagRNAi34_119hr_disc05_DiscProper	horz_stripe	2502	101.696196511607	557.357584883554	854.534590578509	-438.570463407161	49.0295965905752	nubxmyoVIRNAi_VDRC37534	120hr	0.108848206089933	-0.0821575829910658	-308.570463407161	49.0295965905752	0.128952947592576	-0.0443727136776271	312.441406073434
537	20190525_nubxjagRNAi34_119hr_disc05_DiscProper	horz_stripe	2504	97.2493186881843	560.122666664757	837.285432126607	-435.805381625958	31.7804381386733	nubxmyoVIRNAi_VDRC37534	120hr	-0.111399559399545	-0.0890086024085542	-305.805381625958	31.7804381386733	-0.0907164641832847	-0.110013254943301	307.452317733472
538	20190525_nubxjagRNAi34_119hr_disc05_DiscProper	horz_stripe	2506	115.37128246161	567.044282325382	839.584058354484	-428.883765965334	34.0790643665504	nubxmyoVIRNAi_VDRC37534	120hr	-0.0259485065170412	-0.0589722500337829	-298.883765965334	34.0790643665504	-0.0120068902884367	-0.0632999672204764	300.820358662309
539	20190525_nubxjagRNAi34_119hr_disc05_DiscProper	out_of_horz	2508	65.6416919044757	946.841979510311	719.908241733907	-49.0860687804036	-85.5967522540271	nubxmyoVIRNAi_VDRC37534	120hr	-0.0653462248986161	0.194877556606128	80.9139312195964	-85.5967522540271	-0.190896944980773	-0.0761954563887044	117.787385835016
540	20190525_nubxjagRNAi34_119hr_disc05_DiscProper	out_of_horz	2510	115.508626027565	857.923159845794	939.847572319316	-138.004888444921	134.342578331382	nubxmyoVIRNAi_VDRC37534	120hr	0.148227202485988	0.0817505548726844	-8.00488844492099	134.342578331382	-0.156886231159065	-0.0635701758021651	134.580855219972
541	20190525_nubxjagRNAi34_119hr_disc05_DiscProper	out_of_horz	2512	103.831992052304	848.626550216442	935.236678761725	-147.301498074273	129.731684773791	nubxmyoVIRNAi_VDRC37534	120hr	0.0547858282378993	0.0783552317433951	-17.301498074273	129.731684773791	-0.0734053240304802	-0.061259184790968	130.880295957261
542	20190525_nubxjagRNAi34_119hr_disc05_DiscProper	out_of_horz	2523	79.2496125240871	1124.08327369655	899.648940811982	128.155225405837	94.1439468240483	nubxmyoVIRNAi_VDRC37534	120hr	-0.191103332397994	0.193606399362029	258.155225405837	94.1439468240483	-0.0216062179981273	0.27117723516432	274.785740401404
543	20190525_nubxjagRNAi34_119hr_disc05_DiscProper	horz_stripe	2525	45.8279059624093	912.420507630798	785.81571971026	-83.507540659917	-19.6892742776745	nubxmyoVIRNAi_VDRC37534	120hr	0.0841887870402111	-0.095082930566114	46.492459340083	-19.6892742776745	0.126870077738739	-0.00570078265756797	50.489764280206
544	20190525_nubxjagRNAi34_119hr_disc05_DiscProper	horz_stripe	2527	39.7555611592092	915.563397421106	789.530946335526	-80.3646508696095	-15.9740476524076	nubxmyoVIRNAi_VDRC37534	120hr	0.213983877774617	-0.114187695779647	49.6353491303905	-15.9740476524076	0.240417624396075	0.0320514538621141	52.1424786685208
545	20190525_nubxjagRNAi34_119hr_disc05_DiscProper	out_of_horz	2529	92.2421309198734	810.820371258755	611.49294615511	-185.10767703196	-194.012047832825	nubxmyoVIRNAi_VDRC37534	120hr	-0.414016354771426	0.0685164879643909	-55.10767703196	-194.012047832825	0.388215359080759	0.159351454699952	201.686714416555
546	20190525_nubxjagRNAi34_119hr_disc05_DiscProper	out_of_horz	2535	64.9988184300431	1089.97807035828	675.758385903192	94.0500220675659	-129.746608084743	nubxmyoVIRNAi_VDRC37534	120hr	0.202807183796624	-0.0793825262266899	224.050022067566	-129.746608084743	0.169794453961268	0.136389818804937	258.906536607272
547	20190525_nubxjagRNAi34_119hr_disc05_DiscProper	out_of_horz	2537	49.0701715286156	1095.73987366131	679.563063393901	99.8118253705951	-125.941930594033	nubxmyoVIRNAi_VDRC37534	120hr	-0.303685081373517	0.115673904224002	229.811825370595	-125.941930594033	-0.260906158152731	-0.193734502361467	262.058857819989
548	20190525_nubxjagRNAi34_119hr_disc05_DiscProper	out_of_horz	2549	69.0538964527313	966.243116239069	745.265120469027	-29.6849320516457	-60.2398735189068	nubxmyoVIRNAi_VDRC37534	120hr	-0.213801614339078	-0.294249947565397	100.315067948354	-60.2398735189068	0.159263450315219	-0.327000482155495	117.012628459739
549	20190525_nubxjagRNAi34_119hr_disc05_DiscProper	out_of_horz	2551	54.7706650613837	954.020720223268	739.969908987612	-41.9073280674473	-65.5350850003225	nubxmyoVIRNAi_VDRC37534	120hr	0.205847536052753	0.189083578506867	88.0926719325527	-65.5350850003225	-0.12192789325102	0.251514207565537	109.796020939813
550	20190525_nubxjagRNAi34_119hr_disc05_DiscProper	out_of_horz	2553	73.1177022054462	964.678136787889	738.228716882784	-31.2499115028261	-67.2762771051499	nubxmyoVIRNAi_VDRC37534	120hr	-0.0211734417108104	-0.0360827601119538	98.7500884971739	-67.2762771051499	0.0258300378979262	-0.0329103228998073	119.489235663003
551	20190525_nubxjagRNAi34_119hr_disc05_DiscProper	out_of_horz	2573	94.0273863264777	1036.38911820343	703.399466683846	40.4610699127128	-102.105527304088	nubxmyoVIRNAi_VDRC37534	120hr	-0.0644023360185144	-0.0196105908786258	170.461069912713	-102.105527304088	-0.0131010589162002	-0.0660348272847346	198.702076138707
552	20190525_nubxjagRNAi34_119hr_disc05_DiscProper	out_of_horz	2575	60.8706313698795	1025.36364843255	699.466188676004	29.4356001418336	-106.03880531193	nubxmyoVIRNAi_VDRC37534	120hr	-0.194920188342165	0.187154805709339	159.435600141834	-106.03880531193	-0.247963018594313	-0.107401780865318	191.47829857341
553	20190525_nubxjagRNAi34_119hr_disc05_DiscProper	out_of_horz	2577	74.3185917795354	1030.77247547134	698.551372387221	34.8444271806246	-106.953621600713	nubxmyoVIRNAi_VDRC37534	120hr	-0.212157252708429	-0.0885039478808108	164.844427180625	-106.953621600713	-0.00563121056648595	-0.229808481424932	196.501303675107
554	20190525_nubxjagRNAi34_119hr_disc05_DiscProper	out_of_horz	2579	57.3364135261892	1025.19532424075	738.63777354267	29.2672759500336	-66.8672204452638	nubxmyoVIRNAi_VDRC37534	120hr	-0.149609755953885	-0.155828157828019	159.267275950034	-66.8672204452638	0.00646818333145303	-0.215925117698349	172.734739871919
555	20190525_nubxjagRNAi34_119hr_disc05_DiscProper	out_of_horz	2581	69.8035507679827	1020.63718396963	733.937168553008	24.7091356789189	-71.5678254349265	nubxmyoVIRNAi_VDRC37534	120hr	0.155452938627532	-0.0240740607422585	154.709135678919	-71.5678254349265	0.118995466784468	0.102884670448536	170.460758827368
556	20190525_nubxjagRNAi34_119hr_disc05_DiscProper	out_of_horz	2583	172.033481216883	1126.99339583744	1014.10340541648	131.065347546727	208.598411428549	nubxmyoVIRNAi_VDRC37534	120hr	-0.00506643194548008	-0.0688411382838625	261.065347546727	208.598411428549	-0.068262117157712	-0.0102496055545009	334.168240472083
557	20190525_nubxjagRNAi34_119hr_disc05_DiscProper	horz_stripe	2585	74.929363576481	777.871970732192	836.230543542144	-218.056077558523	30.7255495542096	nubxmyoVIRNAi_VDRC37534	120hr	-0.0363635156687622	0.0272332523045777	-88.056077558523	30.7255495542096	-0.0454121466291349	-0.00130086179552451	93.2627052492088
558	20190525_nubxjagRNAi34_119hr_disc05_DiscProper	out_of_horz	2594	66.7130065218197	1145.79905941315	721.872592540903	149.87101112243	-83.6324014470306	nubxmyoVIRNAi_VDRC37534	120hr	0.212880342589823	-0.0585474565186379	279.87101112243	-83.6324014470306	0.210100589578934	0.0678497397529756	292.099574526374
559	20190525_nubxjagRNAi34_119hr_disc05_DiscProper	out_of_horz	2596	59.4372662553377	1152.41016789768	724.671577822346	156.482119606964	-80.8334161655885	nubxmyoVIRNAi_VDRC37534	120hr	0.0765284002484565	0.0341892139336027	286.482119606964	-80.8334161655885	0.047370783346899	0.0691484437936731	297.667677156083
560	20190525_nubxjagRNAi34_119hr_disc05_DiscProper	out_of_horz	2599	83.8990829123379	1062.0933637694	923.912202546567	66.1653154786821	118.407208558633	nubxmyoVIRNAi_VDRC37534	120hr	-0.502724856789259	-0.235509251915271	196.165315478682	118.407208558633	-0.442609081594722	0.335103103926759	229.131180845162
561	20190525_nubxjagRNAi34_119hr_disc05_DiscProper	out_of_horz	2601	45.4503835673847	926.348011054683	722.971966218499	-69.580037236032	-82.5330277694355	nubxmyoVIRNAi_VDRC37534	120hr	0.0914718327584581	0.265684815972724	60.419962763968	-82.5330277694355	-0.280904993911128	0.00692112869701736	102.285251005165
562	20190525_nubxjagRNAi34_119hr_disc05_DiscProper	out_of_horz	2616	43.5219577060846	910.993754065027	671.188091075254	-84.9342942256879	-134.31690291268	nubxmyoVIRNAi_VDRC37534	120hr	0.146230872726697	0.428339696605178	45.0657057743121	-134.31690291268	-0.374987355819821	-0.25346172650222	141.675503334173
563	20190525_nubxjagRNAi34_119hr_disc05_DiscProper	out_of_horz	2618	54.7846301632554	916.10703867426	670.452678753658	-79.8210096164546	-135.052315234276	nubxmyoVIRNAi_VDRC37534	120hr	-0.0208557885908558	0.172616376946597	50.1789903835454	-135.052315234276	-0.0969160188006385	-0.144356027957791	144.073102715428
564	20190525_nubxjagRNAi34_119hr_disc05_DiscProper	out_of_horz	2620	72.273829144077	923.919410492538	673.230546304233	-72.0086377981768	-132.274447683701	nubxmyoVIRNAi_VDRC37534	120hr	0.212585207933032	0.0969817085938913	57.9913622018232	-132.274447683701	-0.215365832441137	0.0906392886702955	144.42827839468
565	20190525_nubxjagRNAi34_119hr_disc05_DiscProper	out_of_horz	2626	119.613708905603	525.121231333164	976.711102093143	-470.806816957551	171.206108105209	nubxmyoVIRNAi_VDRC37534	120hr	0.0788125084613716	0.219351694961931	-340.806816957551	171.206108105209	-0.128925823022328	0.194177006184206	381.393258903812
566	20190525_nubxjagRNAi34_119hr_disc05_DiscProper	out_of_horz	2628	126.557894320451	524.502162058819	986.195101994158	-471.425886231896	180.690108006224	nubxmyoVIRNAi_VDRC37534	120hr	0.483714200543775	0.426553355854692	-341.425886231896	180.690108006224	-0.080655690822478	0.639860807314022	386.290759558828
567	20190525_nubxjagRNAi34_119hr_disc05_DiscProper	out_of_horz	2630	152.169779885164	514.478677614438	971.508806850804	-481.449370676277	166.00381286287	nubxmyoVIRNAi_VDRC37534	120hr	0.225496547712083	0.250409061675243	-351.449370676277	166.00381286287	-0.0501753462827433	0.333220386267933	388.682294469097
568	20190525_nubxjagRNAi34_119hr_disc05_DiscProper	out_of_horz	2632	72.8455301509619	1241.13647062276	881.437136098828	245.208422332045	75.9321421108942	nubxmyoVIRNAi_VDRC37534	120hr	-0.0453075009455388	-0.411703187287646	375.208422332045	75.9321421108942	-0.201821752132294	-0.361690840955348	382.814642345942
569	20190525_nubxjagRNAi34_119hr_disc05_DiscProper	out_of_horz	2634	61.5687151656063	692.583734509897	732.908074932772	-303.344313780818	-72.5969190551619	nubxmyoVIRNAi_VDRC37534	120hr	0.226092170019747	0.0119653380283194	-173.344313780818	-72.5969190551619	0.167142917739153	-0.152722243658259	187.932338293452
570	20190525_nubxjagRNAi34_119hr_disc05_DiscProper	out_of_horz	2636	73.1404319904553	705.84966667149	728.207838473517	-290.078381619225	-77.2971555144168	nubxmyoVIRNAi_VDRC37534	120hr	0.0455214538476152	0.0145719445776985	-160.078381619225	-77.2971555144168	0.0397191384657192	-0.0265882374127565	177.763715398982
571	20190525_nubxjagRNAi34_119hr_disc05_DiscProper	horz_stripe	2645	59.0496708226498	665.372154573093	848.841284781799	-330.555893717622	43.3362907938648	nubxmyoVIRNAi_VDRC37534	120hr	0.148449695924154	0.0950641236390415	-200.555893717622	43.3362907938648	0.0959551290178569	0.147875329377145	205.184552548784
572	20190525_nubxjagRNAi34_119hr_disc05_DiscProper	horz_stripe	2647	92.5536075595972	677.135968881912	851.48212589715	-318.792079408803	45.9771319092156	nubxmyoVIRNAi_VDRC37534	120hr	-0.191632046442446	0.0110824251522629	-188.792079408803	45.9771319092156	-0.175269574204	-0.0782702863756342	194.309922304799
573	20190525_nubxjagRNAi34_119hr_disc05_DiscProper	horz_stripe	2649	62.7944262936163	672.495150152048	846.397875896206	-323.432898138667	40.8928819082716	nubxmyoVIRNAi_VDRC37534	120hr	-0.0199935549562515	-0.206264603113019	-193.432898138667	40.8928819082716	0.0651973379983387	-0.196708250602486	197.708153279241
574	20190525_nubxjagRNAi34_119hr_disc05_DiscProper	horz_stripe	2655	75.3062593171572	891.14203854241	783.112670315166	-104.786009748305	-22.3923236727683	nubxmyoVIRNAi_VDRC37534	120hr	0.149189295802465	0.0350836908891176	25.213990251695	-22.3923236727683	-0.0172148124615799	0.152289072425933	33.7218247412353
575	20190525_nubxjagRNAi34_119hr_disc05_DiscProper	horz_stripe	2657	42.482523831586	897.347147070045	785.732492010593	-98.5809012206696	-19.7725019773414	nubxmyoVIRNAi_VDRC37534	120hr	0.0681300472388782	-0.241013362789342	31.4190987793304	-19.7725019773414	0.246766051312339	-0.0428446064226858	37.1229255656029
576	20190525_nubxjagRNAi34_119hr_disc05_DiscProper	horz_stripe	2663	87.4691770655817	545.883180511884	840.121724540607	-450.044867778831	34.6167305526732	nubxmyoVIRNAi_VDRC37534	120hr	0.0195479204476224	-0.290345615939494	-320.044867778831	34.6167305526732	0.0811783130259029	-0.279450853252194	321.911533539458
577	20190525_nubxjagRNAi34_119hr_disc05_DiscProper	horz_stripe	2665	130.087923290337	552.077259153529	843.460130498048	-443.850789137186	37.9551365101144	nubxmyoVIRNAi_VDRC37534	120hr	0.170088267737176	-0.131248984126384	-313.850789137186	37.9551365101144	0.196472186011609	-0.0869194729612449	316.137486276993
578	20190525_nubxjagRNAi34_119hr_disc05_DiscProper	out_of_horz	2671	92.0728548551109	945.170303016429	650.871936102338	-50.7577452742858	-154.633057885596	nubxmyoVIRNAi_VDRC37534	120hr	-0.0921404344198484	0.138742537078734	79.2422547257142	-154.633057885596	-0.0588104969433245	-0.15582258083924	173.754762596785
579	20190525_nubxjagRNAi34_119hr_disc05_DiscProper	out_of_horz	2673	104.973047935528	953.646796625013	653.238545254989	-42.2812516657017	-152.266448732945	nubxmyoVIRNAi_VDRC37534	120hr	-0.0287575227957089	0.283763772869215	87.7187483342983	-152.266448732945	-0.231051285438954	-0.167224930579517	175.726065849886
580	20190525_nubxjagRNAi34_119hr_disc05_DiscProper	horz_stripe	2675	46.0310576641179	878.675103427484	774.04618516648	-117.252944863231	-31.4588088214538	nubxmyoVIRNAi_VDRC37534	120hr	0.159159231572051	0.334134907830512	12.747055136769	-31.4588088214538	-0.346859928056957	-0.129096816125856	33.9432477397878
581	20190525_nubxjagRNAi34_119hr_disc05_DiscProper	horz_stripe	2677	39.0074339652206	885.162252727905	774.648845434379	-110.76579556281	-30.8561485535555	nubxmyoVIRNAi_VDRC37534	120hr	0.0243599865580108	-0.0911126887735989	19.23420443719	-30.8561485535555	0.0710774992182094	0.0619912905620347	36.3600952128938
582	20190525_nubxjagRNAi34_119hr_disc05_DiscProper	horz_stripe	2679	58.1455816231159	890.868274824833	777.75836585943	-105.059773465882	-27.7466281285043	nubxmyoVIRNAi_VDRC37534	120hr	0.276838838970422	0.047507528035053	24.940226534118	-27.7466281285043	-0.0766472945872003	0.270225646848991	37.3080456748223
583	20190525_nubxjagRNAi34_119hr_disc05_DiscProper	out_of_horz	2685	83.4002449471212	519.089357681603	886.813449685737	-476.838690609112	81.3084556978033	nubxmyoVIRNAi_VDRC37534	120hr	0.0500161270185671	0.207394592825659	-346.838690609112	81.3084556978033	-0.0473673461725404	0.208015539351821	356.241690810333
584	20190525_nubxjagRNAi34_119hr_disc05_DiscProper	out_of_horz	2687	74.4243885068238	513.971517318587	880.589318294592	-481.956530972128	75.0843243066579	nubxmyoVIRNAi_VDRC37534	120hr	-0.0529731794591812	0.156425550202274	-351.956530972128	75.0843243066579	-0.112197814160499	0.121188947498132	359.876444700847
585	20190525_nubxjagRNAi34_119hr_disc05_DiscProper	out_of_horz	2701	138.978183946948	500.347010630069	932.096204637262	-495.581037660646	126.591210649328	nubxmyoVIRNAi_VDRC37534	120hr	0.0212071935226203	0.141239251502114	-365.581037660646	126.591210649328	-0.0706761591512288	0.124109434571323	386.878313828389
586	20190525_nubxjagRNAi34_119hr_disc05_DiscProper	out_of_horz	2703	151.233845385701	509.065557812329	938.061531379513	-486.862490478386	132.556537391578	nubxmyoVIRNAi_VDRC37534	120hr	0.10169986581002	0.130190197314539	-356.862490478386	132.556537391578	-0.00795311696816858	0.165012418057143	380.686318004313
587	20190525_nubxjagRNAi34_119hr_disc05_DiscProper	out_of_horz	2705	67.015338825516	515.499502369967	724.799946400235	-480.428545920748	-80.7050475876994	nubxmyoVIRNAi_VDRC37534	120hr	-0.0175301597275923	-0.0771804276809953	-350.428545920748	-80.7050475876994	-0.0495235413838234	-0.0617377013331479	359.601822162044
588	20190525_nubxjagRNAi34_119hr_disc05_DiscProper	out_of_horz	2709	83.8348836881908	681.883450987676	664.804228484134	-314.044597303039	-140.7007655038	nubxmyoVIRNAi_VDRC37534	120hr	-0.0780845572628789	-0.147314441338885	-184.044597303039	-140.7007655038	-0.162636802359118	0.036715299649177	231.665964720313
589	20190525_nubxjagRNAi34_119hr_disc05_DiscProper	out_of_horz	2711	84.6637132004493	687.974651136549	666.708518603176	-307.953397154166	-138.796475384758	nubxmyoVIRNAi_VDRC37534	120hr	0.100226196149194	-0.237560887692753	-177.953397154166	-138.796475384758	-0.206002178392178	-0.155059886023377	225.680909998919
590	20190525_nubxjagRNAi34_119hr_disc05_DiscProper	horz_stripe	2713	106.386787653297	681.754329717824	833.626660618966	-314.173718572891	28.121666631032	nubxmyoVIRNAi_VDRC37534	120hr	0.100018375800237	-0.131050019437857	-184.173718572891	28.121666631032	0.13456938405667	-0.0952305831494724	186.308310998391
591	20190525_nubxjagRNAi34_119hr_disc05_DiscProper	horz_stripe	2715	87.1028753456694	687.924224465559	837.39297963267	-308.003823825156	31.8879856447356	nubxmyoVIRNAi_VDRC37534	120hr	0.0283412586270273	-0.216172163486611	-178.003823825156	31.8879856447356	0.101621590387342	-0.192890340800657	180.83750972864
592	20190525_nubxjagRNAi34_119hr_disc05_DiscProper	out_of_horz	2717	59.4372067392366	843.918992036952	752.240095830701	-152.009056253763	-53.264898157233	nubxmyoVIRNAi_VDRC37534	120hr	0.0109568311537234	-0.095621645579391	-22.009056253763	-53.264898157233	-0.0752586287865097	0.0599974169895354	57.6328719818968
593	20190525_nubxjagRNAi34_119hr_disc05_DiscProper	out_of_horz	2719	51.310568478424	837.242806461172	752.409987436601	-158.685241829543	-53.0950065513329	nubxmyoVIRNAi_VDRC37534	120hr	0.0738363060358064	-0.427728905116288	-28.685241829543	-53.0950065513329	-0.398222018333899	0.172693487066153	60.3483456235997
594	20190525_nubxjagRNAi34_119hr_disc05_DiscProper	out_of_horz	2721	77.0767643492359	626.324521712869	705.665955581658	-369.603526577846	-99.839038406276	nubxmyoVIRNAi_VDRC37534	120hr	-0.0613682027752449	-0.189637030304833	-239.603526577846	-99.839038406276	-0.177868152289261	-0.0899509865199033	259.572116257564
595	20190525_nubxjagRNAi34_119hr_disc05_DiscProper	out_of_horz	2723	116.576160668886	622.456162209104	699.984506033184	-373.471886081611	-105.52048795475	nubxmyoVIRNAi_VDRC37534	120hr	-0.0936660675291643	0.014144359500151	-243.471886081611	-105.52048795475	-0.0537212947701144	0.0780219046183183	265.354729918925
596	20190525_nubxjagRNAi34_119hr_disc05_DiscProper	horz_stripe	2739	83.7436350491606	1137.14169247433	762.467025379218	141.213644183613	-43.0379686087157	nubxmyoVIRNAi_VDRC37534	120hr	-0.0929706267236098	0.057493789747767	271.213644183613	-43.0379686087157	-0.106202157367685	0.0258877396346379	274.607187694205
597	20190525_nubxjagRNAi34_119hr_disc05_DiscProper	horz_stripe	2741	79.2440642642235	1131.38033140863	756.5879730365	135.452283117914	-48.9170209514346	nubxmyoVIRNAi_VDRC37534	120hr	-0.159588171627503	0.0500867731914866	265.452283117914	-48.9170209514346	-0.166958940671807	-0.0100886818709221	269.92182118398
598	20190525_nubxjagRNAi34_119hr_disc05_DiscProper	out_of_horz	2747	114.772896861028	1258.78233690967	936.806750116165	262.854288618956	131.301756128231	nubxmyoVIRNAi_VDRC37534	120hr	-0.153179158533726	-0.108304277972329	392.854288618956	131.301756128231	-0.187517204829028	0.0055649914030671	414.215696526174
599	20190525_nubxjagRNAi34_119hr_disc05_DiscProper	out_of_horz	2749	108.016493559023	1259.00178923501	946.478413647052	263.073740944293	140.973419659118	nubxmyoVIRNAi_VDRC37534	120hr	-0.113729827973948	-0.0580178150319112	393.073740944293	140.973419659118	-0.124679769048733	0.0274862842526117	417.588877809655
600	20190525_nubxjagRNAi34_119hr_disc05_DiscProper	out_of_horz	2763	200.180686615254	755.772792854684	952.408120295838	-240.155255436031	146.903126307904	nubxmyoVIRNAi_VDRC37534	120hr	0.0109377732286307	0.322591942623239	-110.155255436031	146.903126307904	-0.312735470589392	-0.0798856793415935	183.615655158304
601	20190525_nubxjagRNAi34_119hr_disc05_DiscProper	out_of_horz	2765	84.1032567856368	764.851469364428	954.802216378632	-231.076578926287	149.297222390698	nubxmyoVIRNAi_VDRC37534	120hr	-0.373149846414982	0.465472326330219	-101.076578926287	149.297222390698	-0.29358361096632	-0.519339925126854	180.294579566385
602	20190525_nubxjagRNAi34_119hr_disc05_DiscProper	horz_stripe	2767	42.801392885031	969.454377363413	829.127361864545	-26.4736709273024	23.6223678766114	nubxmyoVIRNAi_VDRC37534	120hr	0.152862627212576	0.0727202793971263	103.526329072698	23.6223678766114	0.169276714820732	-0.000784635856815583	106.187179430317
603	20190525_nubxjagRNAi34_119hr_disc05_DiscProper	out_of_horz	2769	76.6534597003887	1109.36220334921	1032.07685586116	113.434155058496	226.571861873229	nubxmyoVIRNAi_VDRC37534	120hr	0.103340066311471	-0.594546430364495	243.434155058496	226.571861873229	-0.585612384907581	-0.145680341183284	332.558260221792
604	20190525_nubxjagRNAi34_119hr_disc05_DiscProper	out_of_horz	2771	96.3104096160793	1097.00868521439	1033.25399515404	101.080636923673	227.749001166104	nubxmyoVIRNAi_VDRC37534	120hr	0.0217524232080212	-0.0763374111544494	231.080636923673	227.749001166104	-0.0760134828534425	-0.0228586675393322	324.450101391891
605	20190525_nubxjagRNAi34_119hr_disc05_DiscProper	out_of_horz	2773	55.3228709019071	719.768321258512	731.770419753442	-276.159727032203	-73.734574234492	nubxmyoVIRNAi_VDRC37534	120hr	-0.00119563921927338	0.142499387387645	-146.159727032203	-73.734574234492	0.113897748488767	0.0856434927369632	163.705385506006
606	20190525_nubxjagRNAi34_119hr_disc05_DiscProper	out_of_horz	2775	54.0905669785319	725.94530564715	734.626680610706	-269.982742643565	-70.8783133772282	nubxmyoVIRNAi_VDRC37534	120hr	-0.000161749002627795	0.132131423779162	-139.982742643565	-70.8783133772282	0.106405654122387	0.0783363011855628	156.904122142202
607	20190525_nubxjagRNAi34_119hr_disc05_DiscProper	horz_stripe	2777	81.7078606965413	450.451514699025	833.046294890174	-545.47653359169	27.5413009022401	nubxmyoVIRNAi_VDRC37534	120hr	0.132144922840129	-0.251254889371809	-415.47653359169	27.5413009022401	0.164153540848282	-0.231613719569103	416.388368258234
608	20190525_nubxjagRNAi34_119hr_disc05_DiscProper	horz_stripe	2785	44.5286680431136	932.361851946425	784.556850068677	-63.5661963442901	-20.9481439192574	nubxmyoVIRNAi_VDRC37534	120hr	-0.0356141854191308	-0.0840771714215955	66.4338036557099	-20.9481439192574	0.0190552766642759	-0.0892985855911083	69.6582730321915
609	20190525_nubxjagRNAi34_119hr_disc05_DiscProper	horz_stripe	2787	42.9172638555671	936.408277966959	787.882264698515	-59.5197703237562	-17.6227292894187	nubxmyoVIRNAi_VDRC37534	120hr	0.0403861459160843	-0.113052165513279	70.4802296762438	-17.6227292894187	0.088841615425588	-0.0807403262178758	72.6500059382256
610	20190525_nubxjagRNAi34_119hr_disc05_DiscProper	horz_stripe	2789	55.2727210576788	926.021961754267	785.518629274246	-69.9060865364481	-19.9863647136876	nubxmyoVIRNAi_VDRC37534	120hr	0.128661118170888	0.0399754921717129	60.0939134635519	-19.9863647136876	0.0790905223428112	0.109070676989258	63.3303498319203
611	20190525_nubxjagRNAi34_119hr_disc05_DiscProper	out_of_horz	2801	79.380384891082	927.910839704645	877.355876386732	-68.0172085860704	71.8508823987977	nubxmyoVIRNAi_VDRC37534	120hr	0.0100235889175754	0.0319061105396246	61.9827914139296	71.8508823987977	0.0300908928939822	-0.0145948754499028	94.8915999072023
612	20190525_nubxjagRNAi34_119hr_disc05_DiscProper	out_of_horz	2803	107.691426553548	936.774884026804	880.534747470294	-59.1531642639111	75.0297534823595	nubxmyoVIRNAi_VDRC37534	120hr	0.155835782052719	0.0923820799144384	70.8468357360889	75.0297534823595	0.0833006478159208	-0.160873371726797	103.192722812415
613	20190525_nubxjagRNAi34_119hr_disc05_DiscProper	horz_stripe	2805	96.5778449501436	1216.54770754899	833.775915190188	220.619659258279	28.2709212022537	nubxmyoVIRNAi_VDRC37534	120hr	0.223638502955274	-0.142327819010353	350.619659258279	28.2709212022537	0.197945457806018	-0.176320684555969	351.757573399658
614	20190525_nubxjagRNAi34_119hr_disc05_DiscProper	horz_stripe	2807	91.645505463997	1206.24981376135	826.072941133625	210.321765470631	20.5679471456909	nubxmyoVIRNAi_VDRC37534	120hr	0.00125317972434953	0.121897056456765	340.321765470631	20.5679471456909	0.0159245641765359	0.120858889156043	340.942729065799
615	20190525_nubxjagRNAi34_119hr_disc05_DiscProper	horz_stripe	2809	92.6468580818221	1213.14516024051	828.160560681527	217.21711194979	22.6555666935928	nubxmyoVIRNAi_VDRC37534	120hr	0.159451376894959	-0.210221949283103	347.21711194979	22.6555666935928	0.13078218678568	-0.229159396869605	347.955453374366
616	20190525_nubxjagRNAi34_119hr_disc05_DiscProper	out_of_horz	2819	96.278116129228	945.926483414501	969.577527113829	-50.0015648762145	164.072533125895	nubxmyoVIRNAi_VDRC37534	120hr	-0.248991257842678	0.159580251613839	79.9984351237855	164.072533125895	0.279069471528331	0.0978914360304978	182.536423073869
617	20190525_nubxjagRNAi34_119hr_disc05_DiscProper	out_of_horz	2821	105.830708129567	952.658959612073	975.361288320307	-43.2690886786421	169.856294332373	nubxmyoVIRNAi_VDRC37534	120hr	-0.0119172675252891	0.0841440117482766	86.7309113213579	169.856294332373	0.0751473732951877	-0.0396876336558019	190.718147282735
618	20190525_nubxjagRNAi34_119hr_disc05_DiscProper	out_of_horz	2833	71.4389894907594	1066.57276500287	659.781920618352	70.6447167121534	-145.723073369582	nubxmyoVIRNAi_VDRC37534	120hr	0.141729701268567	-0.138444025146538	200.644716712153	-145.723073369582	0.175497295129784	0.0919497456363087	247.978862923389
619	20190525_nubxjagRNAi34_119hr_disc05_DiscProper	out_of_horz	2835	95.7928530214445	1074.50781448988	664.915426716618	78.5797661991627	-140.589567271316	nubxmyoVIRNAi_VDRC37534	120hr	-0.23331496239009	0.352282650182314	208.579766199163	-140.589567271316	-0.414087216599915	-0.0840875397612454	251.537164835007
620	20190525_nubxjagRNAi34_119hr_disc05_DiscProper	horz_stripe	2843	93.7575595149194	998.363854616784	804.102741400266	2.43580632606938	-1.40225258766793	nubxmyoVIRNAi_VDRC37534	120hr	-0.0989278806826789	-0.0638325511471397	132.435806326069	-1.40225258766793	-0.0975541136517138	-0.0659129355433898	132.443229761116
621	20190525_nubxjagRNAi34_119hr_disc05_DiscProper	horz_stripe	2845	152.577887303964	1007.85421317708	806.4171833674	11.9261648863659	0.912189379465758	nubxmyoVIRNAi_VDRC37534	120hr	0.185270177888174	-0.0672096050592612	141.926164886366	0.912189379465758	0.184390966942936	-0.0695854951608931	141.929096272808
622	20190525_nubxjagRNAi34_119hr_disc05_DiscProper	out_of_horz	2847	92.0706953821878	838.318484099634	640.987467772056	-157.609564191081	-164.517526215878	nubxmyoVIRNAi_VDRC37534	120hr	-0.176739810854336	0.000858196163750034	-27.609564191081	-164.517526215878	0.167337262054311	0.0568853053929473	166.818177867442
623	20190525_nubxjagRNAi34_119hr_disc05_DiscProper	out_of_horz	2860	59.2023471788224	948.995607443328	733.817408873025	-46.9324408473875	-71.6875851149094	nubxmyoVIRNAi_VDRC37534	120hr	-0.344096914300336	0.0926596603914106	83.0675591526125	-71.6875851149094	-0.141997340421003	-0.326841329100569	109.723877270083
624	20190525_nubxjagRNAi34_119hr_disc05_DiscProper	horz_stripe	2866	120.920185226806	725.719455277855	820.721210971555	-270.208593012861	15.2162169836206	nubxmyoVIRNAi_VDRC37534	120hr	-0.0558795325902525	0.0265650634734367	-140.208593012861	15.2162169836206	-0.0602774363310266	0.0139590626193825	141.031850352815
625	20190525_nubxjagRNAi34_119hr_disc05_DiscProper	horz_stripe	2868	142.231888337754	715.936277861318	819.549605390926	-279.991770429398	14.0446114029914	nubxmyoVIRNAi_VDRC37534	120hr	0.0311211023206405	0.0220313761683327	-149.991770429398	14.0446114029914	0.0264901309912583	0.0274258546920298	150.647875212385
626	20190525_nubxjagRNAi34_119hr_disc05_DiscProper	out_of_horz	2870	95.3455810006525	554.194139285259	928.39110079522	-441.733909005456	122.886106807286	nubxmyoVIRNAi_VDRC37534	120hr	-0.0496528784149451	0.054260435010365	-311.733909005456	122.886106807286	-0.0733222714662478	0.00578339428305102	335.08062502937
627	20190525_nubxjagRNAi34_119hr_disc05_DiscProper	out_of_horz	2872	94.2181099365645	549.04851933125	920.973935938542	-446.879528959465	115.468941950608	nubxmyoVIRNAi_VDRC37534	120hr	-0.0308858490016701	0.0642755682549628	-316.879528959465	115.468941950608	-0.0649974326925915	0.0293362929904987	337.262082702407
628	20190525_nubxjagRNAi34_119hr_disc05_DiscProper	out_of_horz	2874	55.0657231800929	865.642031594707	894.747611505938	-130.286016696008	89.2426175180035	nubxmyoVIRNAi_VDRC37534	120hr	-0.0379951887472868	0.00876992309993393	-0.286016696008005	89.2426175180035	0.0379381947409877	-0.00901328457975207	89.2430758491384
629	20190525_nubxjagRNAi34_119hr_disc05_DiscProper	out_of_horz	2876	81.5285591927902	854.219429580217	890.364160836186	-141.708618710498	84.8591668482522	nubxmyoVIRNAi_VDRC37534	120hr	-0.0420961516599553	0.0697101197612621	-11.708618710498	84.8591668482522	0.0216458569823855	-0.07850505497868	85.6631189619391
630	20190525_nubxjagRNAi34_119hr_disc05_DiscProper	out_of_horz	2878	66.4903265950493	860.818755135117	889.284111866926	-135.109293155598	83.7791178789917	nubxmyoVIRNAi_VDRC37534	120hr	-0.13779225580578	0.10549829735442	-5.10929315559798	83.7791178789917	0.123951091832973	-0.121460789303137	83.9347691313429
631	20190525_nubxjagRNAi34_119hr_disc05_DiscProper	out_of_horz	2880	59.4131918654639	839.810526106555	737.125701943163	-156.11752218416	-68.3792920447714	nubxmyoVIRNAi_VDRC37534	120hr	0.177194812297151	0.00473928123024011	-26.11752218416	-68.3792920447714	-0.128916934030639	-0.121658893681234	73.1973534055995
632	20190525_nubxjagRNAi34_119hr_disc05_DiscProper	out_of_horz	2882	196.124796388053	1223.98306720063	971.455208209895	228.055018909914	165.950214221961	nubxmyoVIRNAi_VDRC37534	120hr	0.334913562806371	0.169541554713137	358.055018909914	165.950214221961	0.345837959949425	-0.14597102035755	394.642712040769
633	20190525_nubxjagRNAi34_119hr_disc05_DiscProper	out_of_horz	2884	123.313592606252	1231.2453599933	973.929034902418	235.317311702585	168.424040914484	nubxmyoVIRNAi_VDRC37534	120hr	0.105480051758982	0.0504828468627545	365.317311702585	168.424040914484	0.106889033341791	-0.047426719238246	402.272787779098
634	20190525_nubxjagRNAi34_119hr_disc05_DiscProper	horz_stripe	2888	82.582698402573	575.215199118364	784.924664698195	-420.712849172351	-20.5803292897396	nubxmyoVIRNAi_VDRC37534	120hr	-0.124263548143054	0.0913722643575507	-290.712849172351	-20.5803292897396	-0.110151785703189	0.107967144063951	291.440406648735
635	20190525_nubxjagRNAi34_119hr_disc05_DiscProper	horz_stripe	2890	68.2551629858001	586.045045632466	791.105272698932	-409.883002658249	-14.3997212890025	nubxmyoVIRNAi_VDRC37534	120hr	0.104897477051533	-0.0427523854674066	-279.883002658249	-14.3997212890025	0.0999560869123709	-0.0532919116198431	280.253184014381
636	20190525_nubxjagRNAi34_119hr_disc05_DiscProper	horz_stripe	2892	99.3209947862347	582.215229753728	784.933805180183	-413.712818536987	-20.5711888077511	nubxmyoVIRNAi_VDRC37534	120hr	-0.0271250997606106	0.100006224427334	-283.712818536987	-20.5711888077511	-0.0124149078084497	0.102873155027641	284.457619358606
637	20190525_nubxjagRNAi34_119hr_disc05_DiscProper	out_of_horz	2894	95.7524518476508	546.416911071637	712.341100611153	-449.511137219078	-93.1638933767814	nubxmyoVIRNAi_VDRC37534	120hr	-0.254478309731423	-0.156741489091776	-319.511137219078	-93.1638933767814	-0.298841051048939	0.00459681785964908	332.816582874334
638	20190525_nubxjagRNAi34_119hr_disc05_DiscProper	out_of_horz	2896	73.3516683774597	543.979407414277	707.559253068585	-451.948640876438	-97.9457409193487	nubxmyoVIRNAi_VDRC37534	120hr	0.150446919636157	-0.191755443684006	-321.948640876438	-97.9457409193487	0.0181663029982934	-0.243052280890002	336.517897780231
639	20190525_nubxjagRNAi34_119hr_disc05_DiscProper	out_of_horz	2938	107.403764484296	823.355774171447	614.678752635043	-172.572274119268	-190.826241352891	nubxmyoVIRNAi_VDRC37534	120hr	-0.104417122936069	-0.138223163752686	-42.572274119268	-190.826241352891	0.0357663913311561	0.169497326855601	195.517397979203
640	20190525_nubxjagRNAi34_119hr_disc05_DiscProper	out_of_horz	2940	92.4468442484597	830.325492747075	615.738653667581	-165.60255554364	-189.766340320353	nubxmyoVIRNAi_VDRC37534	120hr	-0.0980641325139421	-0.257292798271812	-35.60255554364	-189.766340320353	-0.00186468158902553	0.275341026893601	193.077201864482
641	20190525_nubxjagRNAi34_119hr_disc05_DiscProper	out_of_horz	2942	57.5822580971121	823.282157322048	623.315007758619	-172.645890968667	-182.189986229315	nubxmyoVIRNAi_VDRC37534	120hr	0.271617898967397	0.142114887516252	-42.645890968667	-182.189986229315	-0.180324989889546	-0.247902848540623	187.114572117592
642	20190525_nubxjagRNAi34_119hr_disc05_DiscProper	out_of_horz	2962	134.05727035452	659.161220877292	1040.77015343823	-336.766827413423	235.265159450295	nubxmyoVIRNAi_VDRC37534	120hr	-0.414371643361454	0.0397521913657377	-206.766827413423	235.265159450295	0.0137858118833987	-0.416045726971406	313.212733090124
643	20190525_nubxjagRNAi34_119hr_disc05_DiscProper	out_of_horz	2964	164.266609000176	665.752695557007	1038.17330263346	-330.175352733708	232.668308645526	nubxmyoVIRNAi_VDRC37534	120hr	-0.0442495735034693	0.198995611841682	-200.175352733708	232.668308645526	-0.190159107240589	-0.0734628628692514	306.927863984413
644	20190525_nubxjagRNAi34_119hr_disc05_DiscProper	horz_stripe	2979	61.0078895636996	468.185595739994	780.835612824686	-527.742452550721	-24.6693811632477	nubxmyoVIRNAi_VDRC37534	120hr	0.0562895089832106	-0.162597017449918	-397.742452550721	-24.6693811632477	0.0357657063861003	-0.16830660459971	398.506758949005
645	20190525_nubxjagRNAi34_119hr_disc05_DiscProper	out_of_horz	2981	87.0796948742675	1037.60921233736	711.041844605955	41.6811640466498	-94.4631493819793	nubxmyoVIRNAi_VDRC37534	120hr	-0.0228094735002503	0.113989310932058	171.68116404665	-94.4631493819793	-0.108496416283475	0.0417416188206308	195.953332912647
646	20190525_nubxjagRNAi34_119hr_disc05_DiscProper	out_of_horz	2983	76.2816808438295	1044.66965092687	715.368508849851	48.7416026361533	-90.1364851380836	nubxmyoVIRNAi_VDRC37534	120hr	-0.0480185589434382	0.0446774339406048	178.741602636153	-90.1364851380836	-0.06447214465587	-0.012049799583152	200.182782641236
647	20190525_nubxjagRNAi34_119hr_disc05_DiscProper	out_of_horz	2985	31.6046308862777	859.048275395179	873.884848192558	-136.879772895536	68.3798542046243	nubxmyoVIRNAi_VDRC37534	120hr	0.51361072023555	0.240715403605133	-6.87977289553601	68.3798542046243	-0.551268664380172	-0.133576708846131	68.7250735622729
648	20190525_nubxjagRNAi34_119hr_disc05_DiscProper	out_of_horz	2987	43.5171425378831	870.023731554028	875.447808060772	-125.904316736688	69.9428140728375	nubxmyoVIRNAi_VDRC37534	120hr	-0.125295180235116	0.107287912439888	4.095683263312	69.9428140728375	0.136960951072504	-0.0919308230528496	70.0626281395502
649	20190525_nubxjagRNAi34_119hr_disc05_DiscProper	out_of_horz	3001	73.4562034268585	1075.70918301341	639.200004018176	79.7811347226988	-166.304989969758	nubxmyoVIRNAi_VDRC37534	120hr	-0.522845547672249	0.292348624680233	209.781134722699	-166.304989969758	-0.403927314228912	-0.442354959159423	267.704079487752
650	20190525_nubxjagRNAi34_119hr_disc05_DiscProper	out_of_horz	3005	141.373766006628	653.523677404332	916.221058512523	-342.404370886383	110.716064524589	nubxmyoVIRNAi_VDRC37534	120hr	-0.227787791216103	0.120933227213845	-212.404370886383	110.716064524589	-0.229590081371921	-0.117475605157416	239.528001944351
651	20190525_nubxjagRNAi34_119hr_disc05_DiscProper	out_of_horz	3007	65.8202756729836	658.060354010306	924.298227745445	-337.867694280409	118.793233757511	nubxmyoVIRNAi_VDRC37534	120hr	-0.0939132298282638	-0.237977990549958	-207.867694280409	118.793233757511	0.15736527706997	-0.201716108171023	239.417649123911
652	20190525_nubxjagRNAi34_119hr_disc05_DiscProper	out_of_horz	3013	105.010570596783	975.578446029231	686.292972570982	-20.3496022614839	-119.212021416952	nubxmyoVIRNAi_VDRC37534	120hr	0.483318455492257	0.0458620761510843	109.650397738516	-119.212021416952	-0.0860169261370551	0.477808693795164	161.971342448381
653	20190525_nubxjagRNAi34_119hr_disc05_DiscProper	out_of_horz	3015	54.9774121465972	961.83512116945	681.774094069669	-34.0929271212652	-123.730899918265	nubxmyoVIRNAi_VDRC37534	120hr	-0.107848294024891	0.174861274697844	95.9070728787348	-123.730899918265	-0.14244464241807	-0.148044735669399	156.548721562173
654	20190525_nubxjagRNAi34_119hr_disc05_DiscProper	out_of_horz	3017	47.9231522608596	967.42116236207	682.660659173447	-28.5068859286447	-122.844334814488	nubxmyoVIRNAi_VDRC37534	120hr	-0.136292557892584	-0.162922889232232	101.493114071355	-122.844334814488	0.185708092156358	-0.103111753356866	159.347365211713
655	20190525_nubxjagRNAi34_119hr_disc05_DiscProper	horz_stripe	3019	53.2583871246387	951.324446154649	830.563572360157	-44.6036021360665	25.0585783722225	nubxmyoVIRNAi_VDRC37534	120hr	0.191156912337841	0.0246174120182222	85.3963978639335	25.0585783722225	0.174149223354042	-0.0825774189121693	88.9970624131608
656	20190525_nubxjagRNAi34_119hr_disc05_DiscProper	out_of_horz	3021	212.923236563431	583.292228195244	964.042172340717	-412.635820095471	158.537178352783	nubxmyoVIRNAi_VDRC37534	120hr	-0.0534169862383797	-0.0306741272250285	-282.635820095471	158.537178352783	-0.00167225118035408	-0.0615749955403838	324.063332885875
657	20190525_nubxjagRNAi34_119hr_disc05_DiscProper	out_of_horz	3023	189.143279948723	578.250081321806	952.628006915635	-417.677966968909	147.123012927701	nubxmyoVIRNAi_VDRC37534	120hr	-0.105142806792582	-0.088926707023833	-287.677966968909	147.123012927701	0.0105536290527873	-0.137301092334114	323.115758842383
658	20190525_nubxjagRNAi34_119hr_disc05_DiscProper	out_of_horz	3029	55.4766715688467	1243.17961937933	911.293001534891	247.251571088618	105.788007546957	nubxmyoVIRNAi_VDRC37534	120hr	0.25027862784502	0.139660159146661	377.251571088618	105.788007546957	0.286403482207463	-0.0108349890768894	391.803331315069
659	20190525_nubxjagRNAi34_119hr_disc05_DiscProper	out_of_horz	3031	47.9584563930524	1238.54820067079	909.700715033763	242.620152380071	104.195721045829	nubxmyoVIRNAi_VDRC37534	120hr	0.135908162158576	0.300720370500964	372.620152380071	104.195721045829	0.27217941791896	0.186606897613284	386.914107062546
660	20190525_nubxjagRNAi34_119hr_disc05_DiscProper	out_of_horz	3033	73.8148973465663	1245.56214442809	916.841955485647	249.634096137372	111.336961497713	nubxmyoVIRNAi_VDRC37534	120hr	0.110456458886439	0.202130504659866	379.634096137372	111.336961497713	0.202130314762595	0.110456806389457	395.623515410273
661	20190525_nubxjagRNAi34_119hr_disc05_DiscProper	out_of_horz	3037	42.3033179903388	919.1735163865	722.346570494362	-76.7545319042151	-83.1584234935718	nubxmyoVIRNAi_VDRC37534	120hr	0.215594143575708	-0.347852081495638	53.2454680957849	-83.1584234935718	0.225710528422451	0.341374666172299	98.7441303099859
662	20190525_nubxjagRNAi34_119hr_disc05_DiscProper	out_of_horz	3039	62.7722090925543	915.648262823039	719.184379783623	-80.279785467676	-86.3206142043108	nubxmyoVIRNAi_VDRC37534	120hr	0.137215132915125	-0.168336318113018	49.720214532324	-86.3206142043108	0.0767627827729281	0.203156550171829	99.6160035825057
663	20190525_nubxjagRNAi34_119hr_disc05_DiscProper	out_of_horz	3045	125.078094663857	656.207643611939	670.98671258068	-339.720404678776	-134.518281407254	nubxmyoVIRNAi_VDRC37534	120hr	-0.0817460431618729	-0.213984964838327	-209.720404678776	-134.518281407254	-0.22858014958346	-0.0149363973529763	249.154201592891
664	20190525_nubxjagRNAi34_119hr_disc05_DiscProper	out_of_horz	3064	119.091948911055	997.925725517974	976.688267378301	1.99767722725903	171.183273390367	nubxmyoVIRNAi_VDRC37534	120hr	-0.165081634415447	-0.107962876404634	131.997677227259	171.183273390367	-0.0624432129517246	0.187106316994117	216.164520405252
665	20190525_nubxjagRNAi34_119hr_disc05_DiscProper	out_of_horz	3066	126.479571382461	994.977058305777	967.39964183684	-0.950989984938019	161.894647848905	nubxmyoVIRNAi_VDRC37534	120hr	-0.248576924104215	-0.118858389622361	129.049010015062	161.894647848905	-0.0604477240678384	0.268819412683965	207.03507912426
666	20190525_nubxjagRNAi34_119hr_disc05_DiscProper	horz_stripe	3068	46.0386985671378	982.756151510307	840.086535991505	-13.1718967804084	34.581542003571	nubxmyoVIRNAi_VDRC37534	120hr	0.364255809170941	0.23528310273769	116.828103219592	34.581542003571	0.433635366281543	-0.000895577201381281	121.838781794765
667	20190525_nubxjagRNAi34_119hr_disc05_DiscProper	horz_stripe	3070	52.1334198864781	989.271461090378	834.116610906525	-6.65658720033707	28.611616918591	nubxmyoVIRNAi_VDRC37534	120hr	0.410862808945425	0.0914622487140383	123.343412799663	28.611616918591	0.4091703231984	-0.0987584797780434	126.618411393305
668	20190525_nubxjagRNAi34_119hr_disc05_DiscProper	out_of_horz	3072	97.6857549345802	1152.04841461391	740.27487144921	156.120366323198	-65.2301225387246	nubxmyoVIRNAi_VDRC37534	120hr	0.01844028943787	0.0807502213641405	286.120366323198	-65.2301225387246	-0.0183818457215782	0.0807635454445767	293.461808267001
669	20190525_nubxjagRNAi34_119hr_disc05_DiscProper	out_of_horz	3074	74.0274257770981	1158.58794202946	744.95864771096	162.659893738749	-60.546346276974	nubxmyoVIRNAi_VDRC37534	120hr	-0.0911421277497426	-0.00793864719487577	292.659893738749	-60.546346276974	-0.0805105549403937	-0.043450662977968	298.857279400498
670	20190525_nubxjagRNAi34_119hr_disc05_DiscProper	out_of_horz	3078	121.472900862813	972.955233311999	747.422650167385	-22.9728149787165	-58.0823438205493	nubxmyoVIRNAi_VDRC37534	120hr	-0.0369096807917301	-0.0694688052977766	107.027185021284	-58.0823438205493	0.038130513196233	-0.0688062744888844	121.771823494881
671	20190525_nubxjagRNAi34_119hr_disc05_DiscProper	horz_stripe	3090	82.4721425602021	638.653063535591	845.447594359085	-357.274984755124	39.9426003711513	nubxmyoVIRNAi_VDRC37534	120hr	0.224219032612261	-0.0349620173356629	-227.274984755124	39.9426003711513	0.222703971203112	0.0435827770124951	230.758163495577
672	20190525_nubxjagRNAi34_119hr_disc05_DiscProper	horz_stripe	3092	90.9780077936804	629.094242887487	844.461825434368	-366.833805403228	38.956831446434	nubxmyoVIRNAi_VDRC37534	120hr	0.238074565593566	0.0683090986718921	-236.833805403228	38.956831446434	0.203650455848177	0.140968519807655	240.01642880878
673	20190525_nubxjagRNAi34_119hr_disc05_DiscProper	out_of_horz	3094	114.628253921946	796.830038278183	637.684552647424	-199.098010012532	-167.82044134051	nubxmyoVIRNAi_VDRC37534	120hr	0.036078510637526	-0.172579820097577	-69.098010012532	-167.82044134051	-0.147134100337976	0.0971442728752882	181.488940487886
674	20190525_nubxjagRNAi34_119hr_disc05_DiscProper	out_of_horz	3096	87.2951658130165	799.671309409869	642.070721948081	-196.256738880847	-163.434272039853	nubxmyoVIRNAi_VDRC37534	120hr	-0.150221204987728	-0.381140696593949	-66.256738880847	-163.434272039853	-0.157597610160374	0.378150280047264	176.353952959159
675	20190525_nubxjagRNAi34_119hr_disc05_DiscProper	horz_stripe	3108	74.9975414767076	457.81574762503	811.594195024805	-538.112300665685	6.08920103687115	nubxmyoVIRNAi_VDRC37534	120hr	0.162764994296699	0.114671419250104	-408.112300665685	6.08920103687115	0.159271414872778	0.119476333077564	408.157724812242
676	20190525_nubxjagRNAi34_119hr_disc05_DiscProper	out_of_horz	3122	106.736142604355	1168.8171173886	745.852060409499	172.889069097881	-59.6529335784352	nubxmyoVIRNAi_VDRC37534	120hr	-0.157287893190574	-0.0908438568528719	302.889069097881	-59.6529335784352	-0.111095121961232	-0.143700944842591	308.707402994315
677	20190525_nubxjagRNAi34_119hr_disc05_DiscProper	out_of_horz	3124	101.610405491892	1162.97385435464	741.432116417351	167.04580606392	-64.0728775705829	nubxmyoVIRNAi_VDRC37534	120hr	-0.0847679126976955	-0.174298456511593	297.04580606392	-64.0728775705829	-0.00538111397286324	-0.193743631063988	303.877515687388
678	20190525_nubxjagRNAi34_119hr_disc05_DiscProper	out_of_horz	3136	72.7808536891699	837.315166365792	654.467329075022	-158.612881924923	-151.037664912912	nubxmyoVIRNAi_VDRC37534	120hr	-0.205472382766778	0.255354395030645	-28.612881924923	-151.037664912912	0.284633050504308	-0.16250782658671	153.724016452845
679	20190525_nubxjagRNAi34_119hr_disc05_DiscProper	out_of_horz	3144	57.6562620660178	902.572245511485	904.286920131883	-93.3558027792305	98.7819261439487	nubxmyoVIRNAi_VDRC37534	120hr	0.318319398706301	0.329049262560904	36.6441972207695	98.7819261439487	-0.0267106324908107	-0.457041791192618	105.35969875936
680	20190525_nubxjagRNAi34_119hr_disc05_DiscProper	out_of_horz	3146	97.6153317897239	558.4761786849	705.214651762866	-437.451869605815	-100.290342225068	nubxmyoVIRNAi_VDRC37534	120hr	0.174855776636184	-0.0831037731407544	-307.451869605815	-100.290342225068	0.0922207223310731	-0.170223729562033	323.395740336406
681	20190525_nubxjagRNAi34_119hr_disc05_DiscProper	out_of_horz	3148	92.7818290335565	562.659370428099	709.473104514704	-433.268677862617	-96.0318894732304	nubxmyoVIRNAi_VDRC37534	120hr	-0.143456551299975	-0.123339532712319	-303.268677862617	-96.0318894732304	-0.188303084751721	-0.0182858063415784	318.110067065377
682	20190525_nubxjagRNAi34_119hr_disc05_DiscProper	horz_stripe	3173	95.5283157283381	589.47134398917	765.816609122939	-406.456704301545	-39.6883848649953	nubxmyoVIRNAi_VDRC37534	120hr	0.0771934615057257	0.0822878759399659	-276.456704301545	-39.6883848649953	0.0972253837044825	0.057248142235913	279.291026075783
683	20190525_nubxjagRNAi34_119hr_disc05_DiscProper	horz_stripe	3175	99.8808347174362	598.394469109898	765.314825778984	-397.533579180817	-40.1901682089497	nubxmyoVIRNAi_VDRC37534	120hr	0.130131003276081	-0.162054327653247	-267.533579180817	-40.1901682089497	0.0767725657695632	-0.193136367031027	270.535516355916
684	20190525_nubxjagRNAi34_119hr_disc05_DiscProper	horz_stripe	3177	97.0273835657962	601.187298358659	770.9174393267	-394.740749932056	-34.5875546612343	nubxmyoVIRNAi_VDRC37534	120hr	0.0680954292316532	-0.215469288789488	-264.740749932056	-34.5875546612343	0.0104539177907085	-0.225731516400604	266.990568395274
685	20190525_nubxjagRNAi34_119hr_disc05_DiscProper	horz_stripe	3179	83.7854000350621	672.147400742544	780.848022117122	-323.780647548171	-24.6569718708124	nubxmyoVIRNAi_VDRC37534	120hr	-0.0550259356076674	0.146001281159267	-193.780647548171	-24.6569718708124	-0.0167096137808235	0.15512903176692	195.343046013997
686	20190525_nubxjagRNAi34_119hr_disc05_DiscProper	out_of_horz	3181	122.997416177111	912.980798539461	1003.67452377862	-82.9472497512543	198.169529790689	nubxmyoVIRNAi_VDRC37534	120hr	-0.252141158230305	0.029704382265571	47.0527502487457	198.169529790689	0.238581859644708	0.0868113486127925	203.678972511729
687	20190525_nubxjagRNAi34_119hr_disc05_DiscProper	out_of_horz	3183	109.159957977113	906.854153251917	998.155417100853	-89.0738950387986	192.650423112919	nubxmyoVIRNAi_VDRC37534	120hr	-0.340287493776078	0.0279235913388469	40.9261049612014	192.650423112919	0.322251433483129	0.112824283696958	196.949566114988
688	20190525_nubxjagRNAi34_119hr_disc05_DiscProper	out_of_horz	3195	190.865729033016	638.928597954829	949.533980234288	-356.999450335887	144.028986246354	nubxmyoVIRNAi_VDRC37534	120hr	-0.342709386164244	0.0715088957079847	-226.999450335887	144.028986246354	-0.210673110611285	-0.27960702064829	268.836566210676
689	20190525_nubxjagRNAi34_119hr_disc05_DiscProper	out_of_horz	3197	105.483929943801	609.17835922374	1032.27049665237	-386.749689066975	226.765502664431	nubxmyoVIRNAi_VDRC37534	120hr	0.142860726957963	-0.0480680946692497	-256.749689066975	226.765502664431	0.0653503526920176	0.135827318441904	342.553639645881
690	20190525_nubxjagRNAi34_119hr_disc05_DiscProper	out_of_horz	3201	152.397239072812	601.419132904071	1025.24122351718	-394.508915386644	219.736229529246	nubxmyoVIRNAi_VDRC37534	120hr	-0.0631632805007282	0.127573187969567	-264.508915386644	219.736229529246	-0.136991518245952	-0.0387019666296316	343.873489653896
691	20190525_nubxjagRNAi34_119hr_disc05_DiscProper	out_of_horz	3209	70.5516211200824	1034.10128675805	896.891887122965	38.1732384673377	91.3868931350308	nubxmyoVIRNAi_VDRC37534	120hr	-0.183972884377358	-0.116240301389132	168.173238467338	91.3868931350308	-0.197622357092463	0.0911220820129793	191.399588227001
692	20190525_nubxjagRNAi34_119hr_disc05_DiscProper	out_of_horz	3211	95.7561559320541	1036.17711863234	906.108925688501	40.2490703416273	100.603931700567	nubxmyoVIRNAi_VDRC37534	120hr	-0.355173649207582	-0.0525340176550026	170.249070341627	100.603931700567	-0.217343904128431	0.285779235495895	197.752110041336
693	20190525_nubxjagRNAi34_119hr_disc05_DiscProper	horz_stripe	3247	33.4278731793317	844.195877251248	846.70507732367	-151.732171039467	41.2000833357362	nubxmyoVIRNAi_VDRC37534	120hr	-0.00432046352423785	0.0117878342000867	-21.732171039467	41.2000833357362	-0.00728919916287893	-0.010221889050312	46.5804049462889
694	20190525_nubxjagRNAi34_119hr_disc05_DiscProper	horz_stripe	3249	36.7352145041789	840.728954218147	842.587022899781	-155.199094072568	37.0820289118474	nubxmyoVIRNAi_VDRC37534	120hr	0.0468206727540244	0.073707259604837	-25.199094072568	37.0820289118474	-0.0857682211319129	0.016393527974831	44.833817708257
695	20190525_nubxjagRNAi34_119hr_disc05_DiscProper	out_of_horz	3251	84.8900752430582	969.599394694062	702.947317386751	-26.3286535966531	-102.557676601183	nubxmyoVIRNAi_VDRC37534	120hr	-0.0955660823959528	0.304736440140826	103.671346403347	-102.557676601183	-0.30575078162227	-0.0922693534798217	145.828066896999
696	20190525_nubxjagRNAi34_119hr_disc05_DiscProper	out_of_horz	3253	154.31659806868	975.445048644599	691.971326325372	-20.4829996461166	-113.533667662562	nubxmyoVIRNAi_VDRC37534	120hr	0.294065156849618	-0.155165633814924	109.517000353883	-113.533667662562	0.144477490630963	0.29946109111395	157.746210919393
697	20190525_nubxjagRNAi34_119hr_disc05_DiscProper	out_of_horz	3255	119.378839378956	981.745862693556	697.030476823717	-14.1821855971587	-108.474517164218	nubxmyoVIRNAi_VDRC37534	120hr	0.0101993679055736	-0.332360156535298	115.817814402841	-108.474517164218	0.33231554368524	-0.0115620146611335	158.683606610958
698	20190525_nubxjagRNAi34_119hr_disc05_DiscProper	out_of_horz	3280	75.3096621593055	974.09909243577	1017.46734252543	-21.8289558549452	211.962348537492	nubxmyoVIRNAi_VDRC37534	120hr	0.240441481502832	0.152791226170237	108.171044145055	211.962348537492	-0.0173535081803212	-0.284352106684154	237.968510498681
699	20190525_nubxjagRNAi34_119hr_disc05_DiscProper	out_of_horz	3282	70.6900933257076	982.728485506586	1016.54708054194	-13.1995627841295	211.042086554008	nubxmyoVIRNAi_VDRC37534	120hr	0.165396604557641	0.0378011141980793	116.800437215871	211.042086554008	-0.0558013225579873	-0.16022226260602	241.207596130155
700	20190525_nubxjagRNAi34_119hr_disc05_DiscProper	out_of_horz	3284	118.943055617176	988.025231566653	1022.95303747953	-7.90281672406218	217.448043491599	nubxmyoVIRNAi_VDRC37534	120hr	-0.164685799417296	0.205332439472864	122.097183275938	217.448043491599	0.261047837013215	0.0337172065911893	249.381983676131
701	20190525_nubxjagRNAi34_119hr_disc05_DiscProper	out_of_horz	3292	203.385453485372	724.715153971641	968.431330645183	-271.212894319075	162.926336657248	nubxmyoVIRNAi_VDRC37534	120hr	-0.222387697665644	-0.0150940238677018	-141.212894319075	162.926336657248	0.0465338023947157	-0.217987896141584	215.606290953027
702	20190525_nubxjagRNAi34_119hr_disc05_DiscProper	out_of_horz	3294	214.930733170864	705.104883896442	957.426120176197	-290.823164394273	151.921126188263	nubxmyoVIRNAi_VDRC37534	120hr	-0.082726805694949	0.369342238494061	-160.823164394273	151.921126188263	-0.373449933758368	-0.0615837680900106	221.233177412651
703	20190525_nubxjagRNAi34_119hr_disc05_DiscProper	out_of_horz	3296	227.332952436716	716.507226531663	958.078774147923	-279.420821759052	152.573780159989	nubxmyoVIRNAi_VDRC37534	120hr	-0.150982161463533	0.0430122903021682	-149.420821759052	152.573780159989	-0.0398506157289226	-0.151847287177823	213.55406895552
704	20190525_nubxjagRNAi34_119hr_disc05_DiscProper	out_of_horz	3320	92.2861282753432	505.946343768345	906.944387911053	-489.98170452237	101.439393923119	nubxmyoVIRNAi_VDRC37534	120hr	-0.0200394595658013	0.167303398417616	-359.98170452237	101.439393923119	-0.104443753841825	0.13222522204633	374.00104041342
705	20190525_nubxjagRNAi34_119hr_disc05_DiscProper	out_of_horz	3322	57.3918758292761	500.29627316041	901.724825177897	-495.631775130305	96.2198311899633	nubxmyoVIRNAi_VDRC37534	120hr	0.418986380288565	-0.0663297782112843	-365.631775130305	96.2198311899633	0.397362189416953	0.148500898201452	378.080482039424
706	20190525_nubxjagRNAi34_119hr_disc05_DiscProper	out_of_horz	3324	89.7569856295802	510.639756417083	743.797570308564	-485.288291873632	-61.7074236793701	nubxmyoVIRNAi_VDRC37534	120hr	0.049904827203714	-0.250971710531824	-355.288291873632	-61.7074236793701	-0.0376439115395785	-0.253101219257242	360.607232982962
707	20190525_nubxjagRNAi34_119hr_disc05_DiscProper	out_of_horz	3326	105.964753710947	512.271327578903	749.304998715274	-483.656720711812	-56.1999952726605	nubxmyoVIRNAi_VDRC37534	120hr	-0.14206627776519	-0.243337063645679	-353.656720711812	-56.1999952726605	-0.21050092922917	-0.187310204247963	358.094283078186
708	20190525_nubxjagRNAi34_119hr_disc05_DiscProper	out_of_horz	3328	109.076366828541	502.392290005434	745.423960486513	-493.535758285281	-60.0810335014206	nubxmyoVIRNAi_VDRC37534	120hr	0.138334916283015	0.187448874932703	-363.535758285281	-60.0810335014206	0.191290442039515	0.132972164609334	368.467065202106
709	20190525_nubxjagRNAi34_119hr_disc05_DiscProper	horz_stripe	3330	175.828756546168	1067.02287585608	812.181811803053	71.094827565364	6.67681781511885	nubxmyoVIRNAi_VDRC37534	120hr	0.233230172897048	0.251939586388501	201.094827565364	6.67681781511885	0.249428057908244	0.235914206158336	201.205640004647
710	20190525_nubxjagRNAi34_119hr_disc05_DiscProper	horz_stripe	3332	129.436828693359	1079.09962136882	818.706545747262	83.1715730781051	13.201551759328	nubxmyoVIRNAi_VDRC37534	120hr	0.230378990621348	0.0869411503503081	213.171573078105	13.201551759328	0.239345885107389	0.05785144964568	213.579962865078
711	20190525_nubxjagRNAi34_119hr_disc05_DiscProper	horz_stripe	3335	44.7561748703945	934.770751176686	793.106342278978	-61.1572971140295	-12.398651708956	nubxmyoVIRNAi_VDRC37534	120hr	0.0344738000866435	-0.155515643076683	68.8427028859705	-12.398651708956	0.0865648385753648	-0.133716441982238	69.9502988188471
712	20190525_nubxjagRNAi34_119hr_disc05_DiscProper	horz_stripe	3337	56.1672743994921	927.577063572245	793.729923677699	-68.3509847184699	-11.7750703102355	nubxmyoVIRNAi_VDRC37534	120hr	0.257561010581604	0.138937747589946	61.6490152815301	-11.7750703102355	0.188223343996398	0.224083343093587	62.7634715897179
713	20190525_nubxjagRNAi34_119hr_disc05_DiscProper	horz_stripe	3339	44.7472825890301	939.381418274096	795.575378353862	-56.5466300166188	-9.92961563407232	nubxmyoVIRNAi_VDRC37534	120hr	0.151627210265518	-0.188423261307416	73.4533699833812	-9.92961563407232	0.196213733627412	-0.141401227118499	74.1214869559152
714	20190525_nubxjagRNAi34_119hr_disc05_DiscProper	horz_stripe	3349	63.0233736412779	697.151564906572	767.136923631567	-298.776483384143	-38.3680703563672	nubxmyoVIRNAi_VDRC37534	120hr	0.0442676125414654	0.320533074786824	-168.776483384143	-38.3680703563672	0.17848968141332	0.269893510817486	173.082668590443
715	20190525_nubxjagRNAi34_119hr_disc05_DiscProper	horz_stripe	3351	60.4271485852746	689.541881918962	763.361221306131	-306.386166371753	-42.1437726818029	nubxmyoVIRNAi_VDRC37534	120hr	0.0823750631309755	0.25140786104003	-176.386166371753	-42.1437726818029	0.187127230256697	0.187015944012837	181.350978114757
716	20190525_nubxjagRNAi34_119hr_disc05_DiscProper	out_of_horz	3353	105.424789189859	1138.34443821956	695.165619812708	142.416389928843	-110.339374175226	nubxmyoVIRNAi_VDRC37534	120hr	-0.0486971917902379	0.0112407190699748	272.416389928843	-110.339374175226	-0.0427933958220683	-0.0258165746659214	293.91404695122
717	20190525_nubxjagRNAi34_119hr_disc05_DiscProper	horz_stripe	3355	130.040257434265	596.200726003544	831.255483590594	-399.727322287171	25.7504896026597	nubxmyoVIRNAi_VDRC37534	120hr	-0.0244105611019152	0.00534810696358309	-269.727322287171	25.7504896026597	-0.0249815415212749	0.000632712118644726	270.953715794754
718	20190525_nubxjagRNAi34_119hr_disc05_DiscProper	horz_stripe	3357	106.867521427533	588.38222055318	828.690691511004	-407.545827737535	23.1856975230697	nubxmyoVIRNAi_VDRC37534	120hr	-0.053101611721297	-0.115093868036516	-277.545827737535	23.1856975230697	-0.03326937491201	-0.122309150597862	278.512590494837
719	20190525_nubxjagRNAi34_119hr_disc05_DiscProper	out_of_horz	3372	57.8454657341413	955.360551890148	882.964259530616	-40.5674964005674	77.4592655426815	nubxmyoVIRNAi_VDRC37534	120hr	0.257965253766795	-0.0988658209598096	89.4325035994326	77.4592655426815	-0.0610286845504322	-0.269436490414843	118.313610875817
720	20190525_nubxjagRNAi34_119hr_disc05_DiscProper	out_of_horz	3374	76.7963773908121	966.493786290894	886.356314021175	-29.4342619998208	80.8513200332405	nubxmyoVIRNAi_VDRC37534	120hr	-0.0718868637874632	-0.100132287167885	100.565738000179	80.8513200332405	-0.113236378262351	0.048700295242378	129.036442955617
721	20190525_nubxjagRNAi34_119hr_disc05_DiscProper	out_of_horz	3376	51.6506518499281	963.152439824361	881.320993143004	-32.7756084663537	75.8159991550697	nubxmyoVIRNAi_VDRC37534	120hr	0.164164871837558	-0.226018798020278	97.2243915336463	75.8159991550697	-0.179195777234929	-0.214297633270045	123.290908168321
722	20190525_nubxjagRNAi34_119hr_disc05_DiscProper	horz_stripe	3380	106.625704073255	546.72618515362	830.862075941767	-449.201863137095	25.3570819538326	nubxmyoVIRNAi_VDRC37534	120hr	-0.0847904971028916	0.143868151359475	-319.201863137095	25.3570819538326	-0.106441207270345	0.128676892911586	320.20744999985
723	20190525_nubxjagRNAi34_119hr_disc05_DiscProper	horz_stripe	3382	77.4743278520767	534.514945579525	832.384023764508	-461.413102711191	26.8790297765737	nubxmyoVIRNAi_VDRC37534	120hr	0.334877617317981	0.127940371441015	-331.413102711191	26.8790297765737	0.309883408159872	0.180233267107533	332.501318629548
724	20190525_nubxjagRNAi34_119hr_disc05_DiscProper	out_of_horz	3384	53.4372954870105	1063.26710693779	858.907689437628	67.3390586470758	53.4026954496943	nubxmyoVIRNAi_VDRC37534	120hr	0.0644555218185282	0.47941895354169	197.339058647076	53.4026954496943	0.297428920474717	0.381487987455899	204.43715892422
725	20190525_nubxjagRNAi34_119hr_disc05_DiscProper	out_of_horz	3386	91.3260468165729	1074.84965305434	863.912423542244	78.9216047636297	58.4074295543099	nubxmyoVIRNAi_VDRC37534	120hr	-0.211349918456942	-0.0124024994193059	208.92160476363	58.4074295543099	-0.187139691712745	0.0990017464960126	216.932396760263
726	20190525_nubxjagRNAi34_119hr_disc05_DiscProper	out_of_horz	3388	71.8699327932577	1069.92240170252	858.753465087466	73.9943534118005	53.2484710995324	nubxmyoVIRNAi_VDRC37534	120hr	-0.0592837658574662	-0.175232883006807	203.9943534118	53.2484710995324	-0.137366537197697	-0.123901423072674	210.829542280811
727	20190525_nubxjagRNAi34_119hr_disc05_DiscProper	out_of_horz	3390	89.1183890632537	474.726569672697	885.520352211892	-521.201478618018	80.0153582239583	nubxmyoVIRNAi_VDRC37534	120hr	-0.203093822757296	0.0169706586115882	-391.201478618018	80.0153582239583	-0.193446597578007	-0.0641367132099529	399.300706767008
728	20190525_nubxjagRNAi34_119hr_disc05_DiscProper	out_of_horz	3392	95.4031351296329	479.835535240802	891.667567239992	-516.092513049913	86.162573252058	nubxmyoVIRNAi_VDRC37534	120hr	0.338136294652894	0.030487384504549	-386.092513049913	86.162573252058	0.293091836448939	0.171355798800348	395.589961529124
729	20190525_nubxjagRNAi34_119hr_disc05_DiscProper	out_of_horz	3396	30.1797629593681	802.540718285983	862.988170758294	-193.387330004733	57.4831767703595	nubxmyoVIRNAi_VDRC37534	120hr	-0.409001921514034	-0.181585490710279	-63.387330004733	57.4831767703595	0.140859153693398	-0.42475235262379	85.5702589498321
730	20190525_nubxjagRNAi34_119hr_disc05_DiscProper	out_of_horz	3398	47.6668065957875	799.32638145366	859.74064796639	-196.601666837055	54.2356539784563	nubxmyoVIRNAi_VDRC37534	120hr	-0.295639443048392	0.0055436734508436	-66.601666837055	54.2356539784563	-0.0653107780684454	-0.288388479085742	85.8911414986721
731	20190525_nubxjagRNAi34_119hr_disc05_DiscProper	horz_stripe	3410	116.984068572533	1128.68445213941	823.399369134181	132.756403848695	17.8943751462474	nubxmyoVIRNAi_VDRC37534	120hr	0.164363748476718	-0.284183021754143	262.756403848695	17.8943751462474	0.124317693216727	-0.303842957495982	263.365025060985
732	20190525_nubxjagRNAi34_119hr_disc05_DiscProper	horz_stripe	3412	148.476397891552	1125.73317989701	816.037381854459	129.805131606296	10.5323878665246	nubxmyoVIRNAi_VDRC37534	120hr	-0.0442819430561992	-0.282815908356855	259.805131606296	10.5323878665246	-0.0670294772110587	-0.278303391437039	260.018533191647
733	20190525_nubxjagRNAi34_119hr_disc05_DiscProper	out_of_horz	3445	112.965153914229	877.130552543509	1066.98130343598	-118.797495747206	261.476309448047	nubxmyoVIRNAi_VDRC37534	120hr	-0.0970246736516712	-0.308810202744989	11.202504252794	261.476309448047	0.0702567332025474	0.315977087866068	261.716175472791
734	20190525_nubxjagRNAi34_119hr_disc05_DiscProper	out_of_horz	3447	149.377455204878	868.758746632664	1066.11495771848	-127.169301658051	260.609963730541	nubxmyoVIRNAi_VDRC37534	120hr	-0.0719750396567526	-0.119219179781446	2.830698341949	260.609963730541	0.0693684896884609	0.120754427660826	260.625336544122
735	20190525_nubxjagRNAi34_119hr_disc05_DiscProper	out_of_horz	3449	198.699339768314	879.656893110212	1074.07878643326	-116.271155180504	268.573792445321	nubxmyoVIRNAi_VDRC37534	120hr	-0.122668595355321	0.0380350524622121	13.728844819496	268.573792445321	0.125907584207098	-0.0253284374050843	268.924456248479
736	20190525_nubxjagRNAi34_119hr_disc05_DiscProper	out_of_horz	3451	62.2667554286813	1081.3959123275	935.24227336354	85.4678640367855	129.737279375606	nubxmyoVIRNAi_VDRC37534	120hr	-0.057786845034737	0.174568853026801	215.467864036785	129.737279375606	0.127251397207217	0.132742931318291	251.511753388105
737	20190525_nubxjagRNAi34_119hr_disc05_DiscProper	out_of_horz	3453	61.1584205835206	1091.04595958158	941.14707137445	95.1179112908623	135.642077386516	nubxmyoVIRNAi_VDRC37534	120hr	0.291481754783885	-0.0392117202253999	225.117911290862	135.642077386516	0.101540988327729	-0.276022825259716	262.824746060355
738	20190525_nubxjagRNAi34_119hr_disc05_DiscProper	out_of_horz	3455	55.8615661126605	1087.42973553981	936.878851160955	91.5016872490991	131.373857173021	nubxmyoVIRNAi_VDRC37534	120hr	0.0606137200878986	-0.167400628967941	221.501687249099	131.373857173021	-0.117831128786279	-0.133464672219684	257.530751178796
739	20190525_nubxjagRNAi34_119hr_disc05_DiscProper	horz_stripe	3457	52.1169986866229	1102.0961390669	826.09072310202	106.168090776181	20.5857291140857	nubxmyoVIRNAi_VDRC37534	120hr	-0.100008428301326	0.100795830853781	236.168090776181	20.5857291140857	-0.0810608386695647	0.116578838915955	237.063576586588
740	20190525_nubxjagRNAi34_119hr_disc05_DiscProper	horz_stripe	3459	63.9195115456521	1096.27813580083	825.242504906507	100.350087510119	19.7375109185728	nubxmyoVIRNAi_VDRC37534	120hr	0.0110359127961693	0.175222544739123	230.350087510119	19.7375109185728	0.0406840228257721	0.170790930212382	231.194143855722
741	20190525_nubxjagRNAi34_119hr_disc05_DiscProper	out_of_horz	3461	154.892610689102	781.998234771453	969.737991858585	-213.929813519262	164.232997870651	nubxmyoVIRNAi_VDRC37534	120hr	0.307269919883325	0.235527609235118	-83.929813519262	164.232997870651	-0.370888581892368	0.111039264222092	184.436143927809
742	20190525_nubxjagRNAi34_119hr_disc05_DiscProper	out_of_horz	3463	144.622190875143	796.659185384826	976.721589856832	-199.268862905889	171.216595868898	nubxmyoVIRNAi_VDRC37534	120hr	0.0754532132483522	0.501169179432311	-69.268862905889	171.216595868898	-0.40270495748271	-0.307721385381657	184.697856157586
743	20190525_nubxjagRNAi34_119hr_disc05_DiscProper	out_of_horz	3469	101.804122430915	933.117655997163	1039.05136068665	-62.8103922935519	233.546366698715	nubxmyoVIRNAi_VDRC37534	120hr	0.160190821664111	0.172220428334441	67.1896077064481	233.546366698715	-0.0441822887730464	-0.231017100319211	243.019235415465
744	20190525_nubxjagRNAi34_119hr_disc05_DiscProper	out_of_horz	3471	101.681719141063	922.775345894054	1038.15639280516	-73.1527023966612	232.651398817224	nubxmyoVIRNAi_VDRC37534	120hr	0.162162908097613	0.247210643965752	56.8472976033388	232.651398817224	-0.02988706348415	-0.294137169852657	239.495905218468
745	20190525_nubxjagRNAi34_119hr_disc05_DiscProper	out_of_horz	3507	99.8626930411547	638.310141650619	691.022420321003	-357.617906640096	-114.482573666931	nubxmyoVIRNAi_VDRC37534	120hr	0.194898183568817	-0.347842843060969	-227.617906640096	-114.482573666931	-0.163058039588114	-0.363857143880457	254.786520633694
746	20190525_nubxjagRNAi34_119hr_disc05_DiscProper	out_of_horz	3509	95.3312655556469	627.577771845589	693.136226033528	-368.350276445126	-112.368767954406	nubxmyoVIRNAi_VDRC37534	120hr	0.17837605227123	-0.0383826272230196	-238.350276445126	-112.368767954406	0.0838936657309405	-0.16202806839136	263.510140778413
747	20190525_nubxjagRNAi34_119hr_disc05_DiscProper	out_of_horz	3511	98.0309179765821	642.059297572325	694.434654940275	-353.86875071839	-111.070339047659	nubxmyoVIRNAi_VDRC37534	120hr	0.173898227664307	-0.361809269347932	-223.86875071839	-111.070339047659	-0.182901888718254	-0.35734218904877	249.907658474835
748	20190525_nubxjagRNAi34_119hr_disc05_DiscProper	horz_stripe	3523	80.7748003433553	750.812624664125	827.02481752625	-245.11542362659	21.5198235383156	nubxmyoVIRNAi_VDRC37534	120hr	-0.0408377790942857	-0.0189181075198305	-115.11542362659	21.5198235383156	-0.031245530775106	-0.0323934530432841	117.109621986622
749	20190525_nubxjagRNAi34_119hr_disc05_DiscProper	horz_stripe	3525	95.4936575969931	743.03451831872	824.740672558185	-252.893529971995	19.2356785702506	nubxmyoVIRNAi_VDRC37534	120hr	0.0132258555555428	0.052890164035566	-122.893529971995	19.2356785702506	-0.00356782800078197	0.054401868628219	124.389834950592
750	20190525_nubxjagRNAi34_119hr_disc05_DiscProper	horz_stripe	3527	41.7407906541796	936.720637859124	835.306638005076	-59.2074104315909	29.8016440171417	nubxmyoVIRNAi_VDRC37534	120hr	-0.164206124612411	-0.222040075880877	70.7925895684091	29.8016440171417	-0.273569846448586	-0.0377489837149212	76.8096916015529
751	20190525_nubxjagRNAi34_119hr_disc05_DiscProper	horz_stripe	3529	43.4263952605005	942.308178740347	833.871361101634	-53.6198695503683	28.3663671136995	nubxmyoVIRNAi_VDRC37534	120hr	0.0899659996147322	0.19676043581134	76.3801304496317	28.3663671136995	0.196589851718538	0.0903381447043805	81.4774515478481
752	20190525_nubxjagRNAi34_119hr_disc05_DiscProper	out_of_horz	3531	77.1424653654256	1192.45920567432	931.316452803419	196.531157383601	125.811458815484	nubxmyoVIRNAi_VDRC37534	120hr	-0.317415533982035	0.134122357463894	326.531157383601	125.811458815484	-0.145360788195561	0.312428662641471	349.930164335049
753	20190525_nubxjagRNAi34_119hr_disc05_DiscProper	out_of_horz	3533	123.702554521465	1197.62138039536	942.537223456022	201.693332104643	137.032229468088	nubxmyoVIRNAi_VDRC37534	120hr	-0.118615801318842	0.0851207007557971	331.693332104643	137.032229468088	-0.0239513321168039	0.144019358801168	358.884798334613
754	20190525_nubxjagRNAi34_119hr_disc05_DiscProper	out_of_horz	3535	65.4318718509555	1196.48192329256	934.81749494469	200.553875001848	129.312500956756	nubxmyoVIRNAi_VDRC37534	120hr	0.0650417917913846	-0.227968566522164	330.553875001848	129.312500956756	-0.106912764254969	-0.21158866425441	354.947301979362
755	20190525_nubxjagRNAi34_119hr_disc05_DiscProper	out_of_horz	3549	124.638555191419	550.598734367091	967.090508640632	-445.329313923624	161.585514652698	nubxmyoVIRNAi_VDRC37534	120hr	0.146777324350167	0.125922293653161	-315.329313923624	161.585514652698	-0.0164887615464865	0.192686604944221	354.319706995138
756	20190525_nubxjagRNAi34_119hr_disc05_DiscProper	out_of_horz	3551	133.223931004927	557.982659892994	975.402591401764	-437.945388397721	169.89759741383	nubxmyoVIRNAi_VDRC37534	120hr	-0.0141712193240462	0.109928562967986	-307.945388397721	169.89759741383	-0.10054970601594	0.0466354911354503	351.703789917617
757	20190525_nubxjagRNAi34_119hr_disc05_DiscProper	out_of_horz	3566	73.4671818931962	837.036934294564	750.237299422511	-158.891113996151	-55.2676945654231	nubxmyoVIRNAi_VDRC37534	120hr	0.0813711510011683	-0.0200621511361571	-28.891113996151	-55.2676945654231	-0.0629170044175783	-0.0553642906446328	62.3635673331432
758	20190525_nubxjagRNAi34_119hr_disc05_DiscProper	out_of_horz	3568	51.6652056284243	842.245689638637	741.739633926818	-153.682358652078	-63.7653600611164	nubxmyoVIRNAi_VDRC37534	120hr	0.121191209300143	-0.157319882205587	-23.682358652078	-63.7653600611164	-0.194502193134274	0.040071828193489	68.0211382957495
759	20190525_nubxjagRNAi34_119hr_disc05_DiscProper	out_of_horz	3570	48.5141035245237	848.713193941968	742.32741816327	-147.214854348747	-63.1775758246639	nubxmyoVIRNAi_VDRC37534	120hr	0.0828806871118678	-0.150645276537902	-17.214854348747	-63.1775758246639	-0.147846547534436	0.0877758851932804	65.480968970608
760	20190525_nubxjagRNAi34_119hr_disc05_DiscProper	horz_stripe	3578	92.6751295375053	560.982392763829	815.542507677718	-434.945655526886	10.0375136897836	nubxmyoVIRNAi_VDRC37534	120hr	0.0890802841671938	0.179923720043489	-304.945655526886	10.0375136897836	0.0770556379370966	0.185392207828978	305.110806930523
761	20190525_nubxjagRNAi34_119hr_disc05_DiscProper	out_of_horz	3599	104.743969106242	643.571004339783	961.309577976193	-352.357043950932	155.804583988259	nubxmyoVIRNAi_VDRC37534	120hr	0.0740904308978968	0.0466275820810999	-222.357043950932	155.804583988259	-0.0185311959896469	0.0855576889388617	271.510079714089
762	20190525_nubxjagRNAi34_119hr_disc05_DiscProper	out_of_horz	3601	126.999197669446	653.672383490962	961.43471532167	-342.255664799753	155.929721333736	nubxmyoVIRNAi_VDRC37534	120hr	0.163977985074317	-0.0326751872057283	-212.255664799753	155.929721333736	0.0802049233748718	0.146709296618835	263.375293516309
763	20190525_nubxjagRNAi34_119hr_disc05_DiscProper	out_of_horz	3605	63.7492492309018	1046.63752437445	722.022622137876	50.7094760837311	-83.4823718500583	nubxmyoVIRNAi_VDRC37534	120hr	0.0575208068256003	0.0985790060308021	180.709476083731	-83.4823718500583	-0.0377744847285499	0.107701216109111	199.060847873629
764	20190525_nubxjagRNAi34_119hr_disc05_DiscProper	out_of_horz	3607	111.238092889849	1055.81123702072	731.436542484019	59.8831887300086	-74.0684515039151	nubxmyoVIRNAi_VDRC37534	120hr	-0.0216668829462873	-0.195750574544602	189.883188730009	-74.0684515039151	0.116602305649084	-0.158718756196196	203.817960127325
765	20190525_nubxjagRNAi34_119hr_disc05_DiscProper	out_of_horz	3609	75.5489579345718	1054.42760529106	724.562852700745	58.4995570003497	-80.9421412871887	nubxmyoVIRNAi_VDRC37534	120hr	0.245127460143374	-0.0440357239249682	188.49955700035	-80.9421412871887	0.200734662738819	0.147418492303611	205.143153006585
766	20190525_nubxjagRNAi34_119hr_disc05_DiscProper	horz_stripe	3615	56.3995745293527	875.054944205551	800.964424375179	-120.873104085164	-4.54056961275489	nubxmyoVIRNAi_VDRC37534	120hr	0.0328409392542938	-0.0988432017672425	9.12689591483601	-4.54056961275489	0.0986457099308096	-0.0334294741052052	10.1939688761798
767	20190525_nubxjagRNAi34_119hr_disc05_DiscProper	horz_stripe	3617	73.6310088706121	880.751515993317	804.983550161846	-115.176532297398	-0.521443826088557	nubxmyoVIRNAi_VDRC37534	120hr	0.00214927916559015	0.0521746449034147	14.823467702602	-0.521443826088557	-0.00152218264849003	0.052196704222716	14.8326362590691
768	20190525_nubxjagRNAi34_119hr_disc05_DiscProper	horz_stripe	3619	77.105264754515	866.920829602083	802.948525222717	-129.007218688632	-2.55646876521666	nubxmyoVIRNAi_VDRC37534	120hr	0.296763517375349	-0.0197018894767722	0.99278131136802	-2.55646876521666	-0.205687472344945	0.214824145324243	2.74247101711759
769	20190525_nubxjagRNAi34_119hr_disc05_DiscProper	out_of_horz	3625	80.6329299093307	553.746156140505	915.531672391135	-442.18189215021	110.026678403201	nubxmyoVIRNAi_VDRC37534	120hr	0.426998118515025	-0.0337589137257924	-312.18189215021	110.026678403201	0.353805409538314	0.24143071397969	331.003631017738
770	20190525_nubxjagRNAi34_119hr_disc05_DiscProper	out_of_horz	3627	86.4038732462652	562.114528007284	920.350006677929	-433.813520283431	114.845012689995	nubxmyoVIRNAi_VDRC37534	120hr	-0.0410162944434606	0.262208405294605	-303.813520283431	114.845012689995	-0.204210737486753	0.169509760521714	324.795369497128
771	20190525_nubxjagRNAi34_119hr_disc05_DiscProper	out_of_horz	3634	41.7593921151724	902.420858391286	634.859118805018	-93.507189899429	-170.645875182916	nubxmyoVIRNAi_VDRC37534	120hr	-0.0167280779955132	-0.446189915138104	36.492810100571	-170.645875182916	0.197755662366477	0.400322328838111	174.504269019356
772	20190525_nubxjagRNAi34_119hr_disc05_DiscProper	out_of_horz	3636	70.2264598785228	900.899072368938	630.691395382763	-95.0289759217769	-174.813598605171	nubxmyoVIRNAi_VDRC37534	120hr	0.0263256352995058	-0.00396299924382308	34.9710240782231	-174.813598605171	-0.0227750967001924	0.0137854781283063	178.27721891024
773	20190525_nubxjagRNAi34_119hr_disc05_DiscProper	horz_stripe	3640	62.9051218121138	606.463626519262	844.662652100347	-389.464421771453	39.1576581124128	nubxmyoVIRNAi_VDRC37534	120hr	-0.319971628549654	0.316552161792222	-259.464421771453	39.1576581124128	-0.399139506826285	0.20802588373209	262.402569259607
774	20190525_nubxjagRNAi34_119hr_disc05_DiscProper	out_of_horz	3660	47.8165291828443	1048.99490516612	739.387134973693	53.0668568754087	-66.1178590142413	nubxmyoVIRNAi_VDRC37534	120hr	0.153145838241061	0.077197136441686	183.066856875409	-66.1178590142413	0.0684748977859952	0.157239416236995	194.640811154466
775	20190525_nubxjagRNAi34_119hr_disc05_DiscProper	out_of_horz	3662	40.1227285299298	1041.85907632144	742.879008862444	45.9310280307253	-62.6259851254905	nubxmyoVIRNAi_VDRC37534	120hr	0.044094694141699	0.165964336186622	175.931028030725	-62.6259851254905	-0.0706914336368484	0.15649672248224	186.745122123407
776	20190525_nubxjagRNAi34_119hr_disc05_DiscProper	out_of_horz	3664	49.7766976823251	817.079951797739	1048.12800675801	-178.848096492976	242.623012770075	nubxmyoVIRNAi_VDRC37534	120hr	0.313018277751285	0.594619562390184	-48.848096492976	242.623012770075	-0.51873647167634	-0.42715961786697	247.491540979919
777	20190525_nubxjagRNAi34_119hr_disc05_DiscProper	out_of_horz	3666	74.553675432289	823.642741772498	1056.08669366621	-172.285306518217	250.581699678276	nubxmyoVIRNAi_VDRC37534	120hr	-0.613314413679997	0.245747575860236	-42.285306518217	250.581699678276	0.498709225219822	-0.43339998817428	254.124448569974
778	20190525_nubxjagRNAi34_119hr_disc05_DiscProper	out_of_horz	3668	44.5511804323085	898.742234722545	877.101309088519	-97.1858135681705	71.5963151005852	nubxmyoVIRNAi_VDRC37534	120hr	0.0237292581740191	0.135598630767451	32.8141864318295	71.5963151005852	0.0872279894090455	-0.106495747441634	78.7578768579064
779	20190525_nubxjagRNAi34_119hr_disc05_DiscProper	out_of_horz	3670	49.5828030896085	893.340698038246	872.516727282393	-102.587350252469	67.0117332944586	nubxmyoVIRNAi_VDRC37534	120hr	0.0251485109310892	0.18891609693407	27.412649747531	67.0117332944586	0.114465827523055	-0.152378848966372	72.4018353725129
780	20190525_nubxjagRNAi34_119hr_disc05_DiscProper	out_of_horz	3672	72.7247402026782	881.129899747077	911.001363089472	-114.798148543638	105.496369101537	nubxmyoVIRNAi_VDRC37534	120hr	0.118414088265064	0.18048010431442	15.201851456362	105.496369101537	-0.0626408376883714	-0.206569818237538	106.58602244811
781	20190525_nubxjagRNAi34_119hr_disc05_DiscProper	out_of_horz	3674	73.843753318445	872.097332419518	908.795815405965	-123.830715871197	103.290821418031	nubxmyoVIRNAi_VDRC37534	120hr	0.26869711089655	-0.0535018278935548	6.169284128803	103.290821418031	-0.273155174320461	0.0211384420916737	103.474894809676
782	20190525_nubxjagRNAi34_119hr_disc05_DiscProper	out_of_horz	3688	127.632435737556	609.983107005167	691.231635456969	-385.944941285549	-114.273358530965	nubxmyoVIRNAi_VDRC37534	120hr	-0.000882586517532882	-0.151946912227587	-255.944941285549	-114.273358530965	-0.113719148830454	-0.100779949810148	280.29665256583
783	20190525_nubxjagRNAi34_119hr_disc05_DiscProper	out_of_horz	3720	115.869700018805	654.201479762732	899.654664173156	-341.726568527983	94.1496701852224	nubxmyoVIRNAi_VDRC37534	120hr	0.0619296169198567	0.126659800994025	-211.726568527983	94.1496701852224	-0.0525668311947056	0.130823204737667	231.715990420646
784	20190525_nubxjagRNAi34_119hr_disc05_DiscProper	out_of_horz	3722	105.125574783915	645.803689987002	892.605987678446	-350.124358303713	87.1009936905116	nubxmyoVIRNAi_VDRC37534	120hr	-0.302347904783526	0.326505607629319	-220.124358303713	87.1009936905116	-0.443897790288241	0.0312236948101278	236.730471677171
785	20190525_nubxjagRNAi34_119hr_disc05_DiscProper	out_of_horz	3728	145.982977289778	737.262575964877	956.549886602228	-258.665472325838	151.044892614294	nubxmyoVIRNAi_VDRC37534	120hr	0.00637984417203166	0.092124323550098	-128.665472325838	151.044892614294	-0.0919667610078083	-0.0083491479179142	198.417144807838
786	20190525_nubxjagRNAi34_119hr_disc05_DiscProper	out_of_horz	3730	94.5769263526665	745.925328152816	959.871735263795	-250.002720137899	154.366741275861	nubxmyoVIRNAi_VDRC37534	120hr	-0.242169033942503	0.115543206190142	-120.002720137899	154.366741275861	-0.0522490579000029	-0.263184553965283	195.524278933905
787	20190525_nubxjagRNAi34_119hr_disc05_DiscProper	horz_stripe	3740	70.2693662188057	709.065165866039	775.477582216058	-286.862882424677	-30.0274117718765	nubxmyoVIRNAi_VDRC37534	120hr	0.14699747728294	-0.11980002143692	-156.862882424677	-30.0274117718765	0.0923612292860357	-0.165619161900449	159.711018218205
788	20190525_nubxjagRNAi34_119hr_disc05_DiscProper	horz_stripe	3742	70.5832671336507	713.886158101831	779.251950518787	-282.041890188884	-26.253043469147	nubxmyoVIRNAi_VDRC37534	120hr	0.221144379120522	-0.102458198119883	-152.041890188884	-26.253043469147	0.173980899595526	-0.170684402786271	154.29179713647
789	20190525_nubxjagRNAi34_119hr_disc05_DiscProper	horz_stripe	3744	50.5398305155352	902.805905655399	828.092403149626	-93.1221426353165	22.5874091616923	nubxmyoVIRNAi_VDRC37534	120hr	0.327480172306678	-0.0109492936761082	36.8778573646835	22.5874091616923	0.13905004252167	-0.296695527368949	43.2454323188894
790	20190525_nubxjagRNAi34_119hr_disc05_DiscProper	horz_stripe	3746	52.7592234324037	909.157624334216	831.741663050642	-86.770423956499	26.2366690627077	nubxmyoVIRNAi_VDRC37534	120hr	-0.0508219059676406	0.136648781382364	43.229576043501	26.2366690627077	0.0977577990113767	0.108162693716087	50.5683601514512
791	20190525_nubxjagRNAi34_119hr_disc05_DiscProper	out_of_horz	3773	82.9287049108282	1164.9841269684	888.461113102497	169.056078677684	82.9561191145626	nubxmyoVIRNAi_VDRC37534	120hr	-0.176806920633392	0.216777867971152	299.056078677684	82.9561191145626	-0.0398689580861511	0.276882280774891	310.348603819354
792	20190525_nubxjagRNAi34_119hr_disc05_DiscProper	out_of_horz	3775	130.400045476642	1144.66008349822	1028.78194502318	148.73203520751	223.276951035241	nubxmyoVIRNAi_VDRC37534	120hr	0.146742127955582	-0.184798852139483	278.73203520751	223.276951035241	-0.148313817348602	-0.183539857939599	357.133230482007
793	20190525_nubxjagRNAi34_119hr_disc05_DiscProper	out_of_horz	3777	110.675379166564	1147.453667943	1032.09015540795	151.525619652284	226.585161420013	nubxmyoVIRNAi_VDRC37534	120hr	0.280212102085227	-0.223235175213499	281.525619652284	226.585161420013	-0.158178949627151	-0.321453239993742	361.382774764288
794	20190525_nubxjagRNAi34_119hr_disc05_DiscProper	out_of_horz	3779	89.9727918828158	949.898131414687	631.038692674728	-46.029916876028	-174.466301313206	nubxmyoVIRNAi_VDRC37534	120hr	-0.0351358033610592	0.0461664582607741	83.970083123972	-174.466301313206	-0.0141622039294229	-0.0562609858252791	193.621964543688
795	20190525_nubxjagRNAi34_119hr_disc05_DiscProper	out_of_horz	3781	66.657632101983	956.867720287036	632.112030177509	-39.0603280036794	-173.392963810425	nubxmyoVIRNAi_VDRC37534	120hr	-0.16591191808093	0.224835038935307	90.9396719963206	-173.392963810425	-0.0906339674517682	-0.264316180432235	195.79362564129
796	20190525_nubxjagRNAi34_119hr_disc05_DiscProper	out_of_horz	3783	82.3600232648682	962.789055771673	638.689750989339	-33.1389925190423	-166.815242998595	nubxmyoVIRNAi_VDRC37534	120hr	-0.199786003737948	0.347375210480196	96.8610074809577	-166.815242998595	-0.202653086837794	-0.345710443204791	192.897330377863
797	20190525_nubxjagRNAi34_119hr_disc05_DiscProper	out_of_horz	3795	114.247204360885	1099.32803637796	654.424339569071	103.399988087246	-151.080654418863	nubxmyoVIRNAi_VDRC37534	120hr	-0.243327060798613	0.343261473836056	233.399988087246	-151.080654418863	-0.412798109017338	-0.0814507159496052	278.030427433327
798	20190525_nubxjagRNAi34_119hr_disc05_DiscProper	out_of_horz	3797	151.18087490737	1106.08316142089	656.646223176614	110.155113130178	-148.85877081132	nubxmyoVIRNAi_VDRC37534	120hr	-0.13808007288396	0.135132209016706	240.155113130178	-148.85877081132	-0.182451482442156	-0.0635474389415808	282.548070264204
799	20190525_nubxjagRNAi34_119hr_disc05_DiscProper	out_of_horz	3799	71.512820699463	1108.93735556359	670.167125246956	113.009307272875	-135.337868740978	nubxmyoVIRNAi_VDRC37534	120hr	-0.254675812539245	0.349829680221347	243.009307272875	-135.337868740978	-0.431504268302641	-0.0323209079837933	278.154385434767
800	20190525_nubxjagRNAi34_119hr_disc05_DiscProper	out_of_horz	3801	101.721444456788	1113.46146855418	664.016345930163	117.533420263469	-141.488648057771	nubxmyoVIRNAi_VDRC37534	120hr	-0.0773468357555981	-0.0314469524670925	247.533420263469	-141.488648057771	-0.0121550179963264	-0.0826056859930358	285.117224447326
801	20190525_nubxjagRNAi34_119hr_disc05_DiscProper	out_of_horz	3823	101.406112073295	1139.17178144381	747.567144809287	143.243733153092	-57.9378491786471	nubxmyoVIRNAi_VDRC37534	120hr	-0.182403858598171	-0.0264085435219608	273.243733153092	-57.9378491786471	-0.155990526796625	-0.0981607576996232	279.318692670014
802	20190525_nubxjagRNAi34_119hr_disc05_DiscProper	out_of_horz	3825	46.3921604761122	888.102672826881	716.494910383827	-107.825375463834	-89.010083604107	nubxmyoVIRNAi_VDRC37534	120hr	0.332181449293108	-0.275397051269246	22.174624536166	-89.010083604107	-0.164160385799501	0.399048141001088	91.7306325963691
803	20190525_nubxjagRNAi34_119hr_disc05_DiscProper	out_of_horz	3827	58.4591368012952	880.088191527028	715.438700942851	-115.839856763687	-90.0662930450829	nubxmyoVIRNAi_VDRC37534	120hr	0.219849238847742	0.092054083788351	14.160143236313	-90.0662930450829	-0.237490116535167	-0.0201515932907852	91.1726208867314
804	20190525_nubxjagRNAi34_119hr_disc05_DiscProper	horz_stripe	3832	115.942972775252	1195.85203396915	797.079524364493	199.923985678437	-8.42546962344147	nubxmyoVIRNAi_VDRC37534	120hr	0.211008780367342	-0.26326955254837	329.923985678437	-8.42546962344147	0.224171518662739	-0.252156088388866	330.031551316417
805	20190525_nubxjagRNAi34_119hr_disc05_DiscProper	horz_stripe	3838	47.7935768191988	859.972344631455	838.892107209734	-135.95570365926	33.3871132218002	nubxmyoVIRNAi_VDRC37534	120hr	0.274600349651261	0.0412579029240254	-5.95570365926	33.3871132218002	-0.271928901028122	0.0562337920464305	33.9141524346729
806	20190525_nubxjagRNAi34_119hr_disc05_DiscProper	horz_stripe	3848	41.4482081503361	877.220826583391	841.557652352718	-118.707221707324	36.0526583647844	nubxmyoVIRNAi_VDRC37534	120hr	-0.283528114112534	0.0249035516771696	11.292778292676	36.0526583647844	0.247070519646027	0.141295918908473	37.7799022859429
807	20190525_nubxjagRNAi34_119hr_disc05_DiscProper	horz_stripe	3850	63.7846633806046	804.999778656079	827.401969023998	-190.928269634636	21.8969750360637	nubxmyoVIRNAi_VDRC37534	120hr	0.0141162045239248	0.165047771371954	-60.928269634636	21.8969750360637	-0.0941760491258855	0.136275110845851	64.743583129148
808	20190525_nubxjagRNAi34_119hr_disc05_DiscProper	horz_stripe	3852	54.7595724047077	810.943587693663	832.176696754718	-184.984460597052	26.6717027667838	nubxmyoVIRNAi_VDRC37534	120hr	0.122011990230962	0.080416678054225	-54.984460597052	26.6717027667838	0.0123743369156402	0.145604408090193	61.111951659462
809	20190525_nubxjagRNAi34_119hr_disc05_DiscProper	out_of_horz	3854	89.3786087005224	955.440713565195	983.421062334913	-40.4873347255201	177.916068346979	nubxmyoVIRNAi_VDRC37534	120hr	0.152243025403103	0.262931667555952	89.5126652744799	177.916068346979	0.120390653631606	-0.278957149228691	199.164867937566
810	20190525_nubxjagRNAi34_119hr_disc05_DiscProper	out_of_horz	3856	75.2628215145217	964.059962286983	987.077689868091	-31.8680860037319	181.572695880157	nubxmyoVIRNAi_VDRC37534	120hr	0.0225721027761799	0.321966337911021	98.1319139962681	181.572695880157	0.256976938192012	-0.195281017533787	206.39408042325
811	20190525_nubxjagRNAi34_119hr_disc05_DiscProper	out_of_horz	3861	79.8967139695265	546.074380649925	729.263998738285	-449.85366764079	-76.2409952496487	nubxmyoVIRNAi_VDRC37534	120hr	-0.234228575898445	0.118622626447225	-319.85366764079	-76.2409952496487	-0.15553338779649	0.211527110681345	328.814625678241
812	20190525_nubxjagRNAi34_119hr_disc05_DiscProper	out_of_horz	3863	44.7237831062437	556.531339164759	860.400487119908	-439.396709125956	54.895493131974	nubxmyoVIRNAi_VDRC37534	120hr	0.46523367914034	0.203793829781066	-309.396709125956	54.895493131974	0.366725882557186	0.351406357833696	314.228959174953
813	20190525_nubxjagRNAi34_119hr_disc05_DiscProper	out_of_horz	3865	52.4283766139139	562.497171082176	865.769573228758	-433.430877208539	60.2645792408238	nubxmyoVIRNAi_VDRC37534	120hr	-0.21397116118844	0.319192526716903	-303.430877208539	60.2645792408238	-0.319709527167466	0.213197901421673	309.3575871942
814	20190525_nubxjagRNAi34_119hr_disc05_DiscProper	out_of_horz	3885	103.520309544397	1254.33847905477	953.787280769074	258.410430764059	148.28228678114	nubxmyoVIRNAi_VDRC37534	120hr	0.0199375813057014	0.00307623073953543	388.410430764059	148.28228678114	0.0169152357315389	-0.0109929588387652	415.752690068707
815	20190525_nubxjagRNAi34_119hr_disc05_DiscProper	out_of_horz	3887	82.8026142525476	1252.36112847598	962.069869227849	256.433080185267	156.564875239915	nubxmyoVIRNAi_VDRC37534	120hr	0.0924693084827445	-0.36599578022492	386.433080185267	156.564875239915	-0.188359579169226	-0.327145461666393	416.944943152406
816	20190525_nubxjagRNAi34_119hr_disc05_DiscProper	horz_stripe	3889	42.1537179587532	867.558352583582	759.850559544983	-128.369695707133	-45.6544344429511	nubxmyoVIRNAi_VDRC37534	120hr	0.20477820161749	-0.0571470032783262	1.63030429286698	-45.6544344429511	-0.200180406580325	0.0716079371489082	45.6835339744317
817	20190525_nubxjagRNAi34_119hr_disc05_DiscProper	horz_stripe	3891	52.8018008940536	874.866476419801	761.399825462566	-121.061571870914	-44.1051685253682	nubxmyoVIRNAi_VDRC37534	120hr	0.240988736202884	0.0978925786498634	8.93842812908599	-44.1051685253682	-0.260086831287968	0.00365624424335019	45.0017931650503
818	20190525_nubxjagRNAi34_119hr_disc05_DiscProper	out_of_horz	3916	112.711632458073	863.878238004802	1081.46047964146	-132.049810285913	275.95548565353	nubxmyoVIRNAi_VDRC37534	120hr	-0.259388884732609	-0.342903839921039	-2.049810285913	275.95548565353	0.264454192830258	0.339012708979939	275.963098591974
819	20190525_nubxjagRNAi34_119hr_disc05_DiscProper	out_of_horz	3918	187.340007806302	845.89332826483	1080.36939186592	-150.034720025885	274.864397877989	nubxmyoVIRNAi_VDRC37534	120hr	0.0680003445579644	0.10446331749723	-20.034720025885	274.864397877989	-0.0824296801833795	-0.0934985528625697	275.593590686259
820	20190525_nubxjagRNAi34_119hr_disc05_DiscProper	out_of_horz	3920	192.011661366865	857.623239629364	1077.92240059723	-138.304808661351	272.417406609294	nubxmyoVIRNAi_VDRC37534	120hr	-0.0445725163314824	-0.0999364677682313	-8.30480866135099	272.417406609294	0.0505773335135243	0.0970357673065593	272.543965757151
821	20190525_nubxjagRNAi34_119hr_disc05_DiscProper	out_of_horz	3922	108.086061492212	536.934762187897	904.570886706948	-458.993286102818	99.0658927190144	nubxmyoVIRNAi_VDRC37534	120hr	-0.25414922492721	0.249094842854642	-328.993286102818	99.0658927190144	-0.349434931747388	0.0673446192548348	343.584972606408
822	20190525_nubxjagRNAi34_119hr_disc05_DiscProper	out_of_horz	3924	85.3792482893147	530.677879663124	897.645458058838	-465.250168627591	92.1404640709042	nubxmyoVIRNAi_VDRC37534	120hr	-0.149918922615643	0.087460986709826	-335.250168627591	92.1404640709042	-0.173559850754194	-0.00144421628350257	347.68166572891
823	20190525_nubxjagRNAi34_119hr_disc05_DiscProper	out_of_horz	3926	109.499065592665	959.610715653006	1011.03967302547	-36.3173326377087	205.534679037535	nubxmyoVIRNAi_VDRC37534	120hr	0.13076752146349	0.145965412661151	93.6826673622913	205.534679037535	0.0243939673438962	-0.194450458267059	225.878167274255
824	20190525_nubxjagRNAi34_119hr_disc05_DiscProper	out_of_horz	3928	91.8653283263178	968.767514265047	1011.83339174186	-27.1605340256676	206.328397753921	nubxmyoVIRNAi_VDRC37534	120hr	0.0429813544259965	0.162041913210221	102.839465974332	206.328397753921	0.103512761362412	-0.131871477963395	230.53711953086
825	20190525_nubxjagRNAi34_119hr_disc05_DiscProper	out_of_horz	3941	72.8843513830181	1139.03248446077	676.402095512947	143.104436170053	-129.102898474987	nubxmyoVIRNAi_VDRC37534	120hr	0.257317874828565	-0.212443704861619	273.104436170053	-129.102898474987	0.327487199585843	0.0640074257335983	302.082093892381
826	20190525_nubxjagRNAi34_119hr_disc05_DiscProper	out_of_horz	3943	66.0846382309378	1144.48234048805	680.747522285711	148.554292197335	-124.757471702223	nubxmyoVIRNAi_VDRC37534	120hr	-0.343781608650385	-0.0894890873293151	278.554292197335	-124.757471702223	-0.162138330721593	-0.316077922209217	305.216186410697
827	20190525_nubxjagRNAi34_119hr_disc05_DiscProper	out_of_horz	3945	80.928397174783	772.467966607898	937.877648799511	-223.460081682817	132.372654811577	nubxmyoVIRNAi_VDRC37534	120hr	-0.23601086918707	0.3140342550713	-93.460081682817	132.372654811577	-0.21693718714587	-0.327500993228815	162.041064579395
828	20190525_nubxjagRNAi34_119hr_disc05_DiscProper	out_of_horz	3947	85.36695019363	780.860556765449	945.903582037227	-215.067491525266	140.398588049293	nubxmyoVIRNAi_VDRC37534	120hr	0.286600077912209	0.338956016928069	-85.067491525266	140.398588049293	-0.433125191604831	0.0971254573647121	164.159196028234
829	20190525_nubxjagRNAi34_119hr_disc05_DiscProper	out_of_horz	3949	87.8796640865968	548.888522768576	912.456290802973	-447.039525522139	106.951296815039	nubxmyoVIRNAi_VDRC37534	120hr	-0.131436572033311	0.301189253732297	-317.039525522139	106.951296815039	-0.287024036585179	0.160024190215216	334.593246545297
830	20190525_nubxjagRNAi34_119hr_disc05_DiscProper	out_of_horz	3951	90.9803880237759	541.91466752296	903.248938914891	-454.013380767755	97.7439449269565	nubxmyoVIRNAi_VDRC37534	120hr	-0.262807848981236	0.371465102698437	-324.013380767755	97.7439449269565	-0.424388278323623	0.16416113191135	338.435443897997
831	20190525_nubxjagRNAi34_119hr_disc05_DiscProper	horz_stripe	3955	150.880349656528	506.456345036884	840.806634011118	-489.471703253831	35.3016400231842	nubxmyoVIRNAi_VDRC37534	120hr	0.279523581371838	0.149952610839069	-359.471703253831	35.3016400231842	0.245012954539196	0.201464314826139	361.200929163446
832	20190525_nubxjagRNAi34_119hr_disc05_DiscProper	horz_stripe	3957	131.651928485452	517.408402603117	843.06481355307	-478.519645687598	37.5598195651355	nubxmyoVIRNAi_VDRC37534	120hr	0.205681098569399	0.187727428154498	-348.519645687598	37.5598195651355	0.160960205895272	0.227240211468764	350.537706211435
833	20190525_nubxjagRNAi34_119hr_disc05_DiscProper	out_of_horz	3967	29.9783787756101	1077.87469681992	735.381281599502	81.9466485292054	-70.1237123884317	nubxmyoVIRNAi_VDRC37534	120hr	-0.173710775361356	0.416727141094565	211.946648529205	-70.1237123884317	-0.387978215635834	0.230889254391639	223.245866393754
834	20190525_nubxjagRNAi34_119hr_disc05_DiscProper	out_of_horz	3989	66.1208855497157	943.967667756447	733.753037946341	-51.9603805342681	-71.7519560415935	nubxmyoVIRNAi_VDRC37534	120hr	-0.297062981916775	-0.0631515930541978	78.0396194657319	-71.7519560415935	0.0380342244614581	-0.301310366068253	106.011911605022
835	20190525_nubxjagRNAi34_119hr_disc05_DiscProper	out_of_horz	3991	66.3360470661272	939.352887144031	729.059642869883	-56.5751611466839	-76.445351118051	nubxmyoVIRNAi_VDRC37534	120hr	0.0478919703873581	-0.104210139788692	73.4248388533161	-76.445351118051	0.102195851727354	0.0520519159309522	105.995748349627
836	20190525_nubxjagRNAi34_119hr_disc05_DiscProper	horz_stripe	4000	48.3560014814167	964.068382669085	821.311931064064	-31.85966562163	15.8069370761297	nubxmyoVIRNAi_VDRC37534	120hr	0.358684562735698	0.268156640894398	98.14033437837	15.8069370761297	0.42474215331637	0.141974303297602	99.4051532448243
837	20190525_nubxjagRNAi34_119hr_disc05_DiscProper	horz_stripe	4002	35.9673186835266	970.63546752019	825.170343144262	-25.2925807705255	19.6653491563276	nubxmyoVIRNAi_VDRC37534	120hr	0.216943615158575	0.132610700077368	104.707419229475	19.6653491563276	0.2502750444066	0.0448612536645567	106.538113363891
838	20190525_nubxjagRNAi34_119hr_disc05_DiscProper	horz_stripe	4008	74.6611821156892	1126.2965342229	780.416383335902	130.36848593219	-25.0886106520326	nubxmyoVIRNAi_VDRC37534	120hr	0.317280378812449	-0.420227294459526	260.36848593219	-25.0886106520326	0.391682344612417	-0.351912998775357	261.574438451218
839	20190525_nubxjagRNAi34_119hr_disc05_DiscProper	horz_stripe	4010	97.4757985811288	1136.79867725845	770.712532405304	140.870628967731	-34.7924615826299	nubxmyoVIRNAi_VDRC37534	120hr	-0.124882490523447	-0.0946319864506124	270.870628967731	-34.7924615826299	-0.0969128344072098	-0.123120882981274	273.095977671501
840	20190525_nubxjagRNAi34_119hr_disc05_DiscProper	horz_stripe	4012	55.1314205853362	1141.50212278273	774.401848478638	145.574074492018	-31.1031455092962	nubxmyoVIRNAi_VDRC37534	120hr	-0.00824368727306092	-0.439493421670555	275.574074492018	-31.1031455092962	0.0899241667408084	-0.430274412796671	277.323775022454
841	20190525_nubxjagRNAi34_119hr_disc05_DiscProper	out_of_horz	4026	99.3351692736217	1085.05262785032	1044.58916740075	89.1245795596045	239.084173412817	nubxmyoVIRNAi_VDRC37534	120hr	-0.218247609090941	-0.21263187626862	219.124579559605	239.084173412817	-0.192848734625219	0.235910362707698	324.309764490161
842	20190525_nubxjagRNAi34_119hr_disc05_DiscProper	out_of_horz	4036	91.5764779596119	1178.15105315667	910.492503896274	182.223004865957	104.98750990834	nubxmyoVIRNAi_VDRC37534	120hr	-0.0975843314814685	0.0161492934292858	312.223004865957	104.98750990834	-0.0680010178171058	0.0718287059941077	329.401854888951
843	20190525_nubxjagRNAi34_119hr_disc05_DiscProper	out_of_horz	4038	96.0033573031217	1174.11739271861	903.13847585238	178.18934442789	97.6334818644459	nubxmyoVIRNAi_VDRC37534	120hr	-0.252981288297062	0.055717060023484	308.18934442789	97.6334818644459	-0.174751825527505	0.191221657980748	323.284655992003
844	20190525_nubxjagRNAi34_119hr_disc05_DiscProper	out_of_horz	4040	82.0509834497786	617.010423738921	676.660779885691	-378.917624551794	-128.844214102243	nubxmyoVIRNAi_VDRC37534	120hr	0.0401202647467135	-0.128509042801804	-248.917624551794	-128.844214102243	-0.0817603395116107	-0.106955395413829	280.28702310334
845	20190525_nubxjagRNAi34_119hr_disc05_DiscProper	out_of_horz	4042	92.5443624005099	608.338364619496	678.044946729472	-387.589683671219	-127.460047258462	nubxmyoVIRNAi_VDRC37534	120hr	0.108598812333583	-0.0793609536951572	-257.589683671219	-127.460047258462	0.00278786435397789	-0.134477101485768	287.399562944984
846	20190525_nubxjagRNAi34_119hr_disc05_DiscProper	out_of_horz	4044	83.3972253333242	621.012995479387	680.752234057523	-374.915052811329	-124.752759930411	nubxmyoVIRNAi_VDRC37534	120hr	0.165378656888138	-0.0758408014655827	-244.915052811329	-124.752759930411	0.0358942270389668	-0.178363482210742	274.857479803317
847	20190525_nubxjagRNAi34_119hr_disc05_DiscProper	out_of_horz	4052	79.2093779937738	1245.70910951541	966.187724032559	249.781061224697	160.682730044624	nubxmyoVIRNAi_VDRC37534	120hr	0.173816711452649	-0.00534566441059489	379.781061224697	160.682730044624	0.117199187641411	-0.128472470686904	412.374337464822
848	20190525_nubxjagRNAi34_119hr_disc05_DiscProper	out_of_horz	4054	94.267314303738	1243.79958746804	960.873993485347	247.871539177322	155.368999497413	nubxmyoVIRNAi_VDRC37534	120hr	0.049700693935266	-0.0168530418359673	377.871539177322	155.368999497413	0.023471350966782	-0.0469391060904018	408.566305665391
849	20190525_nubxjagRNAi34_119hr_disc05_DiscProper	out_of_horz	4056	94.8754386356307	726.939003442389	882.076805772563	-268.989044848326	76.5718117846287	nubxmyoVIRNAi_VDRC37534	120hr	0.00753585233769648	0.0588166038526083	-138.989044848326	76.5718117846287	-0.0456902628676408	0.0377965850083854	158.685843564669
850	20190525_nubxjagRNAi34_119hr_disc05_DiscProper	out_of_horz	4058	74.258578525161	720.325578622338	877.580022547662	-275.602469668378	72.0750285597281	nubxmyoVIRNAi_VDRC37534	120hr	-0.186133588765853	0.0407379217213256	-145.602469668378	72.0750285597281	-0.145261090909231	-0.123306555384897	162.465039055843
851	20190525_nubxjagRNAi34_119hr_disc05_DiscProper	out_of_horz	4063	87.9198074495489	639.909455693813	701.477720158997	-356.018592596903	-104.027273828937	nubxmyoVIRNAi_VDRC37534	120hr	0.0913473625484082	0.246945269505207	-226.018592596903	-104.027273828937	0.246991854829819	0.0912213265814277	248.809320363538
852	20190525_nubxjagRNAi34_119hr_disc05_DiscProper	out_of_horz	4065	93.1033545923323	649.713949809566	702.42334776995	-346.214098481149	-103.081646217984	nubxmyoVIRNAi_VDRC37534	120hr	0.2299180381047	-0.0957428129276109	-216.214098481149	-103.081646217984	0.0703709360410685	-0.238907768467058	239.52945991887
853	20190525_nubxjagRNAi34_119hr_disc05_DiscProper	out_of_horz	4071	113.185804896898	1048.46645941967	1040.59772466411	52.5384111289578	235.092730676176	nubxmyoVIRNAi_VDRC37534	120hr	-0.0536286543873844	-0.0830872128598936	182.538411128958	235.092730676176	-0.0672100235065546	0.0725419206560949	297.638813924302
854	20190525_nubxjagRNAi34_119hr_disc05_DiscProper	out_of_horz	4073	143.221702984338	1047.165331084	1032.14351321204	51.2372827932817	226.638519224105	nubxmyoVIRNAi_VDRC37534	120hr	-0.291531146946887	-0.148246277035754	181.237282793282	226.638519224105	-0.0805104337047627	0.3169943822212	290.192989354304
855	20190525_nubxjagRNAi34_119hr_disc05_DiscProper	out_of_horz	4075	106.989434852219	739.182644015967	1020.5288782046	-256.745404274748	215.02388421667	nubxmyoVIRNAi_VDRC37534	120hr	0.245593126836213	0.197408363384803	-126.745404274748	215.02388421667	-0.291651850108138	0.119269628204145	249.599014998844
856	20190525_nubxjagRNAi34_119hr_disc05_DiscProper	out_of_horz	4077	109.062020875512	727.30985509461	1015.23078159607	-268.618193196105	209.725787608138	nubxmyoVIRNAi_VDRC37534	120hr	0.106356107259029	0.427861752144381	-138.618193196105	209.725787608138	-0.43531488490705	-0.0698444806532056	251.395921750546
857	20190525_nubxjagRNAi34_119hr_disc05_DiscProper	out_of_horz	4085	77.2849426707681	674.541017754286	743.68210330191	-321.387030536429	-61.8228906860239	nubxmyoVIRNAi_VDRC37534	120hr	-0.0875866350598866	0.313056443870066	-191.387030536429	-61.8228906860239	0.112105372540418	0.305136266506064	201.124501914431
858	20190525_nubxjagRNAi34_119hr_disc05_DiscProper	out_of_horz	4087	64.6544355507503	681.986180246746	747.476799954224	-313.941868043969	-58.0281940337101	nubxmyoVIRNAi_VDRC37534	120hr	0.190814511359544	0.0169749472413778	-183.941868043969	-58.0281940337101	0.166012712876643	-0.0955934398511035	192.877894332966
859	20190525_nubxjagRNAi34_119hr_disc05_DiscProper	horz_stripe	4089	63.2778040396289	663.102461934237	854.250141828102	-332.825586356478	48.745147840168	nubxmyoVIRNAi_VDRC37534	120hr	0.109177485305572	0.0866949915492404	-202.825586356478	48.745147840168	0.0578588099299835	0.126838885878335	208.600833936034
860	20190525_nubxjagRNAi34_119hr_disc05_DiscProper	out_of_horz	4091	55.0832777623838	665.595661036082	860.534434346817	-330.332387254633	55.0294403588832	nubxmyoVIRNAi_VDRC37534	120hr	-0.211349393842588	-0.227042251054811	-200.332387254633	55.0294403588832	-0.065711025582143	-0.303148167005193	207.752989603885
861	20190525_nubxjagRNAi34_119hr_disc05_DiscProper	out_of_horz	4097	144.421930492618	982.320058628804	681.51857616916	-13.6079896619116	-123.986417818774	nubxmyoVIRNAi_VDRC37534	120hr	-0.0337627989836545	0.0328634787430452	116.392010338088	-123.986417818774	-0.0306666927156581	-0.0357699425242569	170.058025021089
862	20190525_nubxjagRNAi34_119hr_disc05_DiscProper	out_of_horz	4099	90.5665464805994	976.562034326422	675.412074004357	-19.3660139642927	-130.092919983577	nubxmyoVIRNAi_VDRC37534	120hr	0.0648779499907879	-0.197852603837605	110.633986035707	-130.092919983577	0.184863186444267	0.0958144223903671	170.774842105043
863	20190525_nubxjagRNAi34_119hr_disc05_DiscProper	horz_stripe	4107	68.1780550183735	884.40154791086	785.788535334471	-111.526500379855	-19.7164586534635	nubxmyoVIRNAi_VDRC37534	120hr	0.0592181999037159	0.0445336538439524	18.473499620145	-19.7164586534635	-0.0482900464611714	0.056197090114234	27.0186774296825
864	20190525_nubxjagRNAi34_119hr_disc05_DiscProper	horz_stripe	4109	61.1466356202272	877.528290345877	783.005162500248	-118.399757944838	-22.499831487686	nubxmyoVIRNAi_VDRC37534	120hr	0.0821247432890379	-0.0459419157214981	11.600242055162	-22.499831487686	-0.0102087688339087	0.0935463207151806	25.3141863924681
865	20190525_nubxjagRNAi34_119hr_disc05_DiscProper	out_of_horz	4121	104.074845511791	657.664714631983	908.168223972831	-338.263333658733	102.663229984897	nubxmyoVIRNAi_VDRC37534	120hr	0.131234729087274	0.14615923328288	-208.263333658733	102.663229984897	-0.0360042923690551	0.193102994599911	232.192495437688
866	20190525_nubxjagRNAi34_119hr_disc05_DiscProper	out_of_horz	4123	97.3122284332822	666.987977527062	913.142226395461	-328.940070763653	107.637232407527	nubxmyoVIRNAi_VDRC37534	120hr	-0.0441788547680832	0.297134616911967	-198.940070763653	107.637232407527	-0.27289149511241	0.125582577101102	226.1922314223
867	20190525_nubxjagRNAi34_119hr_disc05_DiscProper	out_of_horz	4125	78.8681954985904	979.365901392959	995.710935020519	-16.5621468977558	190.205941032585	nubxmyoVIRNAi_VDRC37534	120hr	0.0718099038624856	0.188143941393758	113.437853102244	190.205941032585	0.131408007052808	-0.152599936626221	221.464323358273
868	20190525_nubxjagRNAi34_119hr_disc05_DiscProper	out_of_horz	4127	77.6504791518201	987.390685448076	999.125609656374	-8.53736284263948	193.62061566844	nubxmyoVIRNAi_VDRC37534	120hr	0.212454713441489	0.0704899283169602	121.462637157361	193.62061566844	-0.0289958359465046	-0.221957375987821	228.565340848184
869	20190525_nubxjagRNAi34_119hr_disc05_DiscProper	out_of_horz	4129	112.629418795686	719.586996090478	901.603641996013	-276.341052200237	96.0986480080791	nubxmyoVIRNAi_VDRC37534	120hr	0.0259399320393267	0.131604227045759	-146.341052200237	96.0986480080791	-0.110456999188727	0.0761039025329069	175.073280965581
870	20190525_nubxjagRNAi34_119hr_disc05_DiscProper	out_of_horz	4131	115.896868885891	725.474594118689	910.376810574278	-270.453454172026	104.871816586344	nubxmyoVIRNAi_VDRC37534	120hr	-0.112134175194407	0.0904006983513185	-140.453454172026	104.871816586344	-0.118533096282859	-0.0818307069169916	175.286253605276
871	20190525_nubxjagRNAi34_119hr_disc05_DiscProper	horz_stripe	4133	43.6982911830672	967.733435347019	791.603660210812	-28.1946129436965	-13.9013337771225	nubxmyoVIRNAi_VDRC37534	120hr	-0.226277404706304	0.187166740950073	101.805387056304	-13.9013337771225	-0.268172721909843	0.119650507821563	102.750104206598
872	20190525_nubxjagRNAi34_119hr_disc05_DiscProper	horz_stripe	4135	57.0956388639713	960.921269300262	788.01444010421	-35.0067789904535	-17.4905538837243	nubxmyoVIRNAi_VDRC37534	120hr	0.401934845704696	-0.00812254210075529	94.9932210095465	-17.4905538837243	0.378468919372362	0.135568701959385	96.5900176670861
873	20190525_nubxjagRNAi34_119hr_disc05_DiscProper	out_of_horz	4141	123.82159477087	629.180775819441	874.321196955002	-366.747272471274	68.816202967068	nubxmyoVIRNAi_VDRC37534	120hr	0.104078583912695	0.284739869330663	-236.747272471274	68.816202967068	-0.0647749991149544	0.296164387300993	246.546021694515
874	20190525_nubxjagRNAi34_119hr_disc05_DiscProper	out_of_horz	4143	85.6685771514773	621.94133012254	866.88573873095	-373.986718168175	61.3807447430158	nubxmyoVIRNAi_VDRC37534	120hr	-0.0408027385758866	0.0953958224456593	-243.986718168175	61.3807447430158	-0.0810866557462855	0.0647316049179942	251.589177962176
875	20190525_nubxjagRNAi34_119hr_disc05_DiscProper	out_of_horz	4155	145.77318517019	976.184269027459	618.764392547037	-19.7437792632562	-186.740601440897	nubxmyoVIRNAi_VDRC37534	120hr	-0.0554004648905707	0.289111440183955	110.256220736744	-186.740601440897	-0.226389511127877	-0.188155323088699	216.860523004205
876	20190525_nubxjagRNAi34_119hr_disc05_DiscProper	out_of_horz	4163	111.150190206885	560.265491764137	698.465514136141	-435.662556526578	-107.039479851793	nubxmyoVIRNAi_VDRC37534	120hr	0.108296346550873	0.028716015713799	-305.662556526578	-107.039479851793	0.1025516807929	-0.0451205164120836	323.862700398341
877	20190525_nubxjagRNAi34_119hr_disc05_DiscProper	out_of_horz	4165	105.161495080865	553.469558860853	696.136396378358	-442.458489429862	-109.368597609577	nubxmyoVIRNAi_VDRC37534	120hr	0.0649901459999523	0.0141861796403056	-312.458489429862	-109.368597609577	0.0596504655243069	-0.0294412760018246	331.046519026974
878	20190525_nubxjagRNAi34_119hr_disc05_DiscProper	out_of_horz	4167	66.5721557262216	1147.38417130969	865.025163563137	151.456123018974	59.5201695752024	nubxmyoVIRNAi_VDRC37534	120hr	-0.0557800223053868	0.0702997724355721	281.456123018974	59.5201695752024	-0.0225444054980409	0.0868632181859651	287.680725407756
879	20190525_nubxjagRNAi34_119hr_disc05_DiscProper	out_of_horz	4169	102.946919457119	1157.39291833303	870.709861778563	161.464870042318	65.2048677906288	nubxmyoVIRNAi_VDRC37534	120hr	-0.0760085739643836	0.131909801498687	291.464870042318	65.2048677906288	-0.0125558664818463	0.151722935854841	298.669458184761
880	20190525_nubxjagRNAi34_119hr_disc05_DiscProper	out_of_horz	4171	79.5945382931255	1145.57913185856	872.15959287317	149.651083567845	66.6545988852362	nubxmyoVIRNAi_VDRC37534	120hr	-0.137018766225183	0.0328014842666239	279.651083567845	66.6545988852362	-0.107491640133701	0.0910803325056066	287.484893678297
881	20190525_nubxjagRNAi34_119hr_disc05_DiscProper	horz_stripe	4184	97.6700772433408	488.869220230332	822.605185682455	-507.058828060383	17.100191694521	nubxmyoVIRNAi_VDRC37534	120hr	0.276909916233078	0.0585090391937395	-377.058828060383	17.100191694521	0.270477124225911	0.0833338745413055	377.446388741843
882	20190525_nubxjagRNAi34_119hr_disc05_DiscProper	horz_stripe	4186	69.2409865980562	482.865917363259	819.371996662038	-513.062130927456	13.8670026741041	nubxmyoVIRNAi_VDRC37534	120hr	-0.0230237048083341	0.0153746094707095	-383.062130927456	13.8670026741041	-0.0240751173113549	0.0136696132323719	383.313044278234
883	20190525_nubxjagRNAi34_119hr_disc05_DiscProper	out_of_horz	4188	36.0653840702053	907.600491186628	736.014929290047	-88.327557104087	-69.4900646978869	nubxmyoVIRNAi_VDRC37534	120hr	-0.113633207643063	0.361098108700845	41.672442895913	-69.4900646978869	-0.265017997924838	-0.270314281462318	81.0275359901166
884	20190525_nubxjagRNAi34_119hr_disc05_DiscProper	horz_stripe	4195	88.314917180839	1215.44451257918	779.200422997439	219.516464288465	-26.3045709904951	nubxmyoVIRNAi_VDRC37534	120hr	0.154627739921857	-0.157344663397496	349.516464288465	-26.3045709904951	0.17643606202181	-0.132428837762961	350.504906190632
885	20190525_nubxjagRNAi34_119hr_disc05_DiscProper	horz_stripe	4197	107.728729258779	1206.95840764609	778.336629003155	211.030359355373	-27.1683649847787	nubxmyoVIRNAi_VDRC37534	120hr	0.414013178609677	0.154758951344911	341.030359355373	-27.1683649847787	0.384288769515636	0.218356100688813	342.11083884905
886	20190525_nubxjagRNAi34_119hr_disc05_DiscProper	out_of_horz	4220	52.6708401914546	866.610388352437	755.114654816819	-129.317659938278	-50.3903391711152	nubxmyoVIRNAi_VDRC37534	120hr	0.0467315023582563	-0.140163626106199	0.682340061721987	-50.3903391711152	-0.0429191276817391	0.141377593256275	50.3949587730743
887	20190525_nubxjagRNAi34_119hr_disc05_DiscProper	out_of_horz	4222	43.4300171437956	861.8964329139	752.664873372795	-134.031615376815	-52.8401206151393	nubxmyoVIRNAi_VDRC37534	120hr	-0.181941442553292	-0.117190586100061	-4.03161537681498	-52.8401206151393	0.162055978726045	0.143437030602255	52.9937002781372
888	20190525_nubxjagRNAi34_119hr_disc05_DiscProper	out_of_horz	4224	93.8349524883037	602.044383697036	691.182613769659	-393.88366459368	-114.322380218275	nubxmyoVIRNAi_VDRC37534	120hr	0.0394259197439653	-0.4193540621299	-263.88366459368	-114.322380218275	-0.278968433768349	-0.315577004126314	287.583370621741
889	20190525_nubxjagRNAi34_119hr_disc05_DiscProper	out_of_horz	4226	122.100383099055	601.583062751951	685.069281091809	-394.344985538764	-120.435712896125	nubxmyoVIRNAi_VDRC37534	120hr	0.0629699816435847	-0.200699808232769	-264.344985538764	-120.435712896125	-0.110120725923765	-0.179217904615824	290.487576877716
890	20190525_nubxjagRNAi34_119hr_disc05_DiscProper	horz_stripe	4228	76.6970212948496	1027.33504487113	794.716512443746	31.4069965804161	-10.7884815441881	nubxmyoVIRNAi_VDRC37534	120hr	0.33398546789771	0.248788694480798	161.406996580416	-10.7884815441881	0.297904237227341	0.291024350717098	161.767147094643
891	20190525_nubxjagRNAi34_119hr_disc05_DiscProper	out_of_horz	4236	72.5434182403023	1115.08674080145	861.162651598511	119.158692510739	55.6576576105768	nubxmyoVIRNAi_VDRC37534	120hr	-0.015789151381583	0.421813257296152	249.158692510739	55.6576576105768	0.165206267025717	0.388436108861635	255.299488648836
892	20190525_nubxjagRNAi34_119hr_disc05_DiscProper	horz_stripe	4238	77.7558499278136	1048.38430725149	830.014096371428	52.4562589607732	24.5091023834942	nubxmyoVIRNAi_VDRC37534	120hr	0.124704762826524	0.373640651364008	182.456258960773	24.5091023834942	0.218886229511592	0.327486538278352	184.09503668922
893	20190525_nubxjagRNAi34_119hr_disc05_DiscProper	out_of_horz	4243	66.0513780051353	776.706337132352	694.749506666448	-219.221711158363	-110.755487321486	nubxmyoVIRNAi_VDRC37534	120hr	-0.0692070725588767	-0.00549299913171083	-89.221711158363	-110.755487321486	0.00936667997269259	0.0687899501229632	142.222683541854
894	20190525_nubxjagRNAi34_119hr_disc05_DiscProper	out_of_horz	4245	65.5971098214559	773.597187034003	689.372297466774	-222.330861256712	-116.13269652116	nubxmyoVIRNAi_VDRC37534	120hr	-0.0640372597120454	-0.00702542654090135	-92.330861256712	-116.13269652116	0.00759042851594195	0.0639727492332003	148.363712348007
895	20190525_nubxjagRNAi34_119hr_disc05_DiscProper	out_of_horz	4253	84.0022867450678	982.739761956498	1010.10276375568	-13.1882863342169	204.597769767748	nubxmyoVIRNAi_VDRC37534	120hr	0.0180374439192771	0.315659931366905	116.811713665783	204.597769767748	0.262664371279352	-0.17599423204788	235.595466517234
896	20190525_nubxjagRNAi34_119hr_disc05_DiscProper	out_of_horz	4255	88.1875898688547	973.831725051776	1006.79449068256	-22.0963232389388	201.289496694627	nubxmyoVIRNAi_VDRC37534	120hr	0.222410538769255	0.122168236974852	107.903676761061	201.289496694627	-0.0213759003196686	-0.25285291528218	228.387094508713
897	20190525_nubxjagRNAi34_119hr_disc05_DiscProper	out_of_horz	4261	174.344310897539	992.819486577867	680.431255983169	-3.10856171284786	-125.073738004765	nubxmyoVIRNAi_VDRC37534	120hr	0.0102424080088357	-0.0926678016796804	126.891438287152	-125.073738004765	0.0928059284174197	0.00890438322090903	178.170920885162
898	20190525_nubxjagRNAi34_119hr_disc05_DiscProper	out_of_horz	4263	166.503636638629	1000.95639893292	686.475456288104	5.0283506422054	-119.02953769983	nubxmyoVIRNAi_VDRC37534	120hr	0.0978542913259906	-0.101901680209747	135.028350642205	-119.02953769983	0.113372363260423	0.0842978173455754	180.001906440431
899	20190525_nubxjagRNAi34_119hr_disc05_DiscProper	horz_stripe	4281	35.3430368350008	919.927115862719	774.623624282026	-76.0009324279963	-30.8813697059078	nubxmyoVIRNAi_VDRC37534	120hr	-0.0219847668094368	-0.0737791346519775	53.9990675720037	-30.8813697059078	0.0524410331778697	-0.0563615890558233	62.2057737959973
900	20190525_nubxjagRNAi34_119hr_disc05_DiscProper	horz_stripe	4283	40.3299340424433	924.122111860685	777.611255342721	-71.8059364300304	-27.893738645213	nubxmyoVIRNAi_VDRC37534	120hr	-0.0109104063507373	-0.00919528169590703	58.1940635699696	-27.893738645213	0.000334440427769361	-0.014264582777129	64.5337872001412
901	20190525_nubxjagRNAi34_119hr_disc05_DiscProper	out_of_horz	4291	43.7199118657901	955.741247302829	867.047739723178	-40.1868009878863	61.5427457352444	nubxmyoVIRNAi_VDRC37534	120hr	0.0903706267426062	-0.462330003278297	89.8131990121137	61.5427457352444	-0.398537631836658	-0.251164563820595	108.875710190209
902	20190525_nubxjagRNAi34_119hr_disc05_DiscProper	out_of_horz	4293	74.5025920259508	952.38513376961	863.43168843038	-43.5429145211046	57.9266944424461	nubxmyoVIRNAi_VDRC37534	120hr	-0.0309214437455954	-0.202834523975965	86.4570854788954	57.9266944424461	-0.199350936579111	-0.0485508381482707	104.06886930554
903	20190525_nubxjagRNAi34_119hr_disc05_DiscProper	horz_stripe	4295	87.9661805301628	714.284830979861	808.622572400424	-281.643217310854	3.11757841249016	nubxmyoVIRNAi_VDRC37534	120hr	0.301952097841551	-0.103833785599372	-151.643217310854	3.11757841249016	0.305964520170603	-0.0913358463013441	151.675260512533
904	20190525_nubxjagRNAi34_119hr_disc05_DiscProper	horz_stripe	4297	70.3977211330409	707.412495598842	805.818196005153	-288.515552691873	0.313202017218714	nubxmyoVIRNAi_VDRC37534	120hr	0.263869374203436	-0.203577034756261	-158.515552691873	0.313202017218714	0.26467178376004	-0.202532719835447	158.515862110748
905	20190525_nubxjagRNAi34_119hr_disc05_DiscProper	horz_stripe	4299	61.1935161114749	697.833284629298	806.734002863047	-298.094763661417	1.22900887511275	nubxmyoVIRNAi_VDRC37534	120hr	0.314837416729503	0.219036086236736	-168.094763661417	1.22900887511275	0.311601006416389	0.22361623117991	168.099256492118
906	20190525_nubxjagRNAi34_119hr_disc05_DiscProper	out_of_horz	4333	98.9973062227531	957.898114799993	961.2138047386	-38.0299334907226	155.708810750666	nubxmyoVIRNAi_VDRC37534	120hr	-0.277276148011535	-0.119586074430638	91.9700665092774	155.708810750666	0.0291162530173914	0.300558039759498	180.841717750932
907	20190525_nubxjagRNAi34_119hr_disc05_DiscProper	horz_stripe	4335	135.958489305935	491.079105577564	830.120177408397	-504.848942713151	24.6151834204633	nubxmyoVIRNAi_VDRC37534	120hr	0.157955525271785	0.208253366722087	-374.848942713151	24.6151834204633	0.129365830200588	0.22712088123174	375.656275214444
908	20190525_nubxjagRNAi34_119hr_disc05_DiscProper	horz_stripe	4337	144.277808072977	501.23634556187	832.844279464547	-494.691702728845	27.3392854766133	nubxmyoVIRNAi_VDRC37534	120hr	0.234466682471139	0.108924733314251	-364.691702728845	27.3392854766133	0.215606165212545	0.142664656586498	365.715018244583
909	20190525_nubxjagRNAi34_119hr_disc05_DiscProper	out_of_horz	4351	88.2930850218936	1080.39917731429	860.742660207333	84.4711290235786	55.2376662193984	nubxmyoVIRNAi_VDRC37534	120hr	-0.270338974620192	-0.0590448679357362	214.471129023579	55.2376662193984	-0.265227338825008	0.0788918016529584	221.4702349166
910	20190525_nubxjagRNAi34_119hr_disc05_DiscProper	out_of_horz	4353	83.1748614396086	1085.21244806882	866.093914097702	89.2843997781036	60.5889201097675	nubxmyoVIRNAi_VDRC37534	120hr	-0.16605972832009	-0.123150972374345	219.284399778104	60.5889201097675	-0.205730017445485	-0.0204243797548251	227.500912583029
911	20190525_nubxjagRNAi34_119hr_disc05_DiscProper	out_of_horz	4355	157.087518176784	789.705771914355	995.833587388859	-206.22227637636	190.328593400925	nubxmyoVIRNAi_VDRC37534	120hr	-0.0192298215297215	0.212414029558259	-76.22227637636	190.328593400925	-0.132704810683866	-0.166969875158967	205.023922706519
912	20190525_nubxjagRNAi34_119hr_disc05_DiscProper	out_of_horz	4357	131.631917418313	799.119329032918	1003.66186458957	-196.808719257797	198.156870601632	nubxmyoVIRNAi_VDRC37534	120hr	0.0195576675694893	0.113857763031418	-66.808719257797	198.156870601632	-0.0845034238019199	-0.0787734976310581	209.116116871701
913	20190525_nubxjagRNAi34_119hr_disc05_DiscProper	out_of_horz	4359	116.628406170263	962.732735458282	1041.21167140517	-33.1953128324335	235.706677417231	nubxmyoVIRNAi_VDRC37534	120hr	-0.172756929665718	-0.109414762899802	96.8046871675665	235.706677417231	0.0459871704002957	0.199252922805463	254.811273762919
914	20190525_nubxjagRNAi34_119hr_disc05_DiscProper	out_of_horz	4361	81.9179925675785	951.296052977828	1041.05558397539	-44.6319953128871	235.550589987456	nubxmyoVIRNAi_VDRC37534	120hr	0.0352975659061897	0.208693573250767	85.3680046871129	235.550589987456	0.106605356895065	-0.182850276336545	250.542963716201
915	20190525_nubxjagRNAi34_119hr_disc05_DiscProper	out_of_horz	4363	58.1903397588585	1005.7534197278	721.544179504798	9.82537143708441	-83.9608144831362	nubxmyoVIRNAi_VDRC37534	120hr	-0.168060653070756	-0.170483227854114	139.825371437084	-83.9608144831362	0.0714966032369975	-0.228466955631877	163.096759214248
916	20190525_nubxjagRNAi34_119hr_disc05_DiscProper	horz_stripe	4365	59.3276594775327	876.505303775578	794.906649948336	-119.422744515137	-10.5983440395984	nubxmyoVIRNAi_VDRC37534	120hr	0.021449923159016	-0.158236837588777	10.577255484863	-10.5983440395984	0.158193800252782	0.021765053071554	14.973417444717
917	20190525_nubxjagRNAi34_119hr_disc05_DiscProper	horz_stripe	4367	58.1045799955825	871.566452130797	791.87631318895	-124.361596159918	-13.6286807989841	nubxmyoVIRNAi_VDRC37534	120hr	0.0442811096261281	-0.175617563247825	5.63840384008199	-13.6286807989841	0.0927367771253285	0.155570676411823	14.7489843102652
918	20190525_nubxjagRNAi34_119hr_disc05_DiscProper	out_of_horz	4371	95.3648301820626	1182.69990282494	974.988989662089	186.771854534223	169.483995674154	nubxmyoVIRNAi_VDRC37534	120hr	-0.327266573723173	-0.0548698473570081	316.771854534223	169.483995674154	-0.22724527998079	0.241813343618459	359.262066762868
919	20190525_nubxjagRNAi34_119hr_disc05_DiscProper	out_of_horz	4381	113.011648847162	855.30151574	615.29721207565	-140.626532550715	-190.207781912284	nubxmyoVIRNAi_VDRC37534	120hr	0.101814136051268	0.0377938917240773	-10.626532550715	-190.207781912284	-0.0969707416064498	-0.048899609648877	190.504392322178
920	20190525_nubxjagRNAi34_119hr_disc05_DiscProper	out_of_horz	4395	261.674568594689	1148.59887774711	982.989882832849	152.67082945639	177.484888844915	nubxmyoVIRNAi_VDRC37534	120hr	0.102026216285636	0.0648090294148346	282.67082945639	177.484888844915	0.102700160027404	-0.0637356747324602	333.771903541708
921	20190525_nubxjagRNAi34_119hr_disc05_DiscProper	out_of_horz	4397	110.475637841398	720.772319128728	707.72691931618	-275.155729161987	-97.7780746717536	nubxmyoVIRNAi_VDRC37534	120hr	0.0887024514189018	0.167729638799093	-145.155729161987	-97.7780746717536	0.188768626735143	-0.0191771264772656	175.01639236101
922	20190525_nubxjagRNAi34_119hr_disc05_DiscProper	out_of_horz	4399	94.7665261049128	712.341026632	703.172332793766	-283.587021658715	-102.332661194168	nubxmyoVIRNAi_VDRC37534	120hr	0.0512376505146623	0.0996134408343698	-153.587021658715	-102.332661194168	0.111662395194069	-0.00892434449405756	184.556080282051
923	20190525_nubxjagRNAi34_119hr_disc05_DiscProper	horz_stripe	4411	73.888240982422	911.331138637929	755.947089473883	-84.5969096527864	-49.5579045140507	nubxmyoVIRNAi_VDRC37534	120hr	-0.0177502599656283	0.161592905889019	45.4030903472136	-49.5579045140507	-0.159425128326061	-0.0317957138734735	67.2118033748612
924	20190525_nubxjagRNAi34_119hr_disc05_DiscProper	out_of_horz	4421	102.662262052991	1183.9720124666	1004.30978520143	188.043964175881	198.804791213492	nubxmyoVIRNAi_VDRC37534	120hr	-0.0506309898465693	0.104256902972061	318.043964175881	198.804791213492	0.0715387195232856	0.0911877763690826	375.067071546076
925	20190525_nubxjagRNAi34_119hr_disc05_DiscProper	out_of_horz	4444	81.4503542528284	1105.91089371828	684.608361094694	109.982845427564	-120.89663289324	nubxmyoVIRNAi_VDRC37534	120hr	0.0251022703587226	0.0476435898903068	239.982845427564	-120.89663289324	-0.0233463652419484	0.04852816568538	268.715019945728
926	20190525_nubxjagRNAi34_119hr_disc05_DiscProper	out_of_horz	4446	78.0940540588937	1099.91596238251	679.053330246542	103.9879140918	-126.451663741392	nubxmyoVIRNAi_VDRC37534	120hr	-0.0858493216584366	0.0362095083017497	233.9879140918	-126.451663741392	-0.077329154183842	-0.0519753444806265	265.970613421855
927	20190525_nubxjagRNAi34_119hr_disc05_DiscProper	horz_stripe	4454	47.1034535030618	881.611484263931	839.588652629484	-114.316564026784	34.08365864155	nubxmyoVIRNAi_VDRC37534	120hr	-0.0879377706961054	0.147237680013413	15.683435973216	34.08365864155	0.169030403177096	-0.0289949777120349	37.5188745875949
928	20190525_nubxjagRNAi34_119hr_disc05_DiscProper	horz_stripe	4456	52.1787134204386	886.58312923587	844.999089348938	-109.344919054845	39.4940953610038	nubxmyoVIRNAi_VDRC37534	120hr	-0.0324816827613125	0.198871459310988	20.655080945155	39.4940953610038	0.181868722989506	-0.0867679931867433	44.5692263477275
929	20190525_nubxjagRNAi34_119hr_disc05_DiscProper	out_of_horz	4466	68.2955426935802	1114.82232588926	873.023251184197	118.894277598549	67.5182571962633	nubxmyoVIRNAi_VDRC37534	120hr	-0.0356695485926557	0.0343027173551659	248.894277598549	67.5182571962633	-0.0134445057409535	0.0476260262895583	257.889659498252
930	20190525_nubxjagRNAi34_119hr_disc05_DiscProper	out_of_horz	4468	65.6434625676847	1109.45431620602	868.110260848306	113.526267915302	62.6052668603714	nubxmyoVIRNAi_VDRC37534	120hr	-0.267841236897489	0.139683913825346	243.526267915302	62.6052668603714	-0.167266024716966	0.251540455870874	251.444750598245
931	20190525_nubxjagRNAi34_119hr_disc05_DiscProper	out_of_horz	4470	50.0200503090044	799.120235400927	673.670544799079	-196.807812889789	-131.834449188855	nubxmyoVIRNAi_VDRC37534	120hr	-0.383911562457175	0.0617748414950706	-66.807812889789	-131.834449188855	0.276839499941989	0.273064296644435	147.795824893824
932	20190525_nubxjagRNAi34_119hr_disc05_DiscProper	out_of_horz	4472	81.3510394942041	806.31269238484	684.257865427553	-189.615355905875	-121.247128560381	nubxmyoVIRNAi_VDRC37534	120hr	0.0869410634476855	-0.0568950165626129	-59.615355905875	-121.247128560381	-0.0981446904339682	-0.0341088135632864	135.11053565108
933	20190525_nubxjagRNAi34_119hr_disc05_DiscProper	out_of_horz	4474	96.8627872434067	805.415468733022	677.583374773099	-190.512579557693	-127.921619214835	nubxmyoVIRNAi_VDRC37534	120hr	0.0179885549055066	0.158555217312677	-60.512579557693	-127.921619214835	0.111167882113716	-0.114477277356729	141.512236033749
934	20190525_nubxjagRNAi34_119hr_disc05_DiscProper	out_of_horz	4489	81.5272163389712	591.672862623278	874.517916163191	-404.255185667437	69.0129221752571	nubxmyoVIRNAi_VDRC37534	120hr	-0.132485913482558	-0.0146469140302432	-274.255185667437	69.0129221752571	-0.109774211783731	-0.0756086753565871	282.80503936926
935	20190525_nubxjagRNAi34_119hr_disc05_DiscProper	out_of_horz	4491	109.822152049833	584.667830472767	871.615697430857	-411.260217817948	66.1107034429227	nubxmyoVIRNAi_VDRC37534	120hr	0.0160213987543602	0.0355669683117896	-281.260217817948	66.1107034429227	-0.00150099900050406	0.0389800135317902	288.925483882467
936	20190525_nubxjagRNAi34_119hr_disc05_DiscProper	out_of_horz	4493	103.863157839151	679.489615231743	935.062389144016	-316.438433058972	129.557395156082	nubxmyoVIRNAi_VDRC37534	120hr	0.239641320220631	-0.165624143123812	-186.438433058972	129.557395156082	0.238793767100725	0.16684380700652	227.033935703705
937	20190525_nubxjagRNAi34_119hr_disc05_DiscProper	out_of_horz	4495	173.967325752797	685.717257506835	942.241363770904	-310.21079078388	136.73636978297	nubxmyoVIRNAi_VDRC37534	120hr	0.0468726532666434	0.0298661597201619	-180.21079078388	136.73636978297	-0.0161418569455375	0.0531833956704064	226.213978207308
938	20190525_nubxjagRNAi34_119hr_disc05_DiscProper	out_of_horz	4497	76.2059619245761	669.679907611821	933.768496408263	-326.248140678894	128.263502420329	nubxmyoVIRNAi_VDRC37534	120hr	0.0101544857766491	0.315755113870496	-196.248140678894	128.263502420329	-0.285127938870896	0.136038465119218	234.445854672359
939	20190525_nubxjagRNAi34_119hr_disc05_DiscProper	horz_stripe	4501	43.3109552770747	604.393858101404	851.538547688624	-391.534190189311	46.0335537006896	nubxmyoVIRNAi_VDRC37534	120hr	0.349746415657228	-0.180342134286085	-261.534190189311	46.0335537006896	0.390304387733946	-0.0500831865955876	265.554553160538
940	20190525_nubxjagRNAi34_119hr_disc05_DiscProper	horz_stripe	4503	37.21788995726	598.927731565708	849.839814753566	-397.000316725007	44.3348207656323	nubxmyoVIRNAi_VDRC37534	120hr	-0.0734891359200673	0.0546923125151105	-267.000316725007	44.3348207656323	-0.0872211305518072	0.0280067229749081	270.6561387879
941	20190525_nubxjagRNAi34_119hr_disc05_DiscProper	horz_stripe	4505	77.2345447633216	592.053653831222	851.838452142228	-403.874394459493	46.3334581542937	nubxmyoVIRNAi_VDRC37534	120hr	0.29155743844756	-0.0628648339697592	-273.874394459493	46.3334581542937	0.296011231448828	0.0365387208355253	277.766040554078
942	20190525_nubxjagRNAi34_119hr_disc05_DiscProper	horz_stripe	4507	46.5825408355959	885.485339669975	850.282731607215	-110.442708620741	44.7777376192813	nubxmyoVIRNAi_VDRC37534	120hr	0.0995373667278834	0.117949015223853	19.557291379259	44.7777376192813	0.0188806215815054	-0.153176955499494	48.862392823054
943	20190525_nubxjagRNAi34_119hr_disc05_DiscProper	out_of_horz	4509	53.704308836582	889.934661808616	855.620846729817	-105.993386482099	50.1158527418834	nubxmyoVIRNAi_VDRC37534	120hr	-0.00122927196188335	0.155380234506993	24.006613517901	50.1158527418834	0.121848711140237	-0.0964231298935456	55.5690218435057
944	20190525_nubxjagRNAi34_119hr_disc05_DiscProper	horz_stripe	4511	95.9337160745122	1226.8026135171	836.928709599182	230.874565226381	31.4237156112478	nubxmyoVIRNAi_VDRC37534	120hr	0.0182185860863653	-0.260234091213196	360.874565226381	31.4237156112478	-0.0270351426385372	-0.259466375800523	362.240116124852
945	20190525_nubxjagRNAi34_119hr_disc05_DiscProper	horz_stripe	4513	142.04655603888	1234.23628495717	836.812421982067	238.308236666457	31.3074279941334	nubxmyoVIRNAi_VDRC37534	120hr	0.198696585172555	0.0099383659462704	368.308236666457	31.3074279941334	0.197523260700142	-0.0237416418829866	369.636459570701
946	20190525_nubxjagRNAi34_119hr_disc05_DiscProper	horz_stripe	4533	99.6249836848337	581.548002421628	835.530163158671	-414.380045869088	30.0251691707368	nubxmyoVIRNAi_VDRC37534	120hr	-0.000679140929862826	-0.0756703501398333	-284.380045869088	30.0251691707368	0.0151383997843062	-0.074143725119919	285.960698824569
947	20190525_nubxjagRNAi34_119hr_disc05_DiscProper	horz_stripe	4535	109.967866968299	573.982539115878	833.093921569569	-421.945509174837	27.5889275816352	nubxmyoVIRNAi_VDRC37534	120hr	0.0207080207438901	-0.0255998046367938	-291.945509174837	27.5889275816352	0.0251369876473881	-0.0212674392578526	293.246192221586
948	20190525_nubxjagRNAi34_119hr_disc05_DiscProper	horz_stripe	4541	102.967401078019	537.124575935914	843.697893765662	-458.803472354801	38.1928997777277	nubxmyoVIRNAi_VDRC37534	120hr	0.204299748835502	-0.0914526215610986	-328.803472354801	38.1928997777277	0.219823037450828	-0.042187694539266	331.014230851192
949	20190525_nubxjagRNAi34_119hr_disc05_DiscProper	horz_stripe	4543	112.109511028346	531.704282270721	838.528428725128	-464.223766019994	33.0234347371944	nubxmyoVIRNAi_VDRC37534	120hr	0.237849017208887	-0.0425737221001181	-334.223766019994	33.0234347371944	0.241581590556201	0.00479707254767095	335.851266209359
950	20190525_nubxjagRNAi34_119hr_disc05_DiscProper	horz_stripe	4545	105.035757183433	521.799256314588	837.923868253481	-474.128791976127	32.4188742655474	nubxmyoVIRNAi_VDRC37534	120hr	0.237128957984847	0.304259895524512	-344.128791976127	32.4188742655474	0.176135361340357	0.343191726626776	345.652439417971
951	20190525_nubxjagRNAi34_119hr_disc05_DiscProper	out_of_horz	4547	58.1341433919415	996.002704354789	718.102797039843	0.0746560640741336	-87.4021969480909	nubxmyoVIRNAi_VDRC37534	120hr	0.0972813538114442	-0.344797787565378	130.074656064074	-87.4021969480909	0.35599314166069	-0.0402251065867964	156.711710416101
952	20190525_nubxjagRNAi34_119hr_disc05_DiscProper	out_of_horz	4549	80.9475637132789	999.18166666912	722.460355956849	3.25361837840478	-83.0446380310851	nubxmyoVIRNAi_VDRC37534	120hr	-0.0104054125562881	-0.203341452445175	133.253618378405	-83.0446380310851	0.177964521462451	-0.0989173796338167	157.012543182548
953	20190525_nubxjagRNAi34_119hr_disc05_DiscProper	horz_stripe	4558	61.2559556607432	1051.23003956322	760.789102829845	55.3019912725073	-44.7158911580887	nubxmyoVIRNAi_VDRC37534	120hr	-0.0988098503334935	-0.208279631591666	185.301991272507	-44.7158911580887	0.00705467698239508	-0.230421403067427	190.620929836202
954	20190525_nubxjagRNAi34_119hr_disc05_DiscProper	horz_stripe	4560	66.3582567419717	1039.67817715806	759.076046861728	43.7501288673419	-46.4289471262063	nubxmyoVIRNAi_VDRC37534	120hr	0.224910653653175	-0.116411197791097	173.750128867342	-46.4289471262063	0.252999614196457	0.011294437316678	179.846474562795
955	20190525_nubxjagRNAi34_119hr_disc05_DiscProper	horz_stripe	4562	63.2975623694189	1047.11822820752	756.757746132702	51.1901799168098	-48.7472478552318	nubxmyoVIRNAi_VDRC37534	120hr	0.129393631030675	-0.193140939144284	181.19017991681	-48.7472478552318	0.20883676062606	-0.102143729793131	187.633087358667
956	20190525_nubxjagRNAi34_119hr_disc05_DiscProper	horz_stripe	4605	82.9423459668989	1223.76621716968	831.81707880926	227.83816887896	26.3120848213257	nubxmyoVIRNAi_VDRC37534	120hr	0.104692413152304	-0.322090739736159	357.83816887896	26.3120848213257	0.0564540288983539	-0.333939947620201	358.804237592439
957	20190525_nubxjagRNAi34_119hr_disc05_DiscProper	horz_stripe	4607	116.183682983674	1213.41458660951	841.098420443074	217.486538318792	35.5934264551402	nubxmyoVIRNAi_VDRC37534	120hr	0.0469833376818424	-0.0785089798524572	347.486538318792	35.5934264551402	0.0300911408271668	-0.0864038030466205	349.304718433053
958	20190525_nubxjagRNAi34_119hr_disc05_DiscProper	horz_stripe	4609	61.9780331576496	929.645585709133	815.998078913677	-66.2824625815817	10.4930849257433	nubxmyoVIRNAi_VDRC37534	120hr	0.195616749608075	-0.14667292878955	63.7175374184183	10.4930849257433	0.138253643028612	-0.201655128762573	64.5757648497205
959	20190525_nubxjagRNAi34_119hr_disc05_DiscProper	horz_stripe	4611	39.9207634524584	936.290396405415	816.093843843014	-59.6376518852999	10.5888498550804	nubxmyoVIRNAi_VDRC37534	120hr	-0.0150188097380913	-0.200268514067668	70.3623481147001	10.5888498550804	-0.0732956549738953	-0.186978045060826	71.1546468859742
960	20190525_nubxjagRNAi34_119hr_disc05_DiscProper	out_of_horz	4625	101.312438794133	1072.38964794914	1047.71833850508	76.4615996584288	242.21334451715	nubxmyoVIRNAi_VDRC37534	120hr	0.0496224645503377	-0.143298045984641	206.461599658429	242.21334451715	-0.14934805579218	-0.0263035587356863	318.266706388998
961	20190525_nubxjagRNAi34_119hr_disc05_DiscProper	out_of_horz	4627	111.489246743784	1060.09651875768	1045.8931308719	64.1684704669659	240.388136883967	nubxmyoVIRNAi_VDRC37534	120hr	-0.0206449078989735	-0.0120894078667325	194.168470466966	240.388136883967	-0.00747646154434676	0.0227259439298177	309.011086011531
962	20190525_nubxjagRNAi34_119hr_disc05_DiscProper	out_of_horz	4629	99.6138383189662	1068.36574435102	1043.8141697858	72.4376960603093	238.309175797871	nubxmyoVIRNAi_VDRC37534	120hr	-0.0970368058352563	-0.158575850998124	202.437696060309	238.309175797871	-0.140797551208066	0.121402190179175	312.685599373663
963	20190525_nubxjagRNAi34_119hr_disc05_DiscProper	out_of_horz	4655	82.9974041209737	518.007925938606	748.05796568822	-477.920122352109	-57.4470282997139	nubxmyoVIRNAi_VDRC37534	120hr	-0.274146430661131	-0.164686344462219	-347.920122352109	-57.4470282997139	-0.312536172862183	-0.0678159136871783	352.630929723946
964	20190525_nubxjagRNAi34_119hr_disc05_DiscProper	out_of_horz	4657	69.391293800963	518.811280687078	755.024062557526	-477.116767603637	-50.4809314304081	nubxmyoVIRNAi_VDRC37534	120hr	-0.0217829079054049	-0.0671105216931383	-347.116767603637	-50.4809314304081	-0.0399959709641953	-0.0581260656278385	350.768263658044
965	20190525_nubxjagRNAi34_119hr_disc05_DiscProper	out_of_horz	4668	51.8558387547755	643.497937773619	714.874285308593	-352.430110517097	-90.6307086793414	nubxmyoVIRNAi_VDRC37534	120hr	-0.227720630107143	0.0201527602098365	-222.430110517097	-90.6307086793414	-0.14878923635508	0.173564346181299	240.185510429684
966	20190525_nubxjagRNAi34_119hr_disc05_DiscProper	out_of_horz	4670	84.5693231818924	637.324791730874	712.396525648143	-358.603256559841	-93.1084683397911	nubxmyoVIRNAi_VDRC37534	120hr	0.058992977306606	0.0722964736588261	-228.603256559841	-93.1084683397911	0.092717743581969	0.0105057841243437	246.83726579742
967	20190525_nubxjagRNAi34_119hr_disc05_DiscProper	horz_stripe	4672	66.9198688076205	478.135803197428	790.526965700009	-517.792245093287	-14.9780282879251	nubxmyoVIRNAi_VDRC37534	120hr	0.0507839705654337	-0.0608016253650286	-387.792245093287	-14.9780282879251	0.0459428879544703	-0.0645375887357369	388.081391831515
968	20190525_nubxjagRNAi34_119hr_disc05_DiscProper	horz_stripe	4674	70.0921580798805	473.075077623981	788.416676566782	-522.852970666734	-17.0883174211521	nubxmyoVIRNAi_VDRC37534	120hr	0.122431214875159	-0.0785218113850917	-392.852970666734	-17.0883174211521	0.115150609000162	-0.0888561448966533	393.224448825304
969	20190525_nubxjagRNAi34_119hr_disc05_DiscProper	out_of_horz	4681	101.097191517298	1014.92283955247	652.645270503832	18.9947912617541	-152.859723484102	nubxmyoVIRNAi_VDRC37534	120hr	-0.266061978087774	0.180276712313672	148.994791261754	-152.859723484102	-0.173405436951989	-0.270590509113116	213.460869685218
970	20190525_nubxjagRNAi34_119hr_disc05_DiscProper	out_of_horz	4683	107.538019087697	1021.43966287346	660.529999014815	25.5116145827424	-144.974994973119	nubxmyoVIRNAi_VDRC37534	120hr	-0.245092818477771	0.231766495796419	155.511614582742	-144.974994973119	-0.248364594004932	-0.228256931303071	212.606706003332
971	20190525_nubxjagRNAi34_119hr_disc05_DiscProper	out_of_horz	4685	115.025495873589	1018.75234488899	666.372919246012	22.8242965982737	-139.132074741922	nubxmyoVIRNAi_VDRC37534	120hr	0.0283828669838413	0.0609614840630095	152.824296598274	-139.132074741922	-0.0580375434566259	0.0339637045521723	206.67123615237
972	20190525_nubxjagRNAi34_119hr_disc05_DiscProper	out_of_horz	4756	108.076772343553	1082.46662031409	1033.90008595595	86.5385720233718	228.395091968013	nubxmyoVIRNAi_VDRC37534	120hr	-0.137711406330037	0.000301969032454323	216.538572023372	228.395091968013	0.00763575473328962	0.137499883157573	314.727296574349
973	20190525_nubxjagRNAi34_119hr_disc05_DiscProper	out_of_horz	4758	94.9043165419115	1080.96054937504	1042.16038961555	85.0325010843225	236.655395627611	nubxmyoVIRNAi_VDRC37534	120hr	-0.142969333285815	-0.269470714810235	215.032501084323	236.655395627611	-0.254581503146096	0.168056403199652	319.757334243079
974	20190525_nubxjagRNAi34_119hr_disc05_DiscProper	out_of_horz	4760	65.5799443240159	542.939008285368	896.453327651221	-452.989040005347	90.948333663287	nubxmyoVIRNAi_VDRC37534	120hr	0.157059196095378	0.274982252129846	-322.989040005347	90.948333663287	-0.0095013852795453	0.316532073797109	335.549578094958
975	20190525_nubxjagRNAi34_119hr_disc05_DiscProper	out_of_horz	4762	78.7863573157135	551.598545711477	899.045952449297	-444.329502579238	93.5409584613634	nubxmyoVIRNAi_VDRC37534	120hr	0.296944286492793	0.105845661687219	-314.329502579238	93.5409584613634	0.190756912971636	0.250980105849549	327.952659848311
976	20190525_nubxjagRNAi34_119hr_disc05_DiscProper	out_of_horz	4764	105.840245724392	550.748712532474	909.74286698424	-445.179335758241	104.237872996306	nubxmyoVIRNAi_VDRC37534	120hr	0.310759244697305	0.0599186324888528	-315.179335758241	104.237872996306	0.213754937819143	0.233388896998354	331.969197149073
977	20190525_nubxjagRNAi34_119hr_disc05_DiscProper	horz_stripe	4766	72.4970522262756	615.053350830654	765.355845184779	-380.874697460061	-40.1491488031551	nubxmyoVIRNAi_VDRC37534	120hr	0.0631672929644101	0.071080262525607	-250.874697460061	-40.1491488031551	0.0821952032568753	0.0478169340581533	254.067054092606
978	20190525_nubxjagRNAi34_119hr_disc05_DiscProper	horz_stripe	4768	47.4256761577771	621.153041655173	756.043283258915	-374.775006635542	-49.4617107290188	nubxmyoVIRNAi_VDRC37534	120hr	-0.00408905675532762	0.274391577399523	-244.775006635542	-49.4617107290188	0.102774072903815	0.254450286051535	249.722375252341
979	20190525_nubxjagRNAi34_119hr_disc05_DiscProper	out_of_horz	4779	75.9551989735513	746.755585010701	709.432170681184	-249.172463280014	-96.0728233067501	nubxmyoVIRNAi_VDRC37534	120hr	-0.13630958952734	-0.268417043779229	-119.172463280014	-96.0728233067501	-0.291228428200339	0.0762496963682658	153.075351975281
980	20190525_nubxjagRNAi34_119hr_disc05_DiscProper	out_of_horz	4781	111.230932841077	751.84371756185	713.382319613362	-244.084330728866	-92.1226743745723	nubxmyoVIRNAi_VDRC37534	120hr	0.0314610867678386	-0.0970565771768266	-114.084330728866	-92.1226743745723	-0.0882532324523896	-0.0511971299547079	146.634994635581
981	20190525_nubxjagRNAi34_119hr_disc05_DiscProper	out_of_horz	4782	94.3440727857643	738.693026511777	711.725393136422	-257.235021778938	-93.7796008515121	nubxmyoVIRNAi_VDRC37534	120hr	0.0334847171725889	-0.0599937594085461	-127.235021778938	-93.7796008515121	-0.0473957955556753	-0.0497404866858319	158.061267560892
982	20190525_nubxjagRNAi34_119hr_disc05_DiscProper	out_of_horz	4795	57.0846932314045	916.606585627493	869.619810354949	-79.3214626632216	64.1148163670151	nubxmyoVIRNAi_VDRC37534	120hr	-0.0399021746665619	-0.084329003887656	50.6785373367784	64.1148163670151	-0.0728349358809965	0.0582978263318303	81.7252948870257
983	20190525_nubxjagRNAi34_119hr_disc05_DiscProper	out_of_horz	4797	55.5707046442023	912.178816343321	865.538111178609	-83.7492319473939	60.0331171906745	nubxmyoVIRNAi_VDRC37534	120hr	0.0824819355776346	-0.10184765197894	46.2507680526061	60.0331171906745	-0.119516948309008	-0.0537765095293302	75.783300964561
984	20190525_nubxjagRNAi34_119hr_disc05_DiscProper	out_of_horz	4801	67.3042888082601	957.815112522039	684.748009413915	-38.1129357686764	-120.756984574019	nubxmyoVIRNAi_VDRC37534	120hr	0.0501180482109181	0.092426592452447	91.8870642313236	-120.756984574019	-0.102443344060594	0.0236612553877735	151.741496949454
985	20190525_nubxjagRNAi34_119hr_disc05_DiscProper	out_of_horz	4803	64.8026933677212	951.495661503287	679.461618717099	-44.4323867874276	-126.043375270835	nubxmyoVIRNAi_VDRC37534	120hr	-0.341532879519658	0.236230074867387	85.5676132125724	-126.043375270835	-0.0935131412988057	-0.404604310987006	152.344179017647
986	20190525_nubxjagRNAi34_119hr_disc05_DiscProper	horz_stripe	4815	95.6729166949858	926.555093580297	810.044104315754	-69.3729547104181	4.53911032782037	nubxmyoVIRNAi_VDRC37534	120hr	0.0486938298465212	0.00819934900519895	60.6270452895819	4.53911032782037	0.049371890281435	0.000857227664602482	60.7967280625622
987	20190525_nubxjagRNAi34_119hr_disc05_DiscProper	out_of_horz	4817	55.0933545672	915.229400337294	610.982112099458	-80.698647953421	-194.522881888476	nubxmyoVIRNAi_VDRC37534	120hr	0.117811095595036	0.102479651687457	49.301352046579	-194.522881888476	-0.152400321479919	-0.0339952241955025	200.673303884245
988	20190525_nubxjagRNAi34_119hr_disc05_DiscProper	horz_stripe	4825	85.5210905026749	1137.35200618687	821.782012253701	141.423957896153	16.2770182657673	nubxmyoVIRNAi_VDRC37534	120hr	0.018755278703981	-0.184281383200925	271.423957896153	16.2770182657673	-0.0034022686596147	-0.185202087573758	271.911577987471
989	20190525_nubxjagRNAi34_119hr_disc05_DiscProper	horz_stripe	4833	85.6870560944641	916.706280091257	831.385640055879	-79.2217681994579	25.8806460679444	nubxmyoVIRNAi_VDRC37534	120hr	0.191814601375317	0.0974028587175398	50.7782318005421	25.8806460679444	0.1915223359795	-0.0979762879888618	56.9933036916074
990	20190525_nubxjagRNAi34_119hr_disc05_DiscProper	horz_stripe	4835	44.4455072832827	920.940471788232	836.156086844404	-74.9875765024826	30.6510928564702	nubxmyoVIRNAi_VDRC37534	120hr	0.163042999094561	-0.27429738148648	55.0124234975174	30.6510928564702	-0.147454859288815	-0.282982574580493	62.9750445205572
991	20190525_nubxjagRNAi34_119hr_disc05_DiscProper	out_of_horz	4841	81.4415335858171	979.90672827941	1077.86234121293	-16.0213200113052	272.357347224993	nubxmyoVIRNAi_VDRC37534	120hr	-0.0664511317111446	-0.0158081405695254	113.978679988695	272.357347224993	0.0353851192064044	0.05842553853159	295.245091541588
992	20190525_nubxjagRNAi34_119hr_disc05_DiscProper	out_of_horz	4843	110.647304151766	971.990424776562	1077.44908010939	-23.9376235141526	271.94408612146	nubxmyoVIRNAi_VDRC37534	120hr	0.0164906664719751	0.106465841592003	106.062376485847	271.94408612146	0.059945902417412	-0.0895176311680862	291.895210105034
993	20190525_nubxjagRNAi34_119hr_disc05_DiscProper	out_of_horz	4847	119.438496160916	529.655810770586	973.461226985604	-466.272237520129	167.956232997669	nubxmyoVIRNAi_VDRC37534	120hr	0.221884035209704	0.213612793508073	-336.272237520129	167.956232997669	-0.0374981150999222	0.305707117998938	375.883378096932
994	20190525_nubxjagRNAi34_119hr_disc05_DiscProper	out_of_horz	4849	118.0494728932	540.295627618068	979.447332620676	-455.632420672647	173.942338632742	nubxmyoVIRNAi_VDRC37534	120hr	0.14659027214437	0.252865023533372	-325.632420672647	173.942338632742	-0.12866820687739	0.262438412875955	369.178020150381
995	20190525_nubxjagRNAi34_119hr_disc05_DiscProper	out_of_horz	4859	139.035462509254	1261.34670402918	919.877183699563	265.418655738468	114.372189711629	nubxmyoVIRNAi_VDRC37534	120hr	0.160032929838436	0.32339979693272	395.418655738468	114.372189711629	0.307962117059594	0.188035373653394	411.627150568873
996	20190525_nubxjagRNAi34_119hr_disc05_DiscProper	out_of_horz	4871	81.7939679928606	1071.87942682505	1031.27237249636	75.9513785343346	225.767378508427	nubxmyoVIRNAi_VDRC37534	120hr	0.126052128674657	-0.421778289666084	205.951378534335	225.767378508427	-0.431552113934087	-0.0868840476501895	305.592669281775
997	20190525_nubxjagRNAi34_119hr_disc05_DiscProper	out_of_horz	4873	128.104666785834	1076.08795999883	1022.35674348679	80.1599117081108	216.851749498854	nubxmyoVIRNAi_VDRC37534	120hr	-0.161852788364728	-0.104998689883713	210.159911708111	216.851749498854	-0.0998754800165587	0.165063437714703	301.979916136611
998	20190525_nubxjagRNAi34_119hr_disc05_DiscProper	out_of_horz	4885	85.4390802005415	702.988454715354	717.180364136518	-292.939593575361	-88.3246298514159	nubxmyoVIRNAi_VDRC37534	120hr	0.152779126323737	-0.393668392008097	-162.939593575361	-88.3246298514159	-0.246479474637294	-0.342876264691811	185.339017459609
999	20190525_nubxjagRNAi34_119hr_disc05_DiscProper	out_of_horz	4887	55.62903278697	695.649016861031	712.32847362476	-300.279031429684	-93.1765203631738	nubxmyoVIRNAi_VDRC37534	120hr	-0.131494456046608	-0.257304215500787	-170.279031429684	-93.1765203631738	-0.287599682425139	-0.0279763105935704	194.105158333364
1000	20190525_nubxjagRNAi34_119hr_disc05_DiscProper	out_of_horz	4889	83.1476830517958	702.58940389344	712.184782767017	-293.338644397275	-93.3202112209173	nubxmyoVIRNAi_VDRC37534	120hr	0.182736752013382	-0.377540513959151	-163.338644397275	-93.3202112209173	-0.232439560427754	-0.349143825615022	188.117448887274
1001	20190525_nubxjagRNAi34_119hr_disc05_DiscProper	horz_stripe	4895	109.544882230164	511.105970394028	790.386444743168	-484.822077896687	-15.1185492447665	nubxmyoVIRNAi_VDRC37534	120hr	-0.190947055842963	-0.0868959422299801	-354.822077896687	-15.1185492447665	-0.197646626331417	-0.0703384248539923	355.144023593512
1002	20190525_nubxjagRNAi34_119hr_disc05_DiscProper	horz_stripe	4897	96.4682052662695	506.716340368841	786.439143637381	-489.211707921874	-19.0658503505534	nubxmyoVIRNAi_VDRC37534	120hr	-0.236786103401453	-0.132776742015627	-359.211707921874	-19.0658503505534	-0.249510887834142	-0.106965596509093	359.717330355016
1003	20190525_nubxjagRNAi34_119hr_disc05_DiscProper	out_of_horz	4908	174.68635852847	915.91570765627	1079.75383825319	-80.0123406344451	274.248844265259	nubxmyoVIRNAi_VDRC37534	120hr	-0.0787619011046857	-0.188811738707021	49.9876593655549	274.248844265259	0.00708011522361768	0.204458263974859	278.767276898988
1004	20190525_nubxjagRNAi34_119hr_disc05_DiscProper	out_of_horz	4910	137.633014823756	895.723714367085	1078.40208021741	-100.20433392363	272.897086229476	nubxmyoVIRNAi_VDRC37534	120hr	0.148651932507755	-0.0401470025799675	29.79566607637	272.897086229476	-0.153813007308706	0.00712303566592573	274.518854342416
1005	20190525_nubxjagRNAi34_119hr_disc05_DiscProper	out_of_horz	4912	234.574874418685	913.7885230239	1071.77038304286	-82.1395252668151	266.265389054928	nubxmyoVIRNAi_VDRC37534	120hr	-0.104592123446132	-0.00592114696421303	47.8604747331849	266.265389054928	0.095983102839495	0.0419739947782629	270.532590366222
1006	20190525_nubxjagRNAi34_119hr_disc05_DiscProper	horz_stripe	4919	69.7501666230432	829.252024214209	828.918094403361	-166.676024076506	23.413100415427	nubxmyoVIRNAi_VDRC37534	120hr	-0.0262965534060226	0.0468786730220659	-36.676024076506	23.413100415427	-0.0535923517973596	-0.00412050168955424	43.5121134067666
1007	20190525_nubxjagRNAi34_119hr_disc05_DiscProper	horz_stripe	4921	49.5985009246987	833.682554567963	833.765737324985	-162.245493722752	28.2607433370514	nubxmyoVIRNAi_VDRC37534	120hr	-0.158926778983064	-0.11544952774216	-32.245493722752	28.2607433370514	0.0936099753353552	-0.172694780035569	42.8770507309765
1008	20190525_nubxjagRNAi34_119hr_disc05_DiscProper	horz_stripe	4923	69.1544904242629	824.764696879999	839.979719849323	-171.163351410716	34.4747258613894	nubxmyoVIRNAi_VDRC37534	120hr	-0.0108692147489662	0.288855738000639	-41.163351410716	34.4747258613894	-0.286280631088116	0.0399897170400452	53.6929066318824
1009	20190525_nubxjagRNAi34_119hr_disc05_DiscProper	out_of_horz	4937	49.3481994538127	985.542032883644	711.788820256768	-10.386015407071	-93.7161737311662	nubxmyoVIRNAi_VDRC37534	120hr	0.576284550745031	0.0650627277447292	119.613984592929	-93.7161737311662	0.0747143794561241	0.575112861507612	151.954685775094
1010	20190525_nubxjagRNAi34_119hr_disc05_DiscProper	out_of_horz	4939	61.7240058924318	994.490150907621	708.980620784968	-1.43789738309385	-96.5243732029666	nubxmyoVIRNAi_VDRC37534	120hr	-0.0115731901484913	-0.513256586873889	128.562102616906	-96.5243732029666	0.48964396861524	-0.15432124512965	160.764327048962
1011	20190525_nubxjagRNAi34_119hr_disc05_DiscProper	out_of_horz	4941	69.5651620021751	991.506513120291	705.146264820125	-4.42153517042448	-100.358729167809	nubxmyoVIRNAi_VDRC37534	120hr	0.39544422333375	-0.250520753522275	125.578464829576	-100.358729167809	0.331549525596878	0.330471925872511	160.753927943085
1012	20190525_nubxjagRNAi34_119hr_disc05_DiscProper	out_of_horz	4943	101.624138968526	729.5955430924	636.990357348567	-266.332505198315	-168.514636639367	nubxmyoVIRNAi_VDRC37534	120hr	0.0893322541638961	-0.390538717951218	-136.332505198315	-168.514636639367	-0.400583234066399	-0.00581501830511642	216.757317605073
1013	20190525_nubxjagRNAi34_119hr_disc05_DiscProper	out_of_horz	4945	109.333788066695	738.23047786622	636.852952000585	-257.697570424495	-168.652041987349	nubxmyoVIRNAi_VDRC37534	120hr	-0.0453135751076588	-0.110183718185728	-127.697570424495	-168.652041987349	-0.093764311936991	0.0734984737885898	211.542385253692
1014	20190525_nubxjagRNAi34_119hr_disc05_DiscProper	out_of_horz	4947	103.577189223239	1255.1487513343	965.194690186238	259.220703043588	159.689696198304	nubxmyoVIRNAi_VDRC37534	120hr	-0.00368340812364241	-0.237341359416175	389.220703043588	159.689696198304	-0.169315565706023	-0.166363239913668	420.706019388422
1015	20190525_nubxjagRNAi34_119hr_disc05_DiscProper	out_of_horz	4949	87.2730125973565	1105.76017845722	690.318599746943	109.8321301665	-115.186394240991	nubxmyoVIRNAi_VDRC37534	120hr	0.0351360334158086	-0.0645751880941115	239.8321301665	-115.186394240991	0.0723667987974445	-0.0129438090760364	266.058933468587
1016	20190525_nubxjagRNAi34_119hr_disc05_DiscProper	out_of_horz	4983	96.7816361094764	1207.14787950889	887.174366371792	211.219831218171	81.669372383858	nubxmyoVIRNAi_VDRC37534	120hr	-0.0793269867384819	-0.0822013927763535	341.219831218171	81.669372383858	-0.107947768872461	-0.0373780549900249	350.85732086153
1017	20190525_nubxjagRNAi34_119hr_disc05_DiscProper	out_of_horz	4985	79.2101478223506	1198.42835923609	891.845859838805	202.500310945378	86.3408658508714	nubxmyoVIRNAi_VDRC37534	120hr	0.050967155160938	0.305048867645888	332.500310945378	86.3408658508714	0.192945321152343	0.241711740721581	343.527585347452
1018	20190525_nubxjagRNAi34_119hr_disc05_DiscProper	out_of_horz	4987	88.7569952471557	1203.56444517103	881.091576312795	207.636396880316	75.5865823248608	nubxmyoVIRNAi_VDRC37534	120hr	0.147528389272772	-0.0692400869459558	337.636396880316	75.5865823248608	0.103924624579676	-0.125532815182627	345.993739720642
1019	20190525_nubxjagRNAi34_119hr_disc05_DiscProper	horz_stripe	4989	45.4583455822281	926.41022128375	826.05085353517	-69.5178270069654	20.5458595472355	nubxmyoVIRNAi_VDRC37534	120hr	0.00185815917987907	-0.323921415782537	60.4821729930346	20.5458595472355	-0.195830911391533	-0.258028662170818	63.8766435756771
1020	20190525_nubxjagRNAi34_119hr_disc05_DiscProper	horz_stripe	4991	57.9745169400753	924.855475436586	820.92519437803	-71.072572854129	15.4202003900956	nubxmyoVIRNAi_VDRC37534	120hr	0.0852921768887896	-0.0662195011191452	58.927427145871	15.4202003900956	0.0419239901412535	-0.099509581536318	60.9116101420956
1021	20190525_nubxjagRNAi34_119hr_disc05_DiscProper	out_of_horz	4994	82.7103504283444	759.702474741222	709.48914899232	-236.225573549493	-96.0158449956143	nubxmyoVIRNAi_VDRC37534	120hr	-0.125061048430151	-0.0339225520978753	-106.225573549493	-96.0158449956143	-0.0463448718205372	0.121008917982187	143.188389774243
1022	20190525_nubxjagRNAi34_119hr_disc05_DiscProper	out_of_horz	4995	74.7186463128979	766.03167721393	711.621994731785	-229.896371076785	-93.8829992561494	nubxmyoVIRNAi_VDRC37534	120hr	0.0275099054540527	-0.22037153556931	-99.896371076785	-93.8829992561494	-0.218241778330535	-0.0411209773521052	137.088666576201
1023	20190525_nubxjagRNAi34_119hr_disc05_DiscProper	horz_stripe	4999	95.8967126091434	820.337751716888	844.583949036897	-175.590296573827	39.0789550489627	nubxmyoVIRNAi_VDRC37534	120hr	-0.00266333097965392	0.125077622040786	-45.590296573827	39.0789550489627	-0.124014103476421	0.0164926349084836	60.0469805186602
1024	20190525_nubxjagRNAi34_119hr_disc05_DiscProper	out_of_horz	5035	28.3988648742392	856.690891734639	870.249403966406	-139.237156556076	64.744409978472	nubxmyoVIRNAi_VDRC37534	120hr	0.173546354419782	-0.275165491827689	-9.237156556076	64.744409978472	-0.0896721991683685	0.312719173894852	65.4000281704979
1025	20190525_nubxjagRNAi34_119hr_disc05_DiscProper	out_of_horz	5037	54.5631446794468	852.670600802941	866.697429407242	-143.257447487774	61.1924354193078	nubxmyoVIRNAi_VDRC37534	120hr	-0.104967983787262	0.0680371347563741	-13.257447487774	61.1924354193078	0.0673968026575654	-0.105380265314513	62.6120920145401
1026	20190525_nubxjagRNAi34_119hr_disc05_DiscProper	out_of_horz	5039	97.5803820629002	1010.4779579997	640.104397178594	14.5499097089896	-165.40059680934	nubxmyoVIRNAi_VDRC37534	120hr	-0.0263072587519475	-0.0741207705885547	144.54990970899	-165.40059680934	0.0769764291106876	-0.0161427958250842	219.663455817673
1027	20190525_nubxjagRNAi34_119hr_disc05_DiscProper	out_of_horz	5041	119.712622554514	1000.55380254716	638.938980658739	4.62575425644047	-166.566013329195	nubxmyoVIRNAi_VDRC37534	120hr	0.156198913353125	0.304267201641015	134.62575425644	-166.566013329195	-0.330260049518716	0.0889096744963483	214.168929832264
1028	20190525_nubxjagRNAi34_119hr_disc05_DiscProper	out_of_horz	5043	128.381292300103	1016.18292620295	645.80140080818	20.2548779122342	-159.703593179754	nubxmyoVIRNAi_VDRC37534	120hr	-0.270487556177227	0.038381152356798	150.254877912234	-159.703593179754	-0.0218342137021746	-0.272323149979894	219.275548137372
1029	20190525_nubxjagRNAi34_119hr_disc05_DiscProper	out_of_horz	5063	98.0191335728463	637.403466348226	899.502236436261	-358.524581942489	93.9972424483267	nubxmyoVIRNAi_VDRC37534	120hr	0.0917301574015051	0.422083195068324	-228.524581942489	93.9972424483267	-0.23179691858227	0.364470621411046	247.101125331065
1030	20190525_nubxjagRNAi34_119hr_disc05_DiscProper	out_of_horz	5078	57.7073899760267	1108.07883591723	746.006262710663	112.150787626516	-59.498731277271	nubxmyoVIRNAi_VDRC37534	120hr	0.331099097974624	-0.254741558750694	242.150787626516	-59.498731277271	0.411453673401832	-0.0722893427725094	249.353369681957
1031	20190525_nubxjagRNAi34_119hr_disc05_DiscProper	out_of_horz	5080	59.5757636594336	1113.89059059924	750.84960840514	117.96254230852	-54.6553855827946	nubxmyoVIRNAi_VDRC37534	120hr	-0.530784070594765	0.126914559064491	247.96254230852	-54.6553855827946	-0.53495464563616	-0.107993342442826	253.914618644356
1032	20190525_nubxjagRNAi34_119hr_disc05_DiscProper	horz_stripe	5092	59.0955594011407	860.225679377181	790.055576916703	-135.702368913534	-15.4494170712311	nubxmyoVIRNAi_VDRC37534	120hr	-0.0600352675853519	-0.0878115581513848	-5.702368913534	-15.4494170712311	-0.0114113457828946	0.105758613296705	16.4681965942506
1033	20190525_nubxjagRNAi34_119hr_disc05_DiscProper	horz_stripe	5094	57.7694219809224	864.543978341075	794.36347812683	-131.38406994964	-11.1415158611039	nubxmyoVIRNAi_VDRC37534	120hr	0.127571549368237	-0.0752377235861876	-1.38406994963998	-11.1415158611039	-0.142102899427382	0.0417370486854959	11.2271557087593
1034	20190525_nubxjagRNAi34_119hr_disc05_DiscProper	out_of_horz	5108	66.5962608276448	545.129458354271	737.445735511914	-450.798589936444	-68.0592584760196	nubxmyoVIRNAi_VDRC37534	120hr	-0.1241529428881	0.0299542085235496	-320.798589936444	-68.0592584760196	-0.101295579107623	0.0777844038949925	327.938710690758
1035	20190525_nubxjagRNAi34_119hr_disc05_DiscProper	out_of_horz	5110	81.5588874739446	551.367037426879	739.327457472031	-444.561010863836	-66.1775365159028	nubxmyoVIRNAi_VDRC37534	120hr	0.258946406092944	-0.139099654909425	-314.561010863836	-66.1775365159028	0.180948900096837	-0.231645096598477	321.446878807358
1036	20190525_nubxjagRNAi34_119hr_disc05_DiscProper	horz_stripe	5112	61.6103945020171	990.739840281388	838.922023768458	-5.18820800932735	33.417029780524	nubxmyoVIRNAi_VDRC37534	120hr	0.204968842285974	-0.201692495529704	124.811791990673	33.417029780524	0.0767704953631389	-0.277125206545255	129.207899523502
1037	20190525_nubxjagRNAi34_119hr_disc05_DiscProper	horz_stripe	5114	77.9471182834581	996.574166010127	842.563072451625	0.646117719412359	37.0580784636905	nubxmyoVIRNAi_VDRC37534	120hr	0.0252615154530149	-0.0364989346347569	130.646117719412	37.0580784636905	0.00233511074076834	-0.0443267825392676	135.800254987152
1038	20190525_nubxjagRNAi34_119hr_disc05_DiscProper	horz_stripe	5116	51.8164637769095	984.464255603186	843.550846291165	-11.4637926875288	38.0458523032313	nubxmyoVIRNAi_VDRC37534	120hr	-0.143650911750426	-0.239466373783496	118.536207312471	38.0458523032313	-0.256181214869423	-0.111134665013991	124.49224602964
1039	20190525_nubxjagRNAi34_119hr_disc05_DiscProper	horz_stripe	5120	111.039863278879	1258.01472935683	846.985003334737	262.086681066118	41.4800093468029	nubxmyoVIRNAi_VDRC37534	120hr	-0.00389387683765485	-0.208819132683452	392.086681066118	41.4800093468029	-0.0475018353348604	-0.203381828321302	394.274722300143
1040	20190525_nubxjagRNAi34_119hr_disc05_DiscProper	horz_stripe	5128	95.485795916107	615.143220734624	778.884323010804	-380.784827556091	-26.62067097713	nubxmyoVIRNAi_VDRC37534	120hr	0.15071264629293	-0.166909575281047	-250.784827556091	-26.62067097713	0.112314218580693	-0.194829731760133	252.193754592795
1041	20190525_nubxjagRNAi34_119hr_disc05_DiscProper	out_of_horz	5146	66.248807673525	878.820054237837	665.889367215587	-117.107994052878	-139.615626772347	nubxmyoVIRNAi_VDRC37534	120hr	-0.250919081336627	-0.0923962098948118	12.892005947122	-139.615626772347	0.263595648228368	0.0448862920813169	140.209582612516
1042	20190525_nubxjagRNAi34_119hr_disc05_DiscProper	out_of_horz	5150	65.0439870677458	1036.72370209442	888.577139119621	40.7956538037098	83.0721451316866	nubxmyoVIRNAi_VDRC37534	120hr	-0.283814824991347	0.000381726200778884	170.79565380371	83.0721451316866	-0.174920977805787	0.223503136718993	189.926661253803
1043	20190525_nubxjagRNAi34_119hr_disc05_DiscProper	out_of_horz	5152	63.0673863718911	1033.65446209845	881.15487057135	37.7264138077318	75.6498765834162	nubxmyoVIRNAi_VDRC37534	120hr	-0.281121843567784	-0.0189861354685589	167.726413807732	75.6498765834162	-0.200310982170635	0.19815517831441	183.997428557816
1044	20190525_nubxjagRNAi34_119hr_disc05_DiscProper	out_of_horz	5180	90.3983964942138	939.725701716388	677.487394691395	-56.2023465743267	-128.017599296539	nubxmyoVIRNAi_VDRC37534	120hr	-0.0885961171180451	-0.181995506319171	73.7976534256733	-128.017599296539	0.201891652088388	0.0145395015659802	147.765352436845
1045	20190525_nubxjagRNAi34_119hr_disc05_DiscProper	out_of_horz	5182	108.362541496296	946.240995471139	681.409204231274	-49.6870528195763	-124.09578975666	nubxmyoVIRNAi_VDRC37534	120hr	-0.205539873026308	0.00378063043742231	80.3129471804237	-124.09578975666	0.0807388889647071	-0.189055982129421	147.817233501831
1046	20190525_nubxjagRNAi34_119hr_disc05_DiscProper	out_of_horz	5184	61.3835567664892	806.890186568522	712.707972268224	-189.037861722193	-92.7970217197102	nubxmyoVIRNAi_VDRC37534	120hr	0.169196078490804	0.149169279257711	-59.037861722193	-92.7970217197102	0.0634211934948178	-0.216463713048225	109.985255178943
1047	20190525_nubxjagRNAi34_119hr_disc05_DiscProper	out_of_horz	5194	68.1000439142774	1101.14409946323	942.100354611811	105.216051172512	136.595360623877	nubxmyoVIRNAi_VDRC37534	120hr	-0.302584483319148	-0.0360515771241657	235.216051172512	136.595360623877	-0.181278797635415	0.244938937873327	272.001623659045
1048	20190525_nubxjagRNAi34_119hr_disc05_DiscProper	out_of_horz	5218	213.307720194109	836.345351619256	1074.01980235356	-159.582696671459	268.514808365622	nubxmyoVIRNAi_VDRC37534	120hr	-0.0202091020637615	0.168690581122944	-29.582696671459	268.514808365622	-0.0169996640253654	-0.169044169934502	270.139479258368
1049	20190525_nubxjagRNAi34_119hr_disc05_DiscProper	horz_stripe	5226	94.2532627529264	713.681746023214	854.274633138645	-282.246302267501	48.7696391507108	nubxmyoVIRNAi_VDRC37534	120hr	0.223319786852454	-0.0607059408036675	-152.246302267501	48.7696391507108	0.217026529568297	0.0803518755986753	159.866864162083
1050	20190525_nubxjagRNAi34_119hr_disc05_DiscProper	horz_stripe	5228	73.4768511612688	707.858492784019	850.141027228146	-288.069555506696	44.6360332402118	nubxmyoVIRNAi_VDRC37534	120hr	0.108030647412963	-0.185436805754989	-158.069555506696	44.6360332402118	0.189068185555817	-0.101541375407803	164.250905146686
1051	20190525_nubxjagRNAi34_119hr_disc05_DiscProper	out_of_horz	5234	80.0394336418208	1243.33940233762	922.417306380369	247.411354046907	116.912312392435	nubxmyoVIRNAi_VDRC37534	120hr	0.0141223365220172	0.215249755461251	377.411354046907	116.912312392435	0.133330414878834	0.169572692622389	395.104820209101
1052	20190525_nubxjagRNAi34_119hr_disc05_DiscProper	horz_stripe	5238	78.5265545918882	486.135175245106	778.246011368718	-509.792873045609	-27.2589826192165	nubxmyoVIRNAi_VDRC37534	120hr	0.124662164718048	-0.183706792057144	-379.792873045609	-27.2589826192165	0.0971490450549196	-0.199626911525059	380.769849843278
1053	20190525_nubxjagRNAi34_119hr_disc05_DiscProper	horz_stripe	5240	96.4462247818401	480.128993321291	776.907025505283	-515.799054969424	-28.5979684826511	nubxmyoVIRNAi_VDRC37534	120hr	0.162435654309266	-0.0873184068936765	-385.799054969424	-28.5979684826511	0.147785832816741	-0.110314067969554	386.857537882662
1054	20190525_nubxjagRNAi34_119hr_disc05_DiscProper	out_of_horz	5248	48.987469375401	880.179668471892	741.725927060655	-115.748379818823	-63.7790669272789	nubxmyoVIRNAi_VDRC37534	120hr	0.0721074363945707	-0.111119490630091	14.251620181177	-63.7790669272789	-0.0179507663572245	0.131243261040239	65.3519552569229
1055	20190525_nubxjagRNAi34_119hr_disc05_DiscProper	out_of_horz	5250	48.3568689663718	873.829795287521	741.086809189278	-122.098253003194	-64.4181847986561	nubxmyoVIRNAi_VDRC37534	120hr	0.0252289624146741	0.0386849902058654	7.901746996806	-64.4181847986561	-0.0338307895356909	-0.031440526254195	64.9010025989995
1056	20190525_nubxjagRNAi34_119hr_disc05_DiscProper	out_of_horz	5256	171.091140807847	600.780492226419	671.602162333045	-395.147556064296	-133.902831654889	nubxmyoVIRNAi_VDRC37534	120hr	0.0441263131503964	-0.367330285504514	-265.147556064296	-133.902831654889	-0.269426449587028	-0.253550899079461	297.040729214138
1057	20190525_nubxjagRNAi34_119hr_disc05_DiscProper	out_of_horz	5270	48.2392622598557	885.39558236297	730.918142260759	-110.532465927745	-74.5868517271747	nubxmyoVIRNAi_VDRC37534	120hr	0.315761013033072	0.255623902291739	19.467534072255	-74.5868517271747	-0.400411009499719	-0.0686994923266879	77.0855585270416
1058	20190525_nubxjagRNAi34_119hr_disc05_DiscProper	out_of_horz	5272	30.9009564214494	891.481132693341	734.321771297679	-104.446915597374	-71.1832226902551	nubxmyoVIRNAi_VDRC37534	120hr	0.236976728102417	0.0436051638614284	25.553084402626	-71.1832226902551	-0.210605905628507	0.117066359351887	75.6307564094012
1059	20190525_nubxjagRNAi34_119hr_disc05_DiscProper	out_of_horz	5287	92.3306846856366	1150.06121199969	733.275904335492	154.13316370897	-72.2290896524418	nubxmyoVIRNAi_VDRC37534	120hr	0.0450701666310358	-0.00321260448633392	284.13316370897	-72.2290896524418	0.0411328952246487	0.0187009539375139	293.170080518611
1060	20190525_nubxjagRNAi34_119hr_disc05_DiscProper	out_of_horz	5289	89.338292821231	1143.93419447387	727.151153853994	148.006146183158	-78.3538401339403	nubxmyoVIRNAi_VDRC37534	120hr	-0.263533021398217	0.0512902572353138	278.006146183158	-78.3538401339403	-0.251530473350151	-0.0938763273183739	288.836877111193
1061	20190525_nubxjagRNAi34_119hr_disc05_DiscProper	horz_stripe	5291	71.3500033618742	979.466323387618	764.33423111472	-16.461724903097	-41.1707628732139	nubxmyoVIRNAi_VDRC37534	120hr	0.269307264137487	-0.064908155848463	113.538275096903	-41.1707628732139	0.248318063231448	0.122790922652488	120.772395966721
1062	20190525_nubxjagRNAi34_119hr_disc05_DiscProper	horz_stripe	5293	78.0415859096532	983.617099378308	770.328251784206	-12.3109489124067	-35.1767422037284	nubxmyoVIRNAi_VDRC37534	120hr	-0.309347130456194	-0.204523488855827	117.689051087593	-35.1767422037284	-0.146371516526663	-0.340735797598265	122.833692193818
1063	20190525_nubxjagRNAi34_119hr_disc05_DiscProper	out_of_horz	5301	63.531491504353	858.762762130963	704.276023886096	-137.165286159752	-101.228970101838	nubxmyoVIRNAi_VDRC37534	120hr	-0.0156652254361139	0.221547919456532	-7.16528615975201	-101.228970101838	0.0467163148520574	-0.217132369374365	101.482243341532
1064	20190525_nubxjagRNAi34_119hr_disc05_DiscProper	out_of_horz	5309	86.9670584963742	673.265010383592	686.541695345612	-322.663037907123	-118.963298642322	nubxmyoVIRNAi_VDRC37534	120hr	0.201490330320584	0.0735454285053096	-192.663037907123	-118.963298642322	0.156010859604576	-0.147200186658064	226.431695218368
1065	20190525_nubxjagRNAi34_119hr_disc05_DiscProper	out_of_horz	5311	105.831062623212	662.266267566415	686.340831108888	-333.661780724301	-119.164162879046	nubxmyoVIRNAi_VDRC37534	120hr	0.342241334280555	-0.0413345222371599	-203.661780724301	-119.164162879046	0.131637772455981	-0.318605038380651	235.962324625049
1066	20190525_nubxjagRNAi34_119hr_disc05_DiscProper	out_of_horz	5319	79.1142955296645	756.257435126562	856.78307846008	-239.670613164153	51.2780844721456	nubxmyoVIRNAi_VDRC37534	120hr	-0.190948299455673	-0.0921704864081547	-109.670613164153	51.2780844721456	-0.0517082645060454	-0.205628079336218	121.066450096357
1067	20190525_nubxjagRNAi34_119hr_disc05_DiscProper	out_of_horz	5321	64.1551674629948	759.107219813071	863.314718122905	-236.820828477645	57.8097241349705	nubxmyoVIRNAi_VDRC37534	120hr	-0.292035507073141	-0.215490526288637	-106.820828477645	57.8097241349705	0.0206793680327917	-0.362344129315468	121.460502226904
1068	20190525_nubxjagRNAi34_119hr_disc05_DiscProper	out_of_horz	5327	89.6865697471402	982.613578108867	715.45690107026	-13.3144701818485	-90.0480929176746	nubxmyoVIRNAi_VDRC37534	120hr	0.280195378802585	-0.0264226794319422	116.685529818152	-90.0480929176746	0.0965863067970712	0.264345784210737	147.391220590145
1069	20190525_nubxjagRNAi34_119hr_disc05_DiscProper	out_of_horz	5349	97.6800623243508	830.644915132266	909.057560488024	-165.283133158449	103.55256650009	nubxmyoVIRNAi_VDRC37534	120hr	0.0249176262095914	0.114268472043069	-35.283133158449	103.55256650009	-0.0895026877332771	-0.0752824062281357	109.398507824524
1070	20190525_nubxjagRNAi34_119hr_disc05_DiscProper	out_of_horz	5351	71.0767342316667	845.29343372905	914.727375018374	-150.634614561665	109.22238103044	nubxmyoVIRNAi_VDRC37534	120hr	0.213489379735878	-0.0458490153910004	-20.634614561665	109.22238103044	-0.182048042346764	0.120575112481992	111.154468358528
1071	20190525_nubxjagRNAi34_119hr_disc05_DiscProper	out_of_horz	5353	95.3705064142142	839.323079786382	909.155124782773	-156.604968504333	103.650130794839	nubxmyoVIRNAi_VDRC37534	120hr	0.00331312267424156	0.0705820473237909	-26.604968504333	103.650130794839	-0.03689789623867	-0.060260662454314	107.010158222964
1072	20190525_nubxjagRNAi34_119hr_disc05_DiscProper	out_of_horz	5362	42.8008802496191	957.095430329393	929.204174505799	-38.8326179613222	123.699180517865	nubxmyoVIRNAi_VDRC37534	120hr	-0.220342922354623	-0.171671728469502	91.1673820386778	123.699180517865	-0.0987508419569759	0.261286159220633	153.665151575032
1073	20190525_nubxjagRNAi34_119hr_disc05_DiscProper	out_of_horz	5364	71.5175460243511	961.977115722082	933.186268072159	-33.9509325686327	127.681274084225	nubxmyoVIRNAi_VDRC37534	120hr	0.244944315202075	0.015367022815099	96.0490674313673	127.681274084225	-0.0531409880090448	-0.239603627546487	159.774625977363
1074	20190525_nubxjagRNAi34_119hr_disc05_DiscProper	horz_stripe	5376	104.962310350734	994.396645911626	819.769727726109	-1.53140237908929	14.2647337381751	nubxmyoVIRNAi_VDRC37534	120hr	0.14545645426564	-0.123689585714115	128.468597620911	14.2647337381751	0.1147797851778	-0.152585368290015	129.258126256358
1075	20190525_nubxjagRNAi34_119hr_disc05_DiscProper	horz_stripe	5378	72.2563021166796	990.366481148013	814.770882383841	-5.56156714270196	9.26588839590715	nubxmyoVIRNAi_VDRC37534	120hr	0.199381011473714	-0.299220789149265	124.438432857298	9.26588839590715	0.152867025536542	-0.325449751726746	124.782932565899
1076	20190525_nubxjagRNAi34_119hr_disc05_DiscProper	horz_stripe	5380	55.2761845079311	982.718385985342	815.119222486564	-13.2096623053734	9.61422849863004	nubxmyoVIRNAi_VDRC37534	120hr	0.0139001180404422	-0.0733185184318031	116.790337694627	9.61422849863004	0.00172302445766556	-0.0746046219298186	117.185393153109
1077	20190525_nubxjagRNAi34_119hr_disc05_DiscProper	horz_stripe	5390	101.769549278516	1204.7530324314	782.004081941002	208.824984140683	-23.5009120469318	nubxmyoVIRNAi_VDRC37534	120hr	0.39144215630782	0.21050382265179	338.824984140683	-23.5009120469318	0.358632582003999	0.262529031177654	339.639018289966
1078	20190525_nubxjagRNAi34_119hr_disc05_DiscProper	horz_stripe	5392	85.4398416948008	1196.1981598428	779.929790845616	200.270111552085	-25.5752031423182	nubxmyoVIRNAi_VDRC37534	120hr	0.259227198556446	0.126240404492951	330.270111552085	-25.5752031423182	0.236701932302001	0.164643783491713	331.258867957369
1079	20190525_nubxjagRNAi34_119hr_disc05_DiscProper	out_of_horz	5394	71.3539373361157	969.106900684167	1036.66322776343	-26.8211476065478	231.158233775501	nubxmyoVIRNAi_VDRC37534	120hr	-0.273679602041283	0.0909708705384156	103.178852393452	231.158233775501	0.25046345539844	0.142983500341354	253.140286448915
1080	20190525_nubxjagRNAi34_119hr_disc05_DiscProper	out_of_horz	5396	92.7868156800561	973.748166955637	1045.66057988982	-22.1798813350786	240.155585901888	nubxmyoVIRNAi_VDRC37534	120hr	-0.0954751633572985	-0.315234393837734	107.820118664921	240.155585901888	-0.172129045985492	0.280819909202447	263.248710212979
1081	20190525_nubxjagRNAi34_119hr_disc05_DiscProper	out_of_horz	5398	81.2546983330195	974.929247191142	1038.98813231045	-20.9988010995728	233.483138322512	nubxmyoVIRNAi_VDRC37534	120hr	0.0454780985139111	-0.114337478282334	109.001198900427	233.483138322512	-0.116854626082876	0.0385527268482445	257.673509004437
1082	20190525_nubxjagRNAi34_119hr_disc05_DiscProper	horz_stripe	5418	92.6674299120648	1133.21308378439	849.152663867989	137.285035493672	43.6476698800544	nubxmyoVIRNAi_VDRC37534	120hr	-0.12081731442161	0.213442131358288	267.285035493672	43.6476698800544	-0.0466414669262915	0.240788165128153	270.825422153851
1083	20190525_nubxjagRNAi34_119hr_disc05_DiscProper	out_of_horz	5420	69.4710903699007	1138.03323450804	857.288065224005	142.105186217327	51.7830712360706	nubxmyoVIRNAi_VDRC37534	120hr	-0.158948407134156	0.0523772826092921	272.105186217327	51.7830712360706	-0.128599193870839	0.1070991279133	276.988661921397
1084	20190525_nubxjagRNAi34_119hr_disc05_DiscProper	out_of_horz	5442	46.2542263021936	880.332483688654	732.99773683469	-115.595564602061	-72.5072571532442	nubxmyoVIRNAi_VDRC37534	120hr	-0.135518814717559	0.109953576199232	14.404435397939	-72.5072571532442	0.0831995572395593	-0.153404601419233	73.9242186229931
1085	20190525_nubxjagRNAi34_119hr_disc05_DiscProper	out_of_horz	5448	132.416355549104	785.933944997628	1037.06989709603	-209.994103293087	231.564903108097	nubxmyoVIRNAi_VDRC37534	120hr	-0.113507176062733	0.261282859154284	-79.994103293087	231.564903108097	-0.0719700333242771	-0.275631866461184	244.99257317953
1086	20190525_nubxjagRNAi34_119hr_disc05_DiscProper	horz_stripe	5451	92.3687316566925	1252.98162712485	852.669049969369	257.053578834138	47.1640559814344	nubxmyoVIRNAi_VDRC37534	120hr	-0.0914633541672988	-0.134880708774512	387.053578834138	47.1640559814344	-0.121177502450568	-0.108969553797793	389.916556541184
1087	20190525_nubxjagRNAi34_119hr_disc05_DiscProper	out_of_horz	5453	117.76263606059	900.079372703244	609.411055689561	-95.8486755874709	-196.093938298373	nubxmyoVIRNAi_VDRC37534	120hr	-0.0526807169073354	0.303270691739367	34.1513244125291	-196.093938298373	-0.0529452814246871	-0.303224615717137	199.045586729513
1088	20190525_nubxjagRNAi34_119hr_disc05_DiscProper	horz_stripe	5455	74.9833758749977	686.847540327797	844.967969675989	-309.080507962918	39.4629756880546	nubxmyoVIRNAi_VDRC37534	120hr	0.081171920103271	0.0703066358658377	-179.080507962918	39.4629756880546	0.0441023747094169	0.0979126355738292	183.37708358029
1089	20190525_nubxjagRNAi34_119hr_disc05_DiscProper	horz_stripe	5457	40.7621611628325	692.106409259816	848.632125058468	-303.821639030899	43.1271310705337	nubxmyoVIRNAi_VDRC37534	120hr	-0.298960635648565	-0.0631645567031063	-173.821639030899	43.1271310705337	-0.234761403136647	-0.195587081598471	179.091908331346
1090	20190525_nubxjagRNAi34_119hr_disc05_DiscProper	out_of_horz	5461	107.923061814131	611.462555559589	957.52482786897	-384.465492731126	152.019833881036	nubxmyoVIRNAi_VDRC37534	120hr	-0.0832827064117301	0.316041634661872	-254.465492731126	152.019833881036	-0.317762734540259	0.0764537020981148	296.416458524341
1091	20190525_nubxjagRNAi34_119hr_disc05_DiscProper	out_of_horz	5463	126.667355187847	602.135231297859	947.71083291251	-393.792816992856	142.205838924576	nubxmyoVIRNAi_VDRC37534	120hr	0.0618348748346479	0.402972623722138	-263.792816992856	142.205838924576	-0.302651791338691	0.273152668694271	299.68174939637
1092	20190525_nubxjagRNAi34_119hr_disc05_DiscProper	out_of_horz	5465	165.741000859914	778.534074376583	976.849773513991	-217.393973914132	171.344779526057	nubxmyoVIRNAi_VDRC37534	120hr	0.00837394168012332	0.389041668212749	-87.393973914132	171.344779526057	-0.319847179119503	-0.221633310931181	192.345366846558
1093	20190525_nubxjagRNAi34_119hr_disc05_DiscProper	out_of_horz	5467	128.842099007132	789.442439838165	986.66503861263	-206.48560845255	181.160044624696	nubxmyoVIRNAi_VDRC37534	120hr	0.0678179296834956	0.254946866598731	-76.48560845255	181.160044624696	-0.230006739161767	-0.129205558375936	196.64437461768
1094	20190525_nubxjagRNAi34_119hr_disc05_DiscProper	out_of_horz	5469	109.336105513272	1136.48473191552	1030.99281560314	140.556683624802	225.487821615202	nubxmyoVIRNAi_VDRC37534	120hr	0.0219434811847717	0.016165289782255	270.556683624802	225.487821615202	0.0198553581823946	-0.0186707715882211	352.201187889565
1095	20190525_nubxjagRNAi34_119hr_disc05_DiscProper	out_of_horz	5471	175.098653618692	1127.79991734359	1023.01758084754	131.871869052879	217.512586859606	nubxmyoVIRNAi_VDRC37534	120hr	0.0509285926412255	0.040173382383956	261.871869052879	217.512586859606	0.0488364705579673	-0.0426921695867548	340.424149031184
1096	20190525_nubxjagRNAi34_119hr_disc05_DiscProper	out_of_horz	5473	135.2187262912	1135.87593595659	1023.53358421345	139.947887665876	218.028590225519	nubxmyoVIRNAi_VDRC37534	120hr	-0.0959134491726522	0.0377670708560433	269.947887665876	218.028590225519	0.0167401978104753	0.101712866199446	346.999032002966
1097	20190525_nubxjagRNAi34_119hr_disc05_DiscProper	out_of_horz	5483	116.545707438321	641.616262867181	1007.79039614883	-354.311785423535	202.285402160893	nubxmyoVIRNAi_VDRC37534	120hr	0.139245241505869	0.226296742695463	-224.311785423535	202.285402160893	-0.210752368149814	0.161811286243728	302.051586665735
1098	20190525_nubxjagRNAi34_119hr_disc05_DiscProper	out_of_horz	5485	143.078518456536	630.148024715004	1004.9169710891	-365.780023575711	199.411977101169	nubxmyoVIRNAi_VDRC37534	120hr	0.241622005627279	0.0545887005201798	-235.780023575711	199.411977101169	-0.0137279574335009	0.247331079754516	308.799864198092
1099	20190525_nubxjagRNAi34_119hr_disc05_DiscProper	out_of_horz	5491	56.1212422284741	630.689632899234	752.579719391175	-365.238415391481	-52.9252745967596	nubxmyoVIRNAi_VDRC37534	120hr	0.221116278410207	0.235194432980942	-235.238415391481	-52.9252745967596	0.300541474733114	0.117828909222025	241.118636291427
1100	20190525_nubxjagRNAi34_119hr_disc05_DiscProper	out_of_horz	5493	48.4440864249412	623.113462521786	751.502808856	-372.814585768929	-54.0021851319339	nubxmyoVIRNAi_VDRC37534	120hr	0.17867973906003	0.0916695129614272	-242.814585768929	-54.0021851319339	0.200690054065658	0.00729732528184174	248.747179001411
1101	20190525_nubxjagRNAi34_119hr_disc05_DiscProper	out_of_horz	5503	93.1534311512055	1107.2325797452	954.661368984795	111.30453145448	149.15637499686	nubxmyoVIRNAi_VDRC37534	120hr	0.43574698896603	0.167921893503461	241.30453145448	149.15637499686	0.345024419172645	-0.314692470334656	283.682042263288
1102	20190525_nubxjagRNAi34_119hr_disc05_DiscProper	out_of_horz	5505	48.9787788446972	1099.87057201881	950.347745280885	103.9425237281	144.842751292951	nubxmyoVIRNAi_VDRC37534	120hr	-0.198683862964814	0.109540278654403	233.9425237281	144.842751292951	0.00948375303280666	0.226681292740971	275.151825380796
1103	20190525_nubxjagRNAi34_119hr_disc05_DiscProper	out_of_horz	5511	131.030604417223	888.808999282786	1073.76523288416	-107.119049007929	268.260238896228	nubxmyoVIRNAi_VDRC37534	120hr	-0.310594960970888	-0.0124255209320005	22.880950992071	268.260238896228	0.304004085597562	0.0648470453523458	269.234272875804
1104	20190525_nubxjagRNAi34_119hr_disc05_DiscProper	horz_stripe	5517	96.4567429264045	727.558121224475	784.067787775608	-268.36992706624	-21.4372062123263	nubxmyoVIRNAi_VDRC37534	120hr	0.0309881537556887	-0.0852662859320734	-138.36992706624	-21.4372062123263	0.00373466510634589	-0.0906457801906947	140.020678924602
1105	20190525_nubxjagRNAi34_119hr_disc05_DiscProper	horz_stripe	5519	79.5724399213628	723.852395423861	778.176452144965	-272.075652866854	-27.3285418429695	nubxmyoVIRNAi_VDRC37534	120hr	0.32841195748021	0.0596369842491579	-142.075652866854	-27.3285418429695	0.327101022298814	-0.0664522754869134	144.680131105849
1106	20190525_nubxjagRNAi34_119hr_disc05_DiscProper	out_of_horz	5521	118.343954901289	670.36513931779	707.045144787693	-325.562908972925	-98.4598492002414	nubxmyoVIRNAi_VDRC37534	120hr	0.0545322164815875	-0.174902891005956	-195.562908972925	-98.4598492002414	-0.108024780616849	-0.147971046794019	218.950207285782
1107	20190525_nubxjagRNAi34_119hr_disc05_DiscProper	out_of_horz	5523	105.712974449712	654.615831205897	706.99116539847	-341.312217084818	-98.5138285894645	nubxmyoVIRNAi_VDRC37534	120hr	0.231402217393009	-0.0241422182425261	-211.312217084818	-98.5138285894645	0.130282451502016	-0.19275973580262	233.147651741671
1108	20190525_nubxjagRNAi34_119hr_disc05_DiscProper	out_of_horz	5525	88.1482917763668	664.858013164891	703.914092394069	-331.070035125824	-101.590901593866	nubxmyoVIRNAi_VDRC37534	120hr	0.0165513269180544	-0.320954911837796	-201.070035125824	-101.590901593866	-0.248550076067744	-0.203737236513786	225.277318681119
1109	20190525_nubxjagRNAi34_119hr_disc05_DiscProper	out_of_horz	5554	37.7497915967816	875.52018429837	732.552154044725	-120.407863992345	-72.9528399432091	nubxmyoVIRNAi_VDRC37534	120hr	-0.217698074156161	-0.108406901935184	9.59213600765499	-72.9528399432091	0.23832193355737	0.0484475372332038	73.5807442811558
1110	20190525_nubxjagRNAi34_119hr_disc05_DiscProper	out_of_horz	5556	48.6327949604542	870.736977276919	729.467137651658	-125.191071013796	-76.0378563362765	nubxmyoVIRNAi_VDRC37534	120hr	0.314295361327069	-0.0823037447154993	4.80892898620399	-76.0378563362765	-0.301422205304307	0.121244112002997	76.189772241493
1111	20190525_nubxjagRNAi34_119hr_disc05_DiscProper	out_of_horz	5562	199.324135087973	736.024510472961	619.239876441851	-259.903537817754	-186.265117546083	nubxmyoVIRNAi_VDRC37534	120hr	-0.241535853192907	-0.284747775720226	-129.903537817754	-186.265117546083	-0.183745490691793	0.32505147100986	227.089460680201
1112	20190525_nubxjagRNAi34_119hr_disc05_DiscProper	out_of_horz	5564	115.042943671501	469.503154380795	887.002690537157	-526.42489390992	81.4976965492232	nubxmyoVIRNAi_VDRC37534	120hr	-0.104949041148808	-0.146591159884013	-396.42489390992	81.4976965492232	-0.0386088218285926	-0.176104026845505	404.715419837595
1113	20190525_nubxjagRNAi34_119hr_disc05_DiscProper	out_of_horz	5566	134.682398597587	466.353754199461	878.734584987111	-529.574294091254	73.2295909991773	nubxmyoVIRNAi_VDRC37534	120hr	-0.163349808032401	-0.0791910786165801	-399.574294091254	73.2295909991773	-0.124650058930432	-0.13197253322309	406.229232695569
1114	20190525_nubxjagRNAi34_119hr_disc05_DiscProper	horz_stripe	5568	95.4839367151792	1003.97610641606	819.204999276613	8.04805812534971	13.7000052886793	nubxmyoVIRNAi_VDRC37534	120hr	0.103452859593146	-0.0501498329432318	138.04805812535	13.7000052886793	0.0915782251695828	-0.0695048816776377	138.726192541603
1115	20190525_nubxjagRNAi34_119hr_disc05_DiscProper	horz_stripe	5570	110.917604130938	1009.70656907303	825.678990700718	13.7785207823126	20.1739967127837	nubxmyoVIRNAi_VDRC37534	120hr	0.170572836456186	0.0549900140717526	143.778520782313	20.1739967127837	0.179119807101831	0.00592358743696193	145.186959406543
1116	20190525_nubxjagRNAi34_119hr_disc05_DiscProper	out_of_horz	5572	86.9698857477432	703.59001136071	660.707721965068	-292.338036930005	-144.797272022866	nubxmyoVIRNAi_VDRC37534	120hr	-0.244001664505188	-0.41983970005501	-162.338036930005	-144.797272022866	-0.444889549567591	0.194616224167281	217.531349969496
1117	20190525_nubxjagRNAi34_119hr_disc05_DiscProper	out_of_horz	5580	99.3584531427493	750.43939064783	720.701393676437	-245.488657642885	-84.8036003114968	nubxmyoVIRNAi_VDRC37534	120hr	0.0756179691853494	-0.0111198287699451	-115.488657642885	-84.8036003114968	0.0120284060656111	-0.07547877385802	143.280426681203
1118	20190525_nubxjagRNAi34_119hr_disc05_DiscProper	out_of_horz	5582	88.6520009334998	757.415215280549	724.461136771117	-238.512833010166	-81.0438572168172	nubxmyoVIRNAi_VDRC37534	120hr	-0.0282283929026116	-0.0289339568136472	-108.512833010166	-81.0438572168172	-0.0357567385025842	0.0188539564658463	135.436855104037
1119	20190525_nubxjagRNAi34_119hr_disc05_DiscProper	horz_stripe	5584	77.9209602023594	638.865388863902	824.649587965323	-357.062659426813	19.1445939773894	nubxmyoVIRNAi_VDRC37534	120hr	0.0799052035614793	0.272341985041602	-227.062659426813	19.1445939773894	0.0331767548500688	0.28187639367322	227.868310180543
1120	20190525_nubxjagRNAi34_119hr_disc05_DiscProper	horz_stripe	5586	60.0001843285527	633.710464098671	817.523869841799	-362.217584192044	12.0188758538653	nubxmyoVIRNAi_VDRC37534	120hr	-0.354661926812665	0.110804453335029	-232.217584192044	12.0188758538653	-0.364206038681686	0.073598033921708	232.528406403991
1121	20190525_nubxjagRNAi34_119hr_disc05_DiscProper	horz_stripe	5588	102.979900536295	627.533582490595	815.684948920345	-368.394465800121	10.1799549324106	nubxmyoVIRNAi_VDRC37534	120hr	-0.111577231564472	0.255040349809016	-238.394465800121	10.1799549324106	-0.132912950037809	0.244600094739442	238.611719759426
1122	20190525_nubxjagRNAi34_119hr_disc05_DiscProper	horz_stripe	5596	107.047241366228	633.040146015697	801.356524577661	-362.887902275018	-4.14846941027315	nubxmyoVIRNAi_VDRC37534	120hr	0.0417467529439658	0.119725529455591	-232.887902275018	-4.14846941027315	0.0459842950905938	0.118162762280709	232.924848018639
1123	20190525_nubxjagRNAi34_119hr_disc05_DiscProper	horz_stripe	5598	107.661570963234	640.624939255644	807.203512829605	-355.303109035071	1.69851884167065	nubxmyoVIRNAi_VDRC37534	120hr	0.195710033012272	0.115544839767063	-225.303109035071	1.69851884167065	0.193945744674376	0.118482383252375	225.309511355212
1124	20190525_nubxjagRNAi34_119hr_disc05_DiscProper	out_of_horz	5610	86.3561096872455	857.971277752908	923.796565905722	-137.956770537807	118.291571917788	nubxmyoVIRNAi_VDRC37534	120hr	0.0154663516017313	-0.00113946383059158	-7.95677053780702	118.291571917788	-0.0151744289260564	0.00320048690946615	118.558872228832
1125	20190525_nubxjagRNAi34_119hr_disc05_DiscProper	out_of_horz	5612	98.9155718055905	865.022994111009	929.014807048782	-130.905054179706	123.509813060848	nubxmyoVIRNAi_VDRC37534	120hr	0.0771730921442194	0.0561503336072081	-0.905054179706013	123.509813060848	-0.0779876764433379	-0.0550133478191446	123.513129040575
1126	20190525_nubxjagRNAi34_119hr_disc05_DiscProper	out_of_horz	5614	61.7614546054089	477.630805533639	864.430241544736	-518.297242757077	58.9252475568018	nubxmyoVIRNAi_VDRC37534	120hr	-0.256521299429221	0.191857486736063	-388.297242757077	58.9252475568018	-0.301891511058833	0.107116701910343	392.742833839624
1127	20190525_nubxjagRNAi34_119hr_disc05_DiscProper	horz_stripe	5624	97.8435504616729	1126.82317942569	849.003466913783	130.895131134975	43.4984729258487	nubxmyoVIRNAi_VDRC37534	120hr	-0.124532013711832	0.131458068466386	260.895131134975	43.4984729258487	-0.0751459039315804	0.164749929670221	264.496477475252
1128	20190525_nubxjagRNAi34_119hr_disc05_DiscProper	horz_stripe	5626	99.0946813013075	1120.14825455966	841.76289272464	124.22020626895	36.257898736706	nubxmyoVIRNAi_VDRC37534	120hr	0.0463435728561121	0.124948303731125	254.22020626895	36.257898736706	0.0794264589088543	0.107010480680891	256.79281239207
1129	20190525_nubxjagRNAi34_119hr_disc05_DiscProper	out_of_horz	5630	97.8260576477777	709.675688482851	861.069164042653	-286.252359807864	55.5641700547191	nubxmyoVIRNAi_VDRC37534	120hr	0.271918217653196	-0.171115174677166	-156.252359807864	55.5641700547191	0.318904570234672	0.0389845505287284	165.83780310712
1130	20190525_nubxjagRNAi34_119hr_disc05_DiscProper	out_of_horz	5632	92.1425732289731	713.500453847098	866.223566370072	-282.427594443617	60.7185723821377	nubxmyoVIRNAi_VDRC37534	120hr	0.091499589127965	-0.289726853738877	-152.427594443617	60.7185723821377	0.265649695537548	-0.147458685226822	164.075947597424
1131	20190525_nubxjagRNAi34_119hr_disc05_DiscProper	out_of_horz	5641	101.614599810463	1190.07266743518	961.797863608655	194.144619144461	156.29286962072	nubxmyoVIRNAi_VDRC37534	120hr	-0.0359669234245146	0.177827690658995	324.144619144461	156.29286962072	0.116740582836262	0.138881040695935	359.857187248757
1132	20190525_nubxjagRNAi34_119hr_disc05_DiscProper	out_of_horz	5643	142.626769433756	1186.2739857279	952.195487950161	190.345937437187	146.690493962227	nubxmyoVIRNAi_VDRC37534	120hr	-0.311200895368704	0.29935701380645	320.345937437187	146.690493962227	0.0233216095082728	0.431180613575497	352.33452946226
1133	20190525_nubxjagRNAi34_119hr_disc05_DiscProper	horz_stripe	5649	62.6469183194932	1241.18401151856	808.857769438163	245.255963227846	3.35277545022939	nubxmyoVIRNAi_VDRC37534	120hr	0.0427591918403218	-0.371963651737683	375.255963227846	3.35277545022939	0.0361061765069766	-0.372668285099385	375.270940843117
1134	20190525_nubxjagRNAi34_119hr_disc05_DiscProper	horz_stripe	5651	91.3216291065677	1237.64785986054	804.463610650466	241.719811569828	-1.04138333746857	nubxmyoVIRNAi_VDRC37534	120hr	-0.0673607200580094	-0.183088931861315	371.719811569828	-1.04138333746857	-0.0663338133315747	-0.183463480795886	371.721270299083
1135	20190525_nubxjagRNAi34_119hr_disc05_DiscProper	out_of_horz	5653	93.6780855410975	992.372123086013	672.943118563405	-3.55592520470168	-132.561875424529	nubxmyoVIRNAi_VDRC37534	120hr	0.229865149325962	0.352012292501392	126.444074795298	-132.561875424529	-0.362472639581202	0.212988794310331	183.195946644317
1136	20190525_nubxjagRNAi34_119hr_disc05_DiscProper	out_of_horz	5655	66.3821333931455	981.644173650742	670.485338055432	-14.283874639973	-135.019655932502	nubxmyoVIRNAi_VDRC37534	120hr	0.339299612091889	-0.22912548280193	115.716125360027	-135.019655932502	0.174489540064011	0.370372939134562	177.821621735009
1137	20190525_nubxjagRNAi34_119hr_disc05_DiscProper	horz_stripe	5661	87.1382182557788	674.652311266185	757.843890711807	-321.27573702453	-47.6611032761275	nubxmyoVIRNAi_VDRC37534	120hr	0.105434540336578	-0.108061016179536	-191.27573702453	-47.6611032761275	0.0424033880948542	-0.144898509971002	197.124296675409
1138	20190525_nubxjagRNAi34_119hr_disc05_DiscProper	out_of_horz	5663	86.2662214343572	668.758651482962	753.960547389408	-327.169396807753	-51.5444465985265	nubxmyoVIRNAi_VDRC37534	120hr	-0.14499751279513	-0.0384586739649963	-197.169396807753	-51.5444465985265	-0.145268205320515	0.0374232126209979	203.79548820492
1139	20190525_nubxjagRNAi34_119hr_disc05_DiscProper	horz_stripe	5665	95.4953170936794	750.22687497078	763.025471613211	-245.701173319935	-42.4795223747228	nubxmyoVIRNAi_VDRC37534	120hr	0.286418218768544	-0.0414961462026522	-115.701173319935	-42.4795223747228	0.191522255015248	-0.216971316136699	123.252875539657
1140	20190525_nubxjagRNAi34_119hr_disc05_DiscProper	horz_stripe	5667	90.5819513256755	741.753099583077	759.350997257623	-254.174948707638	-46.1539967303106	nubxmyoVIRNAi_VDRC37534	120hr	-0.064851378650385	0.125886009882706	-124.174948707638	-46.1539967303106	0.0331131948924739	0.137682624615662	132.474938387327
1141	20190525_nubxjagRNAi34_119hr_disc05_DiscProper	out_of_horz	5669	80.0048459830954	1110.59743344265	729.505740619446	114.669385151936	-75.9992533684876	nubxmyoVIRNAi_VDRC37534	120hr	0.067009070619729	-0.254930498278619	244.669385151936	-75.9992533684876	0.19965330082058	-0.172099779108957	256.201082244385
1142	20190525_nubxjagRNAi34_119hr_disc05_DiscProper	out_of_horz	5671	82.8836703513261	1105.82941901708	724.804887612483	109.901370726362	-80.7001063754515	nubxmyoVIRNAi_VDRC37534	120hr	-0.322169789206493	-0.156645343230561	239.901370726362	-80.7001063754515	-0.161995489229615	-0.31951306405597	253.110993134231
1143	20190525_nubxjagRNAi34_119hr_disc05_DiscProper	out_of_horz	5673	94.2499344440605	615.918260811262	939.478887031479	-380.009787479453	133.973893043545	nubxmyoVIRNAi_VDRC37534	120hr	0.163145607771171	0.341777307653212	-250.009787479453	133.973893043545	-0.194228213242721	0.325120929105223	283.643963187593
1144	20190525_nubxjagRNAi34_119hr_disc05_DiscProper	out_of_horz	5675	184.328844426887	630.782112995819	947.224456418202	-365.145935294896	141.719462430268	nubxmyoVIRNAi_VDRC37534	120hr	-0.309653545662697	-0.0999927245549993	-235.145935294896	141.719462430268	-0.0562257949030154	-0.320503546459218	274.550572604093
1145	20190525_nubxjagRNAi34_119hr_disc05_DiscProper	out_of_horz	5691	111.485293249083	1062.91147166632	1006.75484251283	66.9834233756061	201.249848524898	nubxmyoVIRNAi_VDRC37534	120hr	-0.124797220191357	-0.133599515694169	196.983423375606	201.249848524898	-0.130895157333521	0.12763085264872	281.609606753867
1146	20190525_nubxjagRNAi34_119hr_disc05_DiscProper	out_of_horz	5693	133.369069040764	1069.52998461095	1010.20967665608	73.601936320236	204.704682668141	nubxmyoVIRNAi_VDRC37534	120hr	0.0935974771800553	-0.135668059513778	203.601936320236	204.704682668141	-0.136171649044836	-0.0928632979336564	288.717432067435
1147	20190525_nubxjagRNAi34_119hr_disc05_DiscProper	out_of_horz	5695	115.71031893211	640.04479954703	645.419090291715	-355.883248743685	-160.085903696219	nubxmyoVIRNAi_VDRC37534	120hr	-0.148483741433934	-0.351100450138392	-225.883248743685	-160.085903696219	-0.380465326002832	0.0237714801213513	276.858697940369
1148	20190525_nubxjagRNAi34_119hr_disc05_DiscProper	out_of_horz	5697	125.487034960765	647.251515665976	645.557491491242	-348.676532624739	-159.947502496692	nubxmyoVIRNAi_VDRC37534	120hr	-0.225580383624283	-0.136730261157202	-218.676532624739	-159.947502496692	-0.198641658607679	0.173560264051959	270.929196425391
1149	20190525_nubxjagRNAi34_119hr_disc05_DiscProper	horz_stripe	5701	81.9660852891148	479.694412363742	758.550689198341	-516.233635926973	-46.9543047895932	nubxmyoVIRNAi_VDRC37534	120hr	-0.0862862058496222	-0.0342375475713881	-386.233635926973	-46.9543047895932	-0.0919761291950078	-0.0125662501140825	389.077278004825
1150	20190525_nubxjagRNAi34_119hr_disc05_DiscProper	out_of_horz	5719	146.133960801418	693.305936542865	643.93181391457	-302.62211174785	-161.573180073364	nubxmyoVIRNAi_VDRC37534	120hr	0.027773281219065	-0.239686157816224	-172.62211174785	-161.573180073364	-0.237328315564853	-0.0435440010739336	236.44087206595
1151	20190525_nubxjagRNAi34_119hr_disc05_DiscProper	out_of_horz	5721	104.587795528037	703.299040196553	640.633380224	-292.629008094162	-164.871613763934	nubxmyoVIRNAi_VDRC37534	120hr	-0.124119346032984	-0.188050692119524	-162.629008094162	-164.871613763934	-0.18633328852499	0.126682991967156	231.583339855903
1152	20190525_nubxjagRNAi34_119hr_disc05_DiscProper	out_of_horz	5723	111.352780300427	705.930980641972	645.878766931764	-289.997067648743	-159.62622705617	nubxmyoVIRNAi_VDRC37534	120hr	-0.20284086636137	-0.179962281432365	-159.997067648743	-159.62622705617	-0.180432485548781	0.202422720965957	226.00795123266
1153	20190525_nubxjagRNAi34_119hr_disc05_DiscProper	out_of_horz	5725	155.083282116899	689.754756113304	652.214797830811	-306.173292177411	-153.290196157123	nubxmyoVIRNAi_VDRC37534	120hr	-0.125255953864356	0.0552577332626146	-176.173292177411	-153.290196157123	0.037411226493088	0.131692335373304	233.527114302637
1154	20190525_nubxjagRNAi34_119hr_disc05_DiscProper	out_of_horz	5727	79.136461418578	539.161378683469	740.134200220145	-456.766669607246	-65.3707937677892	nubxmyoVIRNAi_VDRC37534	120hr	0.0142450607346316	0.0695355302662317	-326.766669607246	-65.3707937677892	0.039899753743857	0.0587036742965799	333.241349541203
1155	20190525_nubxjagRNAi34_119hr_disc05_DiscProper	out_of_horz	5729	64.3764786226407	534.077333115686	736.947990106714	-461.850715175029	-68.5570038812198	nubxmyoVIRNAi_VDRC37534	120hr	0.212623199667373	-0.0769931049421896	-331.850715175029	-68.5570038812198	0.164706985102987	-0.154945707600162	338.858318391843
1156	20190525_nubxjagRNAi34_119hr_disc05_DiscProper	out_of_horz	5731	100.535055078897	1022.06910268631	1050.10034093206	26.1410543955941	244.59534694413	nubxmyoVIRNAi_VDRC37534	120hr	-0.0561072087690729	0.0207088350732241	156.141054395594	244.59534694413	0.0424029543850941	0.0421765833770584	290.184273547839
1157	20190525_nubxjagRNAi34_119hr_disc05_DiscProper	out_of_horz	5733	118.373785944321	1014.49273985013	1046.48710600766	18.5646915594102	240.982112019725	nubxmyoVIRNAi_VDRC37534	120hr	0.180468213393376	0.0475648045265671	148.56469155941	240.982112019725	-0.0385711924360928	-0.182601888788439	283.096884284568
1158	20190525_nubxjagRNAi34_119hr_disc05_DiscProper	out_of_horz	5735	221.309309827542	776.822032392177	1068.43848924918	-219.106015898538	262.933495261246	nubxmyoVIRNAi_VDRC37534	120hr	0.0186923701764167	-0.16015047136714	-89.106015898538	262.933495261246	0.0825240816260213	0.138518425249896	277.621874137479
1159	20190525_nubxjagRNAi34_119hr_disc05_DiscProper	out_of_horz	5737	200.251477233363	765.314113602338	1066.25339542617	-230.613934688377	260.748401438238	nubxmyoVIRNAi_VDRC37534	120hr	-0.0993378862659776	-0.0774673269477783	-100.613934688377	260.748401438238	0.125626392398995	-0.00933873251785081	279.486838162504
1160	20190525_nubxjagRNAi34_119hr_disc05_DiscProper	horz_stripe	5743	81.1957354674744	712.758156221574	785.481788137709	-283.169892069141	-20.0232058502248	nubxmyoVIRNAi_VDRC37534	120hr	0.0672655656657684	0.176961047373382	-153.169892069141	-20.0232058502248	0.110494430312348	0.153723288677317	154.473119373543
1161	20190525_nubxjagRNAi34_119hr_disc05_DiscProper	horz_stripe	5745	73.4472895043978	720.778349002423	788.868377028256	-275.149699288292	-16.6366169596777	nubxmyoVIRNAi_VDRC37534	120hr	0.128652636872724	0.0630619426412383	-145.149699288292	-16.6366169596777	0.139584726062316	0.0323173921302455	146.100007622671
1162	20190525_nubxjagRNAi34_119hr_disc05_DiscProper	out_of_horz	5785	70.5595906785412	1032.1510641971	727.025511178465	36.2230159063869	-78.4794828094695	nubxmyoVIRNAi_VDRC37534	120hr	-0.18181327100807	-0.038278125969339	166.223015906387	-78.4794828094695	-0.0859756121502396	-0.164710274596851	183.818171678038
1163	20190525_nubxjagRNAi34_119hr_disc05_DiscProper	out_of_horz	5787	70.7382657600049	1026.50534130115	724.349565180865	30.5772930104303	-81.1554288070691	nubxmyoVIRNAi_VDRC37534	120hr	-0.19327736603506	-0.0221328179794535	160.57729301043	-81.1554288070691	-0.0968095584188291	-0.168742144267262	179.920178566543
1164	20190525_nubxjagRNAi34_119hr_disc05_DiscProper	out_of_horz	5795	47.710165829443	911.027219498323	728.931927551138	-84.9008287923923	-76.5730664367958	nubxmyoVIRNAi_VDRC37534	120hr	0.161186133636464	0.0492956960688757	45.0991712076077	-76.5730664367958	-0.121272769624	0.117063874339231	88.8671466130597
1165	20190525_nubxjagRNAi34_119hr_disc05_DiscProper	out_of_horz	5797	46.027455658217	905.455487568043	725.58213867431	-90.4725607226721	-79.922855313624	nubxmyoVIRNAi_VDRC37534	120hr	0.136347372909745	0.0360693878973437	39.5274392773279	-79.922855313624	-0.111421037448496	0.0864694122599371	89.1632281678121
1166	20190525_nubxjagRNAi34_119hr_disc05_DiscProper	out_of_horz	5799	41.2650749987514	899.133446988335	725.96351442614	-96.79460130238	-79.5414795617941	nubxmyoVIRNAi_VDRC37534	120hr	0.177067375768681	0.197555439955632	33.20539869762	-79.5414795617941	-0.26497447412677	-0.0130205790544242	86.1942310920355
1167	20190525_nubxjagRNAi34_119hr_disc05_DiscProper	horz_stripe	5801	140.646272566557	820.618633619374	799.029928951811	-175.309414671341	-6.47506503612306	nubxmyoVIRNAi_VDRC37534	120hr	0.0698816033253747	-0.0863170355532269	-45.309414671341	-6.47506503612306	0.0429074154538321	-0.102435456796435	45.7697446473274
1168	20190525_nubxjagRNAi34_119hr_disc05_DiscProper	horz_stripe	5803	75.0856052833334	813.530577760225	795.96229875466	-182.39747053049	-9.54269523327446	nubxmyoVIRNAi_VDRC37534	120hr	-0.190766207568105	-0.289464400360976	-52.39747053049	-9.54269523327446	-0.280568173776771	-0.203624372042799	53.2593461310663
1169	20190525_nubxjagRNAi34_119hr_disc05_DiscProper	out_of_horz	5817	57.9564641615627	966.567060379766	921.176896928688	-29.3609879109492	115.671902940754	nubxmyoVIRNAi_VDRC37534	120hr	-0.00203089081873438	-0.194024976959937	100.639012089051	115.671902940754	-0.191878862573793	0.0288499271959066	153.3238399082
1170	20190525_nubxjagRNAi34_119hr_disc05_DiscProper	out_of_horz	5819	79.3456457479727	968.123976623823	928.016329038649	-27.8040716668919	122.511335050715	nubxmyoVIRNAi_VDRC37534	120hr	-0.111697706891549	-0.0794388611400601	102.195928333108	122.511335050715	-0.0581177152032276	0.12413396619627	159.540073284972
1171	20190525_nubxjagRNAi34_119hr_disc05_DiscProper	out_of_horz	5835	111.199521399309	1091.88655977882	634.559006126057	95.9585114881014	-170.945987861877	nubxmyoVIRNAi_VDRC37534	120hr	-0.17783687278054	0.271930251775932	225.958511488101	-170.945987861877	-0.310047625049396	-0.0971724516131637	283.336866079922
1172	20190525_nubxjagRNAi34_119hr_disc05_DiscProper	out_of_horz	5845	80.5105479002344	1104.59059381344	869.730498155744	108.662545522728	64.2255041678098	nubxmyoVIRNAi_VDRC37534	120hr	-0.12059897560842	0.161276113690924	238.662545522728	64.2255041678098	-0.0233721600783828	0.200019598785515	247.153244002577
1173	20190525_nubxjagRNAi34_119hr_disc05_DiscProper	out_of_horz	5847	80.0103043460465	1099.33397222768	861.738714996797	103.405923936963	56.2337210088627	nubxmyoVIRNAi_VDRC37534	120hr	-0.257282207130337	0.142840285195277	233.405923936963	56.2337210088627	-0.164000487591379	0.244338538201233	240.084478272482
1174	20190525_nubxjagRNAi34_119hr_disc05_DiscProper	out_of_horz	5849	74.7913491974325	1128.25517253304	712.883893399797	132.327124242329	-92.6211005881372	nubxmyoVIRNAi_VDRC37534	120hr	-0.134217585949602	-0.210757054461003	262.327124242329	-92.6211005881372	0.0278663666484255	-0.248306991430029	278.19810996376
1175	20190525_nubxjagRNAi34_119hr_disc05_DiscProper	out_of_horz	5851	83.4589002432124	1133.2830911881	716.229722826668	137.355042897383	-89.2752711612666	nubxmyoVIRNAi_VDRC37534	120hr	-0.0886441580813823	-0.184941126126674	267.355042897383	-89.2752711612666	0.0402617944830523	-0.201096978594816	281.866622720001
1176	20190525_nubxjagRNAi34_119hr_disc05_DiscProper	horz_stripe	5870	61.6680129117351	853.743238931058	790.550778532459	-142.184809359657	-14.9542154554755	nubxmyoVIRNAi_VDRC37534	120hr	-0.0271970674611449	-0.0054017770346359	-12.184809359657	-14.9542154554755	0.00020301690305534	0.0277275757641208	19.2898454897899
1177	20190525_nubxjagRNAi34_119hr_disc05_DiscProper	horz_stripe	5872	62.3378402388559	840.640297926023	787.546050495826	-155.287750364692	-17.958943492108	nubxmyoVIRNAi_VDRC37534	120hr	0.232889863171025	-0.0758357615507318	-25.287750364692	-17.958943492108	0.00512827157315324	-0.24487231760342	31.0160276286263
1178	20190525_nubxjagRNAi34_119hr_disc05_DiscProper	horz_stripe	5874	57.2700499547663	848.820515609194	785.984140699614	-147.107532681521	-19.5208532883202	nubxmyoVIRNAi_VDRC37534	120hr	0.249093211994452	0.0182430275085247	-17.107532681521	-19.5208532883202	-0.0145966221198905	-0.249333461326551	25.9563361735325
1179	20190525_nubxjagRNAi34_119hr_disc05_DiscProper	out_of_horz	5884	89.8169791420686	845.833961575597	615.227470252701	-150.094086715118	-190.277523735233	nubxmyoVIRNAi_VDRC37534	120hr	0.0153662838993777	-0.217784170265021	-20.094086715118	-190.277523735233	-0.0605178100845994	0.20977049878728	191.335590938348
1180	20190525_nubxjagRNAi34_119hr_disc05_DiscProper	out_of_horz	5886	105.401918208954	839.723459982445	612.535989835599	-156.20458830827	-192.969004152335	nubxmyoVIRNAi_VDRC37534	120hr	0.283336335851731	-0.139942701583859	-26.20458830827	-192.969004152335	-0.310395023254339	0.0593158366662068	194.740126866421
1181	20190525_nubxjagRNAi34_119hr_disc05_DiscProper	out_of_horz	5892	66.4103411489542	851.297857561717	882.471393201148	-144.630190728998	76.9663992132135	nubxmyoVIRNAi_VDRC37534	120hr	-0.380194096962614	-0.216821179914848	-14.630190728998	76.9663992132135	0.433232092845128	0.0622007166672142	78.3445536627442
1182	20190525_nubxjagRNAi34_119hr_disc05_DiscProper	horz_stripe	5894	45.458169420191	922.87470017036	789.467625302806	-73.0533481203547	-16.0373686851284	nubxmyoVIRNAi_VDRC37534	120hr	0.293331174757355	0.0452936703696256	56.9466518796453	-16.0373686851284	0.226585142028141	0.191712983577455	59.1617981018516
1183	20190525_nubxjagRNAi34_119hr_disc05_DiscProper	out_of_horz	5896	111.444006576617	1190.88334439445	989.902411781127	194.955296103734	184.397417793193	nubxmyoVIRNAi_VDRC37534	120hr	0.0096355667582795	0.0583344340128744	324.955296103734	184.397417793193	0.0550203480219265	0.0216451297501711	373.628628660416
1184	20190525_nubxjagRNAi34_119hr_disc05_DiscProper	out_of_horz	5898	101.92335319352	1183.04579897847	985.825167045992	187.117750687751	180.320173058058	nubxmyoVIRNAi_VDRC37534	120hr	-0.178826247829855	0.395147217978455	317.117750687751	180.320173058058	0.248141034527761	0.355733295844668	364.799989875201
1185	20190525_nubxjagRNAi34_119hr_disc05_DiscProper	out_of_horz	5900	74.4288428626168	1187.32700515252	985.838278775772	191.398956861806	180.333284787838	nubxmyoVIRNAi_VDRC37534	120hr	-0.391258835911822	0.0675161078936896	321.398956861806	180.333284787838	-0.146269057202496	0.369116870935588	368.534100286837
1186	20190525_nubxjagRNAi34_119hr_disc05_DiscProper	out_of_horz	5902	129.458227862604	1192.14743057249	997.694807220915	196.219382281779	192.189813232981	nubxmyoVIRNAi_VDRC37534	120hr	0.0846028482185422	0.296474125154265	326.219382281779	192.189813232981	0.30032851302789	0.0696945699113848	378.623836659597
1187	20190525_nubxjagRNAi34_119hr_disc05_DiscProper	horz_stripe	5917	54.0739771605475	1175.69114012337	765.768958274201	179.763091832651	-39.736035713733	nubxmyoVIRNAi_VDRC37534	120hr	-0.14640371139849	0.182072573782538	309.763091832651	-39.736035713733	-0.187619312813749	0.139224503210989	312.301337806879
1188	20190525_nubxjagRNAi34_119hr_disc05_DiscProper	out_of_horz	5919	82.1326219222952	1163.34792114082	860.443726840852	167.419872850101	54.9387328529175	nubxmyoVIRNAi_VDRC37534	120hr	-0.0976273900326417	0.0483130630971452	297.419872850101	54.9387328529175	-0.0739253376334999	0.0800018987661376	302.451393009942
1189	20190525_nubxjagRNAi34_119hr_disc05_DiscProper	out_of_horz	5921	77.9342267473603	1173.83107708137	867.012981041154	177.903028790657	61.5079870532204	nubxmyoVIRNAi_VDRC37534	120hr	0.00316075381074641	-0.127512628125894	307.903028790657	61.5079870532204	-0.0460717556689672	-0.11894054828276	313.986476794462
1190	20190525_nubxjagRNAi34_119hr_disc05_DiscProper	horz_stripe	5938	71.4945870104312	1021.6106312126	798.698442174059	25.6825829218867	-6.80655181387499	nubxmyoVIRNAi_VDRC37534	120hr	-0.456816868166693	0.00440708547487785	155.682582921887	-6.80655181387499	-0.455458415900586	-0.0354782303580245	155.831305496762
1191	20190525_nubxjagRNAi34_119hr_disc05_DiscProper	out_of_horz	5950	138.002975042784	623.228659176205	929.469244665171	-372.69938911451	123.964250677237	nubxmyoVIRNAi_VDRC37534	120hr	0.182242053639227	0.266485744573666	-242.69938911451	123.964250677237	-0.109074020753472	0.303857986849606	272.52546472307
1192	20190525_nubxjagRNAi34_119hr_disc05_DiscProper	out_of_horz	5952	118.532358954492	625.648195038416	938.737240858184	-370.279853252299	133.23224687025	nubxmyoVIRNAi_VDRC37534	120hr	0.0685161774971711	-0.258400930036636	-240.279853252299	133.23224687025	0.255466004554556	-0.0787567631353274	274.745772460727
1193	20190525_nubxjagRNAi34_119hr_disc05_DiscProper	out_of_horz	5960	61.5796502389165	791.651683629975	733.97722097179	-204.27636466074	-71.5277730161444	nubxmyoVIRNAi_VDRC37534	120hr	-0.224965568743732	-0.0693848950434134	-74.27636466074	-71.5277730161444	-0.0778143535062679	0.222190677501955	103.117412011087
1194	20190525_nubxjagRNAi34_119hr_disc05_DiscProper	out_of_horz	5962	64.5289519029778	786.63037426206	731.397885138131	-209.297674028655	-74.1071088498032	nubxmyoVIRNAi_VDRC37534	120hr	-0.224683499575208	-0.0358287594146265	-79.297674028655	-74.1071088498032	-0.0509340956756594	0.221747813698933	108.535637872689
1195	20190525_nubxjagRNAi34_119hr_disc05_DiscProper	horz_stripe	5967	40.2345379211234	884.942071460939	769.361676239188	-110.985976829776	-36.1433177487456	nubxmyoVIRNAi_VDRC37534	120hr	-0.0488027556337032	0.261664451879493	19.014023170224	-36.1433177487456	-0.187986856482185	-0.188443456041288	40.8395946968699
1196	20190525_nubxjagRNAi34_119hr_disc05_DiscProper	horz_stripe	5969	97.2496251279245	672.845926614686	765.099684813515	-323.082121676029	-40.4053091744191	nubxmyoVIRNAi_VDRC37534	120hr	0.057146304811288	-0.190868627394905	-193.082121676029	-40.4053091744191	-0.0241814887156249	-0.197767006046751	197.264529808066
1197	20190525_nubxjagRNAi34_119hr_disc05_DiscProper	horz_stripe	5971	91.1343874446498	678.309820097247	768.721644352233	-317.618228193468	-36.783349635701	nubxmyoVIRNAi_VDRC37534	120hr	-0.0740325178674336	-0.194703474572376	-187.618228193468	-36.783349635701	-0.142070974915657	-0.152335467960888	191.18999545185
1198	20190525_nubxjagRNAi34_119hr_disc05_DiscProper	horz_stripe	5975	58.5892514413161	970.656329480909	815.735303645979	-25.2717188098061	10.230309658045	nubxmyoVIRNAi_VDRC37534	120hr	0.0967414628893503	0.130056136609227	104.728281190194	10.230309658045	0.120081378139677	0.108875947462079	105.226765210909
1199	20190525_nubxjagRNAi34_119hr_disc05_DiscProper	horz_stripe	5977	51.3832058242093	977.491146576451	818.773564249139	-18.4369017142642	13.2685702612044	nubxmyoVIRNAi_VDRC37534	120hr	0.191488421436424	-0.0151835082045825	111.563098285736	13.2685702612044	0.182585445521655	-0.0596733571141328	112.349365177954
1200	20190525_nubxjagRNAi34_119hr_disc05_DiscProper	horz_stripe	5987	107.06408448628	1126.25892835899	831.670643727048	130.330880068271	26.1656497391137	nubxmyoVIRNAi_VDRC37534	120hr	0.022676743933613	0.0857076669481027	260.330880068271	26.1656497391137	0.0392796728992256	0.0794804767603177	261.642520136522
1201	20190525_nubxjagRNAi34_119hr_disc05_DiscProper	horz_stripe	5989	92.6404479313573	1134.39893595362	834.97242912344	138.4708876629	29.4674351355055	nubxmyoVIRNAi_VDRC37534	120hr	0.209013283851932	-0.190453571668265	268.4708876629	29.4674351355055	0.162726351191383	-0.231255811636607	270.083222833205
1202	20190525_nubxjagRNAi34_119hr_disc05_DiscProper	horz_stripe	5991	97.998504760513	1027.46198100843	847.604610286638	31.5339327177129	42.0996162987035	nubxmyoVIRNAi_VDRC37534	120hr	0.0460793390766248	0.148695851446489	161.533932717713	42.0996162987035	0.112795216335396	0.107289332643027	166.92989280458
1203	20190525_nubxjagRNAi34_119hr_disc05_DiscProper	horz_stripe	5993	68.2993375700843	1020.26926104576	842.752432564235	24.3412127550469	37.2474385763012	nubxmyoVIRNAi_VDRC37534	120hr	0.239300359652689	-0.0806424890612376	154.341212755047	37.2474385763012	0.176179213716769	-0.180910911296249	158.772105973291
1204	20190525_nubxjagRNAi34_119hr_disc05_DiscProper	out_of_horz	5995	52.495056776941	925.680800871542	696.148818345929	-70.2472474191732	-109.356175642005	nubxmyoVIRNAi_VDRC37534	120hr	0.366260210196099	-0.0951786161729912	59.7527525808268	-109.356175642005	-0.11774445343557	0.359641146470555	124.61606875532
1205	20190525_nubxjagRNAi34_119hr_disc05_DiscProper	out_of_horz	5997	57.0499920602697	930.183207206714	700.201625394233	-65.7448410840013	-105.303368593701	nubxmyoVIRNAi_VDRC37534	120hr	-0.185151384026785	-0.140851279006374	64.2551589159987	-105.303368593701	0.209938676621154	-0.100229086912551	123.359332377008
1206	20190525_nubxjagRNAi34_119hr_disc05_DiscProper	out_of_horz	5999	37.944102965976	918.245319851476	697.451428503445	-77.6827284392391	-108.053565484489	nubxmyoVIRNAi_VDRC37534	120hr	0.354343321850862	0.0803070428307113	52.3172715607609	-108.053565484489	-0.282754801502088	0.228162514660125	120.052779715728
1207	20190525_nubxjagRNAi34_119hr_disc05_DiscProper	out_of_horz	6001	104.961202087766	882.009820651688	933.843003188726	-113.918227639027	128.338009200792	nubxmyoVIRNAi_VDRC37534	120hr	0.14933318908002	0.275400461148414	16.081772360973	128.338009200792	-0.0767632716744225	-0.303732144303837	129.341671583031
1208	20190525_nubxjagRNAi34_119hr_disc05_DiscProper	out_of_horz	6003	85.3806415311301	873.294686122698	927.220890062787	-122.633362168017	121.715896074853	nubxmyoVIRNAi_VDRC37534	120hr	0.0862691260102385	0.177956936491457	7.366637831983	121.715896074853	-0.0641769796190861	-0.187062419087764	121.938618617122
1209	20190525_nubxjagRNAi34_119hr_disc05_DiscProper	out_of_horz	6024	82.9579279875674	1128.08929191659	909.217189038896	132.161243625875	103.712195050962	nubxmyoVIRNAi_VDRC37534	120hr	-0.139283011339564	0.278449535930589	262.161243625875	103.712195050962	0.0889120347280856	0.29837652620186	281.930376266471
1210	20190525_nubxjagRNAi34_119hr_disc05_DiscProper	out_of_horz	6026	121.995164144363	1139.79954562378	914.668709438643	143.871497333062	109.163715450709	nubxmyoVIRNAi_VDRC37534	120hr	0.112370194487856	0.0874430944176643	273.871497333062	109.163715450709	0.141711050917162	-0.0138323323604064	294.825904259542
1211	20190525_nubxjagRNAi34_119hr_disc05_DiscProper	out_of_horz	6028	71.27818568483	1133.58018755262	909.130407686851	137.652139261909	103.625413698917	nubxmyoVIRNAi_VDRC37534	120hr	-0.288292815706778	-0.0130996794601197	267.652139261909	103.625413698917	-0.221952375865013	0.184449158409509	287.012010229098
1212	20190525_nubxjagRNAi34_119hr_disc05_DiscProper	out_of_horz	6038	78.0335861861567	720.166355392594	754.643512221456	-275.761692898121	-50.8614817664778	nubxmyoVIRNAi_VDRC37534	120hr	-0.337762251779132	0.364023915874651	-145.761692898121	-50.8614817664778	-0.0379722381779699	0.495131153517308	154.380573402251
1213	20190525_nubxjagRNAi34_119hr_disc05_DiscProper	horz_stripe	6040	138.303667247129	732.738667937489	761.707900875207	-263.189380353226	-43.7970931127271	nubxmyoVIRNAi_VDRC37534	120hr	0.114805052930957	0.0178685424174462	-133.189380353226	-43.7970931127271	0.103004559722608	-0.0537544943512219	140.205550546336
1214	20190525_nubxjagRNAi34_119hr_disc05_DiscProper	horz_stripe	6042	65.821507133787	727.265083421679	757.069021545329	-268.662964869036	-48.435972442605	nubxmyoVIRNAi_VDRC37534	120hr	0.0155537594299339	-0.359882547122588	-138.662964869036	-48.435972442605	-0.211907204456209	-0.291294874406331	146.879070165672
1215	20190525_nubxjagRNAi34_119hr_disc05_DiscProper	horz_stripe	6057	113.949996804185	1004.6749127383	778.480925391071	8.746864447588	-27.0240685968629	nubxmyoVIRNAi_VDRC37534	120hr	0.052233450704867	-0.119511164094136	138.746864447588	-27.0240685968629	0.0932686068736381	-0.0911713698894781	141.354139230393
1216	20190525_nubxjagRNAi34_119hr_disc05_DiscProper	horz_stripe	6059	70.2197811650671	928.046703828697	847.18803769779	-67.8813444620176	41.683043709856	nubxmyoVIRNAi_VDRC37534	120hr	-0.0469272934479497	0.214520487639031	62.1186555379824	41.683043709856	0.180724113443512	0.124739750309572	74.8077769938679
1217	20190525_nubxjagRNAi34_119hr_disc05_DiscProper	out_of_horz	6083	163.787895616207	645.172221013319	1023.3500710132	-350.755827277396	217.845077025271	nubxmyoVIRNAi_VDRC37534	120hr	-0.111457025163979	0.274254920757941	-220.755827277396	217.845077025271	-0.275710055555274	-0.107807213506594	310.144503193388
1218	20190525_nubxjagRNAi34_119hr_disc05_DiscProper	out_of_horz	6085	182.736662161527	651.099795456946	1034.96795715167	-344.82825283377	229.462963163737	nubxmyoVIRNAi_VDRC37534	120hr	-0.25201100720407	0.104365318449377	-214.82825283377	229.462963163737	-0.0875548733183656	-0.258332753643928	314.331719174971
1219	20190525_nubxjagRNAi34_119hr_disc05_DiscProper	out_of_horz	6087	95.538193115287	649.214050246886	884.475603499466	-346.713998043829	78.9706095115317	nubxmyoVIRNAi_VDRC37534	120hr	0.310015243994028	-0.00604284727071558	-216.713998043829	78.9706095115317	0.241221895173727	0.194828039051388	230.654100580856
1220	20190525_nubxjagRNAi34_119hr_disc05_DiscProper	out_of_horz	6089	63.7768192419682	657.397763131718	887.144145689246	-338.530285158998	81.6391517013121	nubxmyoVIRNAi_VDRC37534	120hr	0.0362863375025004	-0.045506539930467	-208.530285158998	81.6391517013121	0.0575373519898879	-0.0087747701839018	223.941579254508
1221	20190525_nubxjagRNAi34_119hr_disc05_DiscProper	out_of_horz	6112	132.648340410637	1095.88683438361	996.508104728605	99.9587860928965	191.003110740671	nubxmyoVIRNAi_VDRC37534	120hr	0.0133618370450812	-0.0116134846202408	229.958786092897	191.003110740671	-0.00896426519104766	-0.0152660952384179	298.936835491934
1222	20190525_nubxjagRNAi34_119hr_disc05_DiscProper	out_of_horz	6121	77.6774163108044	550.538961287192	880.274621363391	-445.389087003523	74.7696273754574	nubxmyoVIRNAi_VDRC37534	120hr	-0.0280335237019266	0.0265683987165412	-315.389087003523	74.7696273754574	-0.0369769570190329	0.0111562946859689	324.130796714506
1223	20190525_nubxjagRNAi34_119hr_disc05_DiscProper	out_of_horz	6123	112.208636820541	544.942996364442	873.041998185886	-450.985051926273	67.5370041979514	nubxmyoVIRNAi_VDRC37534	120hr	0.0594095301426699	0.22766923080503	-320.985051926273	67.5370041979514	-0.03737178462183	0.232306092561746	328.013186466865
1224	20190525_nubxjagRNAi34_119hr_disc05_DiscProper	out_of_horz	6125	38.8943347294813	915.92265953499	856.305637660244	-80.0053887557247	50.8006436723099	nubxmyoVIRNAi_VDRC37534	120hr	-0.303995407073972	0.183290107339224	49.9946112442753	50.8006436723099	0.188128294308784	0.301025274438811	71.2752870985955
1225	20190525_nubxjagRNAi34_119hr_disc05_DiscProper	horz_stripe	6127	33.4239535101057	910.607899420863	852.442585436311	-85.3201488698523	46.937591448377	nubxmyoVIRNAi_VDRC37534	120hr	0.469066068219804	-0.0418771224294346	44.6798511301477	46.937591448377	-0.0649307695795367	-0.466433987719554	64.8029828633445
1226	20190525_nubxjagRNAi34_119hr_disc05_DiscProper	out_of_horz	6150	33.4935746777679	919.915910090466	746.790090129306	-76.0121382002494	-58.7149038586284	nubxmyoVIRNAi_VDRC37534	120hr	0.0499100798063195	-0.200115403386636	53.9878617997506	-58.7149038586284	0.1952332021827	0.0664920108310619	79.7629560437484
1227	20190525_nubxjagRNAi34_119hr_disc05_DiscProper	out_of_horz	6152	43.5338544969633	916.706248221925	743.461754589218	-79.2218000687901	-62.0432393987165	nubxmyoVIRNAi_VDRC37534	120hr	0.0279239666977424	-0.0731492162132716	50.7781999312099	-62.0432393987165	0.0661837813642203	0.0418361426649932	80.1734940197842
1228	20190525_nubxjagRNAi34_119hr_disc05_DiscProper	horz_stripe	6158	109.583314043361	1125.03257281744	758.561044748094	129.104524526725	-46.9439492398402	nubxmyoVIRNAi_VDRC37534	120hr	-0.00364705264691823	-0.0182659373661079	259.104524526725	-46.9439492398402	0.00299317052486626	-0.0183844061933216	263.322784810682
1229	20190525_nubxjagRNAi34_119hr_disc05_DiscProper	out_of_horz	6160	118.1462628483	1119.12133382506	751.095870178621	123.193285534342	-54.4091238093134	nubxmyoVIRNAi_VDRC37534	120hr	-0.208695026510109	-0.000582245695683711	253.193285534342	-54.4091238093134	-0.190032192913904	-0.0862653972137039	258.973343403085
1230	20190525_nubxjagRNAi34_119hr_disc05_DiscProper	out_of_horz	6162	146.479289246456	1259.00020740528	864.039212597309	263.072159114568	58.5342186093744	nubxmyoVIRNAi_VDRC37534	120hr	0.0161425486969582	-0.266676990115911	393.072159114568	58.5342186093744	-0.0622590337509098	-0.259809568053446	397.406563885397
1231	20190525_nubxjagRNAi34_119hr_disc05_DiscProper	out_of_horz	6164	143.885862504041	1260.71089393078	872.013569927758	264.782845640068	66.5085759398239	nubxmyoVIRNAi_VDRC37534	120hr	-0.0257376428115261	-0.287959925203173	394.782845640068	66.5085759398239	-0.118663783848957	-0.263632796106931	400.345957748062
1232	20190525_nubxjagRNAi34_119hr_disc05_DiscProper	horz_stripe	6184	95.3288446043246	992.265878791013	849.898239708209	-3.66216949970226	44.3932457202744	nubxmyoVIRNAi_VDRC37534	120hr	0.137683164882021	-0.284601277752207	126.337830500298	44.3932457202744	-0.070608065218277	-0.308170476061952	133.910446497286
1233	20190525_nubxjagRNAi34_119hr_disc05_DiscProper	horz_stripe	6186	85.0389270680191	995.609977548427	854.797498172574	-0.318070742287887	49.2925041846402	nubxmyoVIRNAi_VDRC37534	120hr	0.21199501031301	-0.307344228578912	129.681929257712	49.2925041846402	-0.0456790421283508	-0.370561444768092	138.734111684167
1234	20190525_nubxjagRNAi34_119hr_disc05_DiscProper	horz_stripe	6202	84.2615432785832	1196.61946776915	839.076738380906	200.691419478435	33.5717443929715	nubxmyoVIRNAi_VDRC37534	120hr	0.152424426701673	0.0819102426534957	330.691419478435	33.5717443929715	0.165775995494891	0.0496065824721486	332.391150511336
1235	20190525_nubxjagRNAi34_119hr_disc05_DiscProper	horz_stripe	6204	75.0737641599046	1190.32693111976	834.680664328791	194.398882829048	29.1756703408572	nubxmyoVIRNAi_VDRC37534	120hr	0.228949889999129	-0.0149780579391318	324.398882829048	29.1756703408572	0.222603194350031	-0.0555896772378056	325.708235880785
1236	20190525_nubxjagRNAi34_119hr_disc05_DiscProper	out_of_horz	6214	139.605869721361	1135.68375827473	997.244269659083	139.755709984011	191.739275671149	nubxmyoVIRNAi_VDRC37534	120hr	0.0315197623678003	-0.123089178070778	269.755709984011	191.739275671149	-0.105888431441303	-0.0702287780383711	330.956330810992
1237	20190525_nubxjagRNAi34_119hr_disc05_DiscProper	out_of_horz	6216	139.936482231099	1128.70406558335	994.862678561468	132.776017292639	189.357684573533	nubxmyoVIRNAi_VDRC37534	120hr	0.026481008011717	-0.11800648901267	262.776017292639	189.357684573533	-0.103564069141286	-0.062460057775453	323.894377801207
1238	20190525_nubxjagRNAi34_119hr_disc05_DiscProper	horz_stripe	6258	66.3612079780835	696.324829076172	773.195797672551	-299.603219214543	-32.309196315383	nubxmyoVIRNAi_VDRC37534	120hr	0.163900209455787	-0.138698463660379	-169.603219214543	-32.309196315383	0.10142776057134	-0.189243102560921	172.65322509146
1239	20190525_nubxjagRNAi34_119hr_disc05_DiscProper	horz_stripe	6260	70.08498007555	700.471890435587	777.169997728065	-295.456157855128	-28.3349962598694	nubxmyoVIRNAi_VDRC37534	120hr	0.152952375001005	-0.113209864622058	-165.456157855128	-28.3349962598694	0.106566014981345	-0.157653375850911	167.864862866616
1240	20190525_nubxjagRNAi34_119hr_disc05_DiscProper	horz_stripe	6262	49.2036158597052	688.952199175839	773.800682985325	-306.975849114876	-31.7043110026093	nubxmyoVIRNAi_VDRC37534	120hr	0.0265053675615654	0.0697856225172934	-176.975849114876	-31.7043110026093	0.0490829888727195	0.0562443581439094	179.793254895954
1241	20190525_nubxjagRNAi34_119hr_disc05_DiscProper	out_of_horz	6274	83.0631151718058	1007.46690449387	658.288960604951	11.5388562031524	-147.216033382983	nubxmyoVIRNAi_VDRC37534	120hr	-0.114165819968424	0.0203740181390239	141.538856203152	-147.216033382983	-0.0158708051736297	-0.114878425334492	204.21999975594
1242	20190525_nubxjagRNAi34_119hr_disc05_DiscProper	out_of_horz	6294	64.5249704693665	773.049435941732	750.989493540299	-222.878612348983	-54.5155004476354	nubxmyoVIRNAi_VDRC37534	120hr	-0.0612009966421147	0.0509830895605651	-92.878612348983	-54.5155004476354	0.0146767924093941	0.0782906710643119	107.695758602318
1243	20190525_nubxjagRNAi34_119hr_disc05_DiscProper	out_of_horz	6296	75.6541360691525	780.155921316933	752.941201638594	-215.772126973782	-52.5637923493405	nubxmyoVIRNAi_VDRC37534	120hr	0.0175945884360515	0.0772001621763365	-85.772126973782	-52.5637923493405	0.0767744664794041	0.0193679084851606	100.597266522263
1244	20190525_nubxjagRNAi34_119hr_disc05_DiscProper	horz_stripe	6336	84.4788045223344	658.170928273027	790.185666691517	-337.757120017688	-15.3193272964173	nubxmyoVIRNAi_VDRC37534	120hr	0.329869192972181	-0.137352167499884	-207.757120017688	-15.3193272964173	0.306155267568332	-0.184250521109704	208.321152807051
1245	20190525_nubxjagRNAi34_119hr_disc05_DiscProper	horz_stripe	6338	87.609416579486	667.685867913885	791.722653269841	-328.24218037683	-13.7823407180936	nubxmyoVIRNAi_VDRC37534	120hr	0.162841628610329	0.0728344797574639	-198.24218037683	-13.7823407180936	0.171353631215562	0.0496003076527337	198.7206959434
1246	20190525_nubxjagRNAi34_119hr_disc05_DiscProper	horz_stripe	6350	40.8605772719803	850.353747237693	853.99408045678	-145.574301053022	48.4890864688459	nubxmyoVIRNAi_VDRC37534	120hr	-0.18011502279077	-0.209354203810448	-15.574301053022	48.4890864688459	0.268336600368536	0.0653151819310235	50.9288755017561
1247	20190525_nubxjagRNAi34_119hr_disc05_DiscProper	horz_stripe	6352	35.3244046796929	849.513394175484	847.782818162657	-146.414654115231	42.2778241747233	nubxmyoVIRNAi_VDRC37534	120hr	0.00240017041596622	0.301270666758987	-16.414654115231	42.2778241747233	-0.205066704688572	-0.22072023490292	45.352566483844
1248	20190525_nubxjagRNAi34_119hr_disc05_DiscProper	out_of_horz	6354	66.6791379504443	945.710659825151	640.829018881877	-50.2173884655643	-164.675975106058	nubxmyoVIRNAi_VDRC37534	120hr	0.0642575644871079	0.244328373616444	79.7826115344357	-164.675975106058	-0.231566409443386	-0.101006864941792	182.984813250679
1249	20190525_nubxjagRNAi34_119hr_disc05_DiscProper	out_of_horz	6356	99.3245252337097	952.215733520405	649.750182657315	-43.7123147703098	-155.754811330619	nubxmyoVIRNAi_VDRC37534	120hr	-0.208624669443253	-0.167023136582455	86.2876852296902	-155.754811330619	0.252240082928764	-0.0882945152217185	178.059332456726
1250	20190525_nubxjagRNAi34_119hr_disc05_DiscProper	out_of_horz	6358	43.9411449366885	952.595415213333	644.168865754683	-43.3326330773825	-161.336128233252	nubxmyoVIRNAi_VDRC37534	120hr	0.183378207288384	-0.0112574548312023	86.6673669226175	-161.336128233252	-0.0918589408472169	0.159110754457408	183.140871360262
1251	20190525_nubxjagRNAi34_119hr_disc05_DiscProper	out_of_horz	6360	61.1122298616559	519.942229189175	731.313017101943	-475.985819101541	-74.1919768859908	nubxmyoVIRNAi_VDRC37534	120hr	-0.291446333409597	-0.111103290266499	-345.985819101541	-74.1919768859908	-0.311375951319835	0.0181637910582425	353.851150137477
1252	20190525_nubxjagRNAi34_119hr_disc05_DiscProper	out_of_horz	6362	84.2532083759685	523.887055899017	733.134336314426	-472.040992391698	-72.3706576735082	nubxmyoVIRNAi_VDRC37534	120hr	-0.164796531439963	-0.00895096108325098	-342.040992391698	-72.3706576735082	-0.154299002410085	0.0585647874939295	349.613433049123
1253	20190525_nubxjagRNAi34_119hr_disc05_DiscProper	out_of_horz	6364	93.2583592082769	725.208848730215	644.457995515685	-270.7191995605	-161.046998472249	nubxmyoVIRNAi_VDRC37534	120hr	-0.342451549671256	0.180788757049986	-140.7191995605	-161.046998472249	0.22508396411752	0.315110849773642	213.864510477705
1254	20190525_nubxjagRNAi34_119hr_disc05_DiscProper	out_of_horz	6366	89.4956685583234	731.691206792825	647.116969702451	-264.23684149789	-158.388024285483	nubxmyoVIRNAi_VDRC37534	120hr	-0.0816278009920997	-0.113924660378708	-134.23684149789	-158.388024285483	-0.0990003226326933	0.0992011202347656	207.620557393502
1255	20190525_nubxjagRNAi34_119hr_disc05_DiscProper	out_of_horz	6368	77.0739010508679	687.097423135201	672.004907827113	-308.830625155514	-133.500086160821	nubxmyoVIRNAi_VDRC37534	120hr	0.160533299696064	-0.189394716207056	-178.830625155514	-133.500086160821	-0.135943182725881	-0.207751654406927	223.165108156402
1256	20190525_nubxjagRNAi34_119hr_disc05_DiscProper	out_of_horz	6370	98.2773001285305	695.679927792912	672.872601078292	-300.248120497803	-132.632392909642	nubxmyoVIRNAi_VDRC37534	120hr	0.186143043102756	-0.0585855621135063	-170.248120497803	-132.632392909642	-0.011272637054481	-0.194818962725778	215.814212187178
1257	20190525_nubxjagRNAi34_119hr_disc05_DiscProper	out_of_horz	6406	160.146015222179	1140.74323191581	924.713589536595	144.815183625093	119.208595548661	nubxmyoVIRNAi_VDRC37534	120hr	-0.0217457932213241	0.00897626574187899	274.815183625093	119.208595548661	-0.00830411768099528	0.0220112357452642	299.556462797213
1258	20190525_nubxjagRNAi34_119hr_disc05_DiscProper	out_of_horz	6408	142.05882371008	1146.87730791783	932.97863624892	150.949259627119	127.473642260986	nubxmyoVIRNAi_VDRC37534	120hr	-0.319645764105736	0.0294095489540907	280.949259627119	127.473642260986	-0.188373994511236	0.259910704420391	308.515827724135
1259	20190525_nubxjagRNAi34_119hr_disc05_DiscProper	out_of_horz	6410	133.250966636991	631.772975273871	740.801829674073	-364.155073016844	-64.7031643138608	nubxmyoVIRNAi_VDRC37534	120hr	-0.179743762092002	0.184567505018735	-234.155073016844	-64.7031643138608	-0.0594762042279911	0.250670231679905	242.930232148553
1260	20190525_nubxjagRNAi34_119hr_disc05_DiscProper	out_of_horz	6412	175.503954735754	1166.44794641893	937.841259088675	170.519898128214	132.336265100741	nubxmyoVIRNAi_VDRC37534	120hr	-0.241095394424719	-0.137946426638254	300.519898128214	132.336265100741	-0.264537227548047	0.0847128153012687	328.367319067848
1261	20190525_nubxjagRNAi34_119hr_disc05_DiscProper	out_of_horz	6414	211.527495548792	1170.73811329833	946.404139894946	174.810065007619	140.899145907012	nubxmyoVIRNAi_VDRC37534	120hr	-0.19507724731047	-0.0327990010546369	304.810065007619	140.899145907012	-0.151371818612	0.127347867742291	335.800156413416
1262	20190525_nubxjagRNAi34_119hr_disc05_DiscProper	horz_stripe	6426	94.0686007181929	1049.52156172895	824.253791795362	53.5935134382365	18.7487978074283	nubxmyoVIRNAi_VDRC37534	120hr	-0.126007403210323	0.41325986612836	183.593513438236	18.7487978074283	-0.03987226346183	0.430199703884916	184.548355711504
1263	20190525_nubxjagRNAi34_119hr_disc05_DiscProper	horz_stripe	6428	64.9823251539628	1042.46609792597	815.79582435025	46.5380496352547	10.2908303623154	nubxmyoVIRNAi_VDRC37534	120hr	-0.00502172949131498	0.239838903330104	176.538049635255	10.2908303623154	0.022879171593797	0.238797949791979	176.837733978259
1264	20190525_nubxjagRNAi34_119hr_disc05_DiscProper	out_of_horz	6430	84.3649685442746	1050.75028966066	927.248792253868	54.8222413699476	121.743798265934	nubxmyoVIRNAi_VDRC37534	120hr	0.00758593225829827	-0.148696528388991	184.822241369948	121.743798265934	-0.133622428469285	-0.0656753418958455	221.316093678764
1265	20190525_nubxjagRNAi34_119hr_disc05_DiscProper	out_of_horz	6432	104.474163872404	1044.4250880989	922.984737573856	48.4970398081806	117.479743585922	nubxmyoVIRNAi_VDRC37534	120hr	-0.0673928502538474	0.0014544288346433	178.497039808181	117.479743585922	-0.025318195402598	0.0624731991347362	213.688285531278
1266	20190525_nubxjagRNAi34_119hr_disc05_DiscProper	horz_stripe	6438	56.8775460837166	887.737168898031	795.839040057394	-108.190879392684	-9.66595393054024	nubxmyoVIRNAi_VDRC37534	120hr	-0.0673044848575606	-0.259388614632267	21.809120607316	-9.66595393054024	0.146971924398209	-0.224079451359279	23.855154727056
1267	20190525_nubxjagRNAi34_119hr_disc05_DiscProper	horz_stripe	6440	67.3280972463414	883.704871821852	792.001697768127	-112.223176468863	-13.5032962198067	nubxmyoVIRNAi_VDRC37534	120hr	0.0936560616844732	-0.17048139898159	17.776823531137	-13.5032962198067	0.189355718950934	0.0444946849583297	22.3238541398441
1268	20190525_nubxjagRNAi34_119hr_disc05_DiscProper	out_of_horz	6442	107.954939965917	659.455806189152	967.662534469535	-336.472242101564	162.157540481601	nubxmyoVIRNAi_VDRC37534	120hr	0.166344697835149	-0.119132420232771	-206.472242101564	162.157540481601	0.155162569383124	0.133370420674196	262.537339617604
1269	20190525_nubxjagRNAi34_119hr_disc05_DiscProper	out_of_horz	6444	115.310901142594	670.205990933963	968.772043849191	-325.722057356752	163.267049861257	nubxmyoVIRNAi_VDRC37534	120hr	0.173351339107369	0.151610318101302	-195.722057356752	163.267049861257	-0.118061955778024	0.197731509686655	254.878899296034
1270	20190525_nubxjagRNAi34_119hr_disc05_DiscProper	horz_stripe	6471	43.2956175680012	1167.52438329984	823.350356574413	171.596335009123	17.8453625864785	nubxmyoVIRNAi_VDRC37534	120hr	0.389372751122191	0.100263424286498	301.596335009123	17.8453625864785	0.398479550876164	0.0536464453589287	302.123826032933
1271	20190525_nubxjagRNAi34_119hr_disc05_DiscProper	out_of_horz	6479	83.5534985279988	1132.5379076737	659.310682915415	136.609859382983	-146.194311072519	nubxmyoVIRNAi_VDRC37534	120hr	-0.173774885080777	-0.107334369428583	266.609859382983	-146.194311072519	-0.00293010709152773	-0.204229753018264	304.061825473344
1272	20190525_nubxjagRNAi34_119hr_disc05_DiscProper	out_of_horz	6481	164.160268124253	1121.11084503525	657.944731024555	125.182796744537	-147.560262963379	nubxmyoVIRNAi_VDRC37534	120hr	0.144565779735656	0.127904540551905	255.182796744537	-147.560262963379	-0.0387417334314137	0.189097631542813	294.774983606454
1273	20190525_nubxjagRNAi34_119hr_disc05_DiscProper	out_of_horz	6483	84.9241988506634	1126.10254832706	656.831202487832	130.174500036346	-148.673791500102	nubxmyoVIRNAi_VDRC37534	120hr	-0.211967046132624	0.352742759927684	260.174500036346	-148.673791500102	-0.411515439238332	-0.003539293159984	299.657582497387
1274	20190525_nubxjagRNAi34_119hr_disc05_DiscProper	horz_stripe	6485	49.2920669710588	870.03961899535	821.847483831546	-125.888429295365	16.3424898436119	nubxmyoVIRNAi_VDRC37534	120hr	0.101699660353089	0.0396804838227559	4.11157070463499	16.3424898436119	-0.0708139205128635	-0.0830827922854035	16.8517651285487
1275	20190525_nubxjagRNAi34_119hr_disc05_DiscProper	horz_stripe	6487	53.6501343830463	877.903365665837	828.117364485396	-118.024682624878	22.6123704974621	nubxmyoVIRNAi_VDRC37534	120hr	0.0151576718300272	-0.269965447798538	11.975317375122	22.6123704974621	-0.231828853571828	0.139163503376222	25.5876440054451
[truncated: 87,469 more rows]
