# Supplementary material for: Self-organized patterning of cell morphology via mechanosensitive feedback
Source: eLife. 2021 Mar 26;10:e57964. doi: 10.7554/eLife.57964 (PMC8133777; doi:10.7554/eLife.57964)
Supplement: Figure 7—source data 2. [file elife-57964-fig7-data2.zip › Figure7_SourceData2_MyoVIRNAi_CellAreaData.csv]

	movie	roi	genotype	age	cell_id	area	center_x	center_y	x_pos.centered	y_pos.centered	x_pos.relative_to_center	y_pos.relative_to_center	r
1	20190525_nubxecad_119hr_disc01_DiscProper	horz_stripe	nubxecad	120hr	10003	123.106275606872	838.336151805275	949.768161658195	-204.580437113832	-28.358978064762	-47.5804371138321	-28.358978064762	55.3906998766127
2	20190525_nubxecad_119hr_disc01_DiscProper	out_of_horz	nubxecad	120hr	10004	298.367889412188	649.549319761282	732.298981219235	-393.367269157825	-245.828158503722	-236.367269157825	-245.828158503722	341.0292794504
3	20190525_nubxecad_119hr_disc01_DiscProper	out_of_horz	nubxecad	120hr	10005	183.751500119675	1327.43631469308	901.618404025162	284.519725773976	-76.5087356977951	441.519725773976	-76.5087356977951	448.099603755239
4	20190525_nubxecad_119hr_disc01_DiscProper	out_of_horz	nubxecad	120hr	10006	186.395421863035	718.501853711489	1200.36727527668	-324.414735207619	222.240135553721	-167.414735207619	222.240135553721	278.241570250697
5	20190525_nubxecad_119hr_disc01_DiscProper	out_of_horz	nubxecad	120hr	10007	182.215879637303	674.425345796753	1127.4101728257	-368.491243122354	149.283033102745	-211.491243122354	149.283033102745	258.870565900787
6	20190525_nubxecad_119hr_disc01_DiscProper	out_of_horz	nubxecad	120hr	10008	77.6199772660557	1090.47752963026	904.11094861888	47.5609407111544	-74.0161911040767	204.560940711154	-74.0161911040767	217.539823963769
7	20190525_nubxecad_119hr_disc01_DiscProper	out_of_horz	nubxecad	120hr	10009	262.218746906579	553.208659697298	733.78710468047	-489.707929221809	-244.340035042487	-332.707929221809	-244.340035042487	412.791253409794
8	20190525_nubxecad_119hr_disc01_DiscProper	out_of_horz	nubxecad	120hr	10010	136.011938243118	790.488339004899	1179.35025352997	-252.428249914208	201.223113807013	-95.4282499142082	201.223113807013	222.704495715463
9	20190525_nubxecad_119hr_disc01_DiscProper	out_of_horz	nubxecad	120hr	10011	392.035240000555	515.140552483006	1235.36378499777	-527.776036436101	257.236645274811	-370.776036436101	257.236645274811	451.271050331731
10	20190525_nubxecad_119hr_disc01_DiscProper	out_of_horz	nubxecad	120hr	10012	161.466506084584	569.022256017553	908.910996795224	-473.894332901554	-69.2161429277332	-316.894332901554	-69.2161429277332	324.365369093116
11	20190525_nubxecad_119hr_disc01_DiscProper	out_of_horz	nubxecad	120hr	10013	131.814761601907	969.985846841209	916.847249991812	-72.9307420778989	-61.2798897311446	84.0692579221011	-61.2798897311446	104.032999634895
12	20190525_nubxecad_119hr_disc01_DiscProper	out_of_horz	nubxecad	120hr	10014	148.688657285121	1090.67297590836	1162.62882798847	47.7563869892485	184.501688265518	204.756386989249	184.501688265518	275.619395155198
13	20190525_nubxecad_119hr_disc01_DiscProper	out_of_horz	nubxecad	120hr	10015	259.587155290311	582.492690463491	708.553301418086	-460.423898455616	-269.57383830487	-303.423898455616	-269.57383830487	405.876972064719
14	20190525_nubxecad_119hr_disc01_DiscProper	out_of_horz	nubxecad	120hr	10018	161.000937052722	696.338388248338	848.253826577734	-346.57820067077	-129.873313145222	-189.57820067077	-129.873313145222	229.797675438381
15	20190525_nubxecad_119hr_disc01_DiscProper	out_of_horz	nubxecad	120hr	10020	269.655799291709	698.683345607212	1327.22243391645	-344.233243311896	349.095294193489	-187.233243311896	349.095294193489	396.136102658077
16	20190525_nubxecad_119hr_disc01_DiscProper	out_of_horz	nubxecad	120hr	10021	132.01084977995	1049.19098601968	787.749025892022	6.2743971005691	-190.378113830934	163.274397100569	-190.378113830934	250.803418984627
17	20190525_nubxecad_119hr_disc01_DiscProper	out_of_horz	nubxecad	120hr	10022	182.611641573456	716.548864549554	1040.89157239272	-326.367724369553	62.7644326697606	-169.367724369553	62.7644326697606	180.623365228527
18	20190525_nubxecad_119hr_disc01_DiscProper	out_of_horz	nubxecad	120hr	10023	207.651769317202	659.442397817058	1127.85409831239	-383.47419110205	149.726958589436	-226.47419110205	149.726958589436	271.493501512965
19	20190525_nubxecad_119hr_disc01_DiscProper	out_of_horz	nubxecad	120hr	10024	389.871950454901	480.795375782312	1150.22416811821	-562.121213136796	172.097028395252	-405.121213136796	172.097028395252	440.159726140301
20	20190525_nubxecad_119hr_disc01_DiscProper	out_of_horz	nubxecad	120hr	10025	73.3045515441	975.533972803373	924.260045099459	-67.3826161157347	-53.8670946234975	89.6173838842653	-53.8670946234975	104.560697097124
21	20190525_nubxecad_119hr_disc01_DiscProper	horz_stripe	nubxecad	120hr	10026	96.0413532608923	1105.21199349994	1026.12086084929	62.2954045808285	47.9937211263369	219.295404580829	47.9937211263369	224.485794066845
22	20190525_nubxecad_119hr_disc01_DiscProper	horz_stripe	nubxecad	120hr	10027	90.3618473477089	826.494712121819	1008.41776840217	-216.421876797289	30.2906286792141	-59.4218767972889	30.2906286792141	66.6969386695837
23	20190525_nubxecad_119hr_disc01_DiscProper	out_of_horz	nubxecad	120hr	10029	76.7370253195406	889.613737426186	1080.72604000803	-153.302851492922	102.598900285073	3.69714850707828	102.598900285073	102.665491996044
24	20190525_nubxecad_119hr_disc01_DiscProper	out_of_horz	nubxecad	120hr	10030	235.050348606089	595.279181774248	728.576891904309	-447.637407144859	-249.550247818648	-290.637407144859	-249.550247818648	383.073659520249
25	20190525_nubxecad_119hr_disc01_DiscProper	out_of_horz	nubxecad	120hr	10033	277.535436307637	1138.93273882444	721.383428505054	96.0161499053299	-256.743711217903	253.01614990533	-256.743711217903	360.464291383846
26	20190525_nubxecad_119hr_disc01_DiscProper	out_of_horz	nubxecad	120hr	10034	82.9679751028781	1176.21645869216	1086.33333141616	133.299869773057	108.206191693202	290.299869773057	108.206191693202	309.810578113466
27	20190525_nubxecad_119hr_disc01_DiscProper	horz_stripe	nubxecad	120hr	10035	147.109951856208	920.94500060973	1024.0922482197	-121.971588309377	45.9651084967471	35.0284116906229	45.9651084967471	57.7908368574595
28	20190525_nubxecad_119hr_disc01_DiscProper	out_of_horz	nubxecad	120hr	10036	145.912562239782	801.159246897591	1056.35107509879	-241.757342021516	78.2239353758313	-84.7573420215163	78.2239353758313	115.337726231422
29	20190525_nubxecad_119hr_disc01_DiscProper	out_of_horz	nubxecad	120hr	10037	141.892005385822	672.045050718079	1116.3134201323	-370.871538201029	138.186280409347	-213.871538201029	138.186280409347	254.630090417148
30	20190525_nubxecad_119hr_disc01_DiscProper	out_of_horz	nubxecad	120hr	10038	170.624329832243	1253.92317977472	888.921943751725	211.006590855616	-89.2051959712319	368.006590855616	-89.2051959712319	378.663990764158
31	20190525_nubxecad_119hr_disc01_DiscProper	out_of_horz	nubxecad	120hr	10039	138.99141614614	547.733491005297	1091.99509019837	-495.18309791381	113.867950475416	-338.18309791381	113.867950475416	356.838503892242
32	20190525_nubxecad_119hr_disc01_DiscProper	out_of_horz	nubxecad	120hr	10042	251.102860895619	535.624724266483	773.36031389788	-507.291864652624	-204.766825825077	-350.291864652624	-204.766825825077	405.750962291268
33	20190525_nubxecad_119hr_disc01_DiscProper	out_of_horz	nubxecad	120hr	10043	240.355299850773	1258.83309078882	753.129387347356	215.916501869713	-224.9977523756	372.916501869713	-224.9977523756	435.53496523335
34	20190525_nubxecad_119hr_disc01_DiscProper	out_of_horz	nubxecad	120hr	10045	277.948669131356	678.571401046159	1319.60446371612	-364.345187872949	341.477323993158	-207.345187872949	341.477323993158	399.498172380797
35	20190525_nubxecad_119hr_disc01_DiscProper	out_of_horz	nubxecad	120hr	10046	163.881059019864	1117.27087202801	619.840321147175	74.3542831089019	-358.286818575782	231.354283108902	-358.286818575782	426.490619683469
36	20190525_nubxecad_119hr_disc01_DiscProper	out_of_horz	nubxecad	120hr	10048	242.172378273955	499.592249592485	1211.75020637816	-543.324339326623	233.623066655199	-386.324339326623	233.623066655199	451.471186710216
37	20190525_nubxecad_119hr_disc01_DiscProper	out_of_horz	nubxecad	120hr	10049	364.03843201007	1023.06137160352	597.85395103366	-19.8552173155857	-380.273188689297	137.144782684414	-380.273188689297	404.247930673097
38	20190525_nubxecad_119hr_disc01_DiscProper	out_of_horz	nubxecad	120hr	10050	257.008725246191	677.874874042283	753.56457774682	-365.041714876824	-224.562561976137	-208.041714876824	-224.562561976137	306.120400120894
39	20190525_nubxecad_119hr_disc01_DiscProper	out_of_horz	nubxecad	120hr	10054	141.179834732078	760.829782655649	1034.79565854151	-282.086806263459	56.668518818551	-125.086806263459	56.668518818551	137.324543058699
40	20190525_nubxecad_119hr_disc01_DiscProper	out_of_horz	nubxecad	120hr	10056	184.123114102627	1253.31064681169	1133.52950455754	210.394057892584	155.40236483458	367.394057892584	155.40236483458	398.908872765397
41	20190525_nubxecad_119hr_disc01_DiscProper	out_of_horz	nubxecad	120hr	10060	129.389623227086	974.059943074816	627.685077699378	-68.8566458442916	-350.442062023579	88.1433541557084	-350.442062023579	361.357011440426
42	20190525_nubxecad_119hr_disc01_DiscProper	out_of_horz	nubxecad	120hr	10061	187.833544960817	1024.80543309749	638.479441523071	-18.1111558216132	-339.647698199886	138.888844178387	-339.647698199886	366.947775479957
43	20190525_nubxecad_119hr_disc01_DiscProper	out_of_horz	nubxecad	120hr	10063	172.231145557759	869.33869368756	766.095779279033	-173.577895231547	-212.031360443924	-16.5778952315475	-212.031360443924	212.67845312116
44	20190525_nubxecad_119hr_disc01_DiscProper	out_of_horz	nubxecad	120hr	10064	127.968020094619	643.285400640518	1292.58095448113	-399.63118827859	314.453814758178	-242.63118827859	314.453814758178	397.178920817118
45	20190525_nubxecad_119hr_disc01_DiscProper	out_of_horz	nubxecad	120hr	10066	101.482140949923	963.795210615913	630.463326706782	-79.1213783031948	-347.663813016175	77.8786216968052	-347.663813016175	356.279674691583
46	20190525_nubxecad_119hr_disc01_DiscProper	out_of_horz	nubxecad	120hr	10067	119.818389875034	952.157287907667	706.646502677838	-90.7593010114409	-271.480637045119	66.2406989885591	-271.480637045119	279.445104614335
47	20190525_nubxecad_119hr_disc01_DiscProper	out_of_horz	nubxecad	120hr	10068	127.637979520167	1342.72624594266	800.807000273487	299.809657023552	-177.32013944947	456.809657023552	-177.32013944947	490.017851311924
48	20190525_nubxecad_119hr_disc01_DiscProper	out_of_horz	nubxecad	120hr	10069	98.5093954214633	776.769795330202	787.682427627145	-266.146793588906	-190.444712095812	-109.146793588906	-190.444712095812	219.504466733586
49	20190525_nubxecad_119hr_disc01_DiscProper	horz_stripe	nubxecad	120hr	10070	158.768404424016	873.383993220862	992.096658880608	-169.532595698245	13.9695191576515	-12.532595698245	13.9695191576515	18.7673498510488
50	20190525_nubxecad_119hr_disc01_DiscProper	out_of_horz	nubxecad	120hr	10072	170.767681848548	682.840973724226	785.346720515189	-360.075615194881	-192.780419207768	-203.075615194881	-192.780419207768	280.007134760352
51	20190525_nubxecad_119hr_disc01_DiscProper	out_of_horz	nubxecad	120hr	10073	120.439684849593	888.278448871187	1153.23393605718	-154.63814004792	175.106796334227	2.36185995207961	175.106796334227	175.12272412474
52	20190525_nubxecad_119hr_disc01_DiscProper	out_of_horz	nubxecad	120hr	10075	163.053057152159	914.097944412019	1174.68968670863	-128.818644507089	196.562546985671	28.1813554929113	196.562546985671	198.572464543582
53	20190525_nubxecad_119hr_disc01_DiscProper	out_of_horz	nubxecad	120hr	10077	195.740286743955	1242.76837914286	900.304733342302	199.851790223751	-77.8224063806545	356.851790223751	-77.8224063806545	365.238999999688
54	20190525_nubxecad_119hr_disc01_DiscProper	out_of_horz	nubxecad	120hr	10078	293.213948085821	1056.21749459339	1231.05009406383	13.3009056742851	252.922954340871	170.300905674285	252.922954340871	304.913789957089
55	20190525_nubxecad_119hr_disc01_DiscProper	out_of_horz	nubxecad	120hr	10079	234.160659861278	718.031973364745	1132.16687295778	-324.884615554363	154.039733234822	-167.884615554363	154.039733234822	227.845306194557
56	20190525_nubxecad_119hr_disc01_DiscProper	out_of_horz	nubxecad	120hr	10080	133.719464771441	869.854061059137	1143.33177842608	-173.06252785997	165.204638703125	-16.0625278599701	165.204638703125	165.983666215331
57	20190525_nubxecad_119hr_disc01_DiscProper	out_of_horz	nubxecad	120hr	10083	110.122436424901	665.414498179656	1161.40089278309	-377.502090739451	183.273753060131	-220.502090739451	183.273753060131	286.723631012889
58	20190525_nubxecad_119hr_disc01_DiscProper	out_of_horz	nubxecad	120hr	10084	149.692091750184	863.844483528747	1073.57837510477	-179.07210539036	95.4512353818083	-22.07210539036	95.4512353818083	97.9699758715726
59	20190525_nubxecad_119hr_disc01_DiscProper	out_of_horz	nubxecad	120hr	10085	220.284157697908	1111.28770504422	739.188382739494	68.3711161251101	-238.938756983463	225.37111612511	-238.938756983463	328.456800161422
60	20190525_nubxecad_119hr_disc01_DiscProper	out_of_horz	nubxecad	120hr	10086	165.670750126083	751.544364985114	1257.63758818601	-291.372223933994	279.51044846305	-134.372223933994	279.51044846305	310.132206268524
61	20190525_nubxecad_119hr_disc01_DiscProper	out_of_horz	nubxecad	120hr	10087	222.896959553127	890.451539663145	705.964099876149	-152.465049255962	-272.163039846808	4.53495074403781	-272.163039846808	272.20081931711
62	20190525_nubxecad_119hr_disc01_DiscProper	out_of_horz	nubxecad	120hr	10088	221.002667611999	874.12406355759	1202.80391530263	-168.792525361518	224.676775579676	-11.7925253615176	224.676775579676	224.986037654077
63	20190525_nubxecad_119hr_disc01_DiscProper	horz_stripe	nubxecad	120hr	10089	100.628857231748	1149.38312071541	959.203439757962	106.466531796299	-18.9236999649954	263.466531796299	-18.9236999649954	264.145262681607
64	20190525_nubxecad_119hr_disc01_DiscProper	out_of_horz	nubxecad	120hr	10090	197.160476910939	456.146897802246	1028.58685516176	-586.769691116861	50.4597154387983	-429.769691116861	50.4597154387983	432.721816280213
65	20190525_nubxecad_119hr_disc01_DiscProper	horz_stripe	nubxecad	120hr	10091	33.6681582650235	991.809912520222	992.703130727838	-51.106676398885	14.5759910048806	105.893323601115	14.5759910048806	106.891793403726
66	20190525_nubxecad_119hr_disc01_DiscProper	out_of_horz	nubxecad	120hr	10093	207.939992801634	973.603606376074	1279.2167190506	-69.3129825430335	301.089579327643	87.6870174569665	301.089579327643	313.598386172817
67	20190525_nubxecad_119hr_disc01_DiscProper	out_of_horz	nubxecad	120hr	10095	111.532763409484	656.254769406681	768.744037208395	-386.661819512427	-209.383102514562	-229.661819512427	-209.383102514562	310.782616889012
68	20190525_nubxecad_119hr_disc01_DiscProper	out_of_horz	nubxecad	120hr	10098	72.1295494653925	1126.00907694374	1056.02649538915	83.092488024633	77.8993556661932	240.092488024633	77.8993556661932	252.413772245229
69	20190525_nubxecad_119hr_disc01_DiscProper	out_of_horz	nubxecad	120hr	10100	351.911578394004	686.444667498043	1278.14131984861	-356.471921421064	300.014180125651	-199.471921421064	300.014180125651	360.274278448903
70	20190525_nubxecad_119hr_disc01_DiscProper	out_of_horz	nubxecad	120hr	10101	132.518923052887	397.567268193932	1120.41282175047	-645.349320725176	142.285682027518	-488.349320725176	142.285682027518	508.655359121259
71	20190525_nubxecad_119hr_disc01_DiscProper	out_of_horz	nubxecad	120hr	10104	148.630372299393	690.700237904795	645.070513154354	-352.216351014312	-333.056626568603	-195.216351014312	-333.056626568603	386.051991582223
72	20190525_nubxecad_119hr_disc01_DiscProper	out_of_horz	nubxecad	120hr	10105	201.32183237239	676.544970539137	857.281301329241	-366.371618379971	-120.845838393716	-209.371618379971	-120.845838393716	241.744061437149
73	20190525_nubxecad_119hr_disc01_DiscProper	out_of_horz	nubxecad	120hr	10107	73.6506654101334	991.439717950191	599.672283849402	-51.4768709689163	-378.454855873555	105.523129031084	-378.454855873555	392.890835595314
74	20190525_nubxecad_119hr_disc01_DiscProper	out_of_horz	nubxecad	120hr	10109	190.421859421265	819.566603094596	1323.40772288692	-223.349985824511	345.280583163967	-66.3499858245114	345.280583163967	351.597784021689
75	20190525_nubxecad_119hr_disc01_DiscProper	out_of_horz	nubxecad	120hr	10110	122.505962620299	781.778577412315	1043.82650762911	-261.138011506793	65.6993679061551	-104.138011506793	65.6993679061551	123.130550164682
76	20190525_nubxecad_119hr_disc01_DiscProper	out_of_horz	nubxecad	120hr	10111	195.251589224403	1331.55403554102	857.081743406987	288.637446621908	-121.04539631597	445.637446621908	-121.04539631597	461.78428059104
77	20190525_nubxecad_119hr_disc01_DiscProper	out_of_horz	nubxecad	120hr	10112	214.86231973915	736.141294299086	1187.13083479003	-306.775294620021	209.003695067072	-149.775294620021	209.003695067072	257.12872929761
78	20190525_nubxecad_119hr_disc01_DiscProper	out_of_horz	nubxecad	120hr	10114	253.137651788026	679.914585107363	1253.32463981338	-363.002003811745	275.197500090422	-206.002003811745	275.197500090422	343.759348426297
79	20190525_nubxecad_119hr_disc01_DiscProper	out_of_horz	nubxecad	120hr	10117	114.262686137955	1245.9003350547	721.201888649187	202.983746135594	-256.92525107377	359.983746135594	-256.92525107377	442.265623942372
80	20190525_nubxecad_119hr_disc01_DiscProper	out_of_horz	nubxecad	120hr	10119	198.540505036596	583.742635866805	851.055646635591	-459.173953052303	-127.071493087366	-302.173953052303	-127.071493087366	327.805219999175
81	20190525_nubxecad_119hr_disc01_DiscProper	horz_stripe	nubxecad	120hr	10120	112.517187572583	886.009889069548	985.559302073905	-156.906699849559	7.43216235094837	0.0933001504405411	7.43216235094837	7.43274795273772
82	20190525_nubxecad_119hr_disc01_DiscProper	out_of_horz	nubxecad	120hr	10121	119.011492097711	932.065300352263	846.959094579184	-110.851288566844	-131.168045143773	46.1487114331559	-131.168045143773	139.049486276576
83	20190525_nubxecad_119hr_disc01_DiscProper	horz_stripe	nubxecad	120hr	10122	112.871508003434	994.787196583381	953.43737040657	-48.1293923357264	-24.6897693163874	108.870607664274	-24.6897693163874	111.635092699763
84	20190525_nubxecad_119hr_disc01_DiscProper	out_of_horz	nubxecad	120hr	10123	494.750466453927	605.006835172336	691.916187214319	-437.909753746772	-286.210952508638	-280.909753746772	-286.210952508638	401.032416502674
85	20190525_nubxecad_119hr_disc01_DiscProper	horz_stripe	nubxecad	120hr	10124	120.020860121935	951.98306803422	1009.45306082583	-90.9335208848876	31.325921102877	66.0664791151124	31.325921102877	73.1169815816494
86	20190525_nubxecad_119hr_disc01_DiscProper	out_of_horz	nubxecad	120hr	10125	225.300685853792	640.53286844905	1216.8657237839	-402.383720470058	238.738584060946	-245.383720470058	238.738584060946	342.358411304809
87	20190525_nubxecad_119hr_disc01_DiscProper	out_of_horz	nubxecad	120hr	10126	62.0000043975886	1105.69531588193	867.719575044932	62.7787269628195	-110.407564678025	219.77872696282	-110.407564678025	245.952270092247
88	20190525_nubxecad_119hr_disc01_DiscProper	out_of_horz	nubxecad	120hr	10128	192.151447816573	795.341301584195	1230.08127156829	-247.575287334913	251.954131845329	-90.5752873349126	251.954131845329	267.740111357517
89	20190525_nubxecad_119hr_disc01_DiscProper	out_of_horz	nubxecad	120hr	10129	144.000003992385	705.391173576017	841.574222786269	-337.525415343091	-136.552916936688	-180.525415343091	-136.552916936688	226.353980987111
90	20190525_nubxecad_119hr_disc01_DiscProper	out_of_horz	nubxecad	120hr	10130	507.648875794297	639.972642763439	1266.70483498366	-402.943946155668	288.577695260698	-245.943946155668	288.577695260698	379.164226757481
91	20190525_nubxecad_119hr_disc01_DiscProper	horz_stripe	nubxecad	120hr	10131	139.99534190257	948.22668578755	986.871906793834	-94.6899031315572	8.74476707087717	62.3100968684428	8.74476707087717	62.9207368272068
92	20190525_nubxecad_119hr_disc01_DiscProper	out_of_horz	nubxecad	120hr	10132	117.507031777531	987.809128244289	1045.61042715449	-55.107460674818	67.4832874315308	101.892539325182	67.4832874315308	122.213271180753
93	20190525_nubxecad_119hr_disc01_DiscProper	out_of_horz	nubxecad	120hr	10133	117.438462435347	702.633361259052	1062.02391637468	-340.283227660056	83.8967766517236	-183.283227660056	83.8967766517236	201.572346005192
94	20190525_nubxecad_119hr_disc01_DiscProper	out_of_horz	nubxecad	120hr	10135	222.656799943554	1037.71501534309	762.148599684047	-5.20157357602216	-215.97854003891	151.798426423978	-215.97854003891	263.9876739966
95	20190525_nubxecad_119hr_disc01_DiscProper	out_of_horz	nubxecad	120hr	10137	110.556853889125	783.851187633604	834.367232007643	-259.065401285503	-143.759907715314	-102.065401285503	-143.759907715314	176.307280637773
96	20190525_nubxecad_119hr_disc01_DiscProper	out_of_horz	nubxecad	120hr	10138	248.13860016599	1182.43916627989	1221.87091122072	139.522577360778	243.743771497763	296.522577360778	243.743771497763	383.844584472195
97	20190525_nubxecad_119hr_disc01_DiscProper	out_of_horz	nubxecad	120hr	10140	157.711914996448	1195.32928484332	1046.86723506099	152.412695924213	68.7400953380303	309.412695924213	68.7400953380303	316.956490872439
98	20190525_nubxecad_119hr_disc01_DiscProper	out_of_horz	nubxecad	120hr	10141	120.500276640985	1081.07386828378	844.871009571977	38.1572793646767	-133.25613015098	195.157279364677	-133.25613015098	236.312420138759
99	20190525_nubxecad_119hr_disc01_DiscProper	out_of_horz	nubxecad	120hr	10143	92.2272091937966	810.183828662377	1076.14528692878	-232.73276025673	98.0181472058258	-75.7327602567303	98.0181472058258	123.866896940895
100	20190525_nubxecad_119hr_disc01_DiscProper	horz_stripe	nubxecad	120hr	10144	161.079994248441	427.944736934417	953.136775808682	-614.971851984691	-24.990363914275	-457.971851984691	-24.990363914275	458.653175611873
101	20190525_nubxecad_119hr_disc01_DiscProper	out_of_horz	nubxecad	120hr	10145	95.909469670114	1119.81730933776	825.583339927953	76.9007204186535	-152.543799795004	233.900720418653	-152.543799795004	279.247484981089
102	20190525_nubxecad_119hr_disc01_DiscProper	out_of_horz	nubxecad	120hr	10146	168.296482909159	647.003969434482	1309.40682058439	-395.912619484626	331.279680861429	-238.912619484626	331.279680861429	408.44273368571
103	20190525_nubxecad_119hr_disc01_DiscProper	out_of_horz	nubxecad	120hr	10147	90.0006211661337	955.453512629972	865.654975180344	-87.4630762891354	-112.472164542613	69.5369237108646	-112.472164542613	132.232263672945
104	20190525_nubxecad_119hr_disc01_DiscProper	horz_stripe	nubxecad	120hr	10148	219.03876051956	575.14907485312	995.894999858753	-467.767514065987	17.7678601357965	-310.767514065987	17.7678601357965	311.275030563903
105	20190525_nubxecad_119hr_disc01_DiscProper	out_of_horz	nubxecad	120hr	10149	57.0370375627481	1153.10312578664	914.419226799934	110.186536867535	-63.7079129230232	267.186536867535	-63.7079129230232	274.676798532883
106	20190525_nubxecad_119hr_disc01_DiscProper	out_of_horz	nubxecad	120hr	10150	119.662588986379	1133.39009755828	1040.4044319951	90.4735086391704	62.2772922721414	247.47350863917	62.2772922721414	255.189338748568
107	20190525_nubxecad_119hr_disc01_DiscProper	out_of_horz	nubxecad	120hr	10151	125.003648977707	1050.36308492476	888.601273091362	7.44649600564844	-89.5258666315948	164.446496005648	-89.5258666315948	187.236563856192
108	20190525_nubxecad_119hr_disc01_DiscProper	out_of_horz	nubxecad	120hr	10152	133.051446495759	913.187777618539	720.581063159804	-129.728811300569	-257.546076563153	27.2711886994314	-257.546076563153	258.985905574326
109	20190525_nubxecad_119hr_disc01_DiscProper	out_of_horz	nubxecad	120hr	10156	99.0065097911479	831.150356570045	816.951578763447	-211.766232349063	-161.17556095951	-54.7662323490629	-161.17556095951	170.226031077283
110	20190525_nubxecad_119hr_disc01_DiscProper	out_of_horz	nubxecad	120hr	10157	129.65818974246	807.265994543156	1044.45835017162	-235.650594375952	66.3312104486587	-78.6505943759519	66.3312104486587	102.887052029275
111	20190525_nubxecad_119hr_disc01_DiscProper	out_of_horz	nubxecad	120hr	10158	96.0414430878715	984.190490330471	1106.77408005103	-58.7260985886362	128.646940328073	98.2739014113638	128.646940328073	161.888217466205
112	20190525_nubxecad_119hr_disc01_DiscProper	out_of_horz	nubxecad	120hr	10159	149.672318120639	830.622336795392	643.166236113046	-212.294252123715	-334.960903609911	-55.2942521237152	-334.960903609911	339.494125523682
113	20190525_nubxecad_119hr_disc01_DiscProper	horz_stripe	nubxecad	120hr	10160	58.4633237297327	459.457008863353	940.134451905749	-583.459580055754	-37.9926878172079	-426.459580055754	-37.9926878172079	428.148593071268
114	20190525_nubxecad_119hr_disc01_DiscProper	out_of_horz	nubxecad	120hr	10161	95.1646100548753	1172.07689186923	1144.22413157057	129.160302950122	166.096991847618	286.160302950122	166.096991847618	330.871470038341
115	20190525_nubxecad_119hr_disc01_DiscProper	out_of_horz	nubxecad	120hr	10162	95.5117870019206	835.413876837355	1146.41947542704	-207.502712081752	168.292335704081	-50.5027120817522	168.292335704081	175.706670858984
116	20190525_nubxecad_119hr_disc01_DiscProper	out_of_horz	nubxecad	120hr	10163	213.559715601844	1224.25490392745	1076.42373589583	181.338315008341	98.2965961728702	338.338315008341	98.2965961728702	352.328023611316
117	20190525_nubxecad_119hr_disc01_DiscProper	out_of_horz	nubxecad	120hr	10164	201.603268735303	752.269722890024	831.7268803928	-290.646866029084	-146.400259330156	-133.646866029084	-146.400259330156	198.22845590715
118	20190525_nubxecad_119hr_disc01_DiscProper	out_of_horz	nubxecad	120hr	10165	160.529131490826	630.687041662172	872.176542485907	-412.229547256936	-105.95059723705	-255.229547256936	-105.95059723705	276.346975463579
119	20190525_nubxecad_119hr_disc01_DiscProper	horz_stripe	nubxecad	120hr	10166	124.17925917233	1295.03556097977	977.834831387045	252.118972060661	-0.292308335912253	409.118972060661	-0.292308335912253	409.11907648524
120	20190525_nubxecad_119hr_disc01_DiscProper	out_of_horz	nubxecad	120hr	10167	169.901146910866	808.269663719461	1211.86940739958	-234.646925199647	233.742267676622	-77.6469251996468	233.742267676622	246.301629494345
121	20190525_nubxecad_119hr_disc01_DiscProper	out_of_horz	nubxecad	120hr	10168	203.505703076354	948.394602357926	1341.46000312537	-94.5219865611817	363.332863402417	62.4780134388183	363.332863402417	368.665528347119
122	20190525_nubxecad_119hr_disc01_DiscProper	out_of_horz	nubxecad	120hr	10169	318.979414355921	1208.64860833653	648.317824674166	165.732019417426	-329.809315048791	322.732019417426	-329.809315048791	461.44354004602
123	20190525_nubxecad_119hr_disc01_DiscProper	horz_stripe	nubxecad	120hr	10170	139.446909082514	883.768440296524	997.831387813416	-159.148148622584	19.7042480904595	-2.14814862258356	19.7042480904595	19.8209973340164
124	20190525_nubxecad_119hr_disc01_DiscProper	out_of_horz	nubxecad	120hr	10172	273.41787720814	878.808719418136	651.551062571267	-164.107869500971	-326.57607715169	-7.10786950097099	-326.57607715169	326.653418743213
125	20190525_nubxecad_119hr_disc01_DiscProper	horz_stripe	nubxecad	120hr	10173	264.50009097272	1061.73625162795	1001.21061537317	18.8196627088462	23.0834756502126	175.819662708846	23.0834756502126	177.328510519731
126	20190525_nubxecad_119hr_disc01_DiscProper	out_of_horz	nubxecad	120hr	10175	193.630152546179	958.854712391195	662.221976588217	-84.0618765279128	-315.90516313474	72.9381234720872	-315.90516313474	324.216042093565
127	20190525_nubxecad_119hr_disc01_DiscProper	horz_stripe	nubxecad	120hr	10176	339.992097478045	1055.87915598723	960.013482418855	12.9625670681255	-18.1136573041017	169.962567068126	-18.1136573041017	170.925067749928
128	20190525_nubxecad_119hr_disc01_DiscProper	out_of_horz	nubxecad	120hr	10178	145.815440391859	1049.29243527649	774.480882387813	6.37584635738176	-203.646257335144	163.375846357382	-203.646257335144	261.081338474435
129	20190525_nubxecad_119hr_disc01_DiscProper	out_of_horz	nubxecad	120hr	10179	134.682634236407	1259.9791079952	769.393175760967	217.062519076088	-208.73396396199	374.062519076088	-208.73396396199	428.360404202856
130	20190525_nubxecad_119hr_disc01_DiscProper	out_of_horz	nubxecad	120hr	10182	133.915997078413	934.162417293207	1072.76470619355	-108.7541716259	94.6375664705885	48.2458283740996	94.6375664705885	106.225839337602
131	20190525_nubxecad_119hr_disc01_DiscProper	out_of_horz	nubxecad	120hr	10183	147.188751762113	1078.58670219302	1178.56666861003	35.6701132739106	200.439528887068	192.670113273911	200.439528887068	278.024778193332
132	20190525_nubxecad_119hr_disc01_DiscProper	horz_stripe	nubxecad	120hr	10184	232.682379433843	529.639780292862	1005.15078970229	-513.276808626245	27.0236499793283	-356.276808626245	27.0236499793283	357.300212738682
133	20190525_nubxecad_119hr_disc01_DiscProper	out_of_horz	nubxecad	120hr	10185	203.651803675399	1002.97331280179	640.601242030612	-39.9432761173198	-337.525897692345	117.05672388268	-337.525897692345	357.247824652817
134	20190525_nubxecad_119hr_disc01_DiscProper	out_of_horz	nubxecad	120hr	10186	461.483019234881	615.260280700638	1282.25091414456	-427.65630821847	304.123774421599	-270.65630821847	304.123774421599	407.119279016471
135	20190525_nubxecad_119hr_disc01_DiscProper	out_of_horz	nubxecad	120hr	10187	214.270265521648	694.626967441964	681.981744604171	-348.289621477143	-296.145395118786	-191.289621477143	-296.145395118786	352.553278718169
136	20190525_nubxecad_119hr_disc01_DiscProper	out_of_horz	nubxecad	120hr	10188	353.285546761117	449.682798841029	1111.45390522159	-593.233790078079	133.326765498636	-436.233790078079	133.326765498636	456.153423755882
137	20190525_nubxecad_119hr_disc01_DiscProper	out_of_horz	nubxecad	120hr	10189	69.4840278519544	838.121216612109	1204.13147389654	-204.795372306999	226.004334173585	-47.7953723069986	226.004334173585	231.002936516422
138	20190525_nubxecad_119hr_disc01_DiscProper	out_of_horz	nubxecad	120hr	10190	122.405405157791	1173.49331493485	841.432278161836	130.576726015741	-136.694861561121	287.576726015741	-136.694861561121	318.411461042386
139	20190525_nubxecad_119hr_disc01_DiscProper	out_of_horz	nubxecad	120hr	10191	267.985993104237	1085.58572017214	1238.86488327122	42.6691312530286	260.737743548267	199.669131253029	260.737743548267	328.408180296991
140	20190525_nubxecad_119hr_disc01_DiscProper	out_of_horz	nubxecad	120hr	10192	188.013363293827	1109.94676141687	1283.52958555919	67.0301724977646	305.402445836229	224.030172497765	305.402445836229	378.76136565406
141	20190525_nubxecad_119hr_disc01_DiscProper	out_of_horz	nubxecad	120hr	10193	254.769551862222	1250.90595657065	828.857042976507	207.989367651547	-149.27009674645	364.989367651547	-149.27009674645	394.333361867051
142	20190525_nubxecad_119hr_disc01_DiscProper	out_of_horz	nubxecad	120hr	10194	112.195148877409	1107.65242157628	780.990805589226	64.7358326571721	-197.136334133731	221.735832657172	-197.136334133731	296.697680678255
143	20190525_nubxecad_119hr_disc01_DiscProper	out_of_horz	nubxecad	120hr	10195	93.9785940750426	826.539449672111	1148.07463931281	-216.377139246997	169.947499589856	-59.3771392469965	169.947499589856	180.021657813723
144	20190525_nubxecad_119hr_disc01_DiscProper	horz_stripe	nubxecad	120hr	10196	226.123563708797	670.868791902563	1024.53909343797	-372.047797016545	46.4119537150099	-215.047797016545	46.4119537150099	219.999146474056
145	20190525_nubxecad_119hr_disc01_DiscProper	out_of_horz	nubxecad	120hr	10198	172.515884722059	1217.85966870311	1103.09810281288	174.943079784004	124.97096308992	331.943079784004	124.97096308992	354.688525092244
146	20190525_nubxecad_119hr_disc01_DiscProper	out_of_horz	nubxecad	120hr	10200	209.933509969724	502.887553557137	893.072328307241	-540.029035361971	-85.0548114157157	-383.029035361971	-85.0548114157157	392.358971957167
147	20190525_nubxecad_119hr_disc01_DiscProper	out_of_horz	nubxecad	120hr	10201	75.3671861959981	1018.53780236517	923.537872668342	-24.3787865539418	-54.5892670546148	132.621213446058	-54.5892670546148	143.416785396497
148	20190525_nubxecad_119hr_disc01_DiscProper	out_of_horz	nubxecad	120hr	10202	602.784889569695	847.998807524	1109.96788911571	-194.917781395107	131.840749392751	-37.9177813951071	131.840749392751	137.185062402469
149	20190525_nubxecad_119hr_disc01_DiscProper	horz_stripe	nubxecad	120hr	10203	93.0399005888052	433.873625078736	932.893249303348	-609.042963840371	-45.2338904196087	-452.042963840371	-45.2338904196087	454.300501870821
150	20190525_nubxecad_119hr_disc01_DiscProper	out_of_horz	nubxecad	120hr	10205	209.546473540773	1018.32232314379	714.86637093726	-24.5942657753153	-263.260768785697	132.405734224685	-263.260768785697	294.682050415722
151	20190525_nubxecad_119hr_disc01_DiscProper	out_of_horz	nubxecad	120hr	10206	124.803824722542	768.854724103229	1184.57520092552	-274.061864815879	206.448061202559	-117.061864815879	206.448061202559	237.327373407424
152	20190525_nubxecad_119hr_disc01_DiscProper	out_of_horz	nubxecad	120hr	10213	119.132193717027	1147.72882275126	783.793271443106	104.812233832151	-194.333868279851	261.812233832151	-194.333868279851	326.054133764305
153	20190525_nubxecad_119hr_disc01_DiscProper	out_of_horz	nubxecad	120hr	10214	174.554565133759	875.301252867357	753.564442038841	-167.61533605175	-224.562697684116	-10.6153360517503	-224.562697684116	224.813457227674
154	20190525_nubxecad_119hr_disc01_DiscProper	out_of_horz	nubxecad	120hr	10217	145.757329080839	971.71610325613	772.614291841677	-71.2004856629778	-205.51284788128	85.7995143370222	-205.51284788128	222.704035223305
155	20190525_nubxecad_119hr_disc01_DiscProper	out_of_horz	nubxecad	120hr	10218	107.03867239979	624.969576684091	902.45713700161	-417.947012235017	-75.6700027213466	-260.947012235017	-75.6700027213466	271.697060172227
156	20190525_nubxecad_119hr_disc01_DiscProper	out_of_horz	nubxecad	120hr	10219	166.481844217492	1022.23309320004	866.151675175864	-20.6834957190656	-111.975464547093	136.316504280934	-111.975464547093	176.41058358248
157	20190525_nubxecad_119hr_disc01_DiscProper	out_of_horz	nubxecad	120hr	10220	105.812918169873	924.241867608932	1043.46561380211	-118.674721310175	65.3384740791536	38.3252786898246	65.3384740791536	75.7492124160043
158	20190525_nubxecad_119hr_disc01_DiscProper	out_of_horz	nubxecad	120hr	10221	164.487905618735	1212.42018979597	1077.57762732321	169.503600876863	99.4504876002512	326.503600876863	99.4504876002512	341.313640028472
159	20190525_nubxecad_119hr_disc01_DiscProper	out_of_horz	nubxecad	120hr	10222	192.550704914685	1246.16175691792	1062.75734496574	203.245167998811	84.630205242784	360.245167998811	84.630205242784	370.052499932006
160	20190525_nubxecad_119hr_disc01_DiscProper	out_of_horz	nubxecad	120hr	10223	82.9523454254623	1215.80897187147	1051.44646613499	172.892382952361	73.3193264120304	329.892382952361	73.3193264120304	337.94187067527
161	20190525_nubxecad_119hr_disc01_DiscProper	out_of_horz	nubxecad	120hr	10224	223.550076273514	1100.1270504645	729.881706031221	57.2104615453968	-248.245433691736	214.210461545397	-248.245433691736	327.890099247126
162	20190525_nubxecad_119hr_disc01_DiscProper	out_of_horz	nubxecad	120hr	10226	119.104552237186	775.308408166563	807.461819467087	-267.608180752545	-170.66532025587	-110.608180752545	-170.66532025587	203.373600025732
163	20190525_nubxecad_119hr_disc01_DiscProper	horz_stripe	nubxecad	120hr	10227	152.327409702301	425.501130331943	1018.84551807919	-617.415458587164	40.7183783562353	-460.415458587164	40.7183783562353	462.212484515499
164	20190525_nubxecad_119hr_disc01_DiscProper	out_of_horz	nubxecad	120hr	10228	121.854579599232	964.196502780941	726.603527963063	-78.7200861381664	-251.523611759893	78.2799138618336	-251.523611759893	263.4233706165
165	20190525_nubxecad_119hr_disc01_DiscProper	horz_stripe	nubxecad	120hr	10229	204.913628433349	1101.92783799398	1008.07446490405	59.0112490748695	29.9473251810887	216.01124907487	29.9473251810887	218.077284494253
166	20190525_nubxecad_119hr_disc01_DiscProper	horz_stripe	nubxecad	120hr	10230	130.672954864208	1223.25870736643	972.14365142419	180.342118447325	-5.98348829876716	337.342118447325	-5.98348829876716	337.395179293881
167	20190525_nubxecad_119hr_disc01_DiscProper	horz_stripe	nubxecad	120hr	10232	240.999724949293	382.758820653723	956.222885961314	-660.157768265384	-21.9042537616432	-503.157768265384	-21.9042537616432	503.634327760386
168	20190525_nubxecad_119hr_disc01_DiscProper	out_of_horz	nubxecad	120hr	10234	267.234941512113	1075.21862736014	787.183143172482	32.3020384410311	-190.943996550475	189.302038441031	-190.943996550475	268.877056619931
169	20190525_nubxecad_119hr_disc01_DiscProper	out_of_horz	nubxecad	120hr	10235	271.105059973067	1003.31286805446	1315.57957436375	-39.603720864651	337.452434640798	117.396279135349	337.452434640798	357.289843124356
170	20190525_nubxecad_119hr_disc01_DiscProper	out_of_horz	nubxecad	120hr	10236	164.899040904063	994.375129499207	800.784139812788	-48.5414594199001	-177.342999910169	108.4585405801	-177.342999910169	207.879279010447
171	20190525_nubxecad_119hr_disc01_DiscProper	out_of_horz	nubxecad	120hr	10237	381.509608136411	1095.87304682572	1283.37964688199	52.9564579066171	305.252507159033	209.956457906617	305.252507159033	370.487256654758
172	20190525_nubxecad_119hr_disc01_DiscProper	out_of_horz	nubxecad	120hr	10238	184.828563998081	1041.16675059273	876.828664720505	-1.74983832637918	-101.298475002452	155.250161673621	-101.298475002452	185.375278118491
173	20190525_nubxecad_119hr_disc01_DiscProper	out_of_horz	nubxecad	120hr	10239	384.025905543151	549.5302267204	1247.34290828981	-493.386362198707	269.215768566852	-336.386362198707	269.215768566852	430.851383563197
174	20190525_nubxecad_119hr_disc01_DiscProper	out_of_horz	nubxecad	120hr	10242	138.876079636135	681.942993449401	910.866862804887	-360.973595469707	-67.2602769180696	-203.973595469707	-67.2602769180696	214.777029730684
175	20190525_nubxecad_119hr_disc01_DiscProper	out_of_horz	nubxecad	120hr	10243	140.736733273192	902.40153218028	1155.29394063107	-140.515056738828	177.16680090811	16.4849432611725	177.16680090811	177.932090130864
176	20190525_nubxecad_119hr_disc01_DiscProper	out_of_horz	nubxecad	120hr	10245	154.121832532898	867.075689267841	716.696692819905	-175.840899651266	-261.430446903052	-18.8408996512661	-261.430446903052	262.108485302552
177	20190525_nubxecad_119hr_disc01_DiscProper	out_of_horz	nubxecad	120hr	10247	152.481337308919	1171.35854279626	1030.09517905365	128.441953877148	51.9680393306977	285.441953877148	51.9680393306977	290.134083046237
178	20190525_nubxecad_119hr_disc01_DiscProper	horz_stripe	nubxecad	120hr	10249	140.976302584753	550.393776902799	958.350650838018	-492.522812016308	-19.7764888849392	-335.522812016308	-19.7764888849392	336.105142620501
179	20190525_nubxecad_119hr_disc01_DiscProper	out_of_horz	nubxecad	120hr	10251	157.22953929055	1281.85633928292	1067.03119449376	238.939750363812	88.9040547708047	395.939750363812	88.9040547708047	405.798246512781
180	20190525_nubxecad_119hr_disc01_DiscProper	out_of_horz	nubxecad	120hr	10252	158.18192130522	1074.79505196183	802.590877233074	31.8784630427219	-175.536262489882	188.878463042722	-175.536262489882	257.852774369984
181	20190525_nubxecad_119hr_disc01_DiscProper	out_of_horz	nubxecad	120hr	10253	55.051954162003	977.951534271291	1066.16915282179	-64.965054647816	88.042013098836	92.034945352184	88.042013098836	127.364937233428
182	20190525_nubxecad_119hr_disc01_DiscProper	out_of_horz	nubxecad	120hr	10254	127.524521109468	700.441429664073	800.717033710096	-342.475159255035	-177.410106012861	-185.475159255035	-177.410106012861	256.661996439237
183	20190525_nubxecad_119hr_disc01_DiscProper	out_of_horz	nubxecad	120hr	10255	115.0003317097	1000.99970188437	1057.34435284223	-41.9168870347335	79.2172131192752	115.083112965267	79.2172131192752	139.712167487878
184	20190525_nubxecad_119hr_disc01_DiscProper	horz_stripe	nubxecad	120hr	10256	120.213271755777	921.268323465217	970.628554002683	-121.648265453891	-7.49858572027392	35.3517345461095	-7.49858572027392	36.1382612091795
185	20190525_nubxecad_119hr_disc01_DiscProper	out_of_horz	nubxecad	120hr	10257	249.979403580428	717.92129756359	1292.31482201698	-324.995291355517	314.187682294019	-167.995291355517	314.187682294019	356.281233891026
186	20190525_nubxecad_119hr_disc01_DiscProper	out_of_horz	nubxecad	120hr	10258	232.397582230483	781.66713983722	1338.74714754376	-261.249449081887	360.620007820805	-104.249449081887	360.620007820805	375.386118116473
187	20190525_nubxecad_119hr_disc01_DiscProper	horz_stripe	nubxecad	120hr	10260	121.066105835923	803.625193884526	1011.49008114572	-239.291395034581	33.3629414227586	-82.2913950345813	33.3629414227586	88.797294762374
188	20190525_nubxecad_119hr_disc01_DiscProper	horz_stripe	nubxecad	120hr	10261	79.0334763564693	598.267873321192	986.288623726586	-444.648715597915	8.16148400362908	-287.648715597915	8.16148400362908	287.764475580763
189	20190525_nubxecad_119hr_disc01_DiscProper	out_of_horz	nubxecad	120hr	10262	127.000000529969	1129.83582287723	862.171509975928	86.9192339581189	-115.955629747029	243.919233958119	-115.955629747029	270.078323389245
190	20190525_nubxecad_119hr_disc01_DiscProper	out_of_horz	nubxecad	120hr	10263	126.713063423811	1208.17880894291	1044.04210136253	165.262220023799	65.914961639574	322.262220023799	65.914961639574	328.934219294092
191	20190525_nubxecad_119hr_disc01_DiscProper	out_of_horz	nubxecad	120hr	10264	245.439242928115	705.998297143273	1224.83380108533	-336.918291775834	246.706661362373	-179.918291775834	246.706661362373	305.343689104758
192	20190525_nubxecad_119hr_disc01_DiscProper	horz_stripe	nubxecad	120hr	10265	131.904561475234	887.333053791742	940.60757391894	-155.583535127366	-37.5195658040174	1.41646487263438	-37.5195658040174	37.5462939696769
193	20190525_nubxecad_119hr_disc01_DiscProper	out_of_horz	nubxecad	120hr	10268	136.701323880343	923.199491968638	850.75742614776	-119.717096950469	-127.369713575197	37.2829030495307	-127.369713575197	132.714199677459
194	20190525_nubxecad_119hr_disc01_DiscProper	out_of_horz	nubxecad	120hr	10270	97.9394103885779	1002.18780419806	1115.80417985953	-40.7287847210462	137.677040136572	116.271215278954	137.677040136572	180.205335335034
195	20190525_nubxecad_119hr_disc01_DiscProper	out_of_horz	nubxecad	120hr	10271	217.112819727668	1011.93646215137	620.403146112011	-30.9801267677331	-357.723993610946	126.019873232267	-357.723993610946	379.272282212187
196	20190525_nubxecad_119hr_disc01_DiscProper	horz_stripe	nubxecad	120hr	10272	187.14396704296	1343.28371340504	995.654871329417	300.367124485934	17.52773160646	457.367124485934	17.52773160646	457.702859872865
197	20190525_nubxecad_119hr_disc01_DiscProper	out_of_horz	nubxecad	120hr	10273	80.1901860439858	795.479720282846	928.009397213417	-247.436868636261	-50.11774250954	-90.4368686362614	-50.11774250954	103.395431828418
198	20190525_nubxecad_119hr_disc01_DiscProper	horz_stripe	nubxecad	120hr	10275	193.111505590658	1190.06484158148	990.4098738922	147.148252662376	12.282734169243	304.148252662376	12.282734169243	304.396164818562
199	20190525_nubxecad_119hr_disc01_DiscProper	horz_stripe	nubxecad	120hr	10277	129.568092897521	811.870152007339	972.684340390602	-231.046436911768	-5.44279933235475	-74.0464369117684	-5.44279933235475	74.246204508384
200	20190525_nubxecad_119hr_disc01_DiscProper	horz_stripe	nubxecad	120hr	10278	71.878337939435	833.314562601272	1000.81531903122	-209.602026317835	22.6881793082615	-52.6020263178353	22.6881793082615	57.2863566049201
201	20190525_nubxecad_119hr_disc01_DiscProper	out_of_horz	nubxecad	120hr	10280	52.0809112138257	491.684685722644	761.340797361598	-551.231903196463	-216.786342361359	-394.231903196463	-216.786342361359	449.905669815709
202	20190525_nubxecad_119hr_disc01_DiscProper	out_of_horz	nubxecad	120hr	10281	418.596521688086	870.793305756154	1347.38287968358	-172.123283162954	369.255739960626	-15.1232831629538	369.255739960626	369.565305714019
203	20190525_nubxecad_119hr_disc01_DiscProper	horz_stripe	nubxecad	120hr	10282	127.223214159149	989.782755356189	1006.48121251858	-53.1338335629181	28.3540727956201	103.866166437082	28.3540727956201	107.666772843041
204	20190525_nubxecad_119hr_disc01_DiscProper	out_of_horz	nubxecad	120hr	10286	128.824936624851	879.704625876809	862.886475106927	-163.211963042298	-115.24066461603	-6.21196304229829	-115.24066461603	115.40796881491
205	20190525_nubxecad_119hr_disc01_DiscProper	out_of_horz	nubxecad	120hr	10287	214.823519750498	1120.93956182603	750.841135790313	78.0229729069231	-227.286003932644	235.022972906923	-227.286003932644	326.947588120295
206	20190525_nubxecad_119hr_disc01_DiscProper	out_of_horz	nubxecad	120hr	10288	134.092413465981	1051.39913380024	862.882610981377	8.48254488113116	-115.24452874158	165.482544881131	-115.24452874158	201.65756634752
207	20190525_nubxecad_119hr_disc01_DiscProper	out_of_horz	nubxecad	120hr	10289	200.635855173944	711.133655806626	1181.24663416204	-331.782933112481	203.119494439083	-174.782933112481	203.119494439083	267.967540438373
208	20190525_nubxecad_119hr_disc01_DiscProper	out_of_horz	nubxecad	120hr	10290	118.412642047848	785.330411726784	1202.21728462702	-257.586177192324	224.090144904068	-100.586177192324	224.090144904068	245.629745929298
209	20190525_nubxecad_119hr_disc01_DiscProper	out_of_horz	nubxecad	120hr	10291	61.5001490536893	959.418377767269	886.483421340416	-83.4982111518383	-91.6437183825407	73.5017888481617	-91.6437183825407	117.478015317157
210	20190525_nubxecad_119hr_disc01_DiscProper	out_of_horz	nubxecad	120hr	10292	201.500733474989	901.456575775844	773.584068747468	-141.460013143263	-204.543070975489	15.5399868567367	-204.543070975489	205.132540265048
211	20190525_nubxecad_119hr_disc01_DiscProper	out_of_horz	nubxecad	120hr	10293	66.4204402585174	885.339624844856	1116.26099803027	-157.576964074252	138.13385830731	-0.576964074251691	138.13385830731	138.135063247558
212	20190525_nubxecad_119hr_disc01_DiscProper	out_of_horz	nubxecad	120hr	10294	153.347623259743	944.602958173568	1149.95239177956	-98.3136307455395	171.825252056604	58.6863692544605	171.825252056604	181.570942555758
213	20190525_nubxecad_119hr_disc01_DiscProper	out_of_horz	nubxecad	120hr	10297	87.5595436879748	380.089428371993	895.033811423074	-662.827160547115	-83.0933282998828	-505.827160547115	-83.0933282998828	512.606688948855
214	20190525_nubxecad_119hr_disc01_DiscProper	out_of_horz	nubxecad	120hr	10298	293.895007904823	843.083280381783	1314.73326812767	-199.833308537324	336.606128404717	-42.833308537324	336.606128404717	339.320465047227
215	20190525_nubxecad_119hr_disc01_DiscProper	out_of_horz	nubxecad	120hr	10299	108.8914048082	821.518858530111	1241.23993243522	-221.397730388997	263.112792712267	-64.3977303889967	263.112792712267	270.878957041891
216	20190525_nubxecad_119hr_disc01_DiscProper	out_of_horz	nubxecad	120hr	10300	146.827836127398	1328.88777077801	1031.00557538011	285.971181858907	52.8784356571483	442.971181858907	52.8784356571483	446.116124921554
217	20190525_nubxecad_119hr_disc01_DiscProper	horz_stripe	nubxecad	120hr	10301	116.110732241371	905.50956571777	1023.67731365131	-137.407023201338	45.5501739283483	19.5929767986624	45.5501739283483	49.5853111791759
218	20190525_nubxecad_119hr_disc01_DiscProper	out_of_horz	nubxecad	120hr	10302	315.092037076254	1315.19565420412	806.894693393695	272.279065285011	-171.232446329262	429.279065285011	-171.232446329262	462.169954202863
219	20190525_nubxecad_119hr_disc01_DiscProper	out_of_horz	nubxecad	120hr	10303	208.128381215946	654.349608504835	1074.65139640712	-388.566980414272	96.5242566841636	-231.566980414272	96.5242566841636	250.878852330391
220	20190525_nubxecad_119hr_disc01_DiscProper	out_of_horz	nubxecad	120hr	10304	214.01358143724	472.582509773902	1028.93567763404	-570.334079145206	50.8085379110847	-413.334079145206	50.8085379110847	416.445156662288
221	20190525_nubxecad_119hr_disc01_DiscProper	out_of_horz	nubxecad	120hr	10305	236.931695252639	1240.98195887298	1143.08380608668	198.065369953868	164.956666363722	355.065369953868	164.956666363722	391.512603524216
222	20190525_nubxecad_119hr_disc01_DiscProper	out_of_horz	nubxecad	120hr	10306	140.007223547644	768.910499583857	760.452517007177	-274.00608933525	-217.67462271578	-117.00608933525	-217.67462271578	247.128845576525
223	20190525_nubxecad_119hr_disc01_DiscProper	out_of_horz	nubxecad	120hr	10307	61.6236980708378	894.032445874902	885.189370504212	-148.884143044206	-92.9377692187446	8.11585695579413	-92.9377692187446	93.2914577090719
224	20190525_nubxecad_119hr_disc01_DiscProper	out_of_horz	nubxecad	120hr	10308	179.192486846124	1147.22975246903	1239.45845397394	104.313163549926	261.331314250978	261.313163549926	261.331314250978	369.565454625583
225	20190525_nubxecad_119hr_disc01_DiscProper	out_of_horz	nubxecad	120hr	10309	106.000002536383	821.383271875882	836.177814629499	-221.533317043226	-141.949325093458	-64.5333170432257	-141.949325093458	155.929983977071
226	20190525_nubxecad_119hr_disc01_DiscProper	out_of_horz	nubxecad	120hr	10311	47.9289631918265	1114.81014653286	1047.23015480614	71.8935576137551	69.1030150831826	228.893557613755	69.1030150831826	239.097234217939
227	20190525_nubxecad_119hr_disc01_DiscProper	out_of_horz	nubxecad	120hr	10312	170.704090149941	1166.86538637447	767.193560581327	123.948797455365	-210.93357914163	280.948797455365	-210.93357914163	351.319230332064
228	20190525_nubxecad_119hr_disc01_DiscProper	out_of_horz	nubxecad	120hr	10313	121.532656419098	1066.54423148465	919.48050748937	23.6276425655465	-58.6466322335873	180.627642565546	-58.6466322335873	189.90990687989
229	20190525_nubxecad_119hr_disc01_DiscProper	out_of_horz	nubxecad	120hr	10314	150.731423048402	1029.69511879851	736.082723592607	-13.221470120598	-242.04441613035	143.778529879402	-242.04441613035	281.527556438378
230	20190525_nubxecad_119hr_disc01_DiscProper	out_of_horz	nubxecad	120hr	10315	106.860314350767	1034.21271299451	1212.27519095395	-8.70387592459815	234.148051230989	148.296124075402	234.148051230989	277.158890009065
231	20190525_nubxecad_119hr_disc01_DiscProper	out_of_horz	nubxecad	120hr	10318	213.237247939025	902.218549725912	729.561018640741	-140.698039193196	-248.566121082216	16.3019608068041	-248.566121082216	249.100121388982
232	20190525_nubxecad_119hr_disc01_DiscProper	out_of_horz	nubxecad	120hr	10320	109.074425338113	1039.50385927598	782.102870965749	-3.41272964313134	-196.024268757208	153.587270356869	-196.024268757208	249.02723456978
233	20190525_nubxecad_119hr_disc01_DiscProper	out_of_horz	nubxecad	120hr	10321	239.299299274704	475.815255625174	814.556819172529	-567.101333293934	-163.570320550427	-410.101333293934	-163.570320550427	441.518236695192
234	20190525_nubxecad_119hr_disc01_DiscProper	out_of_horz	nubxecad	120hr	10322	144.500000581525	1116.45640470435	863.787789145879	73.5398157852392	-114.339350577078	230.539815785239	-114.339350577078	257.336537927827
235	20190525_nubxecad_119hr_disc01_DiscProper	out_of_horz	nubxecad	120hr	10325	174.681276618725	526.990552928303	787.114464482447	-515.926035990804	-191.012675240509	-358.926035990804	-191.012675240509	406.58792581016
236	20190525_nubxecad_119hr_disc01_DiscProper	out_of_horz	nubxecad	120hr	10326	91.3164315720044	856.39661680083	835.699476708537	-186.519972118278	-142.42766301442	-29.5199721182779	-142.42766301442	145.454693790242
237	20190525_nubxecad_119hr_disc01_DiscProper	out_of_horz	nubxecad	120hr	10327	133.522246380023	826.293966744236	750.356582496012	-216.622622174872	-227.770557226945	-59.6226221748716	-227.770557226945	235.444863640048
238	20190525_nubxecad_119hr_disc01_DiscProper	out_of_horz	nubxecad	120hr	10328	184.622837068265	795.054228744154	1286.91456753275	-247.862360174953	308.787427809795	-90.8623601749532	308.787427809795	321.878306305274
239	20190525_nubxecad_119hr_disc01_DiscProper	out_of_horz	nubxecad	120hr	10329	120.619687975789	812.738845428079	1053.77290910865	-230.177743491029	75.6457693856881	-73.1777434910289	75.6457693856881	105.248584638424
240	20190525_nubxecad_119hr_disc01_DiscProper	out_of_horz	nubxecad	120hr	10330	99.4521927669473	978.996391504651	734.132460076305	-63.9201974144561	-243.994679646652	93.0798025855439	-243.994679646652	261.14603834873
241	20190525_nubxecad_119hr_disc01_DiscProper	out_of_horz	nubxecad	120hr	10331	80.2545448694239	1071.37416078847	1097.48355501362	28.4575718693643	119.356415290662	185.457571869364	119.356415290662	220.545833863887
242	20190525_nubxecad_119hr_disc01_DiscProper	out_of_horz	nubxecad	120hr	10332	171.082180257953	757.240542863896	1185.27449996022	-285.676046055211	207.147360237261	-128.676046055211	207.147360237261	243.859700815178
243	20190525_nubxecad_119hr_disc01_DiscProper	out_of_horz	nubxecad	120hr	10333	159.884134083673	427.863818185142	841.605762394672	-615.052770733966	-136.521377328285	-458.052770733966	-136.521377328285	477.964880764973
244	20190525_nubxecad_119hr_disc01_DiscProper	out_of_horz	nubxecad	120hr	10334	166.002109275985	784.58411145633	798.262320324188	-258.332477462778	-179.864819398769	-101.332477462778	-179.864819398769	206.4452088233
245	20190525_nubxecad_119hr_disc01_DiscProper	out_of_horz	nubxecad	120hr	10336	84.7299667128954	1230.56026949076	915.330282341336	187.643680571653	-62.7968573816211	344.643680571653	-62.7968573816211	350.31801531606
246	20190525_nubxecad_119hr_disc01_DiscProper	out_of_horz	nubxecad	120hr	10337	133.024607372725	680.445443971714	797.31059844857	-362.471144947394	-180.816541274387	-205.471144947394	-180.816541274387	273.702416877208
247	20190525_nubxecad_119hr_disc01_DiscProper	out_of_horz	nubxecad	120hr	10340	143.020000313785	1037.90485950158	890.547474855115	-5.01172941753157	-87.5796648678424	151.988270582468	-87.5796648678424	175.415598203276
248	20190525_nubxecad_119hr_disc01_DiscProper	out_of_horz	nubxecad	120hr	10343	189.21599172372	956.500028757936	695.565684165318	-86.4165601611711	-282.561455557639	70.5834398388289	-282.561455557639	291.24388087363
249	20190525_nubxecad_119hr_disc01_DiscProper	out_of_horz	nubxecad	120hr	10344	110.012216172893	394.428789079549	885.860874570648	-648.487799839559	-92.2662651523094	-491.487799839559	-92.2662651523094	500.073315701094
250	20190525_nubxecad_119hr_disc01_DiscProper	out_of_horz	nubxecad	120hr	10345	139.000541019074	919.381917288336	814.141846887555	-123.534671630771	-163.985292835402	33.4653283692289	-163.985292835402	167.365182965791
251	20190525_nubxecad_119hr_disc01_DiscProper	out_of_horz	nubxecad	120hr	10347	166.139915956268	707.851717992885	689.174639908977	-335.064870926222	-288.95249981398	-178.064870926222	-288.95249981398	339.412205742104
252	20190525_nubxecad_119hr_disc01_DiscProper	horz_stripe	nubxecad	120hr	10348	248.307922425897	1079.89420536303	1023.470099288	36.9776164439238	45.3429595650474	193.977616443924	45.3429595650474	199.206675750045
253	20190525_nubxecad_119hr_disc01_DiscProper	out_of_horz	nubxecad	120hr	10350	81.6210522216348	1090.1946646252	925.497714255341	47.2780757060948	-52.6294254676156	204.278075706095	-52.6294254676156	210.948782028331
254	20190525_nubxecad_119hr_disc01_DiscProper	out_of_horz	nubxecad	120hr	10351	279.802034463369	1138.77935510417	674.131502380986	95.8627661850612	-303.99563734197	252.862766185061	-303.99563734197	395.414878381823
255	20190525_nubxecad_119hr_disc01_DiscProper	out_of_horz	nubxecad	120hr	10352	134.087281313789	1020.8951090265	879.811095308189	-22.0214798926079	-98.3160444147683	134.978520107392	-98.3160444147683	166.988758543048
256	20190525_nubxecad_119hr_disc01_DiscProper	out_of_horz	nubxecad	120hr	10354	63.5415415856022	880.034113109865	1134.14017349307	-162.882475809243	156.013033770118	-5.88247580924281	156.013033770118	156.123893840124
257	20190525_nubxecad_119hr_disc01_DiscProper	out_of_horz	nubxecad	120hr	10355	183.237630867085	1035.09205944805	1049.52909054655	-7.82452947105548	71.4019508235918	149.175470528945	71.4019508235918	165.383069233059
258	20190525_nubxecad_119hr_disc01_DiscProper	out_of_horz	nubxecad	120hr	10356	325.212682388422	863.045484421251	626.202488796142	-179.871104497856	-351.924650926815	-22.8711044978562	-351.924650926815	352.667048858994
259	20190525_nubxecad_119hr_disc01_DiscProper	horz_stripe	nubxecad	120hr	10358	217.665531616442	754.33475753279	944.554952063481	-288.581831386318	-33.5721876594761	-131.581831386318	-33.5721876594761	135.797165416736
260	20190525_nubxecad_119hr_disc01_DiscProper	horz_stripe	nubxecad	120hr	10360	176.440804195856	1324.76028187975	1018.57576538981	281.843692960646	40.4486256668577	438.843692960646	40.4486256668577	440.70384406047
261	20190525_nubxecad_119hr_disc01_DiscProper	out_of_horz	nubxecad	120hr	10362	137.788115480831	817.130334397877	1147.68748720293	-225.78625452123	169.560347479976	-68.7862545212301	169.560347479976	182.981584452069
262	20190525_nubxecad_119hr_disc01_DiscProper	out_of_horz	nubxecad	120hr	10363	91.8397662207848	1123.73623149696	1031.04501667841	80.8196425778572	52.9178769554547	237.819642577857	52.9178769554547	243.635966345965
263	20190525_nubxecad_119hr_disc01_DiscProper	out_of_horz	nubxecad	120hr	10364	156.804419124035	1199.76766257451	1130.27667148826	156.851073655399	152.149531765304	313.851073655399	152.149531765304	348.786433868991
264	20190525_nubxecad_119hr_disc01_DiscProper	out_of_horz	nubxecad	120hr	10365	121.061708268833	908.226349838757	1163.9716130866	-134.690239080351	185.844473363642	22.3097609196492	185.844473363642	187.178774737152
265	20190525_nubxecad_119hr_disc01_DiscProper	out_of_horz	nubxecad	120hr	10367	212.935362141313	1059.66027702279	1272.22761279849	16.743688103679	294.100473075538	173.743688103679	294.100473075538	341.587408168281
266	20190525_nubxecad_119hr_disc01_DiscProper	out_of_horz	nubxecad	120hr	10368	213.964782904177	1164.71245387423	1181.61740841305	121.795864955125	203.490268690091	278.795864955125	203.490268690091	345.15999734564
267	20190525_nubxecad_119hr_disc01_DiscProper	out_of_horz	nubxecad	120hr	10369	158.297502640076	613.955036873759	1115.34676788524	-428.961552045348	137.21962816228	-271.961552045348	137.21962816228	304.618305661214
268	20190525_nubxecad_119hr_disc01_DiscProper	out_of_horz	nubxecad	120hr	10370	73.0209523746852	1184.7452533131	860.361021034303	141.828664393994	-117.766118688654	298.828664393994	-117.766118688654	321.196870119384
269	20190525_nubxecad_119hr_disc01_DiscProper	out_of_horz	nubxecad	120hr	10372	104.335248572083	881.429401727703	1144.71608525864	-161.487187191405	166.588945535679	-4.4871871914047	166.588945535679	166.64936730627
270	20190525_nubxecad_119hr_disc01_DiscProper	out_of_horz	nubxecad	120hr	10373	96.2836383829608	943.19376247438	1107.62660869783	-99.7228264447272	129.499468974877	57.2771735552728	129.499468974877	141.600801817136
271	20190525_nubxecad_119hr_disc01_DiscProper	out_of_horz	nubxecad	120hr	10375	193.438812323784	1074.81093791481	769.653769472427	31.8943489957051	-208.47337025053	188.894348995705	-208.47337025053	281.322272822693
272	20190525_nubxecad_119hr_disc01_DiscProper	out_of_horz	nubxecad	120hr	10378	110.968572137552	999.673454228726	654.272402712785	-43.2431346903813	-323.854737010172	113.756865309619	-323.854737010172	343.252844254783
273	20190525_nubxecad_119hr_disc01_DiscProper	out_of_horz	nubxecad	120hr	10381	279.793502086315	620.157634707363	743.884429578761	-422.758954211744	-234.242710144196	-265.758954211744	-234.242710144196	354.256219422352
274	20190525_nubxecad_119hr_disc01_DiscProper	out_of_horz	nubxecad	120hr	10382	69.2502414058813	862.722753421567	1112.71329003462	-180.193835497541	134.586150311659	-23.1938354975408	134.586150311659	136.57007674011
275	20190525_nubxecad_119hr_disc01_DiscProper	out_of_horz	nubxecad	120hr	10383	191.714930236334	1280.95189584723	1039.82306315272	238.035306928122	61.6959234297582	395.035306928122	61.6959234297582	399.824062166906
276	20190525_nubxecad_119hr_disc01_DiscProper	horz_stripe	nubxecad	120hr	10385	134.800558630603	503.732426364986	1024.58280715946	-539.184162554122	46.4556674364982	-382.184162554122	46.4556674364982	384.997224852551
277	20190525_nubxecad_119hr_disc01_DiscProper	out_of_horz	nubxecad	120hr	10386	171.482452286322	939.344478260518	1257.89477050545	-103.57211065859	279.767630782496	53.4278893414102	279.767630782496	284.823570992868
278	20190525_nubxecad_119hr_disc01_DiscProper	out_of_horz	nubxecad	120hr	10387	78.3530874554859	1105.39084459412	1082.65308391974	62.4742556750127	104.525944196778	219.474255675013	104.525944196778	243.09385412702
279	20190525_nubxecad_119hr_disc01_DiscProper	out_of_horz	nubxecad	120hr	10389	132.449585400293	1122.0265018226	1116.15143287273	79.1099129034892	138.024293149773	236.109912903489	138.024293149773	273.493320705987
280	20190525_nubxecad_119hr_disc01_DiscProper	out_of_horz	nubxecad	120hr	10390	125.210981393371	691.262281709561	1213.59357536974	-351.654307209547	235.466435646785	-194.654307209547	235.466435646785	305.507351190491
281	20190525_nubxecad_119hr_disc01_DiscProper	horz_stripe	nubxecad	120hr	10391	96.9998115690398	1341.88367854861	932.490321727597	298.967089629506	-45.63681799536	455.967089629506	-45.63681799536	458.245246545934
282	20190525_nubxecad_119hr_disc01_DiscProper	out_of_horz	nubxecad	120hr	10392	126.975241803845	859.130700724539	1137.58638164828	-183.785888194568	159.459241925324	-26.7858881945684	159.459241925324	161.693332088157
283	20190525_nubxecad_119hr_disc01_DiscProper	out_of_horz	nubxecad	120hr	10393	341.404256331956	474.841864220322	793.568817667551	-568.074724698785	-184.558322055406	-411.074724698785	-184.558322055406	450.604264877829
284	20190525_nubxecad_119hr_disc01_DiscProper	horz_stripe	nubxecad	120hr	10394	100.439314962168	1026.0189191071	986.378150622005	-16.8976698120105	8.25101089904797	140.10233018799	8.25101089904797	140.345082225779
285	20190525_nubxecad_119hr_disc01_DiscProper	horz_stripe	nubxecad	120hr	10395	231.122012726856	1077.01555910565	978.148423174638	34.0989701865428	0.0212834516811427	191.098970186543	0.0212834516811427	191.098971371754
286	20190525_nubxecad_119hr_disc01_DiscProper	out_of_horz	nubxecad	120hr	10396	115.292957416472	1040.87886092053	1282.35027006791	-2.03772799857347	304.223130344953	154.962272001427	304.223130344953	341.416195838344
287	20190525_nubxecad_119hr_disc01_DiscProper	out_of_horz	nubxecad	120hr	10397	55.8761841718342	978.38886586799	710.563547445451	-64.5277230511177	-267.563592277506	92.4722769488823	-267.563592277506	283.092560687409
288	20190525_nubxecad_119hr_disc01_DiscProper	out_of_horz	nubxecad	120hr	10398	101.993195298446	466.444262862035	866.468118709655	-576.472326057073	-111.659021013302	-419.472326057073	-111.659021013302	434.079220075529
289	20190525_nubxecad_119hr_disc01_DiscProper	horz_stripe	nubxecad	120hr	10402	100.632078474071	717.897060712651	967.221814736636	-325.019528206456	-10.9053249863213	-168.019528206456	-10.9053249863213	168.373061894644
290	20190525_nubxecad_119hr_disc01_DiscProper	out_of_horz	nubxecad	120hr	10405	172.858893452417	839.022608601158	927.245026950358	-203.89398031795	-50.8821127725993	-46.8939803179497	-50.8821127725993	69.1956269591061
291	20190525_nubxecad_119hr_disc01_DiscProper	out_of_horz	nubxecad	120hr	10406	170.150489285402	766.562524382253	1108.03986290811	-276.354064536854	129.91272318515	-119.354064536854	129.91272318515	176.416292804403
292	20190525_nubxecad_119hr_disc01_DiscProper	horz_stripe	nubxecad	120hr	10407	76.7827442505646	698.036180496446	941.5389930646	-344.880408422661	-36.5881466583568	-187.880408422661	-36.5881466583568	191.409875254542
293	20190525_nubxecad_119hr_disc01_DiscProper	out_of_horz	nubxecad	120hr	10408	149.79665795938	961.669556293887	615.553139461034	-81.2470326252203	-362.574000261922	75.7529673747797	-362.574000261922	370.403047681869
294	20190525_nubxecad_119hr_disc01_DiscProper	out_of_horz	nubxecad	120hr	10409	62.892270977465	1117.34967899429	1053.72769740911	74.4330900751827	75.6005576861486	231.433090075183	75.6005576861486	243.468107776366
295	20190525_nubxecad_119hr_disc01_DiscProper	out_of_horz	nubxecad	120hr	10410	68.5993641927427	1099.18892786824	1093.05066743348	56.2723389491339	114.923527710521	213.272338949134	114.923527710521	242.265366452296
296	20190525_nubxecad_119hr_disc01_DiscProper	out_of_horz	nubxecad	120hr	10412	172.510157877668	940.779477856298	792.821234754213	-102.13711106281	-185.305904968744	54.8628889371903	-185.305904968744	193.256862747018
297	20190525_nubxecad_119hr_disc01_DiscProper	out_of_horz	nubxecad	120hr	10413	68.1170501345142	1028.9387201223	898.286949619682	-13.9778687968085	-79.8401901032747	143.022131203192	-79.8401901032747	163.798003558132
298	20190525_nubxecad_119hr_disc01_DiscProper	out_of_horz	nubxecad	120hr	10414	218.374146527577	370.06254255155	1043.09863158892	-672.854046367557	64.9714918659614	-515.854046367557	64.9714918659614	519.929506672847
299	20190525_nubxecad_119hr_disc01_DiscProper	out_of_horz	nubxecad	120hr	10416	370.494191050842	617.117484663906	1297.9700169637	-425.799104255201	319.842877240743	-268.799104255201	319.842877240743	417.794715823496
300	20190525_nubxecad_119hr_disc01_DiscProper	out_of_horz	nubxecad	120hr	10417	271.234649592177	626.491666974247	1094.23827187715	-416.424921944861	116.111132154189	-259.424921944861	116.111132154189	284.223653372172
301	20190525_nubxecad_119hr_disc01_DiscProper	out_of_horz	nubxecad	120hr	10418	129.146316752339	1320.682569241	914.5276543275	277.765980321889	-63.5994853954568	434.765980321889	-63.5994853954568	439.393163565184
302	20190525_nubxecad_119hr_disc01_DiscProper	out_of_horz	nubxecad	120hr	10419	131.6190693676	1015.44630200899	1170.56493975927	-27.4702869101163	192.437800036317	129.529713089884	192.437800036317	231.970371935653
303	20190525_nubxecad_119hr_disc01_DiscProper	out_of_horz	nubxecad	120hr	10422	248.535918241391	717.513101546274	1281.66290894882	-325.403487372834	303.535769225867	-168.403487372834	303.535769225867	347.122021425998
304	20190525_nubxecad_119hr_disc01_DiscProper	out_of_horz	nubxecad	120hr	10423	160.038105515635	865.936295665104	736.172003837141	-176.980293254004	-241.955135885816	-19.9802932540035	-241.955135885816	242.778705614887
305	20190525_nubxecad_119hr_disc01_DiscProper	out_of_horz	nubxecad	120hr	10425	130.180758978085	918.104719019352	1035.04789016746	-124.811869899756	56.9207504444995	32.1881301002443	56.9207504444995	65.3914944814327
306	20190525_nubxecad_119hr_disc01_DiscProper	out_of_horz	nubxecad	120hr	10426	158.304580715738	1039.75034210328	795.425871236553	-3.16624681582607	-182.701268486404	153.833753184174	-182.701268486404	238.840065996622
307	20190525_nubxecad_119hr_disc01_DiscProper	horz_stripe	nubxecad	120hr	10427	146.943071902747	1220.37644108542	934.896977719209	177.459852166308	-43.2301620037481	334.459852166308	-43.2301620037481	337.242108310897
308	20190525_nubxecad_119hr_disc01_DiscProper	out_of_horz	nubxecad	120hr	10428	262.606266613764	1236.33234589578	1133.20209959629	193.41575697667	155.07495987333	350.41575697667	155.07495987333	383.196354258815
309	20190525_nubxecad_119hr_disc01_DiscProper	horz_stripe	nubxecad	120hr	10429	78.3047370261132	697.638111268447	949.80523047286	-345.27847765066	-28.3219092500966	-188.27847765066	-28.3219092500966	190.396732351217
310	20190525_nubxecad_119hr_disc01_DiscProper	out_of_horz	nubxecad	120hr	10430	116.392041767402	913.812522687166	1185.58384640266	-129.104066231941	207.4567066797	27.895933768059	207.4567066797	209.323835879192
311	20190525_nubxecad_119hr_disc01_DiscProper	out_of_horz	nubxecad	120hr	10433	56.7580379283108	1102.82667926313	1068.44605604071	59.9100903440183	90.3189163177557	216.910090344018	90.3189163177557	234.962750107041
312	20190525_nubxecad_119hr_disc01_DiscProper	out_of_horz	nubxecad	120hr	10434	142.500041758197	1013.09260001886	839.407223238971	-29.823988900245	-138.719916483986	127.176011099755	-138.719916483986	188.193923994823
313	20190525_nubxecad_119hr_disc01_DiscProper	out_of_horz	nubxecad	120hr	10437	327.44713378512	1089.09760369773	656.815941339274	46.1810147786271	-321.311198383683	203.181014778627	-321.311198383683	380.162348179342
314	20190525_nubxecad_119hr_disc01_DiscProper	horz_stripe	nubxecad	120hr	10439	133.418675293108	1320.76382230023	963.141246037436	277.84723338112	-14.9858936855208	434.84723338112	-14.9858936855208	435.10538193496
315	20190525_nubxecad_119hr_disc01_DiscProper	out_of_horz	nubxecad	120hr	10440	150.972121798588	457.297429000532	1050.78306463459	-585.619159918576	72.6559249116291	-428.619159918576	72.6559249116291	434.733559406299
316	20190525_nubxecad_119hr_disc01_DiscProper	horz_stripe	nubxecad	120hr	10441	186.508405133417	607.129265174163	1025.26114429465	-435.787323744944	47.1340045716921	-278.787323744944	47.1340045716921	282.743675911297
317	20190525_nubxecad_119hr_disc01_DiscProper	out_of_horz	nubxecad	120hr	10442	186.312001786766	861.90481906137	680.617472785267	-181.011769857737	-297.50966693769	-24.011769857737	-297.50966693769	298.477079543934
318	20190525_nubxecad_119hr_disc01_DiscProper	out_of_horz	nubxecad	120hr	10443	128.526011028651	1328.99246059645	913.634094222876	286.075871677342	-64.4930455000813	443.075871677342	-64.4930455000813	447.744995483491
319	20190525_nubxecad_119hr_disc01_DiscProper	out_of_horz	nubxecad	120hr	10444	123.465030473124	742.996694177511	1063.25746439305	-299.919894741596	85.1303246700937	-142.919894741596	85.1303246700937	166.352843352269
320	20190525_nubxecad_119hr_disc01_DiscProper	out_of_horz	nubxecad	120hr	10445	253.015377708391	726.417995229677	1148.89058804387	-316.49859368943	170.763448320916	-159.49859368943	170.763448320916	233.666336196201
321	20190525_nubxecad_119hr_disc01_DiscProper	out_of_horz	nubxecad	120hr	10446	216.153025728274	1207.15396168987	675.323800686923	164.237372770764	-302.803339036034	321.237372770764	-302.803339036034	441.455900171279
322	20190525_nubxecad_119hr_disc01_DiscProper	out_of_horz	nubxecad	120hr	10448	184.515039661585	775.758797128436	904.389100455377	-267.157791790671	-73.7380392675796	-110.157791790671	-73.7380392675796	132.559562187056
323	20190525_nubxecad_119hr_disc01_DiscProper	out_of_horz	nubxecad	120hr	10449	115.526314176441	1337.60737666037	913.20952124731	294.690787741264	-64.9176184756467	451.690787741264	-64.9176184756467	456.331967890562
324	20190525_nubxecad_119hr_disc01_DiscProper	horz_stripe	nubxecad	120hr	10451	159.180781610637	946.164047845574	976.086162048091	-96.7525410735337	-2.04097767486564	60.2474589264663	-2.04097767486564	60.2820196822032
325	20190525_nubxecad_119hr_disc01_DiscProper	out_of_horz	nubxecad	120hr	10452	75.0000000563037	914.567971290842	771.652489950397	-128.348617628266	-206.47464977256	28.6513823717345	-206.47464977256	208.453070762972
326	20190525_nubxecad_119hr_disc01_DiscProper	out_of_horz	nubxecad	120hr	10453	229.256742343171	1018.91011134131	1030.24466793475	-24.006477577801	52.1175282117894	132.993522422199	52.1175282117894	142.840868637693
327	20190525_nubxecad_119hr_disc01_DiscProper	horz_stripe	nubxecad	120hr	10454	178.070244261969	1246.70020603217	1017.79910415773	203.783617113062	39.6719644347701	360.783617113062	39.6719644347701	362.958238836506
328	20190525_nubxecad_119hr_disc01_DiscProper	out_of_horz	nubxecad	120hr	10456	135.292077800656	817.631552084295	874.224072469205	-225.285036834812	-103.903067253751	-68.285036834812	-103.903067253751	124.332994978281
329	20190525_nubxecad_119hr_disc01_DiscProper	out_of_horz	nubxecad	120hr	10457	68.5000939484098	1104.94869892524	875.131604936938	62.0321100061312	-102.995534786019	219.032110006131	-102.995534786019	242.03955337836
330	20190525_nubxecad_119hr_disc01_DiscProper	out_of_horz	nubxecad	120hr	10458	438.062489751299	626.609011744519	1281.14746514544	-416.307577174589	303.020325422485	-259.307577174589	303.020325422485	398.825447030783
331	20190525_nubxecad_119hr_disc01_DiscProper	out_of_horz	nubxecad	120hr	10461	101.846204530812	973.200725956956	1141.3453415411	-69.7158629621517	163.21820181814	87.2841370378483	163.21820181814	185.091064028464
332	20190525_nubxecad_119hr_disc01_DiscProper	out_of_horz	nubxecad	120hr	10463	107.320155257578	901.548323027842	1085.25129320721	-141.368265891265	107.124153484257	15.631734108735	107.124153484257	108.258650328576
333	20190525_nubxecad_119hr_disc01_DiscProper	out_of_horz	nubxecad	120hr	10464	92.0234330695894	1090.28447488328	1091.01512793776	47.367885964173	112.887988214805	204.367885964173	112.887988214805	233.473618845152
334	20190525_nubxecad_119hr_disc01_DiscProper	out_of_horz	nubxecad	120hr	10465	148.904031813757	872.940593638335	701.69405136165	-169.975995280773	-276.433088361307	-12.9759952807727	-276.433088361307	276.737472696592
335	20190525_nubxecad_119hr_disc01_DiscProper	out_of_horz	nubxecad	120hr	10467	81.440039721118	915.86893845531	1065.8743295705	-127.047650463797	87.7471898475422	29.9523495362027	87.7471898475422	92.7184586200584
336	20190525_nubxecad_119hr_disc01_DiscProper	out_of_horz	nubxecad	120hr	10468	141.000679528952	793.950034883485	824.543576617536	-248.966554035622	-153.583563105421	-91.9665540356223	-153.583563105421	179.013289778563
337	20190525_nubxecad_119hr_disc01_DiscProper	out_of_horz	nubxecad	120hr	10469	231.766919806139	665.058490921639	698.850450460489	-377.858097997469	-279.276689262468	-220.858097997469	-279.276689262468	356.053041858183
338	20190525_nubxecad_119hr_disc01_DiscProper	out_of_horz	nubxecad	120hr	10470	129.600570833958	1116.18728489766	1186.4445462602	73.270695978556	208.317406537242	230.270695978556	208.317406537242	310.516884070498
339	20190525_nubxecad_119hr_disc01_DiscProper	out_of_horz	nubxecad	120hr	10471	145.367954569601	435.693767357062	847.142626576241	-607.222821562045	-130.984513146716	-450.222821562045	-130.984513146716	468.889679711093
340	20190525_nubxecad_119hr_disc01_DiscProper	out_of_horz	nubxecad	120hr	10473	153.403446467164	525.824315642574	1034.58574673474	-517.092273276534	56.4586070117822	-360.092273276534	56.4586070117822	364.491453369174
341	20190525_nubxecad_119hr_disc01_DiscProper	horz_stripe	nubxecad	120hr	10474	223.852879543617	394.522880919448	1025.18376770643	-648.39370799966	47.0566279834767	-491.39370799966	47.0566279834767	493.641674191746
342	20190525_nubxecad_119hr_disc01_DiscProper	horz_stripe	nubxecad	120hr	10476	286.012403064149	1280.61527932513	979.097002928812	237.698690406021	0.969863205855518	394.698690406021	0.969863205855518	394.699881989932
343	20190525_nubxecad_119hr_disc01_DiscProper	out_of_horz	nubxecad	120hr	10477	207.987146373095	851.320647581535	777.854735802515	-191.595941337573	-200.272403920442	-34.5959413375725	-200.272403920442	203.238566539683
344	20190525_nubxecad_119hr_disc01_DiscProper	horz_stripe	nubxecad	120hr	10478	223.228962682046	636.200075818871	1017.26672971574	-406.716513100236	39.1395899927803	-249.716513100236	39.1395899927803	252.765196219225
345	20190525_nubxecad_119hr_disc01_DiscProper	out_of_horz	nubxecad	120hr	10479	199.383962871287	1095.08996714943	794.411920176821	52.1733782303238	-183.715219546136	209.173378230324	-183.715219546136	278.39681042205
346	20190525_nubxecad_119hr_disc01_DiscProper	out_of_horz	nubxecad	120hr	10480	32.5764687620615	1240.16639423797	1167.57325718968	197.249805318867	189.44611746672	354.249805318867	189.44611746672	401.724726637121
347	20190525_nubxecad_119hr_disc01_DiscProper	out_of_horz	nubxecad	120hr	10481	93.7143738942751	745.327186549698	1045.14445610334	-297.58940236941	67.0173163803817	-140.58940236941	67.0173163803817	155.745628360529
348	20190525_nubxecad_119hr_disc01_DiscProper	out_of_horz	nubxecad	120hr	10483	196.23980536423	1197.46654245603	808.407363881586	154.549953536918	-169.719775841371	311.549953536918	-169.719775841371	354.779052172618
349	20190525_nubxecad_119hr_disc01_DiscProper	out_of_horz	nubxecad	120hr	10485	153.319473350774	933.510823188978	1048.53280942248	-109.40576573013	70.4056696995279	47.5942342698703	70.4056696995279	84.9833481428822
350	20190525_nubxecad_119hr_disc01_DiscProper	out_of_horz	nubxecad	120hr	10486	89.2029057105785	856.15289414035	1145.34747435145	-186.763694778757	167.220334628492	-29.763694778757	167.220334628492	169.848514388992
351	20190525_nubxecad_119hr_disc01_DiscProper	out_of_horz	nubxecad	120hr	10487	152.479468399627	614.58340776828	860.551612016804	-428.333181150828	-117.575527706153	-271.333181150828	-117.575527706153	295.712191004714
352	20190525_nubxecad_119hr_disc01_DiscProper	out_of_horz	nubxecad	120hr	10488	161.313485400667	736.924405062764	1206.86653390437	-305.992183856343	228.739394181413	-148.992183856343	228.739394181413	272.984214380177
353	20190525_nubxecad_119hr_disc01_DiscProper	out_of_horz	nubxecad	120hr	10489	181.122310097376	1063.5039696424	765.869824905343	20.5873807232972	-212.257314817614	177.587380723297	-212.257314817614	276.749788592051
354	20190525_nubxecad_119hr_disc01_DiscProper	out_of_horz	nubxecad	120hr	10490	164.585459472878	1148.77127611024	803.95242588952	105.854687191134	-174.174713833437	262.854687191134	-174.174713833437	315.324305306947
355	20190525_nubxecad_119hr_disc01_DiscProper	horz_stripe	nubxecad	120hr	10491	169.479909792537	505.538172635624	1015.67610168515	-537.378416283484	37.5489619621897	-380.378416283484	37.5489619621897	382.22724146608
356	20190525_nubxecad_119hr_disc01_DiscProper	out_of_horz	nubxecad	120hr	10492	95.2426771333628	588.454717955727	1106.24729075308	-454.461870963381	128.120151030123	-297.461870963381	128.120151030123	323.880128715882
357	20190525_nubxecad_119hr_disc01_DiscProper	out_of_horz	nubxecad	120hr	10493	130.740194480533	829.06942843638	1095.18116847328	-213.847160482728	117.054028750324	-56.8471604827275	117.054028750324	130.127803722459
358	20190525_nubxecad_119hr_disc01_DiscProper	out_of_horz	nubxecad	120hr	10495	176.36762217733	631.170948767169	777.410023599152	-411.745640151939	-200.717116123805	-254.745640151939	-200.717116123805	324.318827516193
359	20190525_nubxecad_119hr_disc01_DiscProper	out_of_horz	nubxecad	120hr	10496	250.352231126049	1044.28483327125	691.755525433871	1.36824435214544	-286.371614289086	158.368244352145	-286.371614289086	327.244865948601
360	20190525_nubxecad_119hr_disc01_DiscProper	horz_stripe	nubxecad	120hr	10499	135.376060640453	827.638952469749	935.735213878914	-215.277636449359	-42.3919258440425	-58.2776364493586	-42.3919258440425	72.0649588003102
361	20190525_nubxecad_119hr_disc01_DiscProper	out_of_horz	nubxecad	120hr	10501	143.979903345921	663.497682019002	729.668936480562	-379.418906900106	-248.458203242395	-222.418906900106	-248.458203242395	333.469112370362
362	20190525_nubxecad_119hr_disc01_DiscProper	out_of_horz	nubxecad	120hr	10506	196.19803934744	1105.02273278305	604.082385716539	62.1061438639429	-374.044754006418	219.106143863943	-374.044754006418	433.49392184741
363	20190525_nubxecad_119hr_disc01_DiscProper	out_of_horz	nubxecad	120hr	10509	88.1145562963376	1095.73592440559	1083.72400929206	52.8193354864814	105.596869569102	209.819335486481	105.596869569102	234.893278760339
364	20190525_nubxecad_119hr_disc01_DiscProper	out_of_horz	nubxecad	120hr	10510	226.575216815539	746.069145358528	1034.74613498279	-296.847443560579	56.6189952598353	-139.847443560579	56.6189952598353	150.874179681822
365	20190525_nubxecad_119hr_disc01_DiscProper	out_of_horz	nubxecad	120hr	10511	179.598855825762	797.425616957649	1103.99075218073	-245.490971961459	125.863612457772	-88.4909719614586	125.863612457772	153.858054906475
366	20190525_nubxecad_119hr_disc01_DiscProper	out_of_horz	nubxecad	120hr	10512	54.5000121591218	949.103743838826	865.8995263999	-93.8128450802816	-112.227613323057	63.1871549197184	-112.227613323057	128.793065570465
367	20190525_nubxecad_119hr_disc01_DiscProper	out_of_horz	nubxecad	120hr	10513	226.263707710328	835.511678093419	1272.71882253111	-207.404910825689	294.59168280815	-50.4049108256887	294.59168280815	298.872739832665
368	20190525_nubxecad_119hr_disc01_DiscProper	out_of_horz	nubxecad	120hr	10517	81.7000895292434	486.169854079014	788.714045194883	-556.746734840094	-189.413094528074	-399.746734840094	-189.413094528074	442.351412786279
369	20190525_nubxecad_119hr_disc01_DiscProper	out_of_horz	nubxecad	120hr	10518	81.8746590648261	794.874852529294	1081.20413361125	-248.041736389814	103.07699388829	-91.0417363898138	103.07699388829	137.526231802951
370	20190525_nubxecad_119hr_disc01_DiscProper	out_of_horz	nubxecad	120hr	10519	152.72856720415	933.66824674248	1225.22182878369	-109.248342176627	247.094689060734	47.7516578233726	247.094689060734	251.666458207886
371	20190525_nubxecad_119hr_disc01_DiscProper	horz_stripe	nubxecad	120hr	10522	67.9578550484513	687.401322269063	932.92380040956	-355.515266650045	-45.2033393133964	-198.515266650045	-45.2033393133964	203.596790196261
372	20190525_nubxecad_119hr_disc01_DiscProper	horz_stripe	nubxecad	120hr	10523	151.326191663855	495.179631325059	942.68956999664	-547.736957594048	-35.4375697263166	-390.736957594048	-35.4375697263166	392.340657309385
373	20190525_nubxecad_119hr_disc01_DiscProper	out_of_horz	nubxecad	120hr	10525	187.091076351497	854.016363126752	1194.35518762424	-188.900225792356	216.228047901281	-31.9002257923557	216.228047901281	218.568508950402
374	20190525_nubxecad_119hr_disc01_DiscProper	out_of_horz	nubxecad	120hr	10526	308.473611389691	796.231706351777	624.965431771186	-246.684882567331	-353.161707951771	-89.6848825673308	-353.161707951771	364.371472709552
375	20190525_nubxecad_119hr_disc01_DiscProper	out_of_horz	nubxecad	120hr	10530	156.028035049541	650.975684756043	1139.2300900029	-391.940904163065	161.102950279941	-234.940904163065	161.102950279941	284.870828688828
376	20190525_nubxecad_119hr_disc01_DiscProper	out_of_horz	nubxecad	120hr	10532	104.000308666102	1003.97533819201	838.734633631112	-38.9412507270986	-139.392506091845	118.058749272901	-139.392506091845	182.669480303763
377	20190525_nubxecad_119hr_disc01_DiscProper	out_of_horz	nubxecad	120hr	10533	150.458662625701	982.880467008097	594.757667149163	-60.0361219110101	-383.369472573794	96.9638780889899	-383.369472573794	395.441710186932
378	20190525_nubxecad_119hr_disc01_DiscProper	out_of_horz	nubxecad	120hr	10534	144.303495794245	1194.15801163183	1216.93270024738	151.241422712722	238.805560524423	308.241422712722	238.805560524423	389.924185468594
379	20190525_nubxecad_119hr_disc01_DiscProper	out_of_horz	nubxecad	120hr	10535	25.4223573940535	1240.33231190177	1189.64672226267	197.415722982658	211.519582539718	354.415722982658	211.519582539718	412.736039733746
380	20190525_nubxecad_119hr_disc01_DiscProper	out_of_horz	nubxecad	120hr	10537	267.877937698206	519.592456566167	1104.03779345369	-523.32413235294	125.910653730736	-366.32413235294	125.910653730736	387.3588293392
381	20190525_nubxecad_119hr_disc01_DiscProper	out_of_horz	nubxecad	120hr	10538	83.4845696057798	833.477909517232	1066.35391326992	-209.438679401876	88.2267735469624	-52.4386794018756	88.2267735469624	102.634198335251
382	20190525_nubxecad_119hr_disc01_DiscProper	out_of_horz	nubxecad	120hr	10540	97.7097781446227	972.90793895681	1073.3669818906	-70.0086499622973	95.2398421676415	86.9913500377027	95.2398421676415	128.988846484878
383	20190525_nubxecad_119hr_disc01_DiscProper	out_of_horz	nubxecad	120hr	10541	169.053278185434	400.457310542014	872.376065266227	-642.459278377093	-105.75107445673	-485.459278377093	-105.75107445673	496.844040631626
384	20190525_nubxecad_119hr_disc01_DiscProper	horz_stripe	nubxecad	120hr	10542	171.154440534485	1215.54907846765	995.019448311797	172.632489548542	16.8923085888399	329.632489548542	16.8923085888399	330.06503640257
385	20190525_nubxecad_119hr_disc01_DiscProper	out_of_horz	nubxecad	120hr	10543	284.35647813179	698.338651014363	1294.11261347541	-344.577937904745	315.985473752453	-187.577937904745	315.985473752453	367.467416802032
386	20190525_nubxecad_119hr_disc01_DiscProper	out_of_horz	nubxecad	120hr	10544	282.871682873445	718.902232228191	1269.87469806046	-324.014356690916	291.747558337503	-167.014356690916	291.747558337503	336.170244276282
387	20190525_nubxecad_119hr_disc01_DiscProper	out_of_horz	nubxecad	120hr	10545	286.514675406115	1198.10017556916	723.60048264499	155.183586650051	-254.526657077967	312.183586650051	-254.526657077967	402.793260788925
388	20190525_nubxecad_119hr_disc01_DiscProper	out_of_horz	nubxecad	120hr	10547	310.416227112051	1178.36726377863	658.324453865144	135.450674859527	-319.802685857813	292.450674859527	-319.802685857813	433.360306336037
389	20190525_nubxecad_119hr_disc01_DiscProper	out_of_horz	nubxecad	120hr	10548	165.635976749342	1356.26450243673	874.60685130383	313.347913517619	-103.520288419127	470.347913517619	-103.520288419127	481.605242771252
390	20190525_nubxecad_119hr_disc01_DiscProper	out_of_horz	nubxecad	120hr	10549	232.966128614238	570.152218574976	725.752421266752	-472.764370344132	-252.374718456205	-315.764370344132	-252.374718456205	404.227826967262
391	20190525_nubxecad_119hr_disc01_DiscProper	out_of_horz	nubxecad	120hr	10552	162.249171562658	1231.23056184655	927.065457847385	188.313972927439	-51.0616818755719	345.313972927439	-51.0616818755719	349.068811633028
392	20190525_nubxecad_119hr_disc01_DiscProper	horz_stripe	nubxecad	120hr	10553	147.572619427288	1032.06615683505	931.455244791544	-10.8504320840609	-46.6718949314128	146.149567915939	-46.6718949314128	153.42086552521
393	20190525_nubxecad_119hr_disc01_DiscProper	out_of_horz	nubxecad	120hr	10554	281.43629978476	487.37489978322	1133.67312884808	-555.541689135888	155.545989125119	-398.541689135888	155.545989125119	427.820093862126
394	20190525_nubxecad_119hr_disc01_DiscProper	out_of_horz	nubxecad	120hr	10555	188.525297256864	1133.60548544901	624.683186041687	90.6888965299017	-353.44395368127	247.688896529902	-353.44395368127	431.59288439228
395	20190525_nubxecad_119hr_disc01_DiscProper	horz_stripe	nubxecad	120hr	10556	88.1242061152662	1008.28263365259	1010.14174158121	-34.6339552665172	32.0146018582496	122.366044733483	32.0146018582496	126.484717005095
396	20190525_nubxecad_119hr_disc01_DiscProper	out_of_horz	nubxecad	120hr	10557	160.203015545056	993.229609977509	631.545437247372	-49.6869789415983	-346.581702475585	107.313021058402	-346.581702475585	362.81532627434
397	20190525_nubxecad_119hr_disc01_DiscProper	out_of_horz	nubxecad	120hr	10558	169.86240014299	734.654883574856	1220.3585675619	-308.261705344251	242.231427838943	-151.261705344251	242.231427838943	285.580405729357
398	20190525_nubxecad_119hr_disc01_DiscProper	horz_stripe	nubxecad	120hr	10560	174.276101471012	651.92627785457	981.930409880016	-390.990311064538	3.80327015705893	-233.990311064538	3.80327015705893	234.021218131961
399	20190525_nubxecad_119hr_disc01_DiscProper	out_of_horz	nubxecad	120hr	10561	154.179273747017	999.507167709445	1220.92037241337	-43.4094212096627	242.793232690411	113.590578790337	242.793232690411	268.05106496745
400	20190525_nubxecad_119hr_disc01_DiscProper	horz_stripe	nubxecad	120hr	10564	110.253793751846	416.50544227205	928.130847599004	-626.411146647057	-49.9962921239527	-469.411146647057	-49.9962921239527	472.066154074456
401	20190525_nubxecad_119hr_disc01_DiscProper	out_of_horz	nubxecad	120hr	10567	202.086442877505	1265.51383331815	1104.65940862613	222.597244399045	126.532268903176	379.597244399045	126.532268903176	400.13058247169
402	20190525_nubxecad_119hr_disc01_DiscProper	out_of_horz	nubxecad	120hr	10568	124.923515883101	1274.71244181801	1079.65244756193	231.7958528989	101.525307838976	388.7958528989	101.525307838976	401.83280523519
403	20190525_nubxecad_119hr_disc01_DiscProper	out_of_horz	nubxecad	120hr	10569	136.050040596968	970.553781110371	1239.49718991381	-72.3628078087369	261.370050190849	84.6371921912631	261.370050190849	274.732155815055
404	20190525_nubxecad_119hr_disc01_DiscProper	out_of_horz	nubxecad	120hr	10570	127.599029960203	551.660990202201	917.180631085122	-491.255598716907	-60.9465086378349	-334.255598716907	-60.9465086378349	339.766511281997
405	20190525_nubxecad_119hr_disc01_DiscProper	out_of_horz	nubxecad	120hr	10571	72.9025034186582	831.588004650314	1053.25078114077	-211.328584268794	75.123641417811	-54.3285842687939	75.123641417811	92.710067244735
406	20190525_nubxecad_119hr_disc01_DiscProper	out_of_horz	nubxecad	120hr	10573	222.141571269248	938.434798519976	1161.62139240034	-104.481790399131	183.494252677385	52.5182096008689	183.494252677385	190.862000160621
407	20190525_nubxecad_119hr_disc01_DiscProper	out_of_horz	nubxecad	120hr	10574	249.840202219088	1074.40416413335	1266.58347097968	31.4875752142461	288.456331256726	188.487575214246	288.456331256726	344.578903957042
408	20190525_nubxecad_119hr_disc01_DiscProper	horz_stripe	nubxecad	120hr	10575	119.04254541566	628.025090959229	953.292680605613	-414.891497959878	-24.8344591173442	-257.891497959878	-24.8344591173442	259.084494093415
409	20190525_nubxecad_119hr_disc01_DiscProper	horz_stripe	nubxecad	120hr	10576	93.433858087235	849.580986332929	973.593450102319	-193.335602586179	-4.53368962063826	-36.3356025861788	-4.53368962063826	36.6173504895835
410	20190525_nubxecad_119hr_disc01_DiscProper	horz_stripe	nubxecad	120hr	10577	175.758757661063	636.842571050909	962.053127217107	-406.074017868198	-16.0740125058504	-249.074017868198	-16.0740125058504	249.592147823296
411	20190525_nubxecad_119hr_disc01_DiscProper	horz_stripe	nubxecad	120hr	10578	363.41742010701	391.644241161619	995.566275271309	-651.272347757488	17.4391355483523	-494.272347757488	17.4391355483523	494.579899719321
412	20190525_nubxecad_119hr_disc01_DiscProper	out_of_horz	nubxecad	120hr	10579	125.000023750352	942.243453765246	885.685271902821	-100.673135153861	-92.4418678201363	56.3268648461386	-92.4418678201363	108.250702674258
413	20190525_nubxecad_119hr_disc01_DiscProper	out_of_horz	nubxecad	120hr	10580	97.9846290003014	887.996484348866	854.190362867576	-154.920104570242	-123.936776855381	2.07989542975849	-123.936776855381	123.954227932327
414	20190525_nubxecad_119hr_disc01_DiscProper	out_of_horz	nubxecad	120hr	10581	214.639503237013	837.654191017864	1028.93256210741	-205.262397901243	50.8054223844578	-48.2623979012429	50.8054223844578	70.074603065883
415	20190525_nubxecad_119hr_disc01_DiscProper	out_of_horz	nubxecad	120hr	10583	73.984814061031	1181.84923065076	1032.70740211827	138.932641731655	54.580262395311	295.932641731655	54.580262395311	300.923800131225
416	20190525_nubxecad_119hr_disc01_DiscProper	out_of_horz	nubxecad	120hr	10584	108.000271515502	1142.05225753545	857.5198035964	99.1356686163431	-120.607336126557	256.135668616343	-120.607336126557	283.110597232045
417	20190525_nubxecad_119hr_disc01_DiscProper	horz_stripe	nubxecad	120hr	10585	73.0728441898121	1082.02365161188	928.544313562137	39.1070626927756	-49.5828261608198	196.107062692776	-49.5828261608198	202.278117175542
418	20190525_nubxecad_119hr_disc01_DiscProper	out_of_horz	nubxecad	120hr	10586	142.126960064693	1130.53033327885	827.078875630498	87.6137443597456	-151.048264092459	244.613744359746	-151.048264092459	287.491672949044
419	20190525_nubxecad_119hr_disc01_DiscProper	out_of_horz	nubxecad	120hr	10587	37.0703248248513	1088.53187229041	915.613278274905	45.615283371299	-62.5138614480519	202.615283371299	-62.5138614480519	212.039939466078
420	20190525_nubxecad_119hr_disc01_DiscProper	out_of_horz	nubxecad	120hr	10588	251.789600665654	629.033203187525	727.061928065788	-413.883385731582	-251.065211657168	-256.883385731582	-251.065211657168	359.197458745715
421	20190525_nubxecad_119hr_disc01_DiscProper	out_of_horz	nubxecad	120hr	10589	255.967452495711	850.30308160994	673.859467672213	-192.613507309168	-304.267672050744	-35.6135073091677	-304.267672050744	306.344802727318
422	20190525_nubxecad_119hr_disc01_DiscProper	out_of_horz	nubxecad	120hr	10590	306.153941500149	934.804993422203	654.206171356519	-108.111595496905	-323.920968366438	48.8884045030954	-323.920968366438	327.589483717517
423	20190525_nubxecad_119hr_disc01_DiscProper	out_of_horz	nubxecad	120hr	10591	123.993292876471	422.35968401483	1128.85628500696	-620.556904904278	150.729145284008	-463.556904904278	150.729145284008	487.446693826598
424	20190525_nubxecad_119hr_disc01_DiscProper	out_of_horz	nubxecad	120hr	10592	178.579715800942	648.004024301015	1038.0515603677	-394.912564618093	59.9244206447462	-237.912564618093	59.9244206447462	245.343279086195
425	20190525_nubxecad_119hr_disc01_DiscProper	out_of_horz	nubxecad	120hr	10595	156.646005954573	942.590330184996	1045.08231819525	-100.326258734111	66.9551784722886	56.6737412658886	66.9551784722886	87.7206296906771
426	20190525_nubxecad_119hr_disc01_DiscProper	out_of_horz	nubxecad	120hr	10596	96.8989943757391	952.604804921699	1031.9593050981	-90.3117839974086	53.8321653751397	66.6882160025914	53.8321653751397	85.7042600025499
427	20190525_nubxecad_119hr_disc01_DiscProper	out_of_horz	nubxecad	120hr	10597	191.419447874419	513.022575667449	1216.75669282277	-529.894013251658	238.629553099816	-372.894013251658	238.629553099816	442.712105923868
428	20190525_nubxecad_119hr_disc01_DiscProper	out_of_horz	nubxecad	120hr	10598	173.694507169496	1304.06019575587	831.079007341939	261.143606836759	-147.048132381018	418.143606836759	-147.048132381018	443.246239888393
429	20190525_nubxecad_119hr_disc01_DiscProper	out_of_horz	nubxecad	120hr	10599	84.7142232046577	986.37892957791	923.055336604259	-56.537659341197	-55.0718031186975	100.462340658803	-55.0718031186975	114.566947194162
430	20190525_nubxecad_119hr_disc01_DiscProper	out_of_horz	nubxecad	120hr	10601	186.756004425716	743.703948424717	1102.58407238853	-299.212640494391	124.456932665569	-142.212640494391	124.456932665569	188.981383223081
431	20190525_nubxecad_119hr_disc01_DiscProper	out_of_horz	nubxecad	120hr	10602	105.794484802716	1011.4045343077	1110.04293771168	-31.5120546114101	131.915797988725	125.48794538859	131.915797988725	182.068674397469
432	20190525_nubxecad_119hr_disc01_DiscProper	out_of_horz	nubxecad	120hr	10604	229.138116978512	1299.89658468233	1069.70105327824	256.979995763222	91.5739135552873	413.979995763222	91.5739135552873	423.987285818748
433	20190525_nubxecad_119hr_disc01_DiscProper	out_of_horz	nubxecad	120hr	10605	195.531474906324	1103.37521113811	1193.58053967245	60.4586222190007	215.453399949495	217.458622219001	215.453399949495	306.118310342886
434	20190525_nubxecad_119hr_disc01_DiscProper	out_of_horz	nubxecad	120hr	10606	198.013697183457	990.80868008653	1308.10281542269	-52.1079088325778	329.975675699735	104.892091167422	329.975675699735	346.246006970437
435	20190525_nubxecad_119hr_disc01_DiscProper	horz_stripe	nubxecad	120hr	10607	144.212669373694	400.016895602132	1012.21484841196	-642.899693316975	34.0877086890077	-485.899693316975	34.0877086890077	487.093916867371
436	20190525_nubxecad_119hr_disc01_DiscProper	out_of_horz	nubxecad	120hr	10611	176.127583113287	999.042102392747	1153.35328661524	-43.87448652636	175.226146892286	113.12551347364	175.226146892286	208.570334308098
437	20190525_nubxecad_119hr_disc01_DiscProper	out_of_horz	nubxecad	120hr	10612	396.791281093511	539.839914396737	716.440118253752	-503.07667452237	-261.687021469205	-346.07667452237	-261.687021469205	433.876897119317
438	20190525_nubxecad_119hr_disc01_DiscProper	out_of_horz	nubxecad	120hr	10614	178.04123807033	1237.68964732357	717.470201231687	194.773058404467	-260.65693849127	351.773058404467	-260.65693849127	437.819967798266
439	20190525_nubxecad_119hr_disc01_DiscProper	out_of_horz	nubxecad	120hr	10615	120.957795889525	658.686794560364	905.326301981871	-384.229794358744	-72.8008377410863	-227.229794358744	-72.8008377410863	238.607085854802
440	20190525_nubxecad_119hr_disc01_DiscProper	out_of_horz	nubxecad	120hr	10616	223.634623966236	787.223554471231	1031.649829025	-255.693034447876	53.5226893020418	-98.693034447876	53.5226893020418	112.271961409127
441	20190525_nubxecad_119hr_disc01_DiscProper	out_of_horz	nubxecad	120hr	10618	149.101599639128	444.304027332532	838.09156999953	-598.612561586576	-140.035569723427	-441.612561586576	-140.035569723427	463.283515073461
442	20190525_nubxecad_119hr_disc01_DiscProper	out_of_horz	nubxecad	120hr	10619	195.593749799839	771.989378202773	1160.22690596106	-270.927210716335	182.099766238102	-113.927210716335	182.099766238102	214.801615928688
443	20190525_nubxecad_119hr_disc01_DiscProper	out_of_horz	nubxecad	120hr	10620	150.210988109427	1080.33012631086	757.856998327364	37.4135373917477	-220.270141395593	194.413537391748	-220.270141395593	293.795096473047
444	20190525_nubxecad_119hr_disc01_DiscProper	out_of_horz	nubxecad	120hr	10622	141.059145068732	878.135317249379	1106.91359614152	-164.781271669729	128.786456418563	-7.78127166972877	128.786456418563	129.021314307553
445	20190525_nubxecad_119hr_disc01_DiscProper	out_of_horz	nubxecad	120hr	10624	183.171329720149	1325.25101890332	925.239455701818	282.334429984212	-52.8876840211394	439.334429984212	-52.8876840211394	442.506325932943
446	20190525_nubxecad_119hr_disc01_DiscProper	horz_stripe	nubxecad	120hr	10625	61.5953706769437	970.043829749719	955.810772971419	-72.8727591693885	-22.3163667515382	84.1272408306115	-22.3163667515382	87.036847798854
447	20190525_nubxecad_119hr_disc01_DiscProper	out_of_horz	nubxecad	120hr	10627	195.210081879541	612.66753846592	911.258526987213	-430.249050453187	-66.8686127357443	-273.249050453187	-66.8686127357443	281.312024170265
448	20190525_nubxecad_119hr_disc01_DiscProper	out_of_horz	nubxecad	120hr	10628	277.483613071555	563.420534124225	809.899980212069	-479.496054794883	-168.227159510888	-322.496054794883	-168.227159510888	363.736281604359
449	20190525_nubxecad_119hr_disc01_DiscProper	out_of_horz	nubxecad	120hr	10629	111.933417281905	674.14084904465	886.278034107948	-368.775739874457	-91.8491056150089	-211.775739874457	-91.8491056150089	230.83592051856
450	20190525_nubxecad_119hr_disc01_DiscProper	out_of_horz	nubxecad	120hr	10630	151.624479687608	1033.89316527475	1106.71637924571	-9.02342364435322	128.589239522753	147.976576355647	128.589239522753	196.041474364428
451	20190525_nubxecad_119hr_disc01_DiscProper	out_of_horz	nubxecad	120hr	10631	157.897439648997	1152.83921554785	617.49652843993	109.922626628744	-360.630611283027	266.922626628744	-360.630611283027	448.667055176505
452	20190525_nubxecad_119hr_disc01_DiscProper	out_of_horz	nubxecad	120hr	10633	325.92231090031	589.829203604686	1117.18563766661	-453.087385314422	139.058497943656	-296.087385314422	139.058497943656	327.116195858103
453	20190525_nubxecad_119hr_disc01_DiscProper	horz_stripe	nubxecad	120hr	10634	151.001811182337	598.749962700979	948.004370151129	-444.166626218128	-30.122769571828	-287.166626218128	-30.122769571828	288.742190301625
454	20190525_nubxecad_119hr_disc01_DiscProper	out_of_horz	nubxecad	120hr	10635	153.923205812381	821.369287372174	926.150956757768	-221.547301546934	-51.9761829651892	-64.5473015469336	-51.9761829651892	82.8726597414467
455	20190525_nubxecad_119hr_disc01_DiscProper	horz_stripe	nubxecad	120hr	10637	152.212133034992	1015.76445206888	963.931896708219	-27.1521368502249	-14.1952430147384	129.847863149775	-14.1952430147384	130.621485555823
456	20190525_nubxecad_119hr_disc01_DiscProper	out_of_horz	nubxecad	120hr	10638	204.93052370154	1143.27101265583	621.85268700192	100.354423736727	-356.274452721037	257.354423736727	-356.274452721037	439.50288403893
457	20190525_nubxecad_119hr_disc01_DiscProper	horz_stripe	nubxecad	120hr	10639	98.1356970812864	1129.6252296188	950.29885417442	86.7086406996918	-27.8282855485369	243.708640699692	-27.8282855485369	245.292305277321
458	20190525_nubxecad_119hr_disc01_DiscProper	out_of_horz	nubxecad	120hr	10640	165.000180552918	603.410660205383	895.797370469358	-439.505928713724	-82.329769253599	-282.505928713724	-82.329769253599	294.258034153283
459	20190525_nubxecad_119hr_disc01_DiscProper	out_of_horz	nubxecad	120hr	10642	282.592533110679	886.756366186071	1307.23523663059	-156.160222733036	329.10809690763	0.839777266963893	329.10809690763	329.109168325679
460	20190525_nubxecad_119hr_disc01_DiscProper	horz_stripe	nubxecad	120hr	10643	73.1705098403323	916.923769243901	932.550294475519	-125.992819675207	-45.5768452474377	31.0071803247932	-45.5768452474377	55.1243508297661
461	20190525_nubxecad_119hr_disc01_DiscProper	out_of_horz	nubxecad	120hr	10644	393.116800411465	903.9703393396	1314.96428212596	-138.946249579508	336.837142403007	18.0537504204924	336.837142403007	337.320616634188
462	20190525_nubxecad_119hr_disc01_DiscProper	out_of_horz	nubxecad	120hr	10647	104.541863653318	887.473777614884	1055.9642210521	-155.442811304223	77.837081329148	1.55718869577697	77.837081329148	77.8526561298627
463	20190525_nubxecad_119hr_disc01_DiscProper	out_of_horz	nubxecad	120hr	10649	165.407490919951	1334.78788774733	890.32037877169	291.871298828222	-87.8067609512666	448.871298828222	-87.8067609512666	457.378913134928
464	20190525_nubxecad_119hr_disc01_DiscProper	out_of_horz	nubxecad	120hr	10651	129.43161089048	979.599694343899	1327.95817398459	-63.3168945752083	349.831034261632	93.6831054247917	349.831034261632	362.157806452651
465	20190525_nubxecad_119hr_disc01_DiscProper	out_of_horz	nubxecad	120hr	10652	76.1366698492497	773.218471741633	1128.17731234316	-269.698117177475	150.050172620199	-112.698117177475	150.050172620199	187.659052322821
466	20190525_nubxecad_119hr_disc01_DiscProper	out_of_horz	nubxecad	120hr	10654	217.654764524191	384.771677102467	1028.28769958708	-658.14491181664	50.1605598641253	-501.14491181664	50.1605598641253	503.648989282804
467	20190525_nubxecad_119hr_disc01_DiscProper	horz_stripe	nubxecad	120hr	10656	109.533389549558	837.286524732309	1008.33411686263	-205.630064186799	30.2069771396714	-48.6300641867988	30.2069771396714	57.2480970053049
468	20190525_nubxecad_119hr_disc01_DiscProper	out_of_horz	nubxecad	120hr	10658	257.553542483235	1218.05713844052	692.150895080907	175.140549521416	-285.97624464205	332.140549521416	-285.97624464205	438.291862958871
469	20190525_nubxecad_119hr_disc01_DiscProper	horz_stripe	nubxecad	120hr	10659	128.776698830632	874.508647442731	939.089118191748	-168.407941476377	-39.0380215312094	-11.4079414763769	-39.0380215312094	40.6707296934738
470	20190525_nubxecad_119hr_disc01_DiscProper	horz_stripe	nubxecad	120hr	10662	58.6996477294795	1266.18724063225	944.517724097746	223.270651713138	-33.6094156252112	380.270651713138	-33.6094156252112	381.753010954731
471	20190525_nubxecad_119hr_disc01_DiscProper	out_of_horz	nubxecad	120hr	10663	89.5093964311235	950.989632750336	774.487553535218	-91.926956168771	-203.639586187739	65.073043831229	-203.639586187739	213.783961269724
472	20190525_nubxecad_119hr_disc01_DiscProper	out_of_horz	nubxecad	120hr	10664	89.3802761158859	733.466064756632	1047.4110283634	-309.450524162475	69.283888640441	-152.450524162475	69.283888640441	167.455724125974
473	20190525_nubxecad_119hr_disc01_DiscProper	out_of_horz	nubxecad	120hr	10665	116.197402226712	893.419587748052	1162.80961593116	-149.497001171056	184.682476208199	7.5029988289441	184.682476208199	184.834823585327
474	20190525_nubxecad_119hr_disc01_DiscProper	horz_stripe	nubxecad	120hr	10666	88.2199056161438	1097.27555741286	933.027965136271	54.358968493749	-45.0991745866855	211.358968493749	-45.0991745866855	216.116980154596
475	20190525_nubxecad_119hr_disc01_DiscProper	out_of_horz	nubxecad	120hr	10667	136.665479663272	859.499334165445	912.996432838486	-183.417254753662	-65.1307068844708	-26.4172547536624	-65.1307068844708	70.2842822257633
476	20190525_nubxecad_119hr_disc01_DiscProper	out_of_horz	nubxecad	120hr	10669	284.932997979306	1244.72664192525	809.594639400806	201.810053006147	-168.532500322151	358.810053006147	-168.532500322151	396.418790930892
477	20190525_nubxecad_119hr_disc01_DiscProper	out_of_horz	nubxecad	120hr	10670	164.151090928265	691.677970480422	1069.55450870779	-351.238618438686	91.4273689848343	-194.238618438686	91.4273689848343	214.680238243902
478	20190525_nubxecad_119hr_disc01_DiscProper	horz_stripe	nubxecad	120hr	10671	139.745447927593	1297.52416622887	999.518562729093	254.607577309764	21.3914230061363	411.607577309764	21.3914230061363	412.1630632129
479	20190525_nubxecad_119hr_disc01_DiscProper	out_of_horz	nubxecad	120hr	10672	102.312997319534	681.63798064705	653.453381541395	-361.278608272057	-324.673758181562	-204.278608272057	-324.673758181562	383.591969479691
480	20190525_nubxecad_119hr_disc01_DiscProper	out_of_horz	nubxecad	120hr	10673	202.281965582536	615.277709143467	1088.61717351744	-427.63887977564	110.490033794483	-270.63887977564	110.490033794483	292.324222079046
481	20190525_nubxecad_119hr_disc01_DiscProper	horz_stripe	nubxecad	120hr	10674	117.180462021643	1254.9524099567	971.362234685421	212.035821037593	-6.76490503753553	369.035821037593	-6.76490503753553	369.097820569368
482	20190525_nubxecad_119hr_disc01_DiscProper	out_of_horz	nubxecad	120hr	10676	114.904320393226	961.82333653618	1065.61046971201	-81.0932523829272	87.4833299890546	75.9067476170728	87.4833299890546	115.823863516012
483	20190525_nubxecad_119hr_disc01_DiscProper	horz_stripe	nubxecad	120hr	10677	111.540733770314	1012.17681465467	940.711263840354	-30.7397742644366	-37.415875882603	126.260225735563	-37.415875882603	131.687479932064
484	20190525_nubxecad_119hr_disc01_DiscProper	out_of_horz	nubxecad	120hr	10678	137.680865393288	734.299206429021	682.594070296817	-308.617382490087	-295.53306942614	-151.617382490087	-295.53306942614	332.15602628521
485	20190525_nubxecad_119hr_disc01_DiscProper	out_of_horz	nubxecad	120hr	10679	443.688892620486	713.316835299104	651.325878795445	-329.599753620003	-326.801260927512	-172.599753620003	-326.801260927512	369.580490683014
486	20190525_nubxecad_119hr_disc01_DiscProper	horz_stripe	nubxecad	120hr	10680	181.779385845415	486.095798038453	933.083463302399	-556.820790880654	-45.0436764205577	-399.820790880654	-45.0436764205577	402.350093334041
487	20190525_nubxecad_119hr_disc01_DiscProper	out_of_horz	nubxecad	120hr	10681	223.780358489071	642.946387118224	850.454561982528	-399.970201800884	-127.672577740429	-242.970201800884	-127.672577740429	274.471867538456
488	20190525_nubxecad_119hr_disc01_DiscProper	out_of_horz	nubxecad	120hr	10682	126.304187023491	920.032549259058	1126.62109651389	-122.884039660049	148.493956790935	34.115960339951	148.493956790935	152.362573991598
489	20190525_nubxecad_119hr_disc01_DiscProper	out_of_horz	nubxecad	120hr	10683	104.732016848654	1133.9110631864	1052.85360436977	90.9944742672903	74.7264646468142	247.99447426729	74.7264646468142	259.008308333384
490	20190525_nubxecad_119hr_disc01_DiscProper	out_of_horz	nubxecad	120hr	10684	72.8547285293341	1018.88760203802	913.123796800131	-24.0289868810826	-65.0033429228264	132.971013118917	-65.0033429228264	148.009205527946
491	20190525_nubxecad_119hr_disc01_DiscProper	out_of_horz	nubxecad	120hr	10685	135.113115978845	1345.44124610048	896.377422340897	302.524657181376	-81.7497173820595	459.524657181376	-81.7497173820595	466.739677818062
492	20190525_nubxecad_119hr_disc01_DiscProper	horz_stripe	nubxecad	120hr	10686	163.217953800731	1306.43731641231	1001.61600827248	263.520727493202	23.4888685495268	420.520727493202	23.4888685495268	421.176221072781
493	20190525_nubxecad_119hr_disc01_DiscProper	out_of_horz	nubxecad	120hr	10687	195.332443092098	761.711696317499	1253.44673271516	-281.204892601609	275.319592992205	-124.204892601609	275.319592992205	302.039291536003
494	20190525_nubxecad_119hr_disc01_DiscProper	out_of_horz	nubxecad	120hr	10688	124.401457557316	824.698578394596	1107.35335808371	-218.218010524511	129.226218360754	-61.2180105245111	129.226218360754	142.993217756649
495	20190525_nubxecad_119hr_disc01_DiscProper	horz_stripe	nubxecad	120hr	10690	129.538723800766	934.544995952734	983.303246924376	-108.371592966374	5.17610720141886	48.6284070336264	5.17610720141886	48.9031088622046
496	20190525_nubxecad_119hr_disc01_DiscProper	horz_stripe	nubxecad	120hr	10691	212.779708694705	1130.36454571402	999.341558970458	87.4479567949118	21.2144192475014	244.447956794912	21.2144192475014	245.366776816291
497	20190525_nubxecad_119hr_disc01_DiscProper	out_of_horz	nubxecad	120hr	10697	179.06117921137	1187.99108056771	778.723736896274	145.074491648603	-199.403402826683	302.074491648603	-199.403402826683	361.954024101988
498	20190525_nubxecad_119hr_disc01_DiscProper	out_of_horz	nubxecad	120hr	10698	427.428289727402	1133.2193417826	609.903182047476	90.3027528634973	-368.223957675481	247.302752863497	-368.223957675481	443.562323219701
499	20190525_nubxecad_119hr_disc01_DiscProper	out_of_horz	nubxecad	120hr	10700	407.811231778469	513.366568622782	762.041445564836	-529.550020296325	-216.085694158121	-372.550020296325	-216.085694158121	430.681488855267
500	20190525_nubxecad_119hr_disc01_DiscProper	out_of_horz	nubxecad	120hr	10702	141.830441700805	835.966110347549	885.551862469526	-206.950478571558	-92.5752772534311	-49.9504785715584	-92.5752772534311	105.191407767352
501	20190525_nubxecad_119hr_disc01_DiscProper	out_of_horz	nubxecad	120hr	10703	246.751017744955	1306.20759425546	869.615204347922	263.291005336354	-108.511935375035	420.291005336354	-108.511935375035	434.072999949869
502	20190525_nubxecad_119hr_disc01_DiscProper	out_of_horz	nubxecad	120hr	10704	100.591008855526	1066.59912597725	1089.67603712689	23.6825370581462	111.548897403929	180.682537058146	111.548897403929	212.342496240862
503	20190525_nubxecad_119hr_disc01_DiscProper	horz_stripe	nubxecad	120hr	10705	128.187060736889	935.077366754304	1020.82164702792	-107.839222164803	42.6945073049632	49.1607778351969	42.6945073049632	65.1122341144515
504	20190525_nubxecad_119hr_disc01_DiscProper	out_of_horz	nubxecad	120hr	10708	143.114158171471	715.280843091228	702.423707735552	-327.63574582788	-275.703431987405	-170.63574582788	-275.703431987405	324.235932869678
505	20190525_nubxecad_119hr_disc01_DiscProper	out_of_horz	nubxecad	120hr	10709	76.8665402089371	1008.37698442238	665.628606135064	-34.5396044967292	-312.498533587893	122.460395503271	-312.498533587893	335.636532519035
506	20190525_nubxecad_119hr_disc01_DiscProper	out_of_horz	nubxecad	120hr	10711	65.956334794652	748.848494463796	1285.97192040211	-294.068094455312	307.844780679149	-137.068094455312	307.844780679149	336.980817716682
507	20190525_nubxecad_119hr_disc01_DiscProper	out_of_horz	nubxecad	120hr	10713	94.0273249064881	903.614050301265	1060.86976512073	-139.302538617842	82.7426253977766	17.6974613821581	82.7426253977766	84.61407800768
508	20190525_nubxecad_119hr_disc01_DiscProper	out_of_horz	nubxecad	120hr	10715	215.501318015266	389.341378071769	900.79838484639	-653.575210847338	-77.3287548765664	-496.575210847338	-77.3287548765664	502.5601221335
509	20190525_nubxecad_119hr_disc01_DiscProper	out_of_horz	nubxecad	120hr	10716	232.899901353851	1279.13447790111	791.614267200579	236.217888982002	-186.512872522378	393.217888982002	-186.512872522378	435.209558525558
510	20190525_nubxecad_119hr_disc01_DiscProper	out_of_horz	nubxecad	120hr	10717	73.3101600037394	925.055905744581	1116.45577095987	-117.860683174526	138.328631236908	39.1393168254738	138.328631236908	143.759160895719
511	20190525_nubxecad_119hr_disc01_DiscProper	horz_stripe	nubxecad	120hr	10718	179.813310808487	490.982128440749	1018.80479125058	-551.934460478358	40.6776515276232	-394.934460478358	40.6776515276232	397.023802066242
512	20190525_nubxecad_119hr_disc01_DiscProper	out_of_horz	nubxecad	120hr	10719	162.909457426037	498.959762777067	1034.18052539227	-543.95682614204	56.0533856693154	-386.95682614204	56.0533856693154	390.995610388294
513	20190525_nubxecad_119hr_disc01_DiscProper	out_of_horz	nubxecad	120hr	10721	130.433899924682	436.046498856028	883.798822689445	-606.87009006308	-94.3283170335121	-449.87009006308	-94.3283170335121	459.653053212679
514	20190525_nubxecad_119hr_disc01_DiscProper	out_of_horz	nubxecad	120hr	10723	155.144921570456	972.846644732764	1199.72140737708	-70.0699441863432	221.59426765412	86.9300558136568	221.59426765412	238.035405057591
515	20190525_nubxecad_119hr_disc01_DiscProper	out_of_horz	nubxecad	120hr	10724	163.966849964567	1121.03766038768	732.506139044412	78.121071468574	-245.621000678545	235.121071468574	-245.621000678545	340.017049900237
516	20190525_nubxecad_119hr_disc01_DiscProper	out_of_horz	nubxecad	120hr	10725	153.654110253686	984.584408032615	1255.54565190145	-58.3321808864923	277.41851217849	98.6678191135077	277.41851217849	294.442472187596
517	20190525_nubxecad_119hr_disc01_DiscProper	out_of_horz	nubxecad	120hr	10729	269.979645089078	430.259093597283	1113.47561108647	-612.657495321825	135.348471363511	-455.657495321825	135.348471363511	475.334578737333
518	20190525_nubxecad_119hr_disc01_DiscProper	out_of_horz	nubxecad	120hr	10730	204.698272528667	993.492556338578	594.612391404777	-49.4240325805298	-383.514748318179	107.57596741947	-383.514748318179	398.316646581324
519	20190525_nubxecad_119hr_disc01_DiscProper	out_of_horz	nubxecad	120hr	10731	104.904165361491	931.228658038348	1241.05229485247	-111.68793088076	262.92515512951	45.3120691192402	262.92515512951	266.801088468064
520	20190525_nubxecad_119hr_disc01_DiscProper	out_of_horz	nubxecad	120hr	10732	122.097273034165	1047.93860741153	851.492332621607	5.02201849242078	-126.63480710135	162.022018492421	-126.63480710135	205.639268735216
521	20190525_nubxecad_119hr_disc01_DiscProper	out_of_horz	nubxecad	120hr	10734	253.210026928461	622.464057070704	1244.6010114221	-420.452531848404	266.473871699148	-263.452531848404	266.473871699148	374.720643727655
522	20190525_nubxecad_119hr_disc01_DiscProper	horz_stripe	nubxecad	120hr	10735	160.000713184768	604.007834493998	996.37604558426	-438.908754425109	18.248905861303	-281.908754425109	18.248905861303	282.498793602116
523	20190525_nubxecad_119hr_disc01_DiscProper	out_of_horz	nubxecad	120hr	10736	216.620790597068	875.565305622513	1254.51707341844	-167.351283296594	276.389933695481	-10.3512832965943	276.389933695481	276.583702546044
524	20190525_nubxecad_119hr_disc01_DiscProper	out_of_horz	nubxecad	120hr	10737	152.782234474974	1114.58380087702	1140.96675714292	71.6672119579159	162.839617419965	228.667211957916	162.839617419965	280.723057168604
525	20190525_nubxecad_119hr_disc01_DiscProper	out_of_horz	nubxecad	120hr	10738	210.061805320906	993.591752063733	1182.17410211882	-49.3248368553744	204.04696239586	107.675163144626	204.04696239586	230.714333367476
526	20190525_nubxecad_119hr_disc01_DiscProper	horz_stripe	nubxecad	120hr	10739	111.236672628236	1119.06234946499	958.590701004664	76.1457605458804	-19.5364387182934	233.14576054588	-19.5364387182934	233.962856236435
527	20190525_nubxecad_119hr_disc01_DiscProper	out_of_horz	nubxecad	120hr	10740	139.273979363094	703.667633080654	775.028704521244	-339.248955838453	-203.098435201713	-182.248955838453	-203.098435201713	272.880296623979
528	20190525_nubxecad_119hr_disc01_DiscProper	out_of_horz	nubxecad	120hr	10742	134.581490809985	1034.68132807751	670.751399696439	-8.23526084159244	-307.375740026518	148.764739158408	-307.375740026518	341.483225318197
529	20190525_nubxecad_119hr_disc01_DiscProper	horz_stripe	nubxecad	120hr	10743	146.503769468754	864.563574543165	931.471934655667	-178.353014375942	-46.6552050672894	-21.3530143759423	-46.6552050672894	51.3094473056379
530	20190525_nubxecad_119hr_disc01_DiscProper	out_of_horz	nubxecad	120hr	10744	277.323987195054	691.906272005686	1248.96483828893	-351.010316913421	270.837698565975	-194.010316913421	270.837698565975	333.156212659107
531	20190525_nubxecad_119hr_disc01_DiscProper	out_of_horz	nubxecad	120hr	10748	152.896285763453	859.731402184575	1126.51857090017	-183.185186734533	148.391431177217	-26.1851867345329	148.391431177217	150.684043120515
532	20190525_nubxecad_119hr_disc01_DiscProper	out_of_horz	nubxecad	120hr	10749	137.667723540255	580.94372900105	1224.54013671564	-461.972859918057	246.412996992686	-304.972859918057	246.412996992686	392.081382334735
533	20190525_nubxecad_119hr_disc01_DiscProper	horz_stripe	nubxecad	120hr	10750	230.521303834254	783.790697712442	948.862412351487	-259.125891206666	-29.2647273714698	-102.125891206666	-29.2647273714698	106.236161088784
534	20190525_nubxecad_119hr_disc01_DiscProper	out_of_horz	nubxecad	120hr	10753	107.666709228152	824.679941167584	901.733610312117	-218.236647751524	-76.39352941084	-61.2366477515237	-76.39352941084	97.9076011537872
535	20190525_nubxecad_119hr_disc01_DiscProper	out_of_horz	nubxecad	120hr	10754	103.819464503596	1183.80592611552	1186.71507324818	140.889337196409	208.58793352522	297.889337196409	208.58793352522	363.657783125341
536	20190525_nubxecad_119hr_disc01_DiscProper	horz_stripe	nubxecad	120hr	10755	130.792017486476	734.115881675597	1011.75513253996	-308.800707243511	33.6279928170035	-151.800707243511	33.6279928170035	155.480856122323
537	20190525_nubxecad_119hr_disc01_DiscProper	out_of_horz	nubxecad	120hr	10757	114.440653219795	696.881960078821	1149.94665223102	-346.034628840286	171.819512508065	-189.034628840286	171.819512508065	255.452609654499
538	20190525_nubxecad_119hr_disc01_DiscProper	out_of_horz	nubxecad	120hr	10758	181.679812539112	651.7998032311	899.968207224343	-391.116785688007	-78.1589324986141	-234.116785688007	-78.1589324986141	246.81873524959
539	20190525_nubxecad_119hr_disc01_DiscProper	out_of_horz	nubxecad	120hr	10759	110.938454781404	883.080535992823	1034.05875047852	-159.836052926284	55.9316107555632	-2.83605292628431	55.9316107555632	56.0034666597749
540	20190525_nubxecad_119hr_disc01_DiscProper	out_of_horz	nubxecad	120hr	10760	155.487352288948	938.211613538213	1284.09939525989	-104.704975380895	305.972255536935	52.2950246191052	305.972255536935	310.409070032227
541	20190525_nubxecad_119hr_disc01_DiscProper	out_of_horz	nubxecad	120hr	10761	361.787099166282	606.508425316755	677.213235536571	-436.408163602352	-300.913904186386	-279.408163602352	-300.913904186386	410.631342715498
542	20190525_nubxecad_119hr_disc01_DiscProper	out_of_horz	nubxecad	120hr	10762	439.163888776221	1052.85455632426	609.88774720095	9.93796740515404	-368.239392522007	166.937967405154	-368.239392522007	404.312422720773
543	20190525_nubxecad_119hr_disc01_DiscProper	out_of_horz	nubxecad	120hr	10764	228.333725494647	628.869910743264	1209.62780505315	-414.046678175844	231.500665330189	-257.046678175844	231.500665330189	345.927091754254
544	20190525_nubxecad_119hr_disc01_DiscProper	out_of_horz	nubxecad	120hr	10765	49.5001881364533	998.575461027484	1066.46853577923	-44.3411278916235	88.3413960562724	112.658872108376	88.3413960562724	143.16502269026
545	20190525_nubxecad_119hr_disc01_DiscProper	out_of_horz	nubxecad	120hr	10766	118.530734946208	1233.89352878335	906.280116183282	190.976939864239	-71.8470235396752	347.976939864239	-71.8470235396752	355.316683352739
546	20190525_nubxecad_119hr_disc01_DiscProper	out_of_horz	nubxecad	120hr	10767	178.930801677446	1117.44938426966	776.009803884295	74.5327953505521	-202.117335838662	231.532795350552	-202.117335838662	307.341589716327
547	20190525_nubxecad_119hr_disc01_DiscProper	horz_stripe	nubxecad	120hr	10769	149.843719479652	726.448482020551	928.746746502586	-316.468106898556	-49.3803932203712	-159.468106898556	-49.3803932203712	166.938612526904
548	20190525_nubxecad_119hr_disc01_DiscProper	horz_stripe	nubxecad	120hr	10771	128.0014348913	995.021116023308	1027.41947277394	-47.8954728957992	49.2923330509799	109.104527104201	49.2923330509799	119.722729388533
549	20190525_nubxecad_119hr_disc01_DiscProper	out_of_horz	nubxecad	120hr	10772	123.410942910493	1244.48094527504	1159.87661809534	201.564356355937	181.749478372381	358.564356355937	181.749478372381	401.996605131909
550	20190525_nubxecad_119hr_disc01_DiscProper	out_of_horz	nubxecad	120hr	10773	282.326485504087	724.119281374871	770.310715643591	-318.797307544236	-207.816424079365	-161.797307544236	-207.816424079365	263.374324575686
551	20190525_nubxecad_119hr_disc01_DiscProper	out_of_horz	nubxecad	120hr	10774	173.57819352982	832.162171085446	1260.5203265663	-210.754417833661	282.393186843338	-53.7544178336613	282.393186843338	287.46382278849
552	20190525_nubxecad_119hr_disc01_DiscProper	horz_stripe	nubxecad	120hr	10775	71.8811652128682	1123.83834076077	941.751801036358	80.9217518416654	-36.3753386865985	237.921751841665	-36.3753386865985	240.686362854175
553	20190525_nubxecad_119hr_disc01_DiscProper	out_of_horz	nubxecad	120hr	10776	220.353441679291	989.151017835453	1197.86946603667	-53.7655710836544	219.742326313711	103.234428916346	219.742326313711	242.783931279328
554	20190525_nubxecad_119hr_disc01_DiscProper	out_of_horz	nubxecad	120hr	10778	200.722136450043	547.450183260376	1233.87198774946	-495.466405658732	255.744848026503	-338.466405658732	255.744848026503	424.222742261233
555	20190525_nubxecad_119hr_disc01_DiscProper	out_of_horz	nubxecad	120hr	10779	175.243507888676	938.468479939335	711.158990395955	-104.448108979772	-266.968149327002	52.551891020228	-266.968149327002	272.091333939334
556	20190525_nubxecad_119hr_disc01_DiscProper	out_of_horz	nubxecad	120hr	10780	131.723286527793	1143.43929020907	1228.44909991224	100.522701289965	250.321960189281	257.522701289965	250.321960189281	359.136499722159
557	20190525_nubxecad_119hr_disc01_DiscProper	horz_stripe	nubxecad	120hr	10781	171.472953094652	860.861829350291	1020.33360519211	-182.054759568816	42.2064654691518	-25.0547595688164	42.2064654691518	49.0828555042379
558	20190525_nubxecad_119hr_disc01_DiscProper	horz_stripe	nubxecad	120hr	10786	215.184822578434	535.017151464423	990.162721505107	-507.899437454685	12.03558178215	-350.899437454685	12.03558178215	351.105782400189
559	20190525_nubxecad_119hr_disc01_DiscProper	out_of_horz	nubxecad	120hr	10788	67.5389591575528	883.499865795711	1088.56193929823	-159.416723123396	110.434799575268	-2.41672312339631	110.434799575268	110.46123984405
560	20190525_nubxecad_119hr_disc01_DiscProper	horz_stripe	nubxecad	120hr	10789	233.500005551818	613.748721839898	1010.69535044569	-429.167867079209	32.5682107227303	-272.167867079209	32.5682107227303	274.109533252907
561	20190525_nubxecad_119hr_disc01_DiscProper	out_of_horz	nubxecad	120hr	10791	70.5001468332088	995.793089379854	1074.40515678659	-47.1234995392538	96.2780170636321	109.876500460746	96.2780170636321	146.090047310573
562	20190525_nubxecad_119hr_disc01_DiscProper	out_of_horz	nubxecad	120hr	10792	175.813891109276	810.264575345052	1303.96654607721	-232.652013574055	325.83940635425	-75.6520135740553	325.83940635425	334.506421300248
563	20190525_nubxecad_119hr_disc01_DiscProper	horz_stripe	nubxecad	120hr	10793	163.501287001724	614.414013299332	994.275530249534	-428.502575619775	16.148390526577	-271.502575619775	16.148390526577	271.982387453251
564	20190525_nubxecad_119hr_disc01_DiscProper	out_of_horz	nubxecad	120hr	10794	223.875553242206	598.80238802033	1260.77122854342	-444.114200898777	282.644088820467	-287.114200898777	282.644088820467	402.892349521426
565	20190525_nubxecad_119hr_disc01_DiscProper	out_of_horz	nubxecad	120hr	10795	263.364095288144	392.885876464872	1044.62560574752	-650.030712454236	66.4984660245597	-493.030712454236	66.4984660245597	497.495054655572
566	20190525_nubxecad_119hr_disc01_DiscProper	horz_stripe	nubxecad	120hr	10796	100.095890457199	892.308677211752	1027.39841612929	-150.607911707356	49.2712764063348	6.39208829264442	49.2712764063348	49.684177274565
567	20190525_nubxecad_119hr_disc01_DiscProper	out_of_horz	nubxecad	120hr	10799	180.921657275887	1224.88536006872	1200.28512078254	181.968771149608	222.157981059581	338.968771149608	222.157981059581	405.282612954398
568	20190525_nubxecad_119hr_disc01_DiscProper	out_of_horz	nubxecad	120hr	10801	219.13079888319	953.203153696154	1282.90855199026	-89.7134352229532	304.781412267303	67.2865647770468	304.781412267303	312.120475238565
569	20190525_nubxecad_119hr_disc01_DiscProper	out_of_horz	nubxecad	120hr	10802	105.803564064058	924.173213639652	1070.46073237256	-118.743375279456	92.3335926496007	38.2566247205441	92.3335926496007	99.9452933688773
570	20190525_nubxecad_119hr_disc01_DiscProper	out_of_horz	nubxecad	120hr	10803	266.273946623809	1072.77782439792	1251.51651975971	29.8612354788149	273.389380036756	186.861235478815	273.389380036756	331.147813584132
571	20190525_nubxecad_119hr_disc01_DiscProper	out_of_horz	nubxecad	120hr	10805	242.534547647319	1100.19003561262	640.85018162626	57.2734466935101	-337.276958096697	214.27344669351	-337.276958096697	399.585856132168
572	20190525_nubxecad_119hr_disc01_DiscProper	out_of_horz	nubxecad	120hr	10806	216.783618526364	1110.87939161273	636.392629237019	67.9628026936241	-341.734510485938	224.962802693624	-341.734510485938	409.134132348835
573	20190525_nubxecad_119hr_disc01_DiscProper	out_of_horz	nubxecad	120hr	10807	149.722355711205	805.180516072335	1115.23818485317	-237.736072846772	137.11104513021	-80.736072846772	137.11104513021	159.1155308429
574	20190525_nubxecad_119hr_disc01_DiscProper	out_of_horz	nubxecad	120hr	10808	88.8517138073415	674.092707692472	1069.57726126238	-368.823881226636	91.4501215394181	-211.823881226636	91.4501215394181	230.721653486382
575	20190525_nubxecad_119hr_disc01_DiscProper	out_of_horz	nubxecad	120hr	10809	352.47936739581	551.342684678388	1220.36894743586	-491.573904240719	242.2418077129	-334.573904240719	242.2418077129	413.062695971074
576	20190525_nubxecad_119hr_disc01_DiscProper	out_of_horz	nubxecad	120hr	10811	246.103203341961	613.214336237325	1264.45778962262	-429.702252681782	286.330649899666	-272.702252681782	286.330649899666	395.413403528109
577	20190525_nubxecad_119hr_disc01_DiscProper	out_of_horz	nubxecad	120hr	10812	215.47323087852	1289.70250069051	821.462559535699	246.785911771399	-156.664580187258	403.785911771399	-156.664580187258	433.112979752754
578	20190525_nubxecad_119hr_disc01_DiscProper	out_of_horz	nubxecad	120hr	10815	156.528492429267	661.069163757669	1189.10953031295	-381.847425161438	210.98239058999	-224.847425161438	210.98239058999	308.334126785855
579	20190525_nubxecad_119hr_disc01_DiscProper	out_of_horz	nubxecad	120hr	10816	286.855185437529	1303.40230550417	1029.96151179222	260.48571658506	51.8343720692645	417.48571658506	51.8343720692645	420.69124744919
580	20190525_nubxecad_119hr_disc01_DiscProper	out_of_horz	nubxecad	120hr	10818	182.24718035209	640.923309690179	750.366846374067	-401.993279228928	-227.760293348889	-244.993279228928	-227.760293348889	334.509279533044
581	20190525_nubxecad_119hr_disc01_DiscProper	out_of_horz	nubxecad	120hr	10820	157.056002993507	962.066589770514	1076.76082422942	-80.849999148593	98.6336845064674	76.150000851407	98.6336845064674	124.60909416648
582	20190525_nubxecad_119hr_disc01_DiscProper	horz_stripe	nubxecad	120hr	10821	202.064782635828	851.903861583591	1005.9953812264	-191.012727335517	27.8682415034453	-34.0127273355167	27.8682415034453	43.9716329614282
583	20190525_nubxecad_119hr_disc01_DiscProper	horz_stripe	nubxecad	120hr	10822	162.260217731987	674.967608304425	948.785909444792	-367.948980614683	-29.3412302781652	-210.948980614683	-29.3412302781652	212.979764805509
584	20190525_nubxecad_119hr_disc01_DiscProper	horz_stripe	nubxecad	120hr	10824	56.9185591257448	920.377316252423	994.948944709799	-122.539272666684	16.8218049868416	34.4607273333155	16.8218049868416	38.3472926209458
585	20190525_nubxecad_119hr_disc01_DiscProper	out_of_horz	nubxecad	120hr	10825	139.867666844374	521.313067041489	1232.19172682912	-521.603521877618	254.064587106159	-364.603521877618	254.064587106159	444.392329577127
586	20190525_nubxecad_119hr_disc01_DiscProper	out_of_horz	nubxecad	120hr	10826	165.541473468132	997.190231249561	1137.5705005092	-45.7263576695467	159.443360786246	111.273642330453	159.443360786246	194.432530139117
587	20190525_nubxecad_119hr_disc01_DiscProper	horz_stripe	nubxecad	120hr	10827	138.252367254054	452.419199008124	946.187321427029	-590.497389910984	-31.9398182959279	-433.497389910984	-31.9398182959279	434.672450302998
588	20190525_nubxecad_119hr_disc01_DiscProper	horz_stripe	nubxecad	120hr	10828	62.5877447476041	1240.86604368104	933.30546696734	197.949454761934	-44.8216727556165	354.949454761934	-44.8216727556165	357.768217962979
589	20190525_nubxecad_119hr_disc01_DiscProper	out_of_horz	nubxecad	120hr	10829	101.544250019915	1006.07838309743	795.112908445996	-36.8382058216773	-183.014231276961	120.161794178323	-183.014231276961	218.936213610381
590	20190525_nubxecad_119hr_disc01_DiscProper	out_of_horz	nubxecad	120hr	10830	131.408154352226	410.492606256041	891.632552898504	-632.423982663067	-86.4945868244531	-475.423982663067	-86.4945868244531	483.227976053896
591	20190525_nubxecad_119hr_disc01_DiscProper	horz_stripe	nubxecad	120hr	10831	142.264872173507	730.954232792733	966.554693854683	-311.962356126375	-11.5724458682736	-154.962356126375	-11.5724458682736	155.393865128619
592	20190525_nubxecad_119hr_disc01_DiscProper	out_of_horz	nubxecad	120hr	10832	194.907941743458	531.726959196677	872.814726959647	-511.18962972243	-105.31241276331	-354.18962972243	-105.31241276331	369.514543807063
593	20190525_nubxecad_119hr_disc01_DiscProper	out_of_horz	nubxecad	120hr	10833	301.601056619273	623.47969692249	700.684051991999	-419.436891996617	-277.443087730958	-262.436891996617	-277.443087730958	381.900234630109
594	20190525_nubxecad_119hr_disc01_DiscProper	out_of_horz	nubxecad	120hr	10834	93.0257093781172	1273.09075033919	1090.29121707478	230.174161420084	112.164077351825	387.174161420084	112.164077351825	403.093799902122
595	20190525_nubxecad_119hr_disc01_DiscProper	out_of_horz	nubxecad	120hr	10835	188.530216097765	989.909315249431	1321.55057999119	-53.0072736696767	343.423440268235	103.992726330323	343.423440268235	358.82328025824
596	20190525_nubxecad_119hr_disc01_DiscProper	horz_stripe	nubxecad	120hr	10836	143.77232928524	975.320771616834	946.939481209162	-67.5958173022735	-31.1876585137953	89.4041826977265	-31.1876585137953	94.6877918605221
597	20190525_nubxecad_119hr_disc01_DiscProper	out_of_horz	nubxecad	120hr	10837	250.471734441019	1346.53164655133	846.214416531269	303.615057632223	-131.912723191688	460.615057632223	-131.912723191688	479.131712431334
598	20190525_nubxecad_119hr_disc01_DiscProper	out_of_horz	nubxecad	120hr	10838	231.359745965298	792.455441538109	1252.81615693845	-250.461147380998	274.689017215491	-93.4611473809982	274.689017215491	290.153480504
599	20190525_nubxecad_119hr_disc01_DiscProper	out_of_horz	nubxecad	120hr	10840	181.874650330881	761.67891458115	714.115889525792	-281.237674337957	-264.011250197165	-124.237674337957	-264.011250197165	291.782350315393
600	20190525_nubxecad_119hr_disc01_DiscProper	out_of_horz	nubxecad	120hr	10841	191.890369434047	1244.37747635967	849.878018099816	201.460887440561	-128.249121623141	358.460887440561	-128.249121623141	380.712549073159
601	20190525_nubxecad_119hr_disc01_DiscProper	horz_stripe	nubxecad	120hr	10842	60.3187100507249	943.43118114305	996.446859128158	-99.4854077760577	18.3197194052011	57.5145922239423	18.3197194052011	60.3617464771494
602	20190525_nubxecad_119hr_disc01_DiscProper	out_of_horz	nubxecad	120hr	10845	139.000119982978	931.155094239261	822.959956973181	-111.761494679846	-155.167182749776	45.2385053201538	-155.167182749776	161.627277914664
603	20190525_nubxecad_119hr_disc01_DiscProper	out_of_horz	nubxecad	120hr	10846	98.5342906282158	986.356747852752	1151.85784380637	-56.5598410663555	173.730704083411	100.440158933645	173.730704083411	200.6753175354
604	20190525_nubxecad_119hr_disc01_DiscProper	out_of_horz	nubxecad	120hr	10847	241.463931996936	911.315213347628	638.381599164889	-131.60137557148	-339.745540558068	25.3986244285204	-339.745540558068	340.693590271309
605	20190525_nubxecad_119hr_disc01_DiscProper	out_of_horz	nubxecad	120hr	10848	119.549684402135	1207.03906904359	1194.71029767802	164.122480124487	216.58315795506	321.122480124487	216.58315795506	387.334366602149
606	20190525_nubxecad_119hr_disc01_DiscProper	out_of_horz	nubxecad	120hr	10850	62.7492948799732	765.441751609587	679.782117296434	-277.47483730952	-298.345022426523	-120.47483730952	-298.345022426523	321.751361817535
607	20190525_nubxecad_119hr_disc01_DiscProper	out_of_horz	nubxecad	120hr	10852	207.484809139922	735.467581724078	1256.82421005889	-307.44900719503	278.697070335933	-150.44900719503	278.697070335933	316.712741738948
608	20190525_nubxecad_119hr_disc01_DiscProper	horz_stripe	nubxecad	120hr	10854	84.2350305224468	862.288889304902	985.046108966307	-180.627699614205	6.91896924335038	-23.6276996142051	6.91896924335038	24.6199172307613
609	20190525_nubxecad_119hr_disc01_DiscProper	out_of_horz	nubxecad	120hr	10856	183.329008645504	1231.66309151781	874.35471440657	188.746502598701	-103.772425316387	345.746502598701	-103.772425316387	360.983878193027
610	20190525_nubxecad_119hr_disc01_DiscProper	out_of_horz	nubxecad	120hr	10857	180.312389596757	1229.97643569243	1067.77053774356	187.059846773318	89.6433980206051	344.059846773318	89.6433980206051	355.546223394877
611	20190525_nubxecad_119hr_disc01_DiscProper	horz_stripe	nubxecad	120hr	10858	73.8791484492929	1133.06310892741	941.240709780594	90.1465200083069	-36.8864299423626	247.146520008307	-36.8864299423626	249.883995218
612	20190525_nubxecad_119hr_disc01_DiscProper	horz_stripe	nubxecad	120hr	10859	75.612029091235	1116.83074127727	991.842553071826	73.9141523581584	13.7154133488694	230.914152358158	13.7154133488694	231.321115168108
613	20190525_nubxecad_119hr_disc01_DiscProper	out_of_horz	nubxecad	120hr	10860	155.107536515867	1039.4909589461	1158.10571836399	-3.42562997300911	179.978578641028	153.574370026991	179.978578641028	236.595384356567
614	20190525_nubxecad_119hr_disc01_DiscProper	out_of_horz	nubxecad	120hr	10863	130.780116983748	929.818627034211	1084.75214254107	-113.097961884897	106.625002818109	43.9020381151033	106.625002818109	115.309497339212
615	20190525_nubxecad_119hr_disc01_DiscProper	out_of_horz	nubxecad	120hr	10865	57.034143302616	1195.87865787706	906.246724895259	152.962068957949	-71.8804148276982	309.962068957949	-71.8804148276982	318.187489113721
616	20190525_nubxecad_119hr_disc01_DiscProper	out_of_horz	nubxecad	120hr	10867	214.865763085432	953.794437790161	1329.99153651886	-89.1221511289461	351.864396795901	67.8778488710539	351.864396795901	358.351721218002
617	20190525_nubxecad_119hr_disc01_DiscProper	horz_stripe	nubxecad	120hr	10868	79.8700878537359	694.261872034751	973.488761853059	-348.654716884357	-4.63837786989791	-191.654716884357	-4.63837786989791	191.710837078364
618	20190525_nubxecad_119hr_disc01_DiscProper	out_of_horz	nubxecad	120hr	10869	240.36606121496	1205.58015723383	663.130447393668	162.663568314721	-314.996692329289	319.663568314721	-314.996692329289	448.784706831787
619	20190525_nubxecad_119hr_disc01_DiscProper	out_of_horz	nubxecad	120hr	10870	90.624470250388	439.063817988149	914.703521802281	-603.852770930959	-63.423617920676	-446.852770930959	-63.423617920676	451.331313115791
620	20190525_nubxecad_119hr_disc01_DiscProper	out_of_horz	nubxecad	120hr	10872	162.395624267514	1195.46556047155	868.777506668379	152.548971552439	-109.349633054578	309.548971552439	-109.349633054578	328.295458449159
621	20190525_nubxecad_119hr_disc01_DiscProper	out_of_horz	nubxecad	120hr	10873	326.660736588604	650.00452301819	1256.26699768111	-392.912065900918	278.139857958156	-235.912065900918	278.139857958156	364.713974811251
622	20190525_nubxecad_119hr_disc01_DiscProper	out_of_horz	nubxecad	120hr	10874	71.9609584263378	1149.81823831734	699.915164909922	106.90164939823	-278.211974813035	263.90164939823	-278.211974813035	383.46575268787
623	20190525_nubxecad_119hr_disc01_DiscProper	horz_stripe	nubxecad	120hr	10875	192.216240171909	707.014112669845	1008.7592937995	-335.902476249263	30.6321540765393	-178.902476249263	30.6321540765393	181.505991282621
624	20190525_nubxecad_119hr_disc01_DiscProper	out_of_horz	nubxecad	120hr	10877	401.699863323814	479.408517397232	1199.7945073325	-563.508071521875	221.667367609541	-406.508071521875	221.667367609541	463.017531066997
625	20190525_nubxecad_119hr_disc01_DiscProper	horz_stripe	nubxecad	120hr	10880	106.289479260483	507.487967485799	942.819088158361	-535.428621433308	-35.308051564596	-378.428621433308	-35.308051564596	380.072203699774
626	20190525_nubxecad_119hr_disc01_DiscProper	out_of_horz	nubxecad	120hr	10882	211.956478962656	786.993332123064	1165.34481683932	-255.923256796044	187.217677116359	-98.9232567960438	187.217677116359	211.745765860811
627	20190525_nubxecad_119hr_disc01_DiscProper	out_of_horz	nubxecad	120hr	10883	138.061351511221	1101.33390748035	1129.6400600967	58.4173185612442	151.512920373746	215.417318561244	151.512920373746	263.364360110281
628	20190525_nubxecad_119hr_disc01_DiscProper	out_of_horz	nubxecad	120hr	10884	169.313610855349	866.790965243964	635.249760119955	-176.125623675144	-342.877379603002	-19.1256236751436	-342.877379603002	343.410376844358
629	20190525_nubxecad_119hr_disc01_DiscProper	out_of_horz	nubxecad	120hr	10885	159.010165076731	1094.95304522947	1230.44493877792	52.0364563103601	252.317799054964	209.03645631036	252.317799054964	327.659139635589
630	20190525_nubxecad_119hr_disc01_DiscProper	out_of_horz	nubxecad	120hr	10886	145.862276820565	614.277873670806	823.68958003381	-428.638715248302	-154.437559689147	-271.638715248302	-154.437559689147	312.471681060039
631	20190525_nubxecad_119hr_disc01_DiscProper	out_of_horz	nubxecad	120hr	10888	173.33842996052	515.007315361094	842.531289241791	-527.909273558013	-135.595850481166	-370.909273558013	-135.595850481166	394.91761657217
632	20190525_nubxecad_119hr_disc01_DiscProper	out_of_horz	nubxecad	120hr	10890	436.875498842542	761.717081169969	1339.10067713691	-281.199507749139	360.973537413951	-124.199507749139	360.973537413951	381.742599716444
633	20190525_nubxecad_119hr_disc01_DiscProper	out_of_horz	nubxecad	120hr	10891	56.0353551317374	962.242602383448	754.339097007824	-80.6739865356597	-223.788042715133	76.3260134643403	-223.788042715133	236.44607925197
634	20190525_nubxecad_119hr_disc01_DiscProper	out_of_horz	nubxecad	120hr	10892	239.026106063052	1059.29455227066	1030.87511525516	16.3779633515492	52.7479755322025	173.377963351549	52.7479755322025	181.224355699439
635	20190525_nubxecad_119hr_disc01_DiscProper	out_of_horz	nubxecad	120hr	10893	253.255901836121	690.206918981815	757.543118887662	-352.709669937293	-220.584020835294	-195.709669937293	-220.584020835294	294.889106538084
636	20190525_nubxecad_119hr_disc01_DiscProper	out_of_horz	nubxecad	120hr	10894	156.573059551773	734.010492497955	726.350328435122	-308.906096421153	-251.776811287835	-151.906096421153	-251.776811287835	294.052758586249
637	20190525_nubxecad_119hr_disc01_DiscProper	out_of_horz	nubxecad	120hr	10895	232.458630956702	1050.36376803947	746.862101058599	7.44717912035776	-231.265038664358	164.447179120358	-231.265038664358	283.771726620307
638	20190525_nubxecad_119hr_disc01_DiscProper	horz_stripe	nubxecad	120hr	10896	132.586816589054	610.697651831691	941.64073624935	-432.218937087417	-36.4864034736072	-275.218937087417	-36.4864034736072	277.626945684251
639	20190525_nubxecad_119hr_disc01_DiscProper	out_of_horz	nubxecad	120hr	10897	175.891771658492	479.304885444921	827.428227165485	-563.611703474186	-150.698912557472	-406.611703474186	-150.698912557472	433.639527312933
640	20190525_nubxecad_119hr_disc01_DiscProper	out_of_horz	nubxecad	120hr	10898	184.448358990756	888.655186923701	695.290881531362	-154.261401995406	-282.836258191595	2.73859800459388	-282.836258191595	282.849516292415
641	20190525_nubxecad_119hr_disc01_DiscProper	horz_stripe	nubxecad	120hr	10900	153.582207869938	570.482341556424	984.99137219006	-472.434247362684	6.86423246710285	-315.434247362684	6.86423246710285	315.508925541933
642	20190525_nubxecad_119hr_disc01_DiscProper	out_of_horz	nubxecad	120hr	10901	175.264803719772	1006.20330437975	735.841567389182	-36.7132845393601	-242.285572333775	120.28671546064	-242.285572333775	270.501742096819
643	20190525_nubxecad_119hr_disc01_DiscProper	out_of_horz	nubxecad	120hr	10902	134.668665133642	480.622393134722	871.701759026941	-562.294195784385	-106.425380696016	-405.294195784385	-106.425380696016	419.034302644549
644	20190525_nubxecad_119hr_disc01_DiscProper	out_of_horz	nubxecad	120hr	10903	202.354752658404	656.466005249965	1088.84030541441	-386.450583669143	110.713165691455	-229.450583669143	110.713165691455	254.764548953605
645	20190525_nubxecad_119hr_disc01_DiscProper	out_of_horz	nubxecad	120hr	10905	129.372019418057	1190.55535642553	854.894033031481	147.638767506418	-123.233106691476	304.638767506418	-123.233106691476	328.620110846342
646	20190525_nubxecad_119hr_disc01_DiscProper	out_of_horz	nubxecad	120hr	10906	184.758668480785	1146.07292822346	669.044379800037	103.156339304349	-309.08275992292	260.156339304349	-309.08275992292	403.996872960434
647	20190525_nubxecad_119hr_disc01_DiscProper	out_of_horz	nubxecad	120hr	10908	146.402081823058	492.261389348424	910.222928273699	-550.655199570683	-67.9042114492576	-393.655199570683	-67.9042114492576	399.468895011338
648	20190525_nubxecad_119hr_disc01_DiscProper	horz_stripe	nubxecad	120hr	10909	132.572011238828	444.184059494265	928.256611926641	-598.732529424842	-49.8705277963155	-441.732529424842	-49.8705277963155	444.538746449342
649	20190525_nubxecad_119hr_disc01_DiscProper	out_of_horz	nubxecad	120hr	10910	110.750108168182	1034.33276779214	1315.14281211263	-8.58382112696677	337.015672389668	148.416178873033	337.015672389668	368.248456327426
650	20190525_nubxecad_119hr_disc01_DiscProper	horz_stripe	nubxecad	120hr	10911	135.635691797812	851.342430327164	982.828611988023	-191.574158591943	4.7014722650664	-34.574158591943	4.7014722650664	34.8923527982854
651	20190525_nubxecad_119hr_disc01_DiscProper	out_of_horz	nubxecad	120hr	10912	333.69658969789	471.335108209285	1179.36277238208	-571.581480709822	201.235632659127	-414.581480709822	201.235632659127	460.840085061258
652	20190525_nubxecad_119hr_disc01_DiscProper	out_of_horz	nubxecad	120hr	10913	245.48565416741	581.768062491474	1193.23732439316	-461.148526427634	215.110184670204	-304.148526427634	215.110184670204	372.530156734928
653	20190525_nubxecad_119hr_disc01_DiscProper	out_of_horz	nubxecad	120hr	10915	315.137315898432	961.875952008876	596.354674865947	-81.0406369102319	-381.77246485701	75.9593630897681	-381.77246485701	389.255751099454
654	20190525_nubxecad_119hr_disc01_DiscProper	horz_stripe	nubxecad	120hr	10917	142.692720463939	570.638602835092	972.040019850911	-472.277986084015	-6.0871198720464	-315.277986084015	-6.0871198720464	315.336743081946
655	20190525_nubxecad_119hr_disc01_DiscProper	out_of_horz	nubxecad	120hr	10919	192.365710100571	538.004874183745	791.128066889504	-504.911714735362	-186.999072833453	-347.911714735362	-186.999072833453	394.982549602728
656	20190525_nubxecad_119hr_disc01_DiscProper	horz_stripe	nubxecad	120hr	10920	111.110462970851	1134.01413370174	931.199796581158	91.097544782632	-46.927343141799	248.097544782632	-46.927343141799	252.496667822604
657	20190525_nubxecad_119hr_disc01_DiscProper	out_of_horz	nubxecad	120hr	10922	122.114842052155	958.053373618282	818.49761953097	-84.8632153008257	-159.629520191986	72.1367846991743	-159.629520191986	175.17219934527
658	20190525_nubxecad_119hr_disc01_DiscProper	horz_stripe	nubxecad	120hr	10923	323.733434786971	408.690664876898	1027.11950703161	-634.22592404221	48.992367308652	-477.22592404221	48.992367308652	479.734129109496
659	20190525_nubxecad_119hr_disc01_DiscProper	out_of_horz	nubxecad	120hr	10924	177.995078754617	515.984838761783	1194.56080984056	-526.931750157324	216.433670117606	-369.931750157324	216.433670117606	428.594252568834
660	20190525_nubxecad_119hr_disc01_DiscProper	out_of_horz	nubxecad	120hr	10925	126.491373209955	1202.35299499493	749.97348571502	159.436406075823	-228.153654007937	316.436406075823	-228.153654007937	390.110354806632
661	20190525_nubxecad_119hr_disc01_DiscProper	out_of_horz	nubxecad	120hr	10926	69.6570393702653	896.450074583088	917.237602911466	-146.466514336019	-60.889536811491	10.533485663981	-60.889536811491	61.7939318489381
662	20190525_nubxecad_119hr_disc01_DiscProper	out_of_horz	nubxecad	120hr	10928	220.601545789973	776.636238831607	1345.29233593461	-266.280350087501	367.165196211655	-109.280350087501	367.165196211655	383.082858170905
663	20190525_nubxecad_119hr_disc01_DiscProper	out_of_horz	nubxecad	120hr	10931	120.048439155639	951.866819909143	1058.3935948582	-91.0497690099639	80.2664551352456	65.9502309900361	80.2664551352456	103.885209667293
664	20190525_nubxecad_119hr_disc01_DiscProper	out_of_horz	nubxecad	120hr	10932	256.010447045894	691.939568633891	833.607784279572	-350.977020285216	-144.519355443385	-193.977020285216	-144.519355443385	241.894457349693
665	20190525_nubxecad_119hr_disc01_DiscProper	out_of_horz	nubxecad	120hr	10933	228.080510173548	580.319760261266	1209.35462164332	-462.596828657841	231.227481920362	-305.596828657841	231.227481920362	383.217392717191
666	20190525_nubxecad_119hr_disc01_DiscProper	out_of_horz	nubxecad	120hr	10934	83.1276508498598	609.236375647593	854.61939999258	-433.680213271514	-123.507739730377	-276.680213271514	-123.507739730377	302.995218096387
667	20190525_nubxecad_119hr_disc01_DiscProper	out_of_horz	nubxecad	120hr	10935	206.644253338007	881.446156864155	1273.30039287144	-161.470432054952	295.173253148487	-4.4704320549522	295.173253148487	295.20710380514
668	20190525_nubxecad_119hr_disc01_DiscProper	out_of_horz	nubxecad	120hr	10936	157.588090828218	993.336168257893	1258.32825894507	-49.5804206612142	280.201119222117	107.419579338786	280.201119222117	300.086043058734
669	20190525_nubxecad_119hr_disc01_DiscProper	out_of_horz	nubxecad	120hr	10938	153.228348543629	884.79027863186	1185.36855591461	-158.126310287247	207.241416191656	-1.12631028724718	207.241416191656	207.244476790061
670	20190525_nubxecad_119hr_disc01_DiscProper	out_of_horz	nubxecad	120hr	10939	150.573298044777	398.102566778688	909.674871450997	-644.814022140419	-68.4522682719597	-487.814022140419	-68.4522682719597	492.593375136522
671	20190525_nubxecad_119hr_disc01_DiscProper	out_of_horz	nubxecad	120hr	10940	99.3707526035567	1122.77131813294	895.08146750732	79.8547292138367	-83.0456722156371	236.854729213837	-83.0456722156371	250.991526599419
672	20190525_nubxecad_119hr_disc01_DiscProper	out_of_horz	nubxecad	120hr	10941	73.5000043439092	798.360792137612	813.170322182452	-244.555796781496	-164.956817540505	-87.5557967814957	-164.956817540505	186.753230770271
673	20190525_nubxecad_119hr_disc01_DiscProper	out_of_horz	nubxecad	120hr	10942	106.618327117468	987.144098642747	831.901224215941	-55.7724902763605	-146.225915507016	101.22750972364	-146.225915507016	177.845514676965
674	20190525_nubxecad_119hr_disc01_DiscProper	out_of_horz	nubxecad	120hr	10943	96.2284795835044	549.487285428723	1075.03382166915	-493.429303490385	96.9066819461942	-336.429303490385	96.9066819461942	350.107956568894
675	20190525_nubxecad_119hr_disc01_DiscProper	out_of_horz	nubxecad	120hr	10944	162.7009254938	725.605838689748	701.247658888554	-317.310750229359	-276.879480834403	-160.310750229359	-276.879480834403	319.940281218587
676	20190525_nubxecad_119hr_disc01_DiscProper	out_of_horz	nubxecad	120hr	10945	80.5366804990672	1066.00418207574	1050.85679821428	23.0875931566297	72.7296584913221	180.08759315663	72.7296584913221	194.219320442669
677	20190525_nubxecad_119hr_disc01_DiscProper	out_of_horz	nubxecad	120hr	10946	225.248336164568	765.107534689737	726.262596328501	-277.809054229371	-251.864543394455	-120.809054229371	-251.864543394455	279.339534980447
678	20190525_nubxecad_119hr_disc01_DiscProper	out_of_horz	nubxecad	120hr	10948	176.835284383535	1008.50054870345	1213.69191515772	-34.4160402156576	235.564775434768	122.583959784342	235.564775434768	265.551483938693
679	20190525_nubxecad_119hr_disc01_DiscProper	out_of_horz	nubxecad	120hr	10951	127.959720440896	1012.31800634882	904.139328508661	-30.5985825702849	-73.9878112142954	126.401417429715	-73.9878112142954	146.463355609939
680	20190525_nubxecad_119hr_disc01_DiscProper	out_of_horz	nubxecad	120hr	10952	111.588799408513	1090.93689780628	698.283251731705	48.0203088871749	-279.843887991252	205.020308887175	-279.843887991252	346.909107263348
681	20190525_nubxecad_119hr_disc01_DiscProper	out_of_horz	nubxecad	120hr	10953	204.940428384855	1134.32796335293	745.415598254309	91.4113744338197	-232.711541468648	248.41137443382	-232.711541468648	340.386357659666
682	20190525_nubxecad_119hr_disc01_DiscProper	horz_stripe	nubxecad	120hr	10954	219.972520755392	760.199472348957	991.280264369821	-282.71711657015	13.1531246468641	-125.71711657015	13.1531246468641	126.403315172857
683	20190525_nubxecad_119hr_disc01_DiscProper	out_of_horz	nubxecad	120hr	10956	211.112323273907	533.13573828165	1123.83394321508	-509.780850637458	145.706803492119	-352.780850637458	145.706803492119	381.686784104951
684	20190525_nubxecad_119hr_disc01_DiscProper	out_of_horz	nubxecad	120hr	10958	199.525333096533	594.231732912104	922.848022471569	-448.684856007003	-55.2791172513884	-291.684856007003	-55.2791172513884	296.87680277839
685	20190525_nubxecad_119hr_disc01_DiscProper	out_of_horz	nubxecad	120hr	10959	113.038775793254	1174.76754344598	1076.00027801412	131.850954526877	97.8731382911634	288.850954526877	97.8731382911634	304.982007879234
686	20190525_nubxecad_119hr_disc01_DiscProper	out_of_horz	nubxecad	120hr	10960	117.158169700872	1154.90066466624	1097.9294148086	111.984075747135	119.802275085644	268.984075747135	119.802275085644	294.457158380021
687	20190525_nubxecad_119hr_disc01_DiscProper	out_of_horz	nubxecad	120hr	10961	174.021410083337	946.071630785267	663.373834937235	-96.8449581338401	-314.753304785722	60.1550418661599	-314.753304785722	320.450108340523
688	20190525_nubxecad_119hr_disc01_DiscProper	out_of_horz	nubxecad	120hr	10962	166.130287936177	1127.34281267041	1274.01534692521	84.4262237513051	295.888207202255	241.426223751305	295.888207202255	381.885392069637
689	20190525_nubxecad_119hr_disc01_DiscProper	out_of_horz	nubxecad	120hr	10964	201.241186730903	1191.66020983191	1141.50323418691	148.743620912805	163.376094463948	305.743620912805	163.376094463948	346.656761034839
690	20190525_nubxecad_119hr_disc01_DiscProper	out_of_horz	nubxecad	120hr	10965	148.195948316085	644.305319319625	887.825920417458	-398.611269599482	-90.3012193054989	-241.611269599482	-90.3012193054989	257.93471229273
691	20190525_nubxecad_119hr_disc01_DiscProper	out_of_horz	nubxecad	120hr	10966	109.863043292533	1069.06720724732	1108.53856592989	26.1506183282149	130.411426206938	183.150618328215	130.411426206938	224.836138285942
692	20190525_nubxecad_119hr_disc01_DiscProper	out_of_horz	nubxecad	120hr	10968	65.9816057428502	1078.67948127148	1039.27854988828	35.7628923523696	61.1514101653244	192.76289235237	61.1514101653244	202.230135324236
693	20190525_nubxecad_119hr_disc01_DiscProper	horz_stripe	nubxecad	120hr	10970	147.576113256	1086.92881615906	937.932779345488	44.0122272399497	-40.1943603774691	201.01222723995	-40.1943603774691	204.991468373977
694	20190525_nubxecad_119hr_disc01_DiscProper	out_of_horz	nubxecad	120hr	10972	201.719867070923	489.642710803876	807.160770816753	-553.273878115231	-170.966368906203	-396.273878115231	-170.966368906203	431.581377927104
695	20190525_nubxecad_119hr_disc01_DiscProper	horz_stripe	nubxecad	120hr	10974	186.084216311085	1350.64593501202	985.868966312013	307.729346092917	7.7418265890559	464.729346092917	7.7418265890559	464.793826334737
696	20190525_nubxecad_119hr_disc01_DiscProper	out_of_horz	nubxecad	120hr	10975	237.451220511798	569.036904747089	1065.43552002214	-473.879684172018	87.3083802991872	-316.879684172018	87.3083802991872	328.687522597718
697	20190525_nubxecad_119hr_disc01_DiscProper	horz_stripe	nubxecad	120hr	10976	154.913110695623	674.92803281643	974.213412168826	-367.988556102677	-3.91372755413136	-210.988556102677	-3.91372755413136	211.024851782108
698	20190525_nubxecad_119hr_disc01_DiscProper	out_of_horz	nubxecad	120hr	10977	366.404969982247	606.353436521477	1239.32749214947	-436.56315239763	261.200352426514	-279.56315239763	261.200352426514	382.597935548842
699	20190525_nubxecad_119hr_disc01_DiscProper	out_of_horz	nubxecad	120hr	10978	92.5057629668824	1275.72880522268	1057.74183357168	232.812216303573	79.6146938487281	389.812216303573	79.6146938487281	397.859351349356
700	20190525_nubxecad_119hr_disc01_DiscProper	out_of_horz	nubxecad	120hr	10979	151.173493242274	870.255231307335	917.356811798289	-172.661357611773	-60.7703279246679	-15.6613576117728	-60.7703279246679	62.7559628905135
701	20190525_nubxecad_119hr_disc01_DiscProper	out_of_horz	nubxecad	120hr	10980	243.50089362679	903.184185097985	710.982699305338	-139.732403821123	-267.144440417619	17.2675961788773	-267.144440417619	267.70192738163
702	20190525_nubxecad_119hr_disc01_DiscProper	out_of_horz	nubxecad	120hr	10981	93.2138783343593	1131.25413806064	907.582947742646	88.3375491415347	-70.544191980311	245.337549141535	-70.544191980311	255.278271775978
703	20190525_nubxecad_119hr_disc01_DiscProper	out_of_horz	nubxecad	120hr	10982	264.579237162583	529.725391824587	1051.03382579043	-513.191197094521	72.9066860674692	-356.191197094521	72.9066860674692	363.576063239824
704	20190525_nubxecad_119hr_disc01_DiscProper	out_of_horz	nubxecad	120hr	10983	227.572227154104	1181.13861905486	698.680397540555	138.222030135755	-279.446742182402	295.222030135755	-279.446742182402	406.505262934977
705	20190525_nubxecad_119hr_disc01_DiscProper	out_of_horz	nubxecad	120hr	10985	81.6163626556105	886.921473938829	781.118367625772	-155.995114980278	-197.008772097185	1.00488501972188	-197.008772097185	197.011334895085
706	20190525_nubxecad_119hr_disc01_DiscProper	out_of_horz	nubxecad	120hr	10987	79.708649999467	954.546687046859	1155.90246338371	-88.3699018722484	177.77532366075	68.6300981277516	177.77532366075	190.562735265081
707	20190525_nubxecad_119hr_disc01_DiscProper	horz_stripe	nubxecad	120hr	10988	89.3859913348142	1263.63375273567	1019.76168435744	220.717163816564	41.6345446344804	377.717163816564	41.6345446344804	380.004856743371
708	20190525_nubxecad_119hr_disc01_DiscProper	out_of_horz	nubxecad	120hr	10989	116.229695368087	870.635441508155	1078.72639702798	-172.281147410953	100.599257305025	-15.2811474109526	100.599257305025	101.753250741772
709	20190525_nubxecad_119hr_disc01_DiscProper	out_of_horz	nubxecad	120hr	10990	148.780174590646	466.728445616815	814.799829197016	-576.188143302292	-163.327310525941	-419.188143302292	-163.327310525941	449.882773451996
710	20190525_nubxecad_119hr_disc01_DiscProper	out_of_horz	nubxecad	120hr	10991	191.129909303113	738.892592374305	784.384131970625	-304.023996544802	-193.743007752332	-147.023996544802	-193.743007752332	243.212681850528
711	20190525_nubxecad_119hr_disc01_DiscProper	out_of_horz	nubxecad	120hr	10992	78.9239652120684	747.804628339502	1091.13520020667	-295.111960579606	113.008060483713	-138.111960579606	113.008060483713	178.453734590883
712	20190525_nubxecad_119hr_disc01_DiscProper	horz_stripe	nubxecad	120hr	10993	69.7340558368501	672.448722414434	962.374392026493	-370.467866504674	-15.7527476964639	-213.467866504674	-15.7527476964639	214.048310177973
713	20190525_nubxecad_119hr_disc01_DiscProper	horz_stripe	nubxecad	120hr	10994	118.851624589882	474.697580481679	929.065318888811	-568.219008437428	-49.0618208341461	-411.219008437428	-49.0618208341461	414.135406798095
714	20190525_nubxecad_119hr_disc01_DiscProper	out_of_horz	nubxecad	120hr	10995	111.506000909833	569.548383742406	881.436688530644	-473.368205176701	-96.6904511923128	-316.368205176701	-96.6904511923128	330.813972798158
715	20190525_nubxecad_119hr_disc01_DiscProper	out_of_horz	nubxecad	120hr	10996	109.638992342099	1267.30238974062	685.950148320221	224.385800821515	-292.176991402736	381.385800821515	-292.176991402736	480.439926914305
716	20190525_nubxecad_119hr_disc01_DiscProper	out_of_horz	nubxecad	120hr	10997	257.234400183417	437.819569816978	1110.89836753348	-605.09701910213	132.771227810522	-448.09701910213	132.771227810522	467.35333256812
717	20190525_nubxecad_119hr_disc01_DiscProper	out_of_horz	nubxecad	120hr	10998	254.724154980716	499.198052252339	1062.59606176106	-543.718536666769	84.4689220381046	-386.718536666769	84.4689220381046	395.836109257312
718	20190525_nubxecad_119hr_disc01_DiscProper	out_of_horz	nubxecad	120hr	11001	250.208677184803	842.547542040871	725.875895596405	-200.369046878236	-252.251244126552	-43.369046878236	-252.251244126552	255.952269750671
719	20190525_nubxecad_119hr_disc01_DiscProper	out_of_horz	nubxecad	120hr	11002	374.226462350807	808.604298134627	1257.76808329342	-234.31229078448	279.640943570467	-77.3122907844804	279.640943570467	290.131431643187
720	20190525_nubxecad_119hr_disc01_DiscProper	out_of_horz	nubxecad	120hr	11003	161.639787084937	905.877942064678	691.31818857142	-137.03864685443	-286.808951151537	19.9613531455701	-286.808951151537	287.502747952167
721	20190525_nubxecad_119hr_disc01_DiscProper	out_of_horz	nubxecad	120hr	11004	255.23189918766	984.468251074107	1221.35684742453	-58.4483378450003	243.229707701572	98.5516621549997	243.229707701572	262.436889217399
722	20190525_nubxecad_119hr_disc01_DiscProper	out_of_horz	nubxecad	120hr	11005	220.037187999472	1022.26816091492	1273.23137022741	-20.6484280041839	295.104230504448	136.351571995816	295.104230504448	325.081925131731
723	20190525_nubxecad_119hr_disc01_DiscProper	out_of_horz	nubxecad	120hr	11006	130.320984120766	920.866117339082	1083.73152745269	-122.050471580025	105.604387729729	34.9495284199747	105.604387729729	111.237386900941
724	20190525_nubxecad_119hr_disc01_DiscProper	out_of_horz	nubxecad	120hr	11013	151.081669955258	754.262611969632	802.210466076079	-288.653976949475	-175.916673646878	-131.653976949475	-175.916673646878	219.725842161534
725	20190525_nubxecad_119hr_disc01_DiscProper	horz_stripe	nubxecad	120hr	11014	186.922330100209	1307.43464117969	1013.97590035568	264.518052260579	35.8487606327278	421.518052260579	35.8487606327278	423.039716835731
726	20190525_nubxecad_119hr_disc01_DiscProper	horz_stripe	nubxecad	120hr	11015	73.7057329314923	926.223411239374	990.406405507596	-116.693177679733	12.2792657846393	40.3068223202667	12.2792657846393	42.135736539989
727	20190525_nubxecad_119hr_disc01_DiscProper	out_of_horz	nubxecad	120hr	11018	143.956346765783	1063.39971939412	1222.04778725325	20.4831304750119	243.92064753029	177.483130475012	243.92064753029	301.65799159778
728	20190525_nubxecad_119hr_disc01_DiscProper	out_of_horz	nubxecad	120hr	11020	485.769947116455	944.893723102384	680.819957529107	-98.0228658167239	-297.30718219385	58.9771341832761	-297.30718219385	303.100417255601
729	20190525_nubxecad_119hr_disc01_DiscProper	out_of_horz	nubxecad	120hr	11024	112.763314746621	624.696917962614	857.124237577223	-418.219670956493	-121.002902145734	-261.219670956493	-121.002902145734	287.884384471108
730	20190525_nubxecad_119hr_disc01_DiscProper	out_of_horz	nubxecad	120hr	11025	272.835830849927	597.062269399532	1133.92511030488	-445.854319519576	155.797970581928	-288.854319519576	155.797970581928	328.191751179953
731	20190525_nubxecad_119hr_disc01_DiscProper	horz_stripe	nubxecad	120hr	11027	93.5175168337031	1208.37682786175	937.799909251733	165.460238942646	-40.3272304712244	322.460238942646	-40.3272304712244	324.972139138769
732	20190525_nubxecad_119hr_disc01_DiscProper	horz_stripe	nubxecad	120hr	11028	226.695841551418	751.437171977379	1011.05405887665	-291.479416941729	32.9269191536915	-134.479416941729	32.9269191536915	138.451780725063
733	20190525_nubxecad_119hr_disc01_DiscProper	horz_stripe	nubxecad	120hr	11029	153.838509602389	928.528139427771	1002.3763074695	-114.388449491337	24.249167746544	42.6115505086633	24.249167746544	49.0282201711667
734	20190525_nubxecad_119hr_disc01_DiscProper	out_of_horz	nubxecad	120hr	11030	196.809187280978	682.689761517383	1077.63291552082	-360.226827401724	99.5057757978612	-203.226827401724	99.5057757978612	226.279788741514
735	20190525_nubxecad_119hr_disc01_DiscProper	out_of_horz	nubxecad	120hr	11031	259.763136845956	976.499192465136	611.755153675334	-66.4173964539714	-366.371986047623	90.5826035460286	-366.371986047623	377.403815859957
736	20190525_nubxecad_119hr_disc01_DiscProper	out_of_horz	nubxecad	120hr	11032	116.527643260483	868.624391123285	824.304218786089	-174.292197795823	-153.822920936868	-17.2921977958225	-153.822920936868	154.791831535646
737	20190525_nubxecad_119hr_disc01_DiscProper	out_of_horz	nubxecad	120hr	11033	111.845188483633	755.838090158348	746.338408717531	-287.07849876076	-231.788731005426	-130.07849876076	-231.788731005426	265.793964681215
738	20190525_nubxecad_119hr_disc01_DiscProper	out_of_horz	nubxecad	120hr	11034	79.2537254229603	992.771857694906	900.036994807098	-50.1447312242018	-78.0901449158586	106.855268775798	-78.0901449158586	132.348476372521
739	20190525_nubxecad_119hr_disc01_DiscProper	horz_stripe	nubxecad	120hr	11035	106.519759129249	1174.80991811149	952.534916744703	131.893329192386	-25.592222978254	288.893329192386	-25.592222978254	290.024684343986
740	20190525_nubxecad_119hr_disc01_DiscProper	out_of_horz	nubxecad	120hr	11036	214.308681914976	580.229473499741	1100.44146999807	-462.687115419366	122.314330275115	-305.687115419366	122.314330275115	329.249765260452
741	20190525_nubxecad_119hr_disc01_DiscProper	horz_stripe	nubxecad	120hr	11038	83.8367873237682	803.10765718001	933.104994989231	-239.808931739097	-45.0221447337258	-82.8089317390973	-45.0221447337258	94.2566320859971
742	20190525_nubxecad_119hr_disc01_DiscProper	out_of_horz	nubxecad	120hr	11039	139.514553582233	924.225740618905	887.268148390791	-118.690848300202	-90.8589913321655	38.3091516997977	-90.8589913321655	98.6050070222432
743	20190525_nubxecad_119hr_disc01_DiscProper	out_of_horz	nubxecad	120hr	11042	129.841572838687	1181.8127036689	1066.79708740252	138.896114749797	88.6699476795667	295.896114749797	88.6699476795667	308.896212902525
744	20190525_nubxecad_119hr_disc01_DiscProper	horz_stripe	nubxecad	120hr	11043	218.170475174376	548.188490763623	971.491141013211	-494.728098155484	-6.63599870974565	-337.728098155484	-6.63599870974565	337.793287030095
745	20190525_nubxecad_119hr_disc01_DiscProper	out_of_horz	nubxecad	120hr	11045	196.914607215116	478.346069627931	893.786089858832	-564.570519291176	-84.3410498641246	-407.570519291176	-84.3410498641246	416.205647351717
746	20190525_nubxecad_119hr_disc01_DiscProper	out_of_horz	nubxecad	120hr	11048	153.014826654363	631.443149968619	886.596781049431	-411.473438950488	-91.5303586735264	-254.473438950488	-91.5303586735264	270.433980280201
747	20190525_nubxecad_119hr_disc01_DiscProper	out_of_horz	nubxecad	120hr	11049	64.0091173798382	1130.55426055617	1065.76576414657	87.6376716370596	87.6386244236168	244.63767163706	87.6386244236168	259.861730300684
748	20190525_nubxecad_119hr_disc01_DiscProper	out_of_horz	nubxecad	120hr	11050	89.2131684721674	1175.65187318071	861.460314792999	132.735284261607	-116.666824929958	289.735284261607	-116.666824929958	312.342252962022
749	20190525_nubxecad_119hr_disc01_DiscProper	out_of_horz	nubxecad	120hr	11051	127.251259173948	714.75827146247	769.683257740684	-328.158317456638	-208.443881982273	-171.158317456638	-208.443881982273	269.710996383957
750	20190525_nubxecad_119hr_disc01_DiscProper	out_of_horz	nubxecad	120hr	11052	175.159491647867	1262.4462414366	826.585210849625	219.529652517496	-151.541928873332	376.529652517496	-151.541928873332	405.881183884639
751	20190525_nubxecad_119hr_disc01_DiscProper	out_of_horz	nubxecad	120hr	11053	190.081213671963	1226.26805541203	1187.30613720956	183.35146649292	209.178997486605	340.35146649292	209.178997486605	399.493396357665
752	20190525_nubxecad_119hr_disc01_DiscProper	out_of_horz	nubxecad	120hr	11054	227.937918059552	628.505765373486	1235.81844563618	-414.410823545621	257.691305913223	-257.410823545621	257.691305913223	364.232262741369
753	20190525_nubxecad_119hr_disc01_DiscProper	out_of_horz	nubxecad	120hr	11055	282.421834307347	809.50352758201	749.334675582639	-233.413061337097	-228.792464140318	-76.4130613370974	-228.792464140318	241.215562496091
754	20190525_nubxecad_119hr_disc01_DiscProper	out_of_horz	nubxecad	120hr	11057	386.050242087217	665.642661375363	1272.4445448599	-377.273927543744	294.317405136943	-220.273927543744	294.317405136943	367.618468146107
755	20190525_nubxecad_119hr_disc01_DiscProper	out_of_horz	nubxecad	120hr	11059	87.0129901194046	1093.03626812864	1101.56503594375	50.1196792095329	123.437896220792	207.119679209533	123.437896220792	241.112993717209
756	20190525_nubxecad_119hr_disc01_DiscProper	horz_stripe	nubxecad	120hr	11060	81.2001438471037	902.155565972598	994.436073634688	-140.76102294651	16.3089339117315	16.2389770534901	16.3089339117315	23.0149017178219
757	20190525_nubxecad_119hr_disc01_DiscProper	out_of_horz	nubxecad	120hr	11061	284.739783818128	711.066303831926	1146.81629485626	-331.850285087182	168.689155133298	-174.850285087182	168.689155133298	242.958130661755
758	20190525_nubxecad_119hr_disc01_DiscProper	out_of_horz	nubxecad	120hr	11062	325.353050474596	721.024668514612	1301.45954031446	-321.891920404495	323.332400591503	-164.891920404495	323.332400591503	362.950667015431
759	20190525_nubxecad_119hr_disc01_DiscProper	horz_stripe	nubxecad	120hr	11064	175.649774769489	975.582090025923	995.44972172278	-67.3344988931848	17.3225819998228	89.6655011068152	17.3225819998228	91.3234577525231
760	20190525_nubxecad_119hr_disc01_DiscProper	out_of_horz	nubxecad	120hr	11065	227.547965796894	686.765222465856	1129.22236481093	-356.151366453252	151.095225087977	-199.151366453252	151.095225087977	249.98206696598
761	20190525_nubxecad_119hr_disc01_DiscProper	out_of_horz	nubxecad	120hr	11066	160.297589320151	775.521463561518	767.929252343275	-267.395125357589	-210.197887379682	-110.395125357589	-210.197887379682	237.424168023391
762	20190525_nubxecad_119hr_disc01_DiscProper	out_of_horz	nubxecad	120hr	11068	270.214289938037	938.659586016148	602.371846966837	-104.257002902959	-375.75529275612	52.7429970970408	-375.75529275612	379.438880159922
763	20190525_nubxecad_119hr_disc01_DiscProper	out_of_horz	nubxecad	120hr	11069	189.085456135416	440.538798425767	867.887090993123	-602.377790493341	-110.240048729834	-445.377790493341	-110.240048729834	458.818313288262
764	20190525_nubxecad_119hr_disc01_DiscProper	out_of_horz	nubxecad	120hr	11070	118.014047800655	963.326244800132	1055.06030351663	-79.5903441189755	76.9331637936745	77.4096558810245	76.9331637936745	109.13737450994
765	20190525_nubxecad_119hr_disc01_DiscProper	out_of_horz	nubxecad	120hr	11071	226.424603311601	1083.91536634717	818.793636952103	40.9987774280612	-159.333502770854	197.998777428061	-159.333502770854	254.146967261537
766	20190525_nubxecad_119hr_disc01_DiscProper	out_of_horz	nubxecad	120hr	11072	217.531894718131	610.109272834515	1078.44338424695	-432.807316084592	100.316244523994	-275.807316084592	100.316244523994	293.484283260934
767	20190525_nubxecad_119hr_disc01_DiscProper	horz_stripe	nubxecad	120hr	11073	54.5161121967094	966.290179871085	1023.02188390993	-76.6264090480228	44.8947441869713	80.3735909519772	44.8947441869713	92.062219059337
768	20190525_nubxecad_119hr_disc01_DiscProper	out_of_horz	nubxecad	120hr	11074	242.285085059456	835.473846063949	697.273057446562	-207.442742855159	-280.854082276395	-50.4427428551587	-280.854082276395	285.348008295252
769	20190525_nubxecad_119hr_disc01_DiscProper	out_of_horz	nubxecad	120hr	11075	140.794048434913	1044.56970234709	721.18697043084	1.65311342798327	-256.940169292117	158.653113427983	-256.940169292117	301.975265537186
770	20190525_nubxecad_119hr_disc01_DiscProper	horz_stripe	nubxecad	120hr	11078	85.6838904513202	660.738788080915	945.044932026116	-382.177800838192	-33.0822076968411	-225.177800838192	-33.0822076968411	227.594978978934
771	20190525_nubxecad_119hr_disc01_DiscProper	horz_stripe	nubxecad	120hr	11079	102.347912685886	836.147487681716	970.014733574306	-206.769101237391	-8.1124061486513	-49.7691012373913	-8.1124061486513	50.4259315382312
772	20190525_nubxecad_119hr_disc01_DiscProper	horz_stripe	nubxecad	120hr	11081	246.478512652773	1303.74562702565	987.994627569862	260.829038106542	9.86748784690553	417.829038106542	9.86748784690553	417.945537602026
773	20190525_nubxecad_119hr_disc01_DiscProper	out_of_horz	nubxecad	120hr	11082	133.291722475825	685.519253124624	1046.07938039011	-357.397335794483	67.9522406671575	-200.397335794483	67.9522406671575	211.604818482978
774	20190525_nubxecad_119hr_disc01_DiscProper	out_of_horz	nubxecad	120hr	11084	138.434022978436	572.073700806791	1208.69383992955	-470.842888112317	230.56670020659	-313.842888112317	230.56670020659	389.43338539837
775	20190525_nubxecad_119hr_disc01_DiscProper	out_of_horz	nubxecad	120hr	11085	116.934494859525	1205.43078956899	1054.19674850168	162.514200649883	76.0696087787209	319.514200649883	76.0696087787209	328.444683008694
776	20190525_nubxecad_119hr_disc01_DiscProper	out_of_horz	nubxecad	120hr	11086	86.2274526588486	913.582981399786	1121.49654341839	-129.333607519321	143.369403695431	27.6663924806786	143.369403695431	146.014434864771
777	20190525_nubxecad_119hr_disc01_DiscProper	out_of_horz	nubxecad	120hr	11088	83.8915415234089	813.058340377359	1169.83748694778	-229.858248541748	191.710347224826	-72.8582485417485	191.710347224826	205.088228851962
778	20190525_nubxecad_119hr_disc01_DiscProper	out_of_horz	nubxecad	120hr	11089	123.009601873909	786.411847464638	820.262268121488	-256.50474145447	-157.864871601469	-99.5047414544696	-157.864871601469	186.607907811189
779	20190525_nubxecad_119hr_disc01_DiscProper	out_of_horz	nubxecad	120hr	11090	387.843188621917	643.149457734421	667.712187522402	-399.767131184686	-310.414952200554	-242.767131184686	-310.414952200554	394.072737617455
780	20190525_nubxecad_119hr_disc01_DiscProper	out_of_horz	nubxecad	120hr	11091	167.661940865018	1197.57974737515	762.995507184834	154.663158456047	-215.131632538123	311.663158456047	-215.131632538123	378.702447387546
781	20190525_nubxecad_119hr_disc01_DiscProper	out_of_horz	nubxecad	120hr	11092	134.247320228312	510.501921420939	881.152561235914	-532.414667498168	-96.9745784870429	-375.414667498168	-96.9745784870429	387.737335635221
782	20190525_nubxecad_119hr_disc01_DiscProper	horz_stripe	nubxecad	120hr	11093	118.013528657874	1160.0229298247	1006.21496088968	117.106340905596	28.0878211667199	274.106340905596	28.0878211667199	275.541669847862
783	20190525_nubxecad_119hr_disc01_DiscProper	horz_stripe	nubxecad	120hr	11094	130.244679465169	868.789575336591	965.733427870266	-174.127013582516	-12.3937118526912	-17.1270135825162	-12.3937118526912	21.140924477024
784	20190525_nubxecad_119hr_disc01_DiscProper	out_of_horz	nubxecad	120hr	11096	218.352785806721	753.552674623723	655.664952756957	-289.363914295384	-322.462186966	-132.363914295384	-322.462186966	348.571467321253
785	20190525_nubxecad_119hr_disc01_DiscProper	out_of_horz	nubxecad	120hr	11097	159.636244581948	1149.80178393125	885.358486497013	106.885195012139	-92.7686532259441	263.885195012139	-92.7686532259441	279.716676599645
786	20190525_nubxecad_119hr_disc01_DiscProper	out_of_horz	nubxecad	120hr	11098	228.267529881753	693.483942239365	1267.60202693512	-349.432646679743	289.474887212168	-192.432646679743	289.474887212168	347.600393893143
787	20190525_nubxecad_119hr_disc01_DiscProper	out_of_horz	nubxecad	120hr	11099	238.205051302834	1264.97529037364	741.354480754934	222.058701454529	-236.772658968023	379.058701454529	-236.772658968023	446.930409776714
788	20190525_nubxecad_119hr_disc01_DiscProper	out_of_horz	nubxecad	120hr	11100	165.73919378763	825.636410461633	708.562812748175	-217.280178457475	-269.564326974782	-60.2801784574748	-269.564326974782	276.222059749457
789	20190525_nubxecad_119hr_disc01_DiscProper	horz_stripe	nubxecad	120hr	11102	108.475289719802	869.302956678733	954.79328543072	-173.613632240374	-23.3338542922367	-16.6136322403745	-23.3338542922367	28.6440488120961
790	20190525_nubxecad_119hr_disc01_DiscProper	out_of_horz	nubxecad	120hr	11103	88.9349211234366	642.216995659191	906.851372850693	-400.699593259917	-71.2757668722644	-243.699593259917	-71.2757668722644	253.908894484376
791	20190525_nubxecad_119hr_disc01_DiscProper	out_of_horz	nubxecad	120hr	11105	168.433409174921	768.736997132892	881.944184910369	-274.179591786215	-96.1829548125884	-117.179591786215	-96.1829548125884	151.598870469619
792	20190525_nubxecad_119hr_disc01_DiscProper	out_of_horz	nubxecad	120hr	11106	129.098694171501	655.673927121228	844.604827503774	-387.24266179788	-133.522312219183	-230.24266179788	-133.522312219183	266.157643459905
793	20190525_nubxecad_119hr_disc01_DiscProper	out_of_horz	nubxecad	120hr	11107	143.241841759331	1155.65618141322	628.476526587168	112.739592494111	-349.650613135789	269.739592494111	-349.650613135789	441.60502604151
794	20190525_nubxecad_119hr_disc01_DiscProper	out_of_horz	nubxecad	120hr	11109	84.175327673661	910.731803380751	913.434468342454	-132.184785538356	-64.6926713805032	24.8152144616436	-64.6926713805032	69.2887912950077
795	20190525_nubxecad_119hr_disc01_DiscProper	out_of_horz	nubxecad	120hr	11110	160.717215942475	1232.77486267006	892.722624301411	189.858273750956	-85.404515421546	346.858273750956	-85.404515421546	357.21785135108
796	20190525_nubxecad_119hr_disc01_DiscProper	out_of_horz	nubxecad	120hr	11111	167.729318987785	1136.14587240521	801.368278392776	93.2292834861007	-176.758861330181	250.229283486101	-176.758861330181	306.363165822377
797	20190525_nubxecad_119hr_disc01_DiscProper	out_of_horz	nubxecad	120hr	11114	150.23911754119	824.148743153703	786.159569742143	-218.767845765404	-191.967569980814	-61.7678457654041	-191.967569980814	201.660146520916
798	20190525_nubxecad_119hr_disc01_DiscProper	out_of_horz	nubxecad	120hr	11115	346.767682429262	1287.95870510831	722.668046019171	245.042116189204	-255.459093703786	402.042116189204	-255.459093703786	476.337287797054
799	20190525_nubxecad_119hr_disc01_DiscProper	out_of_horz	nubxecad	120hr	11118	178.000763519309	952.945582570049	902.070835184119	-89.9710063490587	-76.0563045388384	67.0289936509413	-76.0563045388384	101.37774632513
800	20190525_nubxecad_119hr_disc01_DiscProper	out_of_horz	nubxecad	120hr	11119	158.597947912629	760.118550122009	791.187144736503	-282.798038797099	-186.939994986454	-125.798038797099	-186.939994986454	225.325782569886
801	20190525_nubxecad_119hr_disc01_DiscProper	out_of_horz	nubxecad	120hr	11120	130.222261772367	1015.25519146001	1071.14822515978	-27.6613974591015	93.0210854368189	129.338602540898	93.0210854368189	159.315399265346
802	20190525_nubxecad_119hr_disc01_DiscProper	out_of_horz	nubxecad	120hr	11121	145.690704270757	433.530088108689	1080.79915112052	-609.386500810418	102.672011397561	-452.386500810418	102.672011397561	463.891245918605
803	20190525_nubxecad_119hr_disc01_DiscProper	out_of_horz	nubxecad	120hr	11124	170.714001489057	1113.9107053892	667.061200947952	70.9941164700881	-311.065938775005	227.994116470088	-311.065938775005	385.672575393884
804	20190525_nubxecad_119hr_disc01_DiscProper	horz_stripe	nubxecad	120hr	11126	103.657649383076	1025.65349034933	943.400834293237	-17.2630985697788	-34.7263054297201	139.736901430221	-34.7263054297201	143.987214398076
805	20190525_nubxecad_119hr_disc01_DiscProper	out_of_horz	nubxecad	120hr	11128	203.193302986716	709.004994119628	1208.15288089811	-333.911594799479	230.025741175154	-176.911594799479	230.025741175154	290.18882469467
806	20190525_nubxecad_119hr_disc01_DiscProper	out_of_horz	nubxecad	120hr	11129	165.256624259494	1203.38033839132	683.260827346867	160.463749472217	-294.86631237609	317.463749472217	-294.86631237609	433.277479686208
807	20190525_nubxecad_119hr_disc01_DiscProper	out_of_horz	nubxecad	120hr	11130	130.202833900749	416.24532749479	880.244545024023	-626.671261424317	-97.8825946989339	-469.671261424317	-97.8825946989339	479.76254142326
808	20190525_nubxecad_119hr_disc01_DiscProper	out_of_horz	nubxecad	120hr	11131	159.791243637429	1102.92122579594	667.051859133292	60.0046368768365	-311.075280589665	217.004636876836	-311.075280589665	379.287282439033
809	20190525_nubxecad_119hr_disc01_DiscProper	out_of_horz	nubxecad	120hr	11132	190.319974687525	839.55241058379	647.017772187622	-203.364178335317	-331.109367535335	-46.364178335317	-331.109367535335	334.339722890294
810	20190525_nubxecad_119hr_disc01_DiscProper	horz_stripe	nubxecad	120hr	11136	147.071926551396	1301.19860062776	947.624807499314	258.282011708655	-30.5023322236431	415.282011708655	-30.5023322236431	416.400698270151
811	20190525_nubxecad_119hr_disc01_DiscProper	out_of_horz	nubxecad	120hr	11138	162.837850210976	749.123220273539	1176.51474134687	-293.793368645568	198.387601623915	-136.793368645568	198.387601623915	240.9773146657
812	20190525_nubxecad_119hr_disc01_DiscProper	out_of_horz	nubxecad	120hr	11139	182.358940742091	507.872927690657	926.012683705276	-535.04366122845	-52.1144560176811	-378.04366122845	-52.1144560176811	381.618823331646
813	20190525_nubxecad_119hr_disc01_DiscProper	out_of_horz	nubxecad	120hr	11140	179.688011713995	1204.70823453356	1066.04464110841	161.791645614455	87.917501385458	318.791645614455	87.917501385458	330.692607058933
814	20190525_nubxecad_119hr_disc01_DiscProper	out_of_horz	nubxecad	120hr	11141	115.96864214704	992.344155378096	732.680418555287	-50.5724335410112	-245.446721167669	106.427566458989	-245.446721167669	267.527418845886
815	20190525_nubxecad_119hr_disc01_DiscProper	horz_stripe	nubxecad	120hr	11143	136.185226229216	1033.4854136994	977.225222811563	-9.43117521971112	-0.901916911393982	147.568824780289	-0.901916911393982	147.571580940067
816	20190525_nubxecad_119hr_disc01_DiscProper	out_of_horz	nubxecad	120hr	11144	145.000000080361	728.36249625401	840.138334760166	-314.554092665097	-137.98880496279	-157.554092665097	-137.98880496279	209.437824689288
817	20190525_nubxecad_119hr_disc01_DiscProper	out_of_horz	nubxecad	120hr	11145	207.768384522603	815.984720950501	731.658531389964	-226.931867968607	-246.468608332993	-69.9318679686065	-246.468608332993	256.197660120425
818	20190525_nubxecad_119hr_disc01_DiscProper	out_of_horz	nubxecad	120hr	11146	105.521921855535	1258.91692987483	1039.82701224161	216.000340955724	61.6998725186558	373.000340955724	61.6998725186558	378.068946915645
819	20190525_nubxecad_119hr_disc01_DiscProper	out_of_horz	nubxecad	120hr	11147	162.075912121825	897.181861763988	1215.15078255198	-145.73472715512	237.023642829024	11.2652728448803	237.023642829024	237.291200073265
820	20190525_nubxecad_119hr_disc01_DiscProper	out_of_horz	nubxecad	120hr	11148	142.208092531916	632.88676815673	911.704256400946	-410.029820762378	-66.4228833220109	-253.029820762378	-66.4228833220109	261.60292357665
821	20190525_nubxecad_119hr_disc01_DiscProper	out_of_horz	nubxecad	120hr	11151	101.515692339052	1094.67216723364	830.780833608904	51.7555783145319	-147.346306114053	208.755578314532	-147.346306114053	255.518737870417
822	20190525_nubxecad_119hr_disc01_DiscProper	out_of_horz	nubxecad	120hr	11152	192.642496223466	855.251037276502	695.802439296898	-187.665551642606	-282.324700426059	-30.6655516426059	-282.324700426059	283.985232940393
823	20190525_nubxecad_119hr_disc01_DiscProper	out_of_horz	nubxecad	120hr	11154	249.191042175511	860.68956484682	649.322845431774	-182.227024072288	-328.804294291183	-25.2270240722877	-328.804294291183	329.770627387987
824	20190525_nubxecad_119hr_disc01_DiscProper	horz_stripe	nubxecad	120hr	11155	71.1339324961385	933.119480505919	953.853070766823	-109.797108413189	-24.2740689561339	47.2028915868115	-24.2740689561339	53.0786529392318
825	20190525_nubxecad_119hr_disc01_DiscProper	out_of_horz	nubxecad	120hr	11157	82.7278061846691	960.55356173357	1289.05199122928	-82.3630271855374	310.92485150632	74.6369728144626	310.92485150632	319.757628517498
826	20190525_nubxecad_119hr_disc01_DiscProper	out_of_horz	nubxecad	120hr	11159	150.552892666349	1266.04053006329	884.710158146531	223.123941144184	-93.4169815764263	380.123941144184	-93.4169815764263	391.434468433527
827	20190525_nubxecad_119hr_disc01_DiscProper	out_of_horz	nubxecad	120hr	11161	55.5867476678937	1115.48162656442	917.798438582614	72.5650376453107	-60.3287011403428	229.565037645311	-60.3287011403428	237.359766368215
828	20190525_nubxecad_119hr_disc01_DiscProper	out_of_horz	nubxecad	120hr	11162	114.096878849463	1323.53498353197	876.979206307473	280.618394612864	-101.147933415484	437.618394612864	-101.147933415484	449.155611940632
829	20190525_nubxecad_119hr_disc01_DiscProper	out_of_horz	nubxecad	120hr	11166	152.173839943976	688.395137722558	1145.92677968413	-354.52145119655	167.799639961177	-197.52145119655	167.799639961177	259.174541291948
830	20190525_nubxecad_119hr_disc01_DiscProper	out_of_horz	nubxecad	120hr	11169	105.436113822583	739.698538735577	1301.75704992871	-303.21805018353	323.629910205752	-146.21805018353	323.629910205752	355.128197950059
831	20190525_nubxecad_119hr_disc01_DiscProper	out_of_horz	nubxecad	120hr	11170	124.667852432993	663.403751667923	924.992194629941	-379.512837251185	-53.1349450930155	-222.512837251185	-53.1349450930155	228.769065066958
832	20190525_nubxecad_119hr_disc01_DiscProper	horz_stripe	nubxecad	120hr	11171	125.055457978988	758.992209532692	976.969349217656	-283.924379386415	-1.15779050530091	-126.924379386415	-1.15779050530091	126.929659896656
833	20190525_nubxecad_119hr_disc01_DiscProper	horz_stripe	nubxecad	120hr	11172	137.236361835198	852.207575246756	936.321647882977	-190.709013672351	-41.8054918399804	-33.7090136723514	-41.8054918399804	53.7028560762408
834	20190525_nubxecad_119hr_disc01_DiscProper	out_of_horz	nubxecad	120hr	11174	77.9765805387429	1059.35218081935	1085.6963955754	16.435591900241	107.569255852443	173.435591900241	107.569255852443	204.08588717115
835	20190525_nubxecad_119hr_disc01_DiscProper	out_of_horz	nubxecad	120hr	11177	75.0025175615772	1098.48490903338	881.175196438178	55.5683201142692	-96.9519432847786	212.568320114269	-96.9519432847786	233.634265515351
836	20190525_nubxecad_119hr_disc01_DiscProper	out_of_horz	nubxecad	120hr	11179	327.92792000419	1294.74969747599	876.909380270603	251.833108556884	-101.217759452354	408.833108556884	-101.217759452354	421.176382862144
837	20190525_nubxecad_119hr_disc01_DiscProper	out_of_horz	nubxecad	120hr	11180	97.9158068748819	886.19335860668	1068.84357756411	-156.723230312427	90.716437841157	0.27676968757271	90.716437841157	90.7168600429295
838	20190525_nubxecad_119hr_disc01_DiscProper	out_of_horz	nubxecad	120hr	11181	91.4220984687334	715.671720813294	1222.69695516195	-327.244868105813	244.56981543899	-170.244868105813	244.56981543899	297.989445685962
839	20190525_nubxecad_119hr_disc01_DiscProper	horz_stripe	nubxecad	120hr	11182	90.2362113962507	971.558328065947	981.618463295238	-71.3582608531608	3.49132357228075	85.6417391468392	3.49132357228075	85.7128743210821
840	20190525_nubxecad_119hr_disc01_DiscProper	horz_stripe	nubxecad	120hr	11183	225.789900910796	1297.39110420707	1016.22263778575	254.474515287961	38.0954980627909	411.474515287961	38.0954980627909	413.234247980627
841	20190525_nubxecad_119hr_disc01_DiscProper	out_of_horz	nubxecad	120hr	11184	149.661007823797	1039.33175279769	863.993559107686	-3.58483612141663	-114.13358061527	153.415163878583	-114.13358061527	191.213720041097
842	20190525_nubxecad_119hr_disc01_DiscProper	out_of_horz	nubxecad	120hr	11185	120.299042776749	965.688186281168	824.252929913793	-77.228402637939	-153.874209809164	79.771597362061	-153.874209809164	173.322763046547
843	20190525_nubxecad_119hr_disc01_DiscProper	out_of_horz	nubxecad	120hr	11187	295.000000088235	717.642897518872	850.832354208326	-325.273691400236	-127.294785514631	-168.273691400236	-127.294785514631	210.997624718094
844	20190525_nubxecad_119hr_disc01_DiscProper	out_of_horz	nubxecad	120hr	11188	183.366814614345	1091.91309095079	613.730767084921	48.9965020316783	-364.396372638036	205.996502031678	-364.396372638036	418.592015261932
845	20190525_nubxecad_119hr_disc01_DiscProper	out_of_horz	nubxecad	120hr	11189	267.496692952333	1204.93662517849	1209.69121483265	162.020036259386	231.564075109697	319.020036259386	231.564075109697	394.202618479823
846	20190525_nubxecad_119hr_disc01_DiscProper	out_of_horz	nubxecad	120hr	11191	115.500171963026	791.445311368259	807.289108555255	-251.471277550848	-170.838031167702	-94.471277550848	-170.838031167702	195.21899286531
847	20190525_nubxecad_119hr_disc01_DiscProper	out_of_horz	nubxecad	120hr	11192	137.416348179663	668.951445605536	1060.93801771022	-373.965143313571	82.8108779872638	-216.965143313571	82.8108779872638	232.231597604848
848	20190525_nubxecad_119hr_disc01_DiscProper	out_of_horz	nubxecad	120hr	11193	144.273045163827	1037.4806725525	810.424692861276	-5.43591636660699	-167.702446861681	151.564083633393	-167.702446861681	226.043761539719
849	20190525_nubxecad_119hr_disc01_DiscProper	out_of_horz	nubxecad	120hr	11194	261.946633925224	649.487478990547	1188.66544140854	-393.42910992856	210.538301685585	-236.42910992856	210.538301685585	316.583481088736
850	20190525_nubxecad_119hr_disc01_DiscProper	horz_stripe	nubxecad	120hr	11195	74.078930432327	511.379896544257	935.248828109727	-531.536692374851	-42.8783116132295	-374.536692374851	-42.8783116132295	376.983134293691
851	20190525_nubxecad_119hr_disc01_DiscProper	out_of_horz	nubxecad	120hr	11196	192.358143544521	997.454563754581	1292.38285580853	-45.4620251645266	314.255716085578	111.537974835473	314.255716085578	333.462703945821
852	20190525_nubxecad_119hr_disc01_DiscProper	out_of_horz	nubxecad	120hr	11197	255.555935171939	1344.96975342244	815.968972413949	302.053164503335	-162.158167309008	459.053164503335	-162.158167309008	486.852214810143
853	20190525_nubxecad_119hr_disc01_DiscProper	out_of_horz	nubxecad	120hr	11198	215.145828834946	1250.67868256375	697.809598379041	207.762093644644	-280.317541343916	364.762093644644	-280.317541343916	460.031856445966
854	20190525_nubxecad_119hr_disc01_DiscProper	out_of_horz	nubxecad	120hr	11201	286.172168182134	757.810304124159	621.463941250906	-285.106284794949	-356.663198472051	-128.106284794949	-356.663198472051	378.972106293165
855	20190525_nubxecad_119hr_disc01_DiscProper	out_of_horz	nubxecad	120hr	11202	152.59935002297	821.867223195469	1051.02556341947	-221.049365723638	72.8984236965172	-64.0493657236381	72.8984236965172	97.0386594457965
856	20190525_nubxecad_119hr_disc01_DiscProper	out_of_horz	nubxecad	120hr	11204	91.5693455325949	697.159190771404	1137.59465821616	-345.757398147703	159.467518493207	-188.757398147703	159.467518493207	247.10168920886
857	20190525_nubxecad_119hr_disc01_DiscProper	horz_stripe	nubxecad	120hr	11207	103.87970559309	1214.56197948251	963.052442202473	171.645390563403	-15.0746975204837	328.645390563403	-15.0746975204837	328.990940975441
858	20190525_nubxecad_119hr_disc01_DiscProper	horz_stripe	nubxecad	120hr	11208	161.440766747601	1252.97859354381	957.900523621511	210.062004624707	-20.2266161014463	367.062004624707	-20.2266161014463	367.618866814563
859	20190525_nubxecad_119hr_disc01_DiscProper	out_of_horz	nubxecad	120hr	11210	237.083116938018	429.926726124808	1153.04196619865	-612.989862794299	174.914826475693	-455.989862794299	174.914826475693	488.387091856639
860	20190525_nubxecad_119hr_disc01_DiscProper	horz_stripe	nubxecad	120hr	11211	102.576529503025	790.903190308974	985.041224024402	-252.013398610134	6.91408430144554	-95.0133986101338	6.91408430144554	95.2646339266344
861	20190525_nubxecad_119hr_disc01_DiscProper	horz_stripe	nubxecad	120hr	11212	434.516860364301	1096.38803036247	968.135213629066	53.4714414433668	-9.9919260938907	210.471441443367	-9.9919260938907	210.708486422152
862	20190525_nubxecad_119hr_disc01_DiscProper	out_of_horz	nubxecad	120hr	11213	103.076711264068	806.99833204253	1100.29702900435	-235.918256876577	122.169889281398	-78.9182568765773	122.169889281398	145.442679827712
863	20190525_nubxecad_119hr_disc01_DiscProper	out_of_horz	nubxecad	120hr	11214	302.325590565311	518.08403558216	1082.92911324542	-524.832553336948	104.801973522466	-367.832553336948	104.801973522466	382.471228916087
864	20190525_nubxecad_119hr_disc01_DiscProper	out_of_horz	nubxecad	120hr	11217	82.3559042574304	1165.99648992017	1193.60513031643	123.079901001059	215.47799059347	280.079901001059	215.47799059347	353.3772988959
865	20190525_nubxecad_119hr_disc01_DiscProper	horz_stripe	nubxecad	120hr	11219	251.031389683031	1076.68857297748	993.039147068122	33.7719840583761	14.9120073451655	190.771984058376	14.9120073451655	191.353907367034
866	20190525_nubxecad_119hr_disc01_DiscProper	out_of_horz	nubxecad	120hr	11220	155.643482833149	1107.54164193474	798.709162902222	64.6250530156283	-179.417976820735	221.625053015628	-179.417976820735	285.146408938681
867	20190525_nubxecad_119hr_disc01_DiscProper	out_of_horz	nubxecad	120hr	11221	62.896941972269	867.614897318622	905.520512780942	-175.301691600485	-72.6066269420149	-18.3016916004851	-72.6066269420149	74.8777282730733
868	20190525_nubxecad_119hr_disc01_DiscProper	out_of_horz	nubxecad	120hr	11222	120.385089133379	834.744847064497	716.014558359211	-208.17174185461	-262.112581363746	-51.1717418546101	-262.112581363746	267.060952731022
869	20190525_nubxecad_119hr_disc01_DiscProper	horz_stripe	nubxecad	120hr	11223	119.706336599334	463.671687013513	997.648382149565	-579.244901905594	19.5212424266084	-422.244901905594	19.5212424266084	422.695914448133
870	20190525_nubxecad_119hr_disc01_DiscProper	out_of_horz	nubxecad	120hr	11226	154.507036717762	832.403958141321	1042.24935987347	-210.512630777786	64.1222201505149	-53.5126307777862	64.1222201505149	83.5180266157598
871	20190525_nubxecad_119hr_disc01_DiscProper	out_of_horz	nubxecad	120hr	11227	242.224853382365	636.916260541704	1183.03737062794	-406.000328377404	204.910230904984	-249.000328377404	204.910230904984	322.473822598965
872	20190525_nubxecad_119hr_disc01_DiscProper	horz_stripe	nubxecad	120hr	11229	205.765569987652	452.151535695932	1012.98906497726	-590.765053223176	34.8619252543066	-433.765053223176	34.8619252543066	435.163733817676
873	20190525_nubxecad_119hr_disc01_DiscProper	out_of_horz	nubxecad	120hr	11230	165.293613916927	707.319904974698	1029.91810643316	-335.59668394441	51.7909667101984	-178.59668394441	51.7909667101984	185.954509890769
874	20190525_nubxecad_119hr_disc01_DiscProper	horz_stripe	nubxecad	120hr	11231	86.0002144820282	623.657959310853	998.749173410995	-419.258629608254	20.6220336880378	-262.258629608254	20.6220336880378	263.0681605163
875	20190525_nubxecad_119hr_disc01_DiscProper	out_of_horz	nubxecad	120hr	11232	279.840824614781	1089.75570958159	1204.65059718595	46.8391206624874	226.523457462992	203.839120662487	226.523457462992	304.734743495789
876	20190525_nubxecad_119hr_disc01_DiscProper	out_of_horz	nubxecad	120hr	11233	227.504209828075	892.835961834696	761.929265433912	-150.080627084411	-216.197874289045	6.91937291558872	-216.197874289045	216.30857257318
877	20190525_nubxecad_119hr_disc01_DiscProper	out_of_horz	nubxecad	120hr	11235	316.99034707298	820.642889501005	1272.23752553953	-222.273699418103	294.110385816572	-65.2736994181026	294.110385816572	301.26661760125
878	20190525_nubxecad_119hr_disc01_DiscProper	out_of_horz	nubxecad	120hr	11236	56.3372515274532	847.843872347608	1053.73812435459	-195.072716571499	75.6109846316289	-38.0727165714993	75.6109846316289	84.6554944708147
879	20190525_nubxecad_119hr_disc01_DiscProper	out_of_horz	nubxecad	120hr	11237	229.95800938162	539.844674061274	1105.18169534237	-503.071914857834	127.054555619413	-346.071914857834	127.054555619413	368.65787711239
880	20190525_nubxecad_119hr_disc01_DiscProper	out_of_horz	nubxecad	120hr	11239	163.048225651294	667.86404465339	1291.37168094363	-375.052544265718	313.244541220675	-218.052544265718	313.244541220675	381.66615603863
881	20190525_nubxecad_119hr_disc01_DiscProper	horz_stripe	nubxecad	120hr	11240	148.915084815613	880.701850204044	962.893876236249	-162.214738715063	-15.233263486708	-5.21473871506305	-15.233263486708	16.1011122697113
882	20190525_nubxecad_119hr_disc01_DiscProper	out_of_horz	nubxecad	120hr	11241	94.1838513411015	703.536539115814	1107.2511435698	-339.380049803293	129.124003846844	-182.380049803293	129.124003846844	223.4625045409
883	20190525_nubxecad_119hr_disc01_DiscProper	out_of_horz	nubxecad	120hr	11242	113.783891924428	827.762697517191	887.724876490356	-215.153891401916	-90.4022632326011	-58.153891401916	-90.4022632326011	107.491600987065
884	20190525_nubxecad_119hr_disc01_DiscProper	horz_stripe	nubxecad	120hr	11243	164.715580469978	1202.76723902959	991.283629046956	159.850650110478	13.1564893239994	316.850650110478	13.1564893239994	317.123678849065
885	20190525_nubxecad_119hr_disc01_DiscProper	horz_stripe	nubxecad	120hr	11244	188.88188726348	1344.81496391875	1019.70648609567	301.898374999645	41.5793463727134	458.898374999645	41.5793463727134	460.778211965471
886	20190525_nubxecad_119hr_disc01_DiscProper	out_of_horz	nubxecad	120hr	11247	247.314813534118	525.012284134358	1066.59448374246	-517.90430478475	88.4673440195064	-360.90430478475	88.4673440195064	371.589004371805
887	20190525_nubxecad_119hr_disc01_DiscProper	out_of_horz	nubxecad	120hr	11249	295.628046721577	1192.95083786416	689.730363864569	150.034248945052	-288.396775858388	307.034248945052	-288.396775858388	421.239516606367
888	20190525_nubxecad_119hr_disc01_DiscProper	out_of_horz	nubxecad	120hr	11251	80.6307237393527	914.281100104272	1074.01088107411	-128.635488814836	95.8837413511568	28.3645111851645	95.8837413511568	99.9911863629433
889	20190525_nubxecad_119hr_disc01_DiscProper	out_of_horz	nubxecad	120hr	11253	196.057775645147	1007.70390945338	1163.97949470865	-35.212679465732	185.852354985696	121.787320534268	185.852354985696	222.200921007645
890	20190525_nubxecad_119hr_disc01_DiscProper	out_of_horz	nubxecad	120hr	11255	108.500415933033	1116.64580235292	848.165386080706	73.7292134338097	-129.961753642251	230.72921343381	-129.961753642251	264.81319329209
891	20190525_nubxecad_119hr_disc01_DiscProper	out_of_horz	nubxecad	120hr	11256	71.5136519708095	992.415136510066	687.405628089964	-50.5014524090413	-290.721511632993	106.498547590959	-290.721511632993	309.614175975771
892	20190525_nubxecad_119hr_disc01_DiscProper	horz_stripe	nubxecad	120hr	11257	264.062721306541	737.322125840244	939.946940790295	-305.594463078863	-38.1801989326616	-148.594463078863	-38.1801989326616	153.421126472964
893	20190525_nubxecad_119hr_disc01_DiscProper	out_of_horz	nubxecad	120hr	11258	216.10490246905	748.552500653983	787.298029193969	-294.364088265125	-190.829110528988	-137.364088265125	-190.829110528988	235.126863990896
894	20190525_nubxecad_119hr_disc01_DiscProper	out_of_horz	nubxecad	120hr	11260	185.865780093594	486.617680918474	921.022074358354	-556.298908000634	-57.1050653646033	-399.298908000634	-57.1050653646033	403.361632311248
895	20190525_nubxecad_119hr_disc01_DiscProper	out_of_horz	nubxecad	120hr	11262	116.884435546836	783.485753083881	657.694868739955	-259.430835835226	-320.432270983002	-102.430835835226	-320.432270983002	336.405880473614
896	20190525_nubxecad_119hr_disc01_DiscProper	out_of_horz	nubxecad	120hr	11263	191.00194070327	902.972415010484	746.931074142457	-139.944173908623	-231.1960655805	17.0558260913768	-231.1960655805	231.824334235131
897	20190525_nubxecad_119hr_disc01_DiscProper	out_of_horz	nubxecad	120hr	11264	135.565339319787	1078.35542174819	1112.62570385096	35.4388328290845	134.498564128006	192.438832829085	134.498564128006	234.781958704488
898	20190525_nubxecad_119hr_disc01_DiscProper	out_of_horz	nubxecad	120hr	11265	333.040939346493	946.997275167638	1312.40340468847	-95.919313751469	334.276264965517	61.080686248531	334.276264965517	339.81093500929
899	20190525_nubxecad_119hr_disc01_DiscProper	out_of_horz	nubxecad	120hr	11266	79.5000700677008	1108.40147654381	849.887132854586	65.484887624707	-128.240006868371	222.484887624707	-128.240006868371	256.797633522933
900	20190525_nubxecad_119hr_disc01_DiscProper	out_of_horz	nubxecad	120hr	11267	66.5727600413426	980.710197806273	1037.99179843035	-62.2063911128345	59.8646587073966	94.7936088871655	59.8646587073966	112.114252653291
901	20190525_nubxecad_119hr_disc01_DiscProper	out_of_horz	nubxecad	120hr	11268	148.335991867619	1007.22836281404	674.288564414459	-35.688226105068	-303.838575308498	121.311773894932	-303.838575308498	327.161162626362
902	20190525_nubxecad_119hr_disc01_DiscProper	out_of_horz	nubxecad	120hr	11270	249.470823815993	954.049502297768	1260.12168520159	-88.867086621339	281.994545478634	68.132913378661	281.994545478634	290.108630628538
903	20190525_nubxecad_119hr_disc01_DiscProper	horz_stripe	nubxecad	120hr	11271	142.672635916896	394.830333097828	956.022318486814	-648.086255821279	-22.1048212361429	-491.086255821279	-22.1048212361429	491.583496242952
904	20190525_nubxecad_119hr_disc01_DiscProper	out_of_horz	nubxecad	120hr	11272	229.191452637806	384.964490222816	1084.08501173651	-657.952098696291	105.957872013552	-500.952098696291	105.957872013552	512.035229090596
905	20190525_nubxecad_119hr_disc01_DiscProper	horz_stripe	nubxecad	120hr	11274	190.557901597306	820.688262595697	959.048728205904	-222.22832632341	-19.0784115170527	-65.2283263234101	-19.0784115170527	67.9611678899597
906	20190525_nubxecad_119hr_disc01_DiscProper	horz_stripe	nubxecad	120hr	11276	247.790983391122	798.568680300593	951.933113187503	-244.347908618515	-26.1940265354535	-87.3479086185148	-26.1940265354535	91.1909215117846
907	20190525_nubxecad_119hr_disc01_DiscProper	out_of_horz	nubxecad	120hr	11277	120.504672116492	848.512155119006	850.091943383428	-194.404433800101	-128.035196339529	-37.4044338001012	-128.035196339529	133.387042735072
908	20190525_nubxecad_119hr_disc01_DiscProper	out_of_horz	nubxecad	120hr	11281	100.631168004323	915.839510657981	879.625417004533	-127.077078261127	-98.5017227184235	29.9229217388734	-98.5017227184235	102.946445416478
909	20190525_nubxecad_119hr_disc01_DiscProper	out_of_horz	nubxecad	120hr	11282	114.347048308965	948.620162288519	1272.31377427869	-94.2964266305885	294.186634555735	62.7035733694115	294.186634555735	300.794803918756
910	20190525_nubxecad_119hr_disc01_DiscProper	out_of_horz	nubxecad	120hr	11285	284.364306931182	1171.0858398977	800.324182791878	128.16925097859	-177.802956931078	285.16925097859	-177.802956931078	336.058615716254
911	20190525_nubxecad_119hr_disc01_DiscProper	horz_stripe	nubxecad	120hr	11287	203.104884654219	364.720163932173	969.844750212658	-678.196424986935	-8.2823895102988	-521.196424986935	-8.2823895102988	521.262229012578
912	20190525_nubxecad_119hr_disc01_DiscProper	out_of_horz	nubxecad	120hr	11288	323.872198490806	533.895641624322	1247.63801822438	-509.020947294786	269.510878501425	-352.020947294786	269.510878501425	443.345081133115
913	20190525_nubxecad_119hr_disc01_DiscProper	out_of_horz	nubxecad	120hr	11290	143.964043358006	805.718419642288	1066.38308316717	-237.198169276819	88.2559434442097	-80.198169276819	88.2559434442097	119.25123860397
914	20190525_nubxecad_119hr_disc01_DiscProper	out_of_horz	nubxecad	120hr	11291	281.960355395643	682.83908572283	817.730380846218	-360.077503196277	-160.396758876739	-203.077503196277	-160.396758876739	258.780974112466
915	20190525_nubxecad_119hr_disc01_DiscProper	out_of_horz	nubxecad	120hr	11292	87.2533292175389	840.503958311471	911.542787363733	-202.412630607636	-66.5843523592237	-45.4126306076362	-66.5843523592237	80.5964205024197
916	20190525_nubxecad_119hr_disc01_DiscProper	out_of_horz	nubxecad	120hr	11293	113.249773989645	1099.40582466027	1036.90238265307	56.4892357411663	58.775242930115	213.489235741166	58.775242930115	221.432118173587
917	20190525_nubxecad_119hr_disc01_DiscProper	out_of_horz	nubxecad	120hr	11294	132.020065074621	979.611285701918	1082.98981657768	-63.3053032171897	104.862676854721	93.6946967828103	104.862676854721	140.623174485432
918	20190525_nubxecad_119hr_disc01_DiscProper	out_of_horz	nubxecad	120hr	11295	98.3716475050089	511.473924851432	1240.31705531256	-531.442664067676	262.1899155896	-374.442664067676	262.1899155896	457.111431175135
919	20190525_nubxecad_119hr_disc01_DiscProper	out_of_horz	nubxecad	120hr	11296	204.623952201544	1155.96864850656	821.970972795103	113.052059587452	-156.156166927854	270.052059587452	-156.156166927854	311.950097542899
920	20190525_nubxecad_119hr_disc01_DiscProper	out_of_horz	nubxecad	120hr	11299	248.879885952151	1213.01202815203	628.81615119434	170.095439232924	-349.310988528616	327.095439232924	-349.310988528616	478.549467739563
921	20190525_nubxecad_119hr_disc01_DiscProper	out_of_horz	nubxecad	120hr	11300	166.729775827264	556.880580226677	826.938950017135	-486.036008692431	-151.188189705822	-329.036008692431	-151.188189705822	362.108497170073
922	20190525_nubxecad_119hr_disc01_DiscProper	out_of_horz	nubxecad	120hr	11302	145.285483453187	502.283122237793	917.310943362153	-540.633466681314	-60.8161963608039	-383.633466681314	-60.8161963608039	388.424054993661
923	20190525_nubxecad_119hr_disc01_DiscProper	horz_stripe	nubxecad	120hr	11304	47.5761687649631	669.276957536528	929.875716906432	-373.63963138258	-48.251422816525	-216.63963138258	-48.251422816525	221.948033758804
924	20190525_nubxecad_119hr_disc01_DiscProper	out_of_horz	nubxecad	120hr	11309	263.359002275365	478.886559800878	1166.41291524543	-564.030029118229	188.28577552247	-407.030029118229	188.28577552247	448.469595254889
925	20190525_nubxecad_119hr_disc01_DiscProper	out_of_horz	nubxecad	120hr	11312	119.002384902154	791.626402437434	850.278656669008	-251.290186481673	-127.848483053949	-94.2901864816732	-127.848483053949	158.858030599478
926	20190525_nubxecad_119hr_disc01_DiscProper	out_of_horz	nubxecad	120hr	11314	122.831872569713	644.694852626084	1226.86365485539	-398.221736293024	248.736515132429	-241.221736293024	248.736515132429	346.493549753017
927	20190525_nubxecad_119hr_disc01_DiscProper	out_of_horz	nubxecad	120hr	11315	221.336886323746	1192.40546620351	658.692575690284	149.488877284404	-319.434564032673	306.488877284404	-319.434564032673	442.68936354717
928	20190525_nubxecad_119hr_disc01_DiscProper	out_of_horz	nubxecad	120hr	11317	331.969563729439	421.355116462129	1112.95291023832	-621.561472456978	134.82577051536	-464.561472456978	134.82577051536	483.730658617434
929	20190525_nubxecad_119hr_disc01_DiscProper	horz_stripe	nubxecad	120hr	11319	128.426462152553	540.73932174633	1010.95573281335	-502.177267172777	32.828593090396	-345.177267172777	32.828593090396	346.734858785732
930	20190525_nubxecad_119hr_disc01_DiscProper	out_of_horz	nubxecad	120hr	11320	134.89248613101	876.153200254789	612.671106360218	-166.763388664318	-365.456033362739	-9.76338866431843	-365.456033362739	365.586427646648
931	20190525_nubxecad_119hr_disc01_DiscProper	out_of_horz	nubxecad	120hr	11322	180.43351537049	453.409603823267	1061.90803889932	-589.50698509584	83.7808991763646	-432.50698509584	83.7808991763646	440.546854742482
932	20190525_nubxecad_119hr_disc01_DiscProper	out_of_horz	nubxecad	120hr	11324	89.770898675067	589.567686806378	759.340122265115	-453.348902112729	-218.787017457842	-296.348902112729	-218.787017457842	368.361820485672
933	20190525_nubxecad_119hr_disc01_DiscProper	out_of_horz	nubxecad	120hr	11325	243.848555719619	977.014486982813	600.485760055442	-65.9021019362945	-377.641379667515	91.0978980637055	-377.641379667515	388.473729702292
934	20190525_nubxecad_119hr_disc01_DiscProper	out_of_horz	nubxecad	120hr	11326	243.862151460969	656.025763775429	1061.45704971966	-386.890825143679	83.3299099967043	-229.890825143679	83.3299099967043	244.527432786795
935	20190525_nubxecad_119hr_disc01_DiscProper	horz_stripe	nubxecad	120hr	11327	137.753844733766	1224.13176510404	959.230936326783	181.215176184935	-18.896203396174	338.215176184935	-18.896203396174	338.74263372743
936	20190525_nubxecad_119hr_disc01_DiscProper	out_of_horz	nubxecad	120hr	11328	202.288241353657	1232.75517820318	727.713789396968	189.838589284074	-250.413350325989	346.838589284074	-250.413350325989	427.789496175459
937	20190525_nubxecad_119hr_disc01_DiscProper	out_of_horz	nubxecad	120hr	11329	156.701725061522	1321.01756039124	1033.23645244259	278.100971472133	55.1093127196335	435.100971472133	55.1093127196335	438.577121752178
938	20190525_nubxecad_119hr_disc01_DiscProper	out_of_horz	nubxecad	120hr	11331	84.2485597036828	1074.15699015003	1032.93127023032	31.2404012309191	54.8041305073604	188.240401230919	54.8041305073604	196.055964908608
939	20190525_nubxecad_119hr_disc01_DiscProper	out_of_horz	nubxecad	120hr	11332	228.730510646645	949.334129956533	760.032136055957	-93.5824589625748	-218.095003667	63.4175410374252	-218.095003667	227.128190975366
940	20190525_nubxecad_119hr_disc01_DiscProper	out_of_horz	nubxecad	120hr	11334	158.943161530799	598.886821834861	849.99400575237	-444.029767084246	-128.133133970587	-287.029767084246	-128.133133970587	314.331333489935
941	20190525_nubxecad_119hr_disc01_DiscProper	out_of_horz	nubxecad	120hr	11335	185.755333633233	1118.29322594153	703.483334707636	75.3766370224241	-274.643805015321	232.376637022424	-274.643805015321	359.761200057962
942	20190525_nubxecad_119hr_disc01_DiscProper	out_of_horz	nubxecad	120hr	11336	91.6413429692382	843.095161219035	880.526492864038	-199.821427700072	-97.600646858919	-42.8214277000723	-97.600646858919	106.581241020885
943	20190525_nubxecad_119hr_disc01_DiscProper	horz_stripe	nubxecad	120hr	11337	62.1898867479907	757.932121480872	1001.51244077765	-284.984467438236	23.3853010546959	-127.984467438236	23.3853010546959	130.103405838847
944	20190525_nubxecad_119hr_disc01_DiscProper	horz_stripe	nubxecad	120hr	11338	202.180671805224	1256.61036028826	943.288959320796	213.693771369157	-34.8381804021606	370.693771369157	-34.8381804021606	372.327236373626
945	20190525_nubxecad_119hr_disc01_DiscProper	out_of_horz	nubxecad	120hr	11342	150.665663716327	682.792111747165	700.346607676987	-360.124477171943	-277.78053204597	-203.124477171943	-277.78053204597	344.124362999944
946	20190525_nubxecad_119hr_disc01_DiscProper	out_of_horz	nubxecad	120hr	11343	130.454168615141	671.050793988392	789.628394813488	-371.865794930716	-188.498744909469	-214.865794930716	-188.498744909469	285.830520874965
947	20190525_nubxecad_119hr_disc01_DiscProper	out_of_horz	nubxecad	120hr	11344	168.103143635829	505.89483745738	1166.58995204755	-537.021751461727	188.46281232459	-380.021751461727	188.46281232459	424.187179454227
948	20190525_nubxecad_119hr_disc01_DiscProper	out_of_horz	nubxecad	120hr	11345	377.426859445533	1080.58316968439	1279.21855255442	37.6665807652837	301.091412831463	194.666580765284	301.091412831463	358.540257917703
949	20190525_nubxecad_119hr_disc01_DiscProper	out_of_horz	nubxecad	120hr	11346	159.679330278871	496.165219618407	878.314343234197	-546.7513693007	-99.81279648876	-389.7513693007	-99.81279648876	402.329124243669
950	20190525_nubxecad_119hr_disc01_DiscProper	out_of_horz	nubxecad	120hr	11347	193.394714232499	746.866513204601	680.739253753743	-296.050075714507	-297.387885969214	-139.050075714507	-297.387885969214	328.290234818899
951	20190525_nubxecad_119hr_disc01_DiscProper	out_of_horz	nubxecad	120hr	11348	179.170193909352	549.065158125411	1036.7685993839	-493.851430793696	58.6414596609415	-336.851430793696	58.6414596609415	341.917690707758
952	20190525_nubxecad_119hr_disc01_DiscProper	out_of_horz	nubxecad	120hr	11349	220.161320195603	1182.56558016746	645.663500366322	139.648991248351	-332.463639356635	296.648991248351	-332.463639356635	445.570079227637
953	20190525_nubxecad_119hr_disc01_DiscProper	out_of_horz	nubxecad	120hr	11350	80.4239435769531	909.812616299957	858.54584638753	-133.103972619151	-119.581293335427	23.8960273808494	-119.581293335427	121.945503567617
954	20190525_nubxecad_119hr_disc01_DiscProper	horz_stripe	nubxecad	120hr	11352	228.616992797145	729.864162920828	979.557051205347	-313.052425998279	1.42991148239037	-156.052425998279	1.42991148239037	156.058977014447
955	20190525_nubxecad_119hr_disc01_DiscProper	horz_stripe	nubxecad	120hr	11353	63.5007447041493	950.391444435767	943.55056039284	-92.5251444833408	-34.5765793301174	64.4748555166592	-34.5765793301174	73.1611019057667
956	20190525_nubxecad_119hr_disc01_DiscProper	out_of_horz	nubxecad	120hr	11354	203.158506684169	1118.23653837079	1262.28749557128	75.3199494516791	284.160355848322	232.319949451679	284.160355848322	367.041777934168
957	20190525_nubxecad_119hr_disc01_DiscProper	out_of_horz	nubxecad	120hr	11355	212.846259991016	1186.08436852252	839.777304279161	143.167779603414	-138.349835443796	300.167779603414	-138.349835443796	330.516826923183
958	20190525_nubxecad_119hr_disc01_DiscProper	out_of_horz	nubxecad	120hr	11357	104.293026989929	604.59215062919	819.42742222806	-438.324438289917	-158.699717494897	-281.324438289917	-158.699717494897	323.000061783427
959	20190525_nubxecad_119hr_disc01_DiscProper	out_of_horz	nubxecad	120hr	11358	171.549611459833	1154.25738406319	840.258284762828	111.340795144086	-137.868854960129	268.340795144086	-137.868854960129	301.686266685405
960	20190525_nubxecad_119hr_disc01_DiscProper	out_of_horz	nubxecad	120hr	11359	217.135025119989	868.139398136879	693.073454992674	-174.777190782229	-285.053684730283	-17.7771907822289	-285.053684730283	285.607478351704
961	20190525_nubxecad_119hr_disc01_DiscProper	out_of_horz	nubxecad	120hr	11360	121.882088993622	485.457484754177	1100.47030072145	-557.459104164931	122.343160998491	-400.459104164931	122.343160998491	418.730633166098
962	20190525_nubxecad_119hr_disc01_DiscProper	horz_stripe	nubxecad	120hr	11362	142.909110517912	1154.79278522405	951.676987279941	111.876196304944	-26.4501524430162	268.876196304944	-26.4501524430162	270.174054090458
963	20190525_nubxecad_119hr_disc01_DiscProper	out_of_horz	nubxecad	120hr	11363	65.5204566671485	962.232749109412	857.9423463966	-80.6838398096951	-120.184793326357	76.3161601903049	-120.184793326357	142.367625719794
964	20190525_nubxecad_119hr_disc01_DiscProper	out_of_horz	nubxecad	120hr	11364	232.361573820569	1014.18438717978	630.794785928068	-28.7322017393271	-347.332353794889	128.267798260673	-347.332353794889	370.259897995095
965	20190525_nubxecad_119hr_disc01_DiscProper	out_of_horz	nubxecad	120hr	11368	277.253217319686	840.751884895187	1348.74359003272	-202.164704023921	370.616450309766	-45.1647040239209	370.616450309766	373.358277971414
966	20190525_nubxecad_119hr_disc01_DiscProper	out_of_horz	nubxecad	120hr	11370	130.861781031715	765.469082838822	1096.21759110481	-277.447506080286	118.090451381849	-120.447506080286	118.090451381849	168.680041583257
967	20190525_nubxecad_119hr_disc01_DiscProper	out_of_horz	nubxecad	120hr	11371	193.65655191119	1057.19059886619	1116.30958731458	14.274009947083	138.182447591622	171.274009947083	138.182447591622	220.066297523644
968	20190525_nubxecad_119hr_disc01_DiscProper	horz_stripe	nubxecad	120hr	11372	76.6112137173136	1176.36378774464	943.477509049165	133.447198825528	-34.6496306737923	290.447198825528	-34.6496306737923	292.506704558077
969	20190525_nubxecad_119hr_disc01_DiscProper	out_of_horz	nubxecad	120hr	11373	145.702059369876	663.530603600998	878.228504082819	-379.385985318109	-99.8986356401384	-222.385985318109	-99.8986356401384	243.793486107951
970	20190525_nubxecad_119hr_disc01_DiscProper	horz_stripe	nubxecad	120hr	11375	81.4991333063375	1160.10380191372	964.387523056297	117.187212994614	-13.7396166666595	274.187212994614	-13.7396166666595	274.531245645921
971	20190525_nubxecad_119hr_disc01_DiscProper	out_of_horz	nubxecad	120hr	11377	521.291519028722	525.525097783888	720.069825038121	-517.391491135219	-258.057314684836	-360.391491135219	-258.057314684836	443.25568754954
972	20190525_nubxecad_119hr_disc01_DiscProper	out_of_horz	nubxecad	120hr	11378	114.596369370316	883.484930515817	818.023490566927	-159.43165840329	-160.10364915603	-2.43165840328993	-160.10364915603	160.122114136891
973	20190525_nubxecad_119hr_disc01_DiscProper	out_of_horz	nubxecad	120hr	11379	145.725360031915	859.578425932385	900.477948685347	-183.338162986723	-77.6491910376102	-26.3381629867225	-77.6491910376102	81.9944857799013
974	20190525_nubxecad_119hr_disc01_DiscProper	out_of_horz	nubxecad	120hr	11380	205.599870438118	862.596637206319	1248.53664128432	-180.319951712789	270.409501561362	-23.3199517127887	270.409501561362	271.413188114637
975	20190525_nubxecad_119hr_disc01_DiscProper	horz_stripe	nubxecad	120hr	11381	88.4767986447142	466.868227335255	955.237389294275	-576.048361583853	-22.8897504286817	-419.048361583853	-22.8897504286817	419.673051339729
976	20190525_nubxecad_119hr_disc01_DiscProper	out_of_horz	nubxecad	120hr	11382	251.626649294703	815.798148569119	777.362218886123	-227.118440349988	-200.764920836834	-70.1184403499882	-200.764920836834	212.657351426503
977	20190525_nubxecad_119hr_disc01_DiscProper	out_of_horz	nubxecad	120hr	11383	247.652470937843	589.007981950667	715.666390257482	-453.908606968441	-262.460749465475	-296.908606968441	-262.460749465475	396.283189022596
978	20190525_nubxecad_119hr_disc01_DiscProper	horz_stripe	nubxecad	120hr	11384	236.661378879219	1187.68459869159	947.092772318051	144.76800977248	-31.0343674049055	301.76800977248	-31.0343674049055	303.359627640638
979	20190525_nubxecad_119hr_disc01_DiscProper	out_of_horz	nubxecad	120hr	11385	98.8026405603359	950.565194248951	1164.79354678789	-92.3513946701561	186.666407064938	64.6486053298439	186.666407064938	197.54439930716
980	20190525_nubxecad_119hr_disc01_DiscProper	out_of_horz	nubxecad	120hr	11386	229.022937134426	1201.51685842586	776.242874680846	158.600269506755	-201.884265042111	315.600269506755	-201.884265042111	374.647549817598
981	20190525_nubxecad_119hr_disc01_DiscProper	out_of_horz	nubxecad	120hr	11387	115.624375010611	579.137269653537	1040.61967510893	-463.77931926557	62.492535385975	-306.77931926557	62.492535385975	313.079650740852
982	20190525_nubxecad_119hr_disc01_DiscProper	out_of_horz	nubxecad	120hr	11389	164.169395542391	1127.30979261621	1142.16068773307	84.393203697105	164.033548010113	241.393203697105	164.033548010113	291.85216062921
983	20190525_nubxecad_119hr_disc01_DiscProper	out_of_horz	nubxecad	120hr	11390	111.082548620217	993.018340570685	915.16954364039	-49.8982483484219	-62.9575960825673	107.101751651578	-62.9575960825673	124.235438226506
984	20190525_nubxecad_119hr_disc01_DiscProper	horz_stripe	nubxecad	120hr	11391	82.7802983877796	715.224454544615	933.194479882572	-327.692134374492	-44.932659840385	-170.692134374492	-44.932659840385	176.507078208358
985	20190525_nubxecad_119hr_disc01_DiscProper	out_of_horz	nubxecad	120hr	11394	190.688169572261	1254.02760730996	862.026926389956	211.111018390853	-116.100213333001	368.111018390853	-116.100213333001	385.985726933936
986	20190525_nubxecad_119hr_disc01_DiscProper	out_of_horz	nubxecad	120hr	11395	80.0056226538432	1139.0696789779	1069.1493708174	96.1530900587893	91.022231094444	253.153090058789	91.022231094444	269.019578394815
987	20190525_nubxecad_119hr_disc01_DiscProper	out_of_horz	nubxecad	120hr	11396	101.528166448873	924.289912045579	873.093537918966	-118.626676873528	-105.033601803991	38.3733231264715	-105.033601803991	111.823832145424
988	20190525_nubxecad_119hr_disc01_DiscProper	horz_stripe	nubxecad	120hr	11397	199.367108346534	777.111314525843	1005.72483619401	-265.805274393265	27.5976964710517	-108.805274393265	27.5976964710517	112.250704168401
989	20190525_nubxecad_119hr_disc01_DiscProper	out_of_horz	nubxecad	120hr	11398	385.119413556886	618.221327939634	1256.97550286702	-424.695260979474	278.848363144066	-267.695260979474	278.848363144066	386.545162146668
990	20190525_nubxecad_119hr_disc01_DiscProper	horz_stripe	nubxecad	120hr	11399	110.332604066831	935.867793001688	993.58484937571	-107.04879591742	15.4577096527529	49.9512040825805	15.4577096527529	52.2882738002357
991	20190525_nubxecad_119hr_disc01_DiscProper	out_of_horz	nubxecad	120hr	11400	180.320589852073	792.4675675038	1304.8801257937	-250.449021415308	326.752986070746	-93.4490214153079	326.752986070746	339.853252904291
992	20190525_nubxecad_119hr_disc01_DiscProper	out_of_horz	nubxecad	120hr	11401	121.313173109355	967.241942056778	835.19080598686	-75.6746468623298	-142.936333736097	81.3253531376702	-142.936333736097	164.452450771899
993	20190525_nubxecad_119hr_disc01_DiscProper	out_of_horz	nubxecad	120hr	11402	151.73393703518	1322.69218764178	1081.38362943742	279.775598722674	103.256489714466	436.775598722674	103.256489714466	448.814913196636
994	20190525_nubxecad_119hr_disc01_DiscProper	out_of_horz	nubxecad	120hr	11404	351.531656682917	515.398805927167	1135.28344851673	-527.517782991941	157.156308793769	-370.517782991941	157.156308793769	402.469294365353
995	20190525_nubxecad_119hr_disc01_DiscProper	out_of_horz	nubxecad	120hr	11405	171.244223696843	1174.02783736339	1156.89985986045	131.111248444284	178.772720137495	288.111248444284	178.772720137495	339.068985525782
996	20190525_nubxecad_119hr_disc01_DiscProper	horz_stripe	nubxecad	120hr	11408	95.2607670847451	979.048172649575	1012.55333003348	-63.8684162695329	34.4261903105277	93.1315837304671	34.4261903105277	99.2907572105364
997	20190525_nubxecad_119hr_disc01_DiscProper	out_of_horz	nubxecad	120hr	11409	136.277091279331	788.906810017803	921.377733421601	-254.009778901305	-56.7494063013563	-97.0097789013048	-56.7494063013563	112.389467113411
998	20190525_nubxecad_119hr_disc01_DiscProper	out_of_horz	nubxecad	120hr	11411	170.400138434885	465.75514874829	918.992120553938	-577.161440170817	-59.1350191690186	-420.161440170817	-59.1350191690186	424.302470295113
999	20190525_nubxecad_119hr_disc01_DiscProper	out_of_horz	nubxecad	120hr	11416	124.12200988249	1211.67294836135	878.219090369712	168.756359442247	-99.9080493532446	325.756359442247	-99.9080493532446	340.732775122437
1000	20190525_nubxecad_119hr_disc01_DiscProper	out_of_horz	nubxecad	120hr	11417	248.20715228981	841.623124433806	1250.85103234489	-201.293464485302	272.72389262193	-44.2934644853016	272.72389262193	276.297362642079
1001	20190525_nubxecad_119hr_disc01_DiscProper	out_of_horz	nubxecad	120hr	11418	363.973312608844	568.658837716717	1113.88691106843	-474.257751202391	135.759771345477	-317.257751202391	135.759771345477	345.084332031714
1002	20190525_nubxecad_119hr_disc01_DiscProper	out_of_horz	nubxecad	120hr	11420	154.500475536352	580.72244308321	881.793567849458	-462.194145835898	-96.3335718734988	-305.194145835898	-96.3335718734988	320.036909937603
1003	20190525_nubxecad_119hr_disc01_DiscProper	out_of_horz	nubxecad	120hr	11421	201.79832018562	1137.51038082101	1136.4363271333	94.5937919019009	158.309187410345	251.593791901901	158.309187410345	297.256177298472
1004	20190525_nubxecad_119hr_disc01_DiscProper	out_of_horz	nubxecad	120hr	11422	107.43942331111	828.228225264769	724.060563101895	-214.688363654339	-254.066576621062	-57.6883636543387	-254.066576621062	260.533630568226
1005	20190525_nubxecad_119hr_disc01_DiscProper	out_of_horz	nubxecad	120hr	11424	261.810414486082	527.581355805855	838.6421227638	-515.335233113253	-139.485016959156	-358.335233113253	-139.485016959156	384.525953930844
1006	20190525_nubxecad_119hr_disc01_DiscProper	out_of_horz	nubxecad	120hr	11428	201.591508079978	1004.37810521026	601.061974861264	-38.5384837088459	-377.065164861693	118.461516291154	-377.065164861693	395.235713712938
1007	20190525_nubxecad_119hr_disc01_DiscProper	out_of_horz	nubxecad	120hr	11430	137.147581895919	1032.65130039247	1275.6180154859	-10.2652885266418	297.490875762945	146.734711473358	297.490875762945	331.710561654847
1008	20190525_nubxecad_119hr_disc01_DiscProper	out_of_horz	nubxecad	120hr	11431	150.500359425039	740.192015706549	838.493298735634	-302.724573212559	-139.633840987323	-145.724573212559	-139.633840987323	201.82482698334
1009	20190525_nubxecad_119hr_disc01_DiscProper	out_of_horz	nubxecad	120hr	11432	260.135645336944	579.148793187182	1275.66494651895	-463.767795731925	297.537806795991	-306.767795731925	297.537806795991	427.358429156595
1010	20190525_nubxecad_119hr_disc01_DiscProper	out_of_horz	nubxecad	120hr	11433	161.211741383636	418.285095070786	1055.28343288108	-624.631493848321	77.1562931581246	-467.631493848321	77.1562931581246	473.953908742944
1011	20190525_nubxecad_119hr_disc01_DiscProper	out_of_horz	nubxecad	120hr	11434	291.454482385189	1300.04159375733	1089.5714677774	257.125004838221	111.444328054441	414.125004838221	111.444328054441	428.858202542241
1012	20190525_nubxecad_119hr_disc01_DiscProper	out_of_horz	nubxecad	120hr	11435	72.540152506947	632.437576569507	808.744472485487	-410.479012349601	-169.38266723747	-253.479012349601	-169.38266723747	304.864064235535
1013	20190525_nubxecad_119hr_disc01_DiscProper	out_of_horz	nubxecad	120hr	11436	121.351332488675	751.699759592439	908.760631747901	-291.216829326668	-69.3665079750563	-134.216829326668	-69.3665079750563	151.082327567315
1014	20190525_nubxecad_119hr_disc01_DiscProper	out_of_horz	nubxecad	120hr	11437	57.1873583743365	888.375974120238	919.590814911224	-154.540614798869	-58.5363248117333	2.45938520113077	-58.5363248117333	58.5879671778453
1015	20190525_nubxecad_119hr_disc01_DiscProper	out_of_horz	nubxecad	120hr	11438	91.0000343867938	1042.16011684673	927.926426819108	-0.75647207238012	-50.200712903849	156.24352792762	-50.200712903849	164.1101812665
1016	20190525_nubxecad_119hr_disc01_DiscProper	out_of_horz	nubxecad	120hr	11439	162.378888790199	896.884214754576	684.605439427326	-146.032374164532	-293.521700295631	10.9676258354681	-293.521700295631	293.726534996253
1017	20190525_nubxecad_119hr_disc01_DiscProper	out_of_horz	nubxecad	120hr	11440	71.6340431276119	966.38472680574	842.921478338821	-76.5318621133679	-135.205661384136	80.4681378866321	-135.205661384136	157.339416820019
1018	20190525_nubxecad_119hr_disc01_DiscProper	horz_stripe	nubxecad	120hr	11442	156.73747629682	1246.3372801213	995.925933244866	203.420691202197	17.7987935219093	360.420691202197	17.7987935219093	360.859905915723
1019	20190525_nubxecad_119hr_disc01_DiscProper	out_of_horz	nubxecad	120hr	11443	183.784841471951	1254.55110470418	1108.69528292252	211.634515785068	130.568143199567	368.634515785068	130.568143199567	391.074732304037
1020	20190525_nubxecad_119hr_disc01_DiscProper	out_of_horz	nubxecad	120hr	11444	220.930068545636	1007.40202403135	1239.65897568726	-35.5145648877576	261.531835964308	121.485435112242	261.531835964308	288.370615991422
1021	20190525_nubxecad_119hr_disc01_DiscProper	out_of_horz	nubxecad	120hr	11445	258.225646645357	1347.68466548954	861.937047873641	304.768076570428	-116.190091849316	461.768076570428	-116.190091849316	476.161625903962
1022	20190525_nubxecad_119hr_disc01_DiscProper	out_of_horz	nubxecad	120hr	11446	133.795460091561	1159.57906172849	802.49141424346	116.662472809385	-175.635725479497	273.662472809385	-175.635725479497	325.175425099832
1023	20190525_nubxecad_119hr_disc01_DiscProper	out_of_horz	nubxecad	120hr	11447	223.905962178692	795.490100663482	882.68383718105	-247.426488255625	-95.4433025419069	-90.4264882556251	-95.4433025419069	131.477655053437
1024	20190525_nubxecad_119hr_disc01_DiscProper	horz_stripe	nubxecad	120hr	11448	238.264419239003	435.082439557526	1005.1455876223	-607.834149361581	27.0184478993403	-450.834149361581	27.0184478993403	451.643030232362
1025	20190525_nubxecad_119hr_disc01_DiscProper	out_of_horz	nubxecad	120hr	11449	282.980882246322	713.75219981448	676.760930903485	-329.164389104628	-301.366208819472	-172.164389104628	-301.366208819472	347.076603495527
1026	20190525_nubxecad_119hr_disc01_DiscProper	horz_stripe	nubxecad	120hr	11450	161.787640441935	1349.49248312123	960.889238836806	306.575894202124	-17.2379008861514	463.575894202124	-17.2379008861514	463.896276027583
1027	20190525_nubxecad_119hr_disc01_DiscProper	out_of_horz	nubxecad	120hr	11451	115.920956889801	678.189340917162	920.278193086374	-364.727248001945	-57.8489466365834	-207.727248001945	-57.8489466365834	215.631885836543
1028	20190525_nubxecad_119hr_disc01_DiscProper	out_of_horz	nubxecad	120hr	11452	88.5555618763249	1002.45629140721	922.782826769725	-40.4602975119017	-55.3443129532317	116.539702488098	-55.3443129532317	129.013546700646
1029	20190525_nubxecad_119hr_disc01_DiscProper	horz_stripe	nubxecad	120hr	11453	60.9392268971387	1135.83851493907	1022.90613558289	92.9219260199595	44.7789958599345	249.92192601996	44.7789958599345	253.90180695645
1030	20190525_nubxecad_119hr_disc01_DiscProper	out_of_horz	nubxecad	120hr	11455	146.779012265852	957.511526352622	1087.90303596045	-85.405062566485	109.775896237492	71.594937433515	109.775896237492	131.059461546481
1031	20190525_nubxecad_119hr_disc01_DiscProper	out_of_horz	nubxecad	120hr	11457	101.652395180208	887.932877195034	828.73829711389	-154.983711724073	-149.388842609067	2.01628827592663	-149.388842609067	149.4024488236
1032	20190525_nubxecad_119hr_disc01_DiscProper	out_of_horz	nubxecad	120hr	11458	126.612641250175	543.518419842812	907.097344024723	-499.398169076296	-71.0297956982336	-342.398169076296	-71.0297956982336	349.688058222943
1033	20190525_nubxecad_119hr_disc01_DiscProper	out_of_horz	nubxecad	120hr	11460	130.761204401396	618.865924650621	804.197797965291	-424.050664268487	-173.929341757666	-267.050664268487	-173.929341757666	318.696522118606
1034	20190525_nubxecad_119hr_disc01_DiscProper	horz_stripe	nubxecad	120hr	11461	138.059961327363	1214.93820532813	982.405186145209	172.021616409026	4.27804642225169	329.021616409026	4.27804642225169	329.049427511429
1035	20190525_nubxecad_119hr_disc01_DiscProper	out_of_horz	nubxecad	120hr	11465	112.573760336679	500.82212547433	905.075217619184	-542.094463444777	-73.0519221037728	-385.094463444777	-73.0519221037728	391.962152635783
1036	20190525_nubxecad_119hr_disc01_DiscProper	out_of_horz	nubxecad	120hr	11466	131.136174600857	851.573255872006	818.471720895596	-191.343333047101	-159.65541882736	-34.3433330471012	-159.65541882736	163.307431814122
1037	20190525_nubxecad_119hr_disc01_DiscProper	out_of_horz	nubxecad	120hr	11467	228.270230914643	1263.71822494542	1093.32023799633	220.801636026316	115.193098273373	377.801636026316	115.193098273373	394.97281687982
1038	20190525_nubxecad_119hr_disc01_DiscProper	out_of_horz	nubxecad	120hr	11469	86.0001108771918	1124.93610657684	870.671710278024	82.0195176577347	-107.455429444933	239.019517657735	-107.455429444933	262.062967888504
1039	20190525_nubxecad_119hr_disc01_DiscProper	out_of_horz	nubxecad	120hr	11471	174.070068585698	749.656593994009	1148.64749861505	-293.259994925098	170.520358892093	-136.259994925098	170.520358892093	218.275007762401
1040	20190525_nubxecad_119hr_disc01_DiscProper	out_of_horz	nubxecad	120hr	11472	216.137359997956	1060.00664275809	831.139844521276	17.090053838984	-146.987295201681	174.090053838984	-146.987295201681	227.843393137406
1041	20190525_nubxecad_119hr_disc01_DiscProper	out_of_horz	nubxecad	120hr	11473	89.7268223392039	827.590343152022	875.476590121528	-215.326245767086	-102.650549601429	-58.3262457670859	-102.650549601429	118.063907604136
1042	20190525_nubxecad_119hr_disc01_DiscProper	out_of_horz	nubxecad	120hr	11475	258.509882286989	588.08433043968	813.368010821761	-454.832258479428	-164.759128901196	-297.832258479428	-164.759128901196	340.366897255355
1043	20190525_nubxecad_119hr_disc01_DiscProper	out_of_horz	nubxecad	120hr	11476	211.810098108632	718.871509032783	1164.37452417394	-324.045079886325	186.247384450986	-167.045079886325	186.247384450986	250.184225979701
1044	20190525_nubxecad_119hr_disc01_DiscProper	horz_stripe	nubxecad	120hr	11477	126.791775546248	541.872659192595	952.094070704363	-501.043929726513	-26.0330690185939	-344.043929726513	-26.0330690185939	345.027457261286
1045	20190525_nubxecad_119hr_disc01_DiscProper	out_of_horz	nubxecad	120hr	11478	154.830112639357	923.970093335836	1234.38588926479	-118.946495583272	256.258749541831	38.0535044167283	256.258749541831	259.068747468962
1046	20190525_nubxecad_119hr_disc01_DiscProper	out_of_horz	nubxecad	120hr	11479	100.667391544393	473.212676934057	844.8970074738	-569.70391198505	-133.230132249157	-412.70391198505	-133.230132249157	433.675900998536
1047	20190525_nubxecad_119hr_disc01_DiscProper	out_of_horz	nubxecad	120hr	11480	110.78855564472	1007.57187400786	884.438927807101	-35.3447149112512	-93.6882119158556	121.655285088749	-93.6882119158556	153.549631852424
1048	20190525_nubxecad_119hr_disc01_DiscProper	out_of_horz	nubxecad	120hr	11481	167.479401294766	925.761195349983	720.199169783844	-117.155393569124	-257.927969939113	39.8446064308756	-257.927969939113	260.987414138198
1049	20190525_nubxecad_119hr_disc01_DiscProper	horz_stripe	nubxecad	120hr	11482	249.388375705349	362.599478276117	997.067163649901	-680.31711064299	18.9400239269444	-523.31711064299	18.9400239269444	523.659739523749
1050	20190525_nubxecad_119hr_disc01_DiscProper	out_of_horz	nubxecad	120hr	11483	106.328077683045	911.357731427051	834.968825599398	-131.558857492056	-143.158314123559	25.4411425079441	-143.158314123559	145.401357059723
1051	20190525_nubxecad_119hr_disc01_DiscProper	out_of_horz	nubxecad	120hr	11484	259.167831828985	966.303907707637	1130.02413740744	-76.6126812114708	151.896997684486	80.3873187885292	151.896997684486	171.85697229839
1052	20190525_nubxecad_119hr_disc01_DiscProper	out_of_horz	nubxecad	120hr	11485	200.385627679092	672.778159645554	1285.59481346689	-370.138429273553	307.467673743938	-213.138429273553	307.467673743938	374.118110268276
1053	20190525_nubxecad_119hr_disc01_DiscProper	out_of_horz	nubxecad	120hr	11488	132.35784750943	512.240476909366	1223.28768750449	-530.676112009741	245.160547781532	-373.676112009741	245.160547781532	446.920049757513
1054	20190525_nubxecad_119hr_disc01_DiscProper	out_of_horz	nubxecad	120hr	11490	134.011572880235	775.595433379927	891.263126118755	-267.321155539181	-86.8640136042021	-110.321155539181	-86.8640136042021	140.414081270117
1055	20190525_nubxecad_119hr_disc01_DiscProper	horz_stripe	nubxecad	120hr	11492	209.814236725203	920.551550223442	950.220304270776	-122.365038695665	-27.9068354521808	34.6349613043346	-27.9068354521808	44.478893978019
1056	20190525_nubxecad_119hr_disc01_DiscProper	out_of_horz	nubxecad	120hr	11493	276.954934578696	1087.97622915522	621.923111572466	45.0596402361118	-356.204028150491	202.059640236112	-356.204028150491	409.523391130449
1057	20190525_nubxecad_119hr_disc01_DiscProper	horz_stripe	nubxecad	120hr	11494	158.183984884192	619.270361777576	961.4283254452	-423.646227141532	-16.698814277757	-266.646227141532	-16.698814277757	267.168600039556
1058	20190525_nubxecad_119hr_disc01_DiscProper	out_of_horz	nubxecad	120hr	11495	80.6454277990007	891.091498258816	1039.26905033293	-151.825090660291	61.1419106099708	5.17490933970851	61.1419106099708	61.3605159667995
1059	20190525_nubxecad_119hr_disc01_DiscProper	out_of_horz	nubxecad	120hr	11496	222.433371689901	1308.12413360456	1055.77645853612	265.207544685449	77.6493188131643	422.207544685449	77.6493188131643	429.288513125455
1060	20190525_nubxecad_119hr_disc01_DiscProper	out_of_horz	nubxecad	120hr	11497	295.315974833369	1270.79954794454	760.230072394608	227.882959025435	-217.897067328349	384.882959025435	-217.897067328349	442.28274225711
1061	20190525_nubxecad_119hr_disc01_DiscProper	out_of_horz	nubxecad	120hr	11499	117.336851051707	556.087628152114	924.172268694466	-486.828960766994	-53.9548710284912	-329.828960766994	-53.9548710284912	334.21291337759
1062	20190525_nubxecad_119hr_disc01_DiscProper	out_of_horz	nubxecad	120hr	11500	116.506166863619	989.634334051732	1098.1141476299	-53.2822548673757	119.987007906946	103.717745132624	119.987007906946	158.600922827887
1063	20190525_nubxecad_119hr_disc01_DiscProper	out_of_horz	nubxecad	120hr	11501	197.705403493327	1205.3231116967	634.616360478744	162.406522777589	-343.510779244213	319.406522777589	-343.510779244213	469.063089839562
1064	20190525_nubxecad_119hr_disc01_DiscProper	horz_stripe	nubxecad	120hr	11503	201.065802652402	1313.3976311612	951.039443357532	270.481042242094	-27.087696365425	427.481042242094	-27.087696365425	428.338399832156
1065	20190525_nubxecad_119hr_disc01_DiscProper	out_of_horz	nubxecad	120hr	11506	145.964825925435	980.386024063536	643.349279412972	-62.5305648555715	-334.777860309985	94.4694351444285	-334.777860309985	347.8515343221
1066	20190525_nubxecad_119hr_disc01_DiscProper	horz_stripe	nubxecad	120hr	11507	119.834806639339	816.747646863615	1009.93500564543	-226.168942055492	31.8078659224699	-69.1689420554924	31.8078659224699	76.1320095598289
1067	20190525_nubxecad_119hr_disc01_DiscProper	out_of_horz	nubxecad	120hr	11509	174.851263067298	879.195836868418	627.325435291882	-163.720752050689	-350.801704431075	-6.72075205068938	-350.801704431075	350.866077499484
1068	20190525_nubxecad_119hr_disc01_DiscProper	out_of_horz	nubxecad	120hr	11511	127.500452460328	621.592754914232	882.252275637706	-421.323834004875	-95.8748640852514	-264.323834004875	-95.8748640852514	281.174463254404
1069	20190525_nubxecad_119hr_disc01_DiscProper	out_of_horz	nubxecad	120hr	11513	254.098038015532	970.910230549359	756.150324209892	-72.0063583697489	-221.976815513065	84.9936416302511	-221.976815513065	237.692292140265
1070	20190525_nubxecad_119hr_disc01_DiscProper	out_of_horz	nubxecad	120hr	11516	141.227603887273	1152.08440668087	652.56216102476	109.167817761759	-325.564978698197	266.167817761759	-325.564978698197	420.520941888527
1071	20190525_nubxecad_119hr_disc01_DiscProper	out_of_horz	nubxecad	120hr	11517	188.991267247057	1230.74399258719	747.511365344998	187.827403668079	-230.615774377959	344.827403668079	-230.615774377959	414.836803710103
1072	20190525_nubxecad_119hr_disc01_DiscProper	out_of_horz	nubxecad	120hr	11520	102.948079433148	1010.56023287346	1121.45864076003	-32.356356045646	143.331501037076	124.643643954354	143.331501037076	189.947248381653
1073	20190525_nubxecad_119hr_disc01_DiscProper	out_of_horz	nubxecad	120hr	11521	180.001935906785	1047.30887242135	912.426620496679	4.39228350223971	-65.7005192262784	161.39228350224	-65.7005192262784	174.252768703025
1074	20190525_nubxecad_119hr_disc01_DiscProper	out_of_horz	nubxecad	120hr	11523	286.253347797457	1233.72765969072	696.312239184337	190.811070771613	-281.81490053862	347.811070771613	-281.81490053862	447.651850344537
1075	20190525_nubxecad_119hr_disc01_DiscProper	out_of_horz	nubxecad	120hr	11527	93.8152065118103	868.265483943387	1051.81581120862	-174.65110497572	73.688671485664	-17.6511049757204	73.688671485664	75.773226222631
1076	20190525_nubxecad_119hr_disc01_DiscProper	out_of_horz	nubxecad	120hr	11528	155.666310909665	1124.06431742205	812.665327838937	81.1477285029459	-165.46181188402	238.147728502946	-165.46181188402	289.98612343189
1077	20190525_nubxecad_119hr_disc01_DiscProper	out_of_horz	nubxecad	120hr	11529	102.477686211747	1110.90751023334	1069.80445982121	67.9909213142294	91.6773200982574	224.990921314229	91.6773200982574	242.951941120511
1078	20190525_nubxecad_119hr_disc01_DiscProper	out_of_horz	nubxecad	120hr	11530	637.324519093131	1047.75691847482	708.031004546302	4.84032955571251	-270.096135176655	161.840329555713	-270.096135176655	314.871742949519
1079	20190525_nubxecad_119hr_disc01_DiscProper	out_of_horz	nubxecad	120hr	11532	179.834726332382	795.52884417724	661.323413202553	-247.387744741867	-316.803726520404	-90.3877447418671	-316.803726520404	329.445815782711
1080	20190525_nubxecad_119hr_disc01_DiscProper	out_of_horz	nubxecad	120hr	11533	122.76205471139	1186.30664662991	902.277931415559	143.390057710803	-75.849208307398	300.390057710803	-75.849208307398	309.818155007673
1081	20190525_nubxecad_119hr_disc01_DiscProper	out_of_horz	nubxecad	120hr	11534	109.50353600331	1015.74022263764	1245.88384460171	-27.1763662814662	267.756704878754	129.823633718534	267.756704878754	297.569872264334
1082	20190525_nubxecad_119hr_disc01_DiscProper	out_of_horz	nubxecad	120hr	11536	217.35831086451	1102.27101072239	610.2871150983	59.354421803285	-367.840024624657	216.354421803285	-367.840024624657	426.749949677445
1083	20190525_nubxecad_119hr_disc01_DiscProper	horz_stripe	nubxecad	120hr	11540	181.264048317702	441.340535469738	952.785276731762	-601.576053449369	-25.3418629911953	-444.576053449369	-25.3418629911953	445.297740080141
1084	20190525_nubxecad_119hr_disc01_DiscProper	out_of_horz	nubxecad	120hr	11543	209.85738854448	1187.61338746622	613.506225645436	144.696798547112	-364.620914077521	301.696798547112	-364.620914077521	473.254021891314
1085	20190525_nubxecad_119hr_disc01_DiscProper	out_of_horz	nubxecad	120hr	11544	188.939353211127	657.225610474819	646.190427626219	-385.690978444288	-331.936712096738	-228.690978444288	-331.936712096738	403.089995484133
1086	20190525_nubxecad_119hr_disc01_DiscProper	out_of_horz	nubxecad	120hr	11545	593.283004694704	612.048757459822	1153.0326706049	-430.867831459285	174.905530881944	-273.867831459285	174.905530881944	324.954664286122
1087	20190525_nubxecad_119hr_disc01_DiscProper	out_of_horz	nubxecad	120hr	11547	271.628595207026	1308.9026931366	1082.22377305112	265.986104217495	104.096633328159	422.986104217495	104.096633328159	435.606879458245
1088	20190525_nubxecad_119hr_disc01_DiscProper	out_of_horz	nubxecad	120hr	11549	254.7681011248	937.834310439007	638.797651394767	-105.0822784801	-339.32948832819	51.9177215198999	-339.32948832819	343.278242038276
1089	20190525_nubxecad_119hr_disc01_DiscProper	out_of_horz	nubxecad	120hr	11550	98.5141683462329	1137.76710856334	916.055131359101	94.8505196442366	-62.0720083638555	251.850519644237	-62.0720083638555	259.387005201484
1090	20190525_nubxecad_119hr_disc01_DiscProper	out_of_horz	nubxecad	120hr	11553	83.508489567774	788.470364226111	841.852512069687	-254.446224692996	-136.27462765327	-97.4462246929962	-136.27462765327	167.530716135744
1091	20190525_nubxecad_119hr_disc01_DiscProper	out_of_horz	nubxecad	120hr	11554	141.269787486612	730.72977675594	1067.66481756387	-312.186812163168	89.5376778409155	-155.186812163168	89.5376778409155	179.164567988511
1092	20190525_nubxecad_119hr_disc01_DiscProper	out_of_horz	nubxecad	120hr	11555	244.703308051237	1209.61172445994	739.017228025747	166.695135540836	-239.10991169721	323.695135540836	-239.10991169721	402.432715673872
1093	20190525_nubxecad_119hr_disc01_DiscProper	out_of_horz	nubxecad	120hr	11556	117.633586146927	1035.14614169648	1203.31861505362	-7.77044722262895	225.191475330661	149.229552777371	225.191475330661	270.1493290455
1094	20190525_nubxecad_119hr_disc01_DiscProper	horz_stripe	nubxecad	120hr	11557	62.5354271741396	669.078695188929	943.365389698665	-373.837893730178	-34.7617500242915	-216.837893730178	-34.7617500242915	219.606583284954
1095	20190525_nubxecad_119hr_disc01_DiscProper	out_of_horz	nubxecad	120hr	11558	87.3225820066269	1102.75854484695	1139.93000219439	59.8419559278468	161.802862471429	216.841955927847	161.802862471429	270.556094284647
1096	20190525_nubxecad_119hr_disc01_DiscProper	out_of_horz	nubxecad	120hr	11561	208.758296114869	1175.55550151001	815.700523256093	132.638912590901	-162.426616466864	289.638912590901	-162.426616466864	332.073945716483
1097	20190525_nubxecad_119hr_disc01_DiscProper	horz_stripe	nubxecad	120hr	11562	194.970878359715	1231.02820989519	995.499125546024	188.111620976079	17.3719858230675	345.111620976079	17.3719858230675	345.548573755085
1098	20190525_nubxecad_119hr_disc01_DiscProper	out_of_horz	nubxecad	120hr	11564	180.501263786126	792.997097829638	785.844383125017	-249.91949108947	-192.28275659794	-92.9194910894698	-192.28275659794	213.557229587829
1099	20190525_nubxecad_119hr_disc01_DiscProper	out_of_horz	nubxecad	120hr	11565	249.554512878366	901.511175902698	661.794976596999	-141.405413016409	-316.332163125958	15.5945869835909	-316.332163125958	316.716321920953
1100	20190525_nubxecad_119hr_disc01_DiscProper	out_of_horz	nubxecad	120hr	11567	129.543212441134	798.848250203462	896.56092252586	-244.068338715646	-81.5662171970971	-87.0683387156457	-81.5662171970971	119.306091187946
1101	20190525_nubxecad_119hr_disc01_DiscProper	out_of_horz	nubxecad	120hr	11568	159.104416202513	1020.57863140999	1114.65500821827	-22.3379575091199	136.527868495314	134.66204249088	136.527868495314	191.764763613364
1102	20190525_nubxecad_119hr_disc01_DiscProper	out_of_horz	nubxecad	120hr	11569	81.8756981707411	623.831257838595	815.184341886489	-419.085331080513	-162.942797836468	-262.085331080513	-162.942797836468	308.608289153675
1103	20190525_nubxecad_119hr_disc01_DiscProper	out_of_horz	nubxecad	120hr	11571	99.3473772896009	473.874569865252	915.081352122358	-569.042019053856	-63.0457876005986	-412.042019053856	-63.0457876005986	416.837374524116
1104	20190525_nubxecad_119hr_disc01_DiscProper	out_of_horz	nubxecad	120hr	11572	310.684196068772	693.643684123073	663.080809497283	-349.272904796034	-315.046330225674	-192.272904796034	-315.046330225674	369.084082706596
1105	20190525_nubxecad_119hr_disc01_DiscProper	out_of_horz	nubxecad	120hr	11574	196.129037735855	672.134551315012	903.346983091997	-370.782037604096	-74.7801566309604	-213.782037604096	-74.7801566309604	226.483622869094
1106	20190525_nubxecad_119hr_disc01_DiscProper	out_of_horz	nubxecad	120hr	11575	355.653678133629	914.816594778005	1334.29266777932	-128.099994141102	356.165528056363	28.9000058588979	356.165528056363	357.336107487492
1107	20190525_nubxecad_119hr_disc01_DiscProper	horz_stripe	nubxecad	120hr	11577	94.8405921537736	549.616921960067	984.242894356067	-493.29966695904	6.11575463310987	-336.29966695904	6.11575463310987	336.355271181371
1108	20190525_nubxecad_119hr_disc01_DiscProper	out_of_horz	nubxecad	120hr	11578	132.220608007109	1132.77998641555	756.931130087505	89.8633974964459	-221.196009635452	246.863397496446	-221.196009635452	331.4652496147
1109	20190525_nubxecad_119hr_disc01_DiscProper	out_of_horz	nubxecad	120hr	11581	216.812320312553	595.66954461015	862.844015217711	-447.247044308958	-115.283124505246	-290.247044308958	-115.283124505246	312.303611131505
1110	20190525_nubxecad_119hr_disc01_DiscProper	out_of_horz	nubxecad	120hr	11582	230.21385602287	785.581683722795	890.284798418256	-257.334905196312	-87.8423413047013	-100.334905196312	-87.8423413047013	133.354302992609
1111	20190525_nubxecad_119hr_disc01_DiscProper	out_of_horz	nubxecad	120hr	11583	193.997493767096	1098.42112358779	1152.21641753087	55.5045346686841	174.089277807912	212.504534668684	174.089277807912	274.709399006358
1112	20190525_nubxecad_119hr_disc01_DiscProper	out_of_horz	nubxecad	120hr	11584	176.254781672358	665.835915630427	1209.71993367105	-377.080673288681	231.592793948089	-220.080673288681	231.592793948089	319.485093492453
1113	20190525_nubxecad_119hr_disc01_DiscProper	horz_stripe	nubxecad	120hr	11586	104.591704812759	559.38181113313	967.037318822601	-483.534777785977	-11.0898209003557	-326.534777785977	-11.0898209003557	326.723040557808
1114	20190525_nubxecad_119hr_disc01_DiscProper	horz_stripe	nubxecad	120hr	11587	103.041636397313	906.174719508306	984.182416684293	-136.741869410801	6.05527696133561	20.2581305891987	6.05527696133561	21.1437516549809
1115	20190525_nubxecad_119hr_disc01_DiscProper	horz_stripe	nubxecad	120hr	11590	92.7489262864052	663.260732301824	935.547574796516	-379.655856617283	-42.5795649264406	-222.655856617283	-42.5795649264406	226.690647877898
1116	20190525_nubxecad_119hr_disc01_DiscProper	out_of_horz	nubxecad	120hr	11591	187.998770644864	1214.0310936974	1156.77631361042	171.114504778289	178.649173887464	328.114504778289	178.649173887464	373.596915908811
1117	20190525_nubxecad_119hr_disc01_DiscProper	out_of_horz	nubxecad	120hr	11593	246.985741100407	1246.68970418896	737.33751250976	203.773115269852	-240.789627213197	360.773115269852	-240.789627213197	433.747490223269
1118	20190525_nubxecad_119hr_disc01_DiscProper	out_of_horz	nubxecad	120hr	11594	174.472763129883	1188.52944567407	712.798606452624	145.61285675496	-265.328533270333	302.61285675496	-265.328533270333	402.459652189861
1119	20190525_nubxecad_119hr_disc01_DiscProper	out_of_horz	nubxecad	120hr	11595	125.823851259098	979.720368340538	656.620896174258	-63.1962205785696	-321.506243548699	93.8037794214304	-321.506243548699	334.911053377669
1120	20190525_nubxecad_119hr_disc01_DiscProper	out_of_horz	nubxecad	120hr	11596	193.699710463063	905.870424795244	1251.113696136	-137.046164123863	272.986556413047	19.9538358761365	272.986556413047	273.714843493051
1121	20190525_nubxecad_119hr_disc01_DiscProper	out_of_horz	nubxecad	120hr	11597	147.136196641548	953.389603523514	788.156863879485	-89.5269853955932	-189.970275843472	67.4730146044068	-189.970275843472	201.596908219971
1122	20190525_nubxecad_119hr_disc01_DiscProper	out_of_horz	nubxecad	120hr	11598	37.0000024937556	734.278066158796	840.499319111063	-308.638522760311	-137.627820611894	-151.638522760311	-137.627820611894	204.781978189755
1123	20190525_nubxecad_119hr_disc01_DiscProper	horz_stripe	nubxecad	120hr	11599	169.377039562242	821.921914411465	997.622127332731	-220.994674507642	19.4949876097737	-63.9946745076421	19.4949876097737	66.8982279828419
1124	20190525_nubxecad_119hr_disc01_DiscProper	horz_stripe	nubxecad	120hr	11600	127.012747098207	946.885128279581	1018.64023744643	-96.0314606395268	40.5130977234754	60.9685393604732	40.5130977234754	73.2015975160477
1125	20190525_nubxecad_119hr_disc01_DiscProper	out_of_horz	nubxecad	120hr	11601	160.952550800406	996.781961740281	1168.4397107519	-46.1346271788268	190.312571028942	110.865372821173	190.312571028942	220.249870788665
1126	20190525_nubxecad_119hr_disc01_DiscProper	out_of_horz	nubxecad	120hr	11603	247.76982698853	671.106035849491	806.757796389047	-371.810553069616	-171.36934333391	-214.810553069616	-171.36934333391	274.792695581178
1127	20190525_nubxecad_119hr_disc01_DiscProper	out_of_horz	nubxecad	120hr	11604	116.099558864333	1074.29065788919	1079.66181714489	31.3740689700792	101.534677421938	188.374068970079	101.534677421938	213.995515325721
1128	20190525_nubxecad_119hr_disc01_DiscProper	out_of_horz	nubxecad	120hr	11605	126.153431320589	1115.02207760732	790.831017679628	72.1054886882157	-187.296122043329	229.105488688216	-187.296122043329	295.920871652433
1129	20190525_nubxecad_119hr_disc01_DiscProper	out_of_horz	nubxecad	120hr	11606	212.123613248077	570.951834904111	758.32464407586	-471.964754014997	-219.802495647097	-314.964754014997	-219.802495647097	384.078030306889
1130	20190525_nubxecad_119hr_disc01_DiscProper	out_of_horz	nubxecad	120hr	11607	137.297854378535	764.837066098369	1323.46712977725	-278.079522820738	345.339990054296	-121.079522820738	345.339990054296	365.950761137614
1131	20190525_nubxecad_119hr_disc01_DiscProper	out_of_horz	nubxecad	120hr	11608	77.2789463432673	834.695334369591	1074.43076251507	-208.221254549517	96.3036227921108	-51.2212545495165	96.3036227921108	109.077975231077
1132	20190525_nubxecad_119hr_disc01_DiscProper	horz_stripe	nubxecad	120hr	11609	121.420741576086	1233.62552987037	967.183549391785	190.708940951262	-10.9435903311718	347.708940951262	-10.9435903311718	347.881114443979
1133	20190525_nubxecad_119hr_disc01_DiscProper	out_of_horz	nubxecad	120hr	11610	314.556793353071	641.658176305799	1097.51549382507	-401.258412613308	119.388354102108	-244.258412613308	119.388354102108	271.874513751443
1134	20190525_nubxecad_119hr_disc01_DiscProper	out_of_horz	nubxecad	120hr	11611	141.140892879258	1135.19268510326	786.679633664027	92.2760961841493	-191.44750605893	249.276096184149	-191.44750605893	314.30991028759
1135	20190525_nubxecad_119hr_disc01_DiscProper	horz_stripe	nubxecad	120hr	11612	114.120983571134	633.775922724357	939.959797046187	-409.140666194751	-38.1673426767699	-252.140666194751	-38.1673426767699	255.013061618692
1136	20190525_nubxecad_119hr_disc01_DiscProper	out_of_horz	nubxecad	120hr	11613	220.640440942551	715.840873059874	1103.14254281126	-327.075715859234	125.015403088305	-170.075715859234	125.015403088305	211.079606154555
1137	20190525_nubxecad_119hr_disc01_DiscProper	out_of_horz	nubxecad	120hr	11614	153.340992557919	1109.9383326877	722.519991208112	67.0217437685935	-255.607148514845	224.021743768594	-255.607148514845	339.883444805733
1138	20190525_nubxecad_119hr_disc01_DiscProper	horz_stripe	nubxecad	120hr	11616	140.825900283222	1333.76488344673	994.259808167858	290.848294527621	16.1326684449012	447.848294527621	16.1326684449012	448.13877080928
1139	20190525_nubxecad_119hr_disc01_DiscProper	out_of_horz	nubxecad	120hr	11617	149.603102590701	1175.85190853225	710.511867941571	132.935319613146	-267.615271781386	289.935319613146	-267.615271781386	394.56358581324
1140	20190525_nubxecad_119hr_disc01_DiscProper	out_of_horz	nubxecad	120hr	11618	74.3559112890171	853.611144926582	1070.33968307658	-189.305443992525	92.2125433536229	-32.3054439925254	92.2125433536229	97.7077011463169
1141	20190525_nubxecad_119hr_disc01_DiscProper	out_of_horz	nubxecad	120hr	11619	288.448616633545	1168.65948183808	640.676654744725	125.742892918972	-337.450484978232	282.742892918972	-337.450484978232	440.245810097305
1142	20190525_nubxecad_119hr_disc01_DiscProper	out_of_horz	nubxecad	120hr	11621	212.753575538061	1233.35878692035	671.735192232368	190.442198001242	-306.391947490589	347.442198001242	-306.391947490589	463.240873022891
1143	20190525_nubxecad_119hr_disc01_DiscProper	horz_stripe	nubxecad	120hr	11623	172.818552668348	559.294899321425	1025.9560194391	-483.621689597683	47.8288797161464	-326.621689597683	47.8288797161464	330.105028514481
1144	20190525_nubxecad_119hr_disc01_DiscProper	out_of_horz	nubxecad	120hr	11624	109.41959529034	540.858226079835	828.711403568903	-502.058362839273	-149.415736154054	-345.058362839273	-149.415736154054	376.019063314318
1145	20190525_nubxecad_119hr_disc01_DiscProper	out_of_horz	nubxecad	120hr	11626	71.0311147247726	866.586791473589	854.896858434664	-176.329797445518	-123.230281288293	-19.3297974455184	-123.230281288293	124.737096710147
1146	20190525_nubxecad_119hr_disc01_DiscProper	out_of_horz	nubxecad	120hr	11627	236.96162641064	394.452882663534	1061.42195239116	-648.463706255574	83.2948126682007	-491.463706255574	83.2948126682007	498.472266413986
1147	20190525_nubxecad_119hr_disc01_DiscProper	out_of_horz	nubxecad	120hr	11628	61.2178428469167	926.648689420932	918.659542388235	-116.267899498176	-59.4675973347215	40.7321005018242	-59.4675973347215	72.079810932433
1148	20190525_nubxecad_119hr_disc01_DiscProper	out_of_horz	nubxecad	120hr	11629	135.874184630279	960.72351560596	1181.47978507601	-82.1930733131472	203.352645353052	74.8069266868528	203.352645353052	216.675736187549
1149	20190525_nubxecad_119hr_disc01_DiscProper	out_of_horz	nubxecad	120hr	11631	130.312192024774	592.461736174744	1189.96283005728	-450.454852744364	211.835690334319	-293.454852744364	211.835690334319	361.925559056878
1150	20190525_nubxecad_119hr_disc01_DiscProper	out_of_horz	nubxecad	120hr	11632	140.500000250673	807.04244241128	808.481991293349	-235.874146507827	-169.645148429608	-78.8741465078273	-169.645148429608	187.084492604389
1151	20190525_nubxecad_119hr_disc01_DiscProper	horz_stripe	nubxecad	120hr	11633	116.759655151766	884.529254287576	974.39291928258	-158.387334631532	-3.73422044037727	-1.38733463153176	-3.73422044037727	3.98360385545285
1152	20190525_nubxecad_119hr_disc01_DiscProper	out_of_horz	nubxecad	120hr	11636	54.5376893630441	1099.15787512436	1104.43705209794	56.2412862052543	126.309912374983	213.241286205254	126.309912374983	247.842772956258
1153	20190525_nubxecad_119hr_disc01_DiscProper	out_of_horz	nubxecad	120hr	11637	131.000127443772	711.546450977045	828.634296893267	-331.370137942062	-149.49284282969	-174.370137942062	-149.49284282969	229.680332338745
1154	20190525_nubxecad_119hr_disc01_DiscProper	out_of_horz	nubxecad	120hr	11638	111.417583983889	1200.35946402776	1098.69340800837	157.442875108652	120.566268285417	314.442875108652	120.566268285417	336.764824105587
1155	20190525_nubxecad_119hr_disc01_DiscProper	out_of_horz	nubxecad	120hr	11642	295.111493619457	703.636065858594	1282.07080663557	-339.280523060514	303.943666912609	-182.280523060514	303.943666912609	354.41210721912
1156	20190525_nubxecad_119hr_disc01_DiscProper	out_of_horz	nubxecad	120hr	11643	110.456250351924	764.172787347517	752.886742838882	-278.743801571591	-225.240396884075	-121.743801571591	-225.240396884075	256.036695826201
1157	20190525_nubxecad_119hr_disc01_DiscProper	out_of_horz	nubxecad	120hr	11644	100.567506937153	973.541350948305	717.689923881161	-69.3752379708023	-260.437215841796	87.6247620291977	-260.437215841796	274.782900334246
1158	20190525_nubxecad_119hr_disc01_DiscProper	out_of_horz	nubxecad	120hr	11645	282.798570550846	1220.01401299763	662.068836923797	177.097424078524	-316.05830279916	334.097424078524	-316.05830279916	459.906446512973
1159	20190525_nubxecad_119hr_disc01_DiscProper	horz_stripe	nubxecad	120hr	11646	217.50080914084	1076.73555912116	1007.66026061335	33.8189702020568	29.5331208903885	190.818970202057	29.5331208903885	193.090871401265
1160	20190525_nubxecad_119hr_disc01_DiscProper	out_of_horz	nubxecad	120hr	11647	86.2121611045611	909.31130363392	887.134329778764	-133.605285285187	-90.9928099441925	23.3947147148131	-90.9928099441925	93.9521374856763
1161	20190525_nubxecad_119hr_disc01_DiscProper	out_of_horz	nubxecad	120hr	11648	147.030845540787	994.52755591084	841.920158229609	-48.3890330082675	-136.206981493348	108.610966991733	-136.206981493348	174.208736745343
1162	20190525_nubxecad_119hr_disc01_DiscProper	out_of_horz	nubxecad	120hr	11649	86.8087188954917	1326.62053172056	1068.60805067172	283.703942801452	90.4809109487611	440.703942801452	90.4809109487611	449.896388568371
1163	20190525_nubxecad_119hr_disc01_DiscProper	horz_stripe	nubxecad	120hr	11652	162.051492437013	899.911378435955	1008.23950926863	-143.005210483152	30.1123695456736	13.9947895168478	30.1123695456736	33.2055557591811
1164	20190525_nubxecad_119hr_disc01_DiscProper	out_of_horz	nubxecad	120hr	11653	132.586493785156	1086.35167899746	592.986956994069	43.4350900783477	-385.140182728888	200.435090078348	-385.140182728888	434.174142121749
1165	20190525_nubxecad_119hr_disc01_DiscProper	horz_stripe	nubxecad	120hr	11654	86.5362209522482	587.849604179259	987.332653460955	-455.066984739848	9.20551373799856	-298.066984739848	9.20551373799856	298.209102602662
1166	20190525_nubxecad_119hr_disc01_DiscProper	out_of_horz	nubxecad	120hr	11655	277.12183019365	746.531951287563	1195.72906410471	-296.384637631545	217.601924381752	-139.384637631545	217.601924381752	258.415701346336
1167	20190525_nubxecad_119hr_disc01_DiscProper	out_of_horz	nubxecad	120hr	11656	177.220790876729	1256.03405366772	1050.21570560384	213.117464748611	72.0885658808864	370.117464748611	72.0885658808864	377.072538170976
1168	20190525_nubxecad_119hr_disc01_DiscProper	out_of_horz	nubxecad	120hr	11657	168.500096091327	930.795934955182	798.901849948548	-112.120653963925	-179.225289774408	44.8793460360748	-179.225289774408	184.758924535045
1169	20190525_nubxecad_119hr_disc01_DiscProper	out_of_horz	nubxecad	120hr	11658	197.746098906128	861.071870563332	747.513203880754	-181.844718355776	-230.613935842203	-24.8447183557756	-230.613935842203	231.948372347835
1170	20190525_nubxecad_119hr_disc01_DiscProper	horz_stripe	nubxecad	120hr	11659	158.237954719774	1202.12656275261	1015.29575943783	159.209973833503	37.168619714869	316.209973833503	37.168619714869	318.386956145023
1171	20190525_nubxecad_119hr_disc01_DiscProper	out_of_horz	nubxecad	120hr	11661	86.0037348635141	1130.11436681994	919.750689748412	87.197777900835	-58.3764499745454	244.197777900835	-58.3764499745454	251.078403378977
1172	20190525_nubxecad_119hr_disc01_DiscProper	out_of_horz	nubxecad	120hr	11664	166.758626521578	1010.39596645471	686.965269711011	-32.5206224644008	-291.161870011946	124.479377535599	-291.161870011946	316.654938348518
1173	20190525_nubxecad_119hr_disc01_DiscProper	out_of_horz	nubxecad	120hr	11665	145.591955305994	1208.78939807468	790.005718720374	165.872809155572	-188.121421002583	322.872809155572	-188.121421002583	373.679702328132
1174	20190525_nubxecad_119hr_disc01_DiscProper	out_of_horz	nubxecad	120hr	11666	149.691986493497	834.710750429668	1324.23860043123	-208.205838489439	346.111460708268	-51.205838489439	346.111460708268	349.878809202583
1175	20190525_nubxecad_119hr_disc01_DiscProper	out_of_horz	nubxecad	120hr	11668	172.527059294999	866.861351609906	1162.2736465006	-176.055237309202	184.146506777644	-19.0552373092016	184.146506777644	185.129786980158
1176	20190525_nubxecad_119hr_disc01_DiscProper	out_of_horz	nubxecad	120hr	11669	61.0003018798365	991.91551704246	1065.14111869468	-51.0010718766473	87.0139789717263	105.998928123353	87.0139789717263	137.139364515779
1177	20190525_nubxecad_119hr_disc01_DiscProper	out_of_horz	nubxecad	120hr	11670	257.203787072604	1318.5490712098	1073.46798124975	275.632482290693	95.3408415267905	432.632482290693	95.3408415267905	443.013251264614
1178	20190525_nubxecad_119hr_disc01_DiscProper	out_of_horz	nubxecad	120hr	11672	160.431448994033	1258.59119611855	791.234675838175	215.674607199444	-186.892463884782	372.674607199444	-186.892463884782	416.911448521367
1179	20190525_nubxecad_119hr_disc01_DiscProper	out_of_horz	nubxecad	120hr	11673	144.889286479789	841.079088810541	634.446208458636	-201.837500108566	-343.680931264321	-44.8375001085662	-343.680931264321	346.593398567683
1180	20190525_nubxecad_119hr_disc01_DiscProper	horz_stripe	nubxecad	120hr	11674	213.598671010679	734.362410028719	991.682875422957	-308.554178890389	13.5557356999997	-151.554178890389	13.5557356999997	152.159216314715
1181	20190525_nubxecad_119hr_disc01_DiscProper	out_of_horz	nubxecad	120hr	11675	224.919089555497	716.700057620533	632.518434292701	-326.216531298575	-345.608705430256	-169.216531298575	-345.608705430256	384.811137746686
1182	20190525_nubxecad_119hr_disc01_DiscProper	out_of_horz	nubxecad	120hr	11677	158.375827395593	977.684851613877	1309.19577069185	-65.2317373052306	331.068630968896	91.7682626947694	331.068630968896	343.551819162169
1183	20190525_nubxecad_119hr_disc01_DiscProper	out_of_horz	nubxecad	120hr	11678	142.041267073906	773.474132127775	919.495737368826	-269.442456791332	-58.6314023541313	-112.442456791332	-58.6314023541313	126.810675541465
1184	20190525_nubxecad_119hr_disc01_DiscProper	out_of_horz	nubxecad	120hr	11682	170.969555437083	1185.78498557057	798.717919896927	142.868396651461	-179.40921982603	299.868396651461	-179.40921982603	349.440586464857
1185	20190525_nubxecad_119hr_disc01_DiscProper	horz_stripe	nubxecad	120hr	11683	69.175574764678	1100.05883875341	948.475232175438	57.1422498343052	-29.6519075475193	214.142249834305	-29.6519075475193	216.185426856911
1186	20190525_nubxecad_119hr_disc01_DiscProper	out_of_horz	nubxecad	120hr	11684	99.6860408730835	1077.32186886824	1089.35209748142	34.4052799491276	111.224957758465	191.405279949128	111.224957758465	221.375184744759
1187	20190525_nubxecad_119hr_disc01_DiscProper	out_of_horz	nubxecad	120hr	11685	182.923573027153	1335.57310162318	924.158572579415	292.656512704075	-53.9685671435416	449.656512704075	-53.9685671435416	452.883633681674
1188	20190525_nubxecad_119hr_disc01_DiscProper	out_of_horz	nubxecad	120hr	11686	154.295789314696	1047.45105381398	1080.23903641532	4.5344648948726	102.111896692365	161.534464894873	102.111896692365	191.102649890013
1189	20190525_nubxecad_119hr_disc01_DiscProper	horz_stripe	nubxecad	120hr	11687	143.686981774488	823.852843249173	946.101188891902	-219.063745669934	-32.0259508310554	-62.0637456699343	-32.0259508310554	69.8396023271572
1190	20190525_nubxecad_119hr_disc01_DiscProper	out_of_horz	nubxecad	120hr	11688	221.559725477042	1122.41408362783	1283.21829487817	79.4974947087251	305.091155155212	236.497494708725	305.091155155212	386.020307700832
1191	20190525_nubxecad_119hr_disc01_DiscProper	out_of_horz	nubxecad	120hr	11690	284.686440789124	1053.31055233458	649.598570368426	10.393963415471	-328.528569354531	167.393963415471	-328.528569354531	368.716367781625
1192	20190525_nubxecad_119hr_disc01_DiscProper	horz_stripe	nubxecad	120hr	11692	102.201613157802	588.886667591986	958.610588119515	-454.029921327122	-19.5165516034422	-297.029921327122	-19.5165516034422	297.670404894551
1193	20190525_nubxecad_119hr_disc01_DiscProper	horz_stripe	nubxecad	120hr	11693	119.991104662178	1122.91642372471	1010.91496451215	79.9998348056035	32.7878247891898	236.999834805604	32.7878247891898	239.257106795786
1194	20190525_nubxecad_119hr_disc01_DiscProper	out_of_horz	nubxecad	120hr	11697	179.238930517248	748.9071234311	769.485775527295	-294.009465488008	-208.641364195662	-137.009465488008	-208.641364195662	249.605313418478
1195	20190525_nubxecad_119hr_disc01_DiscProper	out_of_horz	nubxecad	120hr	11700	158.246747768258	865.111111871327	1228.22655959667	-177.805477047781	250.099419873712	-20.8054770477809	250.099419873712	250.96331942408
1196	20190525_nubxecad_119hr_disc01_DiscProper	out_of_horz	nubxecad	120hr	11701	195.416656813521	695.556832202626	1165.55312262351	-347.359756716482	187.425982900557	-190.359756716482	187.425982900557	267.142913144628
1197	20190525_nubxecad_119hr_disc01_DiscProper	out_of_horz	nubxecad	120hr	11703	107.992288423142	1027.13295210979	1292.0758287134	-15.7836368093135	313.948688990441	141.216363190686	313.948688990441	344.246772754111
1198	20190525_nubxecad_119hr_disc01_DiscProper	out_of_horz	nubxecad	120hr	11705	164.326273982173	578.727650489438	921.597451309591	-464.188938429669	-56.5296884133661	-307.188938429669	-56.5296884133661	312.347001851562
1199	20190525_nubxecad_119hr_disc01_DiscProper	out_of_horz	nubxecad	120hr	11706	123.310382083462	986.605865456325	850.699244192445	-56.3107234627821	-127.427895530512	100.689276537218	-127.427895530512	162.407508967177
1200	20190525_nubxecad_119hr_disc01_DiscProper	out_of_horz	nubxecad	120hr	11707	110.659387023719	1199.64076493115	914.738790339753	156.724176012038	-63.3883493832039	313.724176012038	-63.3883493832039	320.063964625759
1201	20190525_nubxecad_119hr_disc01_DiscProper	out_of_horz	nubxecad	120hr	11708	118.931228314224	1078.40506206042	1144.7173062547	35.4884731413104	166.590166531741	192.48847314131	166.590166531741	254.56648616294
1202	20190525_nubxecad_119hr_disc01_DiscProper	out_of_horz	nubxecad	120hr	11709	84.3818384611244	861.795295956588	817.249269870314	-181.12129296252	-160.877869852642	-24.1212929625198	-160.877869852642	162.67613771696
1203	20190525_nubxecad_119hr_disc01_DiscProper	out_of_horz	nubxecad	120hr	11710	125.911985123968	667.670315442995	1138.42208305598	-375.246273476112	160.294943333028	-218.246273476112	160.294943333028	270.787563865752
1204	20190525_nubxecad_119hr_disc01_DiscProper	out_of_horz	nubxecad	120hr	11712	186.782701058289	1054.65558030521	1050.44205750743	11.7389913860993	72.3149177844751	168.738991386099	72.3149177844751	183.581847000659
1205	20190525_nubxecad_119hr_disc01_DiscProper	out_of_horz	nubxecad	120hr	11714	443.724374035163	740.512632221824	1336.78089249054	-302.403956697283	358.653752767579	-145.403956697283	358.653752767579	387.00752576338
1206	20190525_nubxecad_119hr_disc01_DiscProper	out_of_horz	nubxecad	120hr	11718	110.763116381268	427.04239512069	925.660524003692	-615.874193798418	-52.4666157192646	-458.874193798418	-52.4666157192646	461.863910150145
1207	20190525_nubxecad_119hr_disc01_DiscProper	out_of_horz	nubxecad	120hr	11719	101.319945336369	959.302562845711	1222.2295082929	-83.614026073396	244.102368569942	73.385973926604	244.102368569942	254.895012722124
1208	20190525_nubxecad_119hr_disc01_DiscProper	out_of_horz	nubxecad	120hr	11720	170.76379123143	1326.2342283589	786.135192204373	283.317639439791	-191.991947518584	440.317639439791	-191.991947518584	480.354589354373
1209	20190525_nubxecad_119hr_disc01_DiscProper	out_of_horz	nubxecad	120hr	11722	141.836186703304	914.083565456658	732.850610060528	-128.83302346245	-245.276529662429	28.1669765375505	-245.276529662429	246.888546859734
1210	20190525_nubxecad_119hr_disc01_DiscProper	horz_stripe	nubxecad	120hr	11723	160.957953268958	1196.76480070602	936.825951175311	153.848211786917	-41.3011885476456	310.848211786917	-41.3011885476456	313.579972170693
1211	20190525_nubxecad_119hr_disc01_DiscProper	out_of_horz	nubxecad	120hr	11724	173.640614999317	423.030673179524	870.544402296276	-619.885915739584	-107.582737426681	-462.885915739584	-107.582737426681	475.223543590058
1212	20190525_nubxecad_119hr_disc01_DiscProper	out_of_horz	nubxecad	120hr	11725	128.591594612109	916.915575457132	1096.44890606775	-126.001013461976	118.321766344796	30.9989865380244	118.321766344796	122.315074939016
1213	20190525_nubxecad_119hr_disc01_DiscProper	out_of_horz	nubxecad	120hr	11727	123.358380246505	937.534072193883	1202.29053362665	-105.382516725224	224.163393903694	51.6174832747755	224.163393903694	230.029545376338
1214	20190525_nubxecad_119hr_disc01_DiscProper	out_of_horz	nubxecad	120hr	11730	58.236852420241	1104.05582511118	926.15397866996	61.1392361920753	-51.9731610529969	218.139236192075	-51.9731610529969	224.24525822479
1215	20190525_nubxecad_119hr_disc01_DiscProper	out_of_horz	nubxecad	120hr	11731	89.2108274563604	437.447864885049	922.650762554176	-605.468724034058	-55.4763771687808	-448.468724034058	-55.4763771687808	451.886960268283
1216	20190525_nubxecad_119hr_disc01_DiscProper	out_of_horz	nubxecad	120hr	11732	258.063784370535	1195.69746428727	646.31877394561	152.780875368167	-331.808365777347	309.780875368167	-331.808365777347	453.939403823574
1217	20190525_nubxecad_119hr_disc01_DiscProper	out_of_horz	nubxecad	120hr	11733	120.030246978841	1111.9879701834	837.713516942574	69.071381264296	-140.413622780383	226.071381264296	-140.413622780383	266.12826773768
1218	20190525_nubxecad_119hr_disc01_DiscProper	out_of_horz	nubxecad	120hr	11734	257.34581862913	574.098874939798	815.522926008221	-468.817713979309	-162.604213714736	-311.817713979309	-162.604213714736	351.668049542562
1219	20190525_nubxecad_119hr_disc01_DiscProper	out_of_horz	nubxecad	120hr	11736	340.309121186609	673.750377831926	1306.66920723749	-369.166211087181	328.542067514533	-212.166211087181	328.542067514533	391.093839447534
1220	20190525_nubxecad_119hr_disc01_DiscProper	out_of_horz	nubxecad	120hr	11737	128.632136861553	1161.2977136424	1031.48181301293	118.381124723297	53.3546732899689	275.381124723297	53.3546732899689	280.502201445456
1221	20190525_nubxecad_119hr_disc01_DiscProper	out_of_horz	nubxecad	120hr	11738	302.749339873889	822.811178121206	1345.59013217665	-220.105410797901	367.462992453688	-63.1054107979011	367.462992453688	372.84225041563
1222	20190525_nubxecad_119hr_disc01_DiscProper	out_of_horz	nubxecad	120hr	11740	170.456772832469	988.354639931981	651.389743711827	-54.5619489871262	-326.73739601113	102.438051012874	-326.73739601113	342.419158703846
1223	20190525_nubxecad_119hr_disc01_DiscProper	out_of_horz	nubxecad	120hr	11741	215.538990841633	767.250132709578	853.479398169789	-275.666456209529	-124.647741553168	-118.666456209529	-124.647741553168	172.101096172086
1224	20190525_nubxecad_119hr_disc01_DiscProper	out_of_horz	nubxecad	120hr	11742	203.984736798076	1296.31224261114	924.421575691364	253.395653692038	-53.7055640315925	410.395653692038	-53.7055640315925	413.894769449031
1225	20190525_nubxecad_119hr_disc01_DiscProper	horz_stripe	nubxecad	120hr	11744	100.728045555979	1188.70318638411	1027.43918963154	145.786597465	49.3120499085793	302.786597465	49.3120499085793	306.775816958602
1226	20190525_nubxecad_119hr_disc01_DiscProper	out_of_horz	nubxecad	120hr	11747	85.5001913343863	993.040295086584	1054.67919385499	-49.8762938325235	76.5520541320299	107.123706167476	76.5520541320299	131.665126039089
1227	20190525_nubxecad_119hr_disc01_DiscProper	out_of_horz	nubxecad	120hr	11748	361.451465219174	1303.81583014774	801.477784640004	260.899241228631	-176.649355082953	417.899241228631	-176.649355082953	453.701190730957
1228	20190525_nubxecad_119hr_disc01_DiscProper	out_of_horz	nubxecad	120hr	11751	122.109905161048	985.10553394097	608.575576439075	-57.811054978137	-369.551563283882	99.188945021863	-369.551563283882	382.631421527442
1229	20190525_nubxecad_119hr_disc01_DiscProper	out_of_horz	nubxecad	120hr	11752	224.592215859001	1267.10437989597	842.119286782663	224.18779097686	-136.007852940294	381.18779097686	-136.007852940294	404.72492887299
1230	20190525_nubxecad_119hr_disc01_DiscProper	out_of_horz	nubxecad	120hr	11754	105.078984024241	497.406158327046	792.833669066749	-545.510430592061	-185.293470656208	-388.510430592061	-185.293470656208	430.434693010045
1231	20190525_nubxecad_119hr_disc01_DiscProper	out_of_horz	nubxecad	120hr	11755	300.597305539123	475.915905130239	1044.92879682319	-567.000683788869	66.8016571002346	-410.000683788869	66.8016571002346	415.407055908632
1232	20190525_nubxecad_119hr_disc01_DiscProper	out_of_horz	nubxecad	120hr	11759	125.383514711066	1253.28816379593	924.990646954179	210.371574876822	-53.1364927687783	367.371574876822	-53.1364927687783	371.194505470169
1233	20190525_nubxecad_119hr_disc01_DiscProper	horz_stripe	nubxecad	120hr	11760	106.952144299885	802.397683843755	969.618403031508	-240.518905075352	-8.50873669144903	-83.5189050753523	-8.50873669144903	83.9512126480024
1234	20190525_nubxecad_119hr_disc01_DiscProper	out_of_horz	nubxecad	120hr	11762	75.9142913033541	847.732302752556	1061.98275249814	-195.184286166552	83.8556127751814	-38.1842861665518	83.8556127751814	92.140129715289
1235	20190525_nubxecad_119hr_disc01_DiscProper	out_of_horz	nubxecad	120hr	11764	165.188161827112	564.779305771865	753.824012885507	-478.137283147242	-224.30312683745	-321.137283147242	-224.30312683745	391.71551837558
1236	20190525_nubxecad_119hr_disc01_DiscProper	horz_stripe	nubxecad	120hr	11765	225.679929557568	365.526239089941	1014.05334544978	-677.390349829166	35.926205726827	-520.390349829166	35.926205726827	521.628995027355
1237	20190525_nubxecad_119hr_disc01_DiscProper	out_of_horz	nubxecad	120hr	11766	233.915961546847	1191.70245588714	672.980327105222	148.785866968032	-305.146812617734	305.785866968032	-305.146812617734	431.994876923504
1238	20190525_nubxecad_119hr_disc01_DiscProper	out_of_horz	nubxecad	120hr	11769	247.395243226532	1015.01544978497	1314.50343271846	-27.9011391341414	336.376292995501	129.098860865859	336.376292995501	360.299217826319
1239	20190525_nubxecad_119hr_disc01_DiscProper	horz_stripe	nubxecad	120hr	11770	162.626119088934	1172.70247568231	964.535858058103	129.7858867632	-13.591281664854	286.7858867632	-13.591281664854	287.107763363947
1240	20190525_nubxecad_119hr_disc01_DiscProper	out_of_horz	nubxecad	120hr	11772	161.904222526149	1164.88194915554	602.812954241045	121.965360236436	-375.314185481912	278.965360236436	-375.314185481912	467.634911053265
1241	20190525_nubxecad_119hr_disc01_DiscProper	horz_stripe	nubxecad	120hr	11773	209.7370417941	454.454549033961	960.904529051858	-588.462039885147	-17.2226106710989	-431.462039885147	-17.2226106710989	431.805639356621
1242	20190525_nubxecad_119hr_disc01_DiscProper	out_of_horz	nubxecad	120hr	11774	112.797939466977	1205.06726717683	839.19461424141	162.150678257727	-138.932525481547	319.150678257727	-138.932525481547	348.079591572169
1243	20190525_nubxecad_119hr_disc01_DiscProper	out_of_horz	nubxecad	120hr	11775	163.350318006871	1252.53186373581	910.826597701967	209.615274816703	-67.3005420209896	366.615274816703	-67.3005420209896	372.741361650737
1244	20190525_nubxecad_119hr_disc01_DiscProper	out_of_horz	nubxecad	120hr	11776	342.664892277295	416.230347196423	1136.51495611666	-626.686241722684	158.387816393706	-469.686241722684	158.387816393706	495.673144365868
1245	20190525_nubxecad_119hr_disc01_DiscProper	out_of_horz	nubxecad	120hr	11777	214.819627842549	1124.03982382499	660.97069820076	81.1232349058876	-317.156441522197	238.123234905888	-317.156441522197	396.599146999924
1246	20190525_nubxecad_119hr_disc01_DiscProper	out_of_horz	nubxecad	120hr	11779	281.243612277471	1070.87343669293	1312.70322090031	27.9568477738185	334.576081177356	184.956847773818	334.576081177356	382.295945092835
1247	20190525_nubxecad_119hr_disc01_DiscProper	horz_stripe	nubxecad	120hr	11780	127.154588612587	808.494518580929	960.0128894488	-234.422070338178	-18.1142502741571	-77.4220703381784	-18.1142502741571	79.5129111430631
1248	20190525_nubxecad_119hr_disc01_DiscProper	out_of_horz	nubxecad	120hr	11781	209.907861490137	548.243371833349	1135.71775651164	-494.673217085758	157.590616788681	-337.673217085758	157.590616788681	372.636557569011
1249	20190525_nubxecad_119hr_disc01_DiscProper	horz_stripe	nubxecad	120hr	11782	186.329153779675	554.714929022972	1012.13848268086	-488.201659896136	34.0113429579072	-331.201659896136	34.0113429579072	332.943405052204
1250	20190525_nubxecad_119hr_disc01_DiscProper	horz_stripe	nubxecad	120hr	11783	84.3131235694655	1248.70126194488	932.193775122473	205.784673025776	-45.9333646004844	362.784673025776	-45.9333646004844	365.680998912906
1251	20190525_nubxecad_119hr_disc01_DiscProper	out_of_horz	nubxecad	120hr	11785	294.005841252865	732.49923861584	802.886496595697	-310.417350303268	-175.24064312726	-153.417350303268	-175.24064312726	232.908064217904
1252	20190525_nubxecad_119hr_disc01_DiscProper	horz_stripe	nubxecad	120hr	11786	192.977406701605	679.414473114663	1007.06258627489	-363.502115804444	28.9354465519309	-206.502115804444	28.9354465519309	208.519504840367
1253	20190525_nubxecad_119hr_disc01_DiscProper	out_of_horz	nubxecad	120hr	11788	157.157024901012	705.496573474453	1073.33861181069	-337.420015444654	95.2114720877295	-180.420015444654	95.2114720877295	204.001486244982
1254	20190525_nubxecad_119hr_disc01_DiscProper	out_of_horz	nubxecad	120hr	11789	121.719407811291	562.116933939543	771.936866449385	-480.799654979564	-206.190273273572	-323.799654979564	-206.190273273572	383.875820230339
1255	20190525_nubxecad_119hr_disc01_DiscProper	horz_stripe	nubxecad	120hr	11794	114.03437344179	1171.15672195932	935.089651402103	128.24013304021	-43.0374883208542	285.24013304021	-43.0374883208542	288.468644566033
1256	20190525_nubxecad_119hr_disc01_DiscProper	out_of_horz	nubxecad	120hr	11796	149.065031569905	979.218108845823	781.497326522022	-63.6984800732841	-196.629813200935	93.3015199267159	-196.629813200935	217.642957754369
1257	20190525_nubxecad_119hr_disc01_DiscProper	out_of_horz	nubxecad	120hr	11797	103.819387196539	731.375991231997	1325.04063693867	-311.54059768711	346.913497215718	-154.54059768711	346.913497215718	379.778581391749
1258	20190525_nubxecad_119hr_disc01_DiscProper	out_of_horz	nubxecad	120hr	11799	206.256736581434	787.742644055622	1151.53174127202	-255.173944863485	173.404601549067	-98.1739448634853	173.404601549067	199.266854465185
1259	20190525_nubxecad_119hr_disc01_DiscProper	out_of_horz	nubxecad	120hr	11800	124.397813699793	1030.46420995713	876.372426906106	-12.4523789619811	-101.754712816851	144.547621038019	-101.754712816851	176.771141106773
1260	20190525_nubxecad_119hr_disc01_DiscProper	out_of_horz	nubxecad	120hr	11804	256.805516720439	1124.88081249955	1194.17921327535	81.9642235804413	216.052073552393	238.964223580441	216.052073552393	322.152756681814
1261	20190525_nubxecad_119hr_disc01_DiscProper	out_of_horz	nubxecad	120hr	11805	101.421471290962	818.197910910056	1117.62969810608	-224.718678009051	139.502558383127	-67.7186780090512	139.502558383127	155.070252294666
1262	20190525_nubxecad_119hr_disc01_DiscProper	out_of_horz	nubxecad	120hr	11806	118.500767139617	941.652301057953	771.570142719716	-101.264287861155	-206.556997003241	55.7357121388453	-206.556997003241	213.944531639912
1263	20190525_nubxecad_119hr_disc01_DiscProper	out_of_horz	nubxecad	120hr	11807	117.818215353814	1006.52846883827	650.817596104168	-36.3881200808377	-327.309543618789	120.611879919162	-327.309543618789	348.824831285811
1264	20190525_nubxecad_119hr_disc01_DiscProper	out_of_horz	nubxecad	120hr	11808	206.580258952656	763.058811775009	1270.76801084191	-279.857777144098	292.640871118953	-122.857777144098	292.640871118953	317.384172343311
1265	20190525_nubxecad_119hr_disc01_DiscProper	out_of_horz	nubxecad	120hr	11809	88.4267414395454	863.170168989327	807.347110603577	-179.74641992978	-170.78002911938	-22.7464199297805	-170.78002911938	172.288182896095
1266	20190525_nubxecad_119hr_disc01_DiscProper	out_of_horz	nubxecad	120hr	11810	341.935325912648	1050.11515937766	1191.49443074093	7.19857045855088	213.367291017968	164.198570458551	213.367291017968	269.233674374098
1267	20190525_nubxecad_119hr_disc01_DiscProper	out_of_horz	nubxecad	120hr	11811	110.937142437085	799.178096567249	917.46736558479	-243.738492351858	-60.6597741381667	-86.7384923518584	-60.6597741381667	105.84504832049
1268	20190525_nubxecad_119hr_disc01_DiscProper	horz_stripe	nubxecad	120hr	11812	374.440484489743	505.344698587261	1001.5224389863	-537.571890331847	23.3952992633469	-380.571890331847	23.3952992633469	381.290314246739
1269	20190525_nubxecad_119hr_disc01_DiscProper	horz_stripe	nubxecad	120hr	11813	210.988750424517	431.857211045222	971.764591336335	-611.059377873885	-6.36254838662182	-454.059377873885	-6.36254838662182	454.103953580226
1270	20190525_nubxecad_119hr_disc01_DiscProper	out_of_horz	nubxecad	120hr	11816	110.69352681616	1039.2223774634	823.169264293982	-3.69421145571118	-154.957875428975	153.305788544289	-154.957875428975	217.978457556355
1271	20190525_nubxecad_119hr_disc01_DiscProper	out_of_horz	nubxecad	120hr	11817	162.013619582353	407.334308402178	925.849118530757	-635.582280516929	-52.2780211922	-478.582280516929	-52.2780211922	481.429112875984
1272	20190525_nubxecad_119hr_disc01_DiscProper	out_of_horz	nubxecad	120hr	11818	260.381726904873	780.009263578652	624.962520982423	-262.907325340456	-353.164618740534	-105.907325340456	-353.164618740534	368.702603043315
1273	20190525_nubxecad_119hr_disc01_DiscProper	horz_stripe	nubxecad	120hr	11819	125.507158184884	977.330390597778	970.418026512298	-65.5861983213294	-7.70911321065898	91.4138016786706	-7.70911321065898	91.7382884287802
1274	20190525_nubxecad_119hr_disc01_DiscProper	out_of_horz	nubxecad	120hr	11821	162.998550329716	563.40132446725	855.136708696665	-479.515264451857	-122.990431026292	-322.515264451857	-122.990431026292	345.170598296675
1275	20190525_nubxecad_119hr_disc01_DiscProper	out_of_horz	nubxecad	120hr	11822	219.950916786904	807.33498649089	720.162085253083	-235.581602428218	-257.965054469874	-78.5816024282176	-257.965054469874	269.668384442507
1276	20190525_nubxecad_119hr_disc01_DiscProper	out_of_horz	nubxecad	120hr	11823	66.8841319044861	906.482949858441	876.64173220139	-136.433639060667	-101.485407521567	20.5663609393332	-101.485407521567	103.548361368519
1277	20190525_nubxecad_119hr_disc01_DiscProper	horz_stripe	nubxecad	120hr	11824	128.921126482991	842.965984582976	996.13144171311	-199.950604336132	18.0043019901535	-42.9506043361316	18.0043019901535	46.571550360618
1278	20190525_nubxecad_119hr_disc01_DiscProper	out_of_horz	nubxecad	120hr	11825	243.083072754747	779.53217752356	1277.15523605435	-263.384411395547	299.028096331396	-106.384411395547	299.028096331396	317.38847708062
1279	20190525_nubxecad_119hr_disc01_DiscProper	out_of_horz	nubxecad	120hr	11828	239.91032204551	749.588833394194	630.93402995357	-293.327755524914	-347.193109769387	-136.327755524914	-347.193109769387	372.999078280092
1280	20190525_nubxecad_119hr_disc01_DiscProper	out_of_horz	nubxecad	120hr	11829	237.931397763929	1275.20848841948	923.171286517642	232.291899500376	-54.9558532053147	389.291899500376	-54.9558532053147	393.151788522111
1281	20190525_nubxecad_119hr_disc01_DiscProper	out_of_horz	nubxecad	120hr	11830	163.08358247285	1024.42794889567	906.768529245024	-18.4886400234388	-71.3586104779334	138.511359976561	-71.3586104779334	155.812220739896
1282	20190525_nubxecad_119hr_disc01_DiscProper	horz_stripe	nubxecad	120hr	11835	116.232614714487	1177.75022660702	994.027689259337	134.833637687912	15.9005495363798	291.833637687912	15.9005495363798	292.266487236765
1283	20190525_nubxecad_119hr_disc01_DiscProper	out_of_horz	nubxecad	120hr	11836	146.510082879377	640.023870427595	729.228921286374	-402.892718491513	-248.898218436583	-245.892718491513	-248.898218436583	349.876481273107
1284	20190525_nubxecad_119hr_disc01_DiscProper	out_of_horz	nubxecad	120hr	11837	154.862140137296	570.968507070161	1049.07667356326	-471.948081848947	70.9495338402982	-314.948081848947	70.9495338402982	322.840720189518
1285	20190525_nubxecad_119hr_disc01_DiscProper	out_of_horz	nubxecad	120hr	11838	160.40628303895	716.929984131393	904.56165003939	-325.986604787714	-73.5654896835672	-168.986604787714	-73.5654896835672	184.305056550444
1286	20190525_nubxecad_119hr_disc01_DiscProper	out_of_horz	nubxecad	120hr	11839	122.557554769347	912.390403030541	1049.83601789817	-130.526185888566	71.7088781752176	26.4738141114337	71.7088781752176	76.4396889237191
1287	20190525_nubxecad_119hr_disc01_DiscProper	out_of_horz	nubxecad	120hr	11840	124.28622494435	1118.2920631881	1156.11552760895	75.375474268991	177.988387885988	232.375474268991	177.988387885988	292.708433879162
1288	20190525_nubxecad_119hr_disc01_DiscProper	out_of_horz	nubxecad	120hr	11843	185.893375280573	1201.47877569162	620.346978408028	158.562186772513	-357.780161314929	315.562186772513	-357.780161314929	477.059888851691
1289	20190525_nubxecad_119hr_disc01_DiscProper	horz_stripe	nubxecad	120hr	11844	246.604320964373	519.183613575395	995.811465605942	-523.732975343713	17.6843258829854	-366.732975343713	17.6843258829854	367.159107998682
1290	20190525_nubxecad_119hr_disc01_DiscProper	out_of_horz	nubxecad	120hr	11845	80.720666219	991.37931274913	1112.41952823811	-51.5372761699772	134.292388515151	105.462723830023	134.292388515151	170.753716594257
1291	20190525_nubxecad_119hr_disc01_DiscProper	out_of_horz	nubxecad	120hr	11846	231.407639196051	425.59835351546	1040.95961649293	-617.318235403647	62.8324767699756	-460.318235403647	62.8324767699756	464.586695872985
1292	20190525_nubxecad_119hr_disc01_DiscProper	out_of_horz	nubxecad	120hr	11847	673.578966017537	1001.76574486608	768.045987001445	-41.1508440530233	-210.081152721512	115.849155946977	-210.081152721512	239.906476908037
1293	20190525_nubxecad_119hr_disc01_DiscProper	out_of_horz	nubxecad	120hr	11848	140.954150808859	1200.20654960927	1035.44058829114	157.289960690164	57.3134485681854	314.289960690164	57.3134485681854	319.473020421761
1294	20190525_nubxecad_119hr_disc01_DiscProper	out_of_horz	nubxecad	120hr	11850	109.089035696903	887.617825312448	1247.90067370834	-155.298763606659	269.773533985387	1.70123639334076	269.773533985387	269.778898070681
1295	20190525_nubxecad_119hr_disc01_DiscProper	out_of_horz	nubxecad	120hr	11851	170.505082348367	999.938808998858	681.974319105806	-42.9777799202494	-296.15282061715	114.022220079751	-296.15282061715	317.344544354254
1296	20190525_nubxecad_119hr_disc01_DiscProper	out_of_horz	nubxecad	120hr	11852	141.424675753688	1079.76783953928	918.369495780324	36.8512506201723	-59.7576439426327	193.851250620172	-59.7576439426327	202.852861396085
1297	20190525_nubxecad_119hr_disc01_DiscProper	out_of_horz	nubxecad	120hr	11853	54.5615943817317	1076.89485989977	1100.38778474325	33.9782709806661	122.260645020293	190.978270980666	122.260645020293	226.760590287516
1298	20190525_nubxecad_119hr_disc01_DiscProper	out_of_horz	nubxecad	120hr	11854	157.105470851845	990.762058666154	1231.27461037765	-52.1545302529535	253.147470654692	104.845469747047	253.147470654692	274.00039128685
1299	20190525_nubxecad_119hr_disc01_DiscProper	out_of_horz	nubxecad	120hr	11855	343.518443328001	1147.20466695432	1168.14112728037	104.288078035215	190.013987557411	261.288078035215	190.013987557411	323.073946939094
1300	20190525_nubxecad_119hr_disc01_DiscProper	out_of_horz	nubxecad	120hr	11856	175.512067974174	942.643593309793	698.734618003603	-100.272995609315	-279.392521719353	56.7270043906854	-279.392521719353	285.093202689647
1301	20190525_nubxecad_119hr_disc01_DiscProper	out_of_horz	nubxecad	120hr	11857	114.015182211127	1007.27344248573	1145.7740335997	-35.6431464333789	167.646893876739	121.356853566621	167.646893876739	206.961269164327
1302	20190525_nubxecad_119hr_disc01_DiscProper	out_of_horz	nubxecad	120hr	11858	271.713998756086	1136.69300864376	648.586556609912	93.7764197246527	-329.540583113045	250.776419724653	-329.540583113045	414.108450298229
1303	20190525_nubxecad_119hr_disc01_DiscProper	horz_stripe	nubxecad	120hr	11860	133.356923410502	822.855504568692	971.360208183165	-220.061084350415	-6.76693153979204	-63.0610843504153	-6.76693153979204	63.4231166209484
1304	20190525_nubxecad_119hr_disc01_DiscProper	out_of_horz	nubxecad	120hr	11861	123.652197565954	718.912133073409	920.418596074855	-324.004455845699	-57.7085436481017	-167.004455845699	-57.7085436481017	176.69398485037
1305	20190525_nubxecad_119hr_disc01_DiscProper	out_of_horz	nubxecad	120hr	11862	405.47073004661	519.931632505529	739.589751169636	-522.984956413579	-238.537388553321	-365.984956413579	-238.537388553321	436.858185294596
1306	20190525_nubxecad_119hr_disc01_DiscProper	out_of_horz	nubxecad	120hr	11863	242.745606624622	1048.03366386263	733.171538450543	5.11707494351845	-244.955601272413	162.117074943518	-244.955601272413	293.74341283333
1307	20190525_nubxecad_119hr_disc01_DiscProper	out_of_horz	nubxecad	120hr	11864	96.619455204604	924.417783907553	900.819712299628	-118.498805011555	-77.3074274233287	38.5011949884453	-77.3074274233287	86.3642307344396
1308	20190525_nubxecad_119hr_disc01_DiscProper	out_of_horz	nubxecad	120hr	11868	164.263380136728	1092.84293779688	737.995281238572	49.9263488777715	-240.131858484385	206.926348877771	-240.131858484385	316.988680111846
1309	20190525_nubxecad_119hr_disc01_DiscProper	out_of_horz	nubxecad	120hr	11870	270.067898504713	1062.32293670024	1210.16909308974	19.4063477811353	232.041953366782	176.406347781135	232.041953366782	291.483563275446
1310	20190525_nubxecad_119hr_disc01_DiscProper	out_of_horz	nubxecad	120hr	11871	136.106346402541	1084.44069747113	1152.58010640407	41.5241085520197	174.452966681115	198.52410855202	174.452966681115	264.283293570018
1311	20190525_nubxecad_119hr_disc01_DiscProper	out_of_horz	nubxecad	120hr	11874	309.127316629652	1308.48646653527	891.441540323809	265.569877616165	-86.6855993991479	422.569877616165	-86.6855993991479	431.369556890296
1312	20190525_nubxecad_119hr_disc01_DiscProper	out_of_horz	nubxecad	120hr	11875	146.344473391928	1006.17375224559	1189.23544529301	-36.7428366735166	211.108305570053	120.257163326483	211.108305570053	242.957819409031
1313	20190525_nubxecad_119hr_disc01_DiscProper	out_of_horz	nubxecad	120hr	11877	158.457005586638	498.058667172587	1132.05120580123	-544.857921746521	153.924066078269	-387.857921746521	153.924066078269	417.284537911001
1314	20190525_nubxecad_119hr_disc01_DiscProper	out_of_horz	nubxecad	120hr	11878	55.0002409476967	831.039133793822	837.274978072964	-211.877455125286	-140.852161649993	-54.8774551252857	-140.852161649993	151.165030752828
1315	20190525_nubxecad_119hr_disc01_DiscProper	out_of_horz	nubxecad	120hr	11880	155.274328138132	698.421566042497	1206.84990924217	-344.495022876611	228.722769519212	-187.495022876611	228.722769519212	295.750720878309
1316	20190525_nubxecad_119hr_disc01_DiscProper	out_of_horz	nubxecad	120hr	11881	67.6136558923696	1157.80911179528	1063.30130620738	114.892522876169	85.1741664844277	271.892522876169	85.1741664844277	284.92136219014
1317	20190525_nubxecad_119hr_disc01_DiscProper	out_of_horz	nubxecad	120hr	11882	121.930887176739	653.856769784288	917.903484880378	-389.059819134819	-60.2236548425792	-232.059819134819	-60.2236548425792	239.747050575149
1318	20190525_nubxecad_119hr_disc01_DiscProper	out_of_horz	nubxecad	120hr	11883	200.01399292969	565.408577897968	1238.0192122479	-477.50801102114	259.892072524947	-320.50801102114	259.892072524947	412.636976639321
1319	20190525_nubxecad_119hr_disc01_DiscProper	out_of_horz	nubxecad	120hr	11884	212.126281672722	1124.28833487925	719.165798443443	81.3717459601419	-258.961341279514	238.371745960142	-258.961341279514	351.968841730872
1320	20190525_nubxecad_119hr_disc01_DiscProper	horz_stripe	nubxecad	120hr	11886	157.972978312564	893.843748945238	962.388082329402	-149.072839973869	-15.7390573935546	7.92716002613088	-15.7390573935546	17.6226500197188
1321	20190525_nubxecad_119hr_disc01_DiscProper	out_of_horz	nubxecad	120hr	11887	170.712734055081	463.266390577882	841.226943207203	-579.650198341226	-136.900196515754	-422.650198341226	-136.900196515754	444.268898263123
1322	20190525_nubxecad_119hr_disc01_DiscProper	out_of_horz	nubxecad	120hr	11889	119.000301460238	1094.04717434371	810.450052367458	51.1305854246073	-167.677087355499	208.130585424607	-167.677087355499	267.271297024603
1323	20190525_nubxecad_119hr_disc01_DiscProper	horz_stripe	nubxecad	120hr	11890	162.112280462525	747.334526412915	982.51192860625	-295.582062506192	4.38478888329325	-138.582062506192	4.38478888329325	138.651413343035
1324	20190525_nubxecad_119hr_disc01_DiscProper	horz_stripe	nubxecad	120hr	11891	156.525286186064	943.088588220638	964.878466785666	-99.8280006984689	-13.248672937291	57.1719993015311	-13.248672937291	58.6870074099334
1325	20190525_nubxecad_119hr_disc01_DiscProper	out_of_horz	nubxecad	120hr	11893	235.085141700188	846.445467069367	1213.38818407483	-196.47112184974	235.261044351874	-39.4711218497405	235.261044351874	238.549215990352
1326	20190525_nubxecad_119hr_disc01_DiscProper	out_of_horz	nubxecad	120hr	11895	149.530675220436	1015.47138821024	813.66529893754	-27.4452007088677	-164.461840785416	129.554799291132	-164.461840785416	209.36127410267
1327	20190525_nubxecad_119hr_disc01_DiscProper	out_of_horz	nubxecad	120hr	11896	169.190272453827	733.686981625292	692.630127579918	-309.229607293815	-285.497012143039	-152.229607293815	-285.497012143039	323.546592130765
1328	20190525_nubxecad_119hr_disc01_DiscProper	out_of_horz	nubxecad	120hr	11898	94.55274342074	1193.35730243699	924.563525454986	150.440713517879	-53.5636142679709	307.440713517879	-53.5636142679709	312.071871692773
1329	20190525_nubxecad_119hr_disc01_DiscProper	horz_stripe	nubxecad	120hr	11899	219.179163830212	447.261517920279	999.859127347792	-595.655070998828	21.7319876248355	-438.655070998828	21.7319876248355	439.193067567229
1330	20190525_nubxecad_119hr_disc01_DiscProper	out_of_horz	nubxecad	120hr	11900	176.584699644542	1163.91416747226	727.542367270264	120.997578553156	-250.584772452693	277.997578553156	-250.584772452693	374.266458377699
1331	20190525_nubxecad_119hr_disc01_DiscProper	out_of_horz	nubxecad	120hr	11901	339.235436168729	1056.84125593382	1260.69235185216	13.9246670147088	282.565212129207	170.924667014709	282.565212129207	330.239823309838
1332	20190525_nubxecad_119hr_disc01_DiscProper	out_of_horz	nubxecad	120hr	11902	115.000003687588	818.682090116012	824.406956797542	-224.234498803095	-153.720182925415	-67.234498803095	-153.720182925415	167.780727343538
1333	20190525_nubxecad_119hr_disc01_DiscProper	out_of_horz	nubxecad	120hr	11904	184.300753432861	1049.18679553709	1305.92192903386	6.27020661798292	327.794789310903	163.270206617983	327.794789310903	366.205658433151
1334	20190525_nubxecad_119hr_disc01_DiscProper	out_of_horz	nubxecad	120hr	11906	227.722219583226	660.550699069492	1312.24204283246	-382.365889849616	334.114903109499	-225.365889849616	334.114903109499	403.016814522148
1335	20190525_nubxecad_119hr_disc01_DiscProper	out_of_horz	nubxecad	120hr	11907	228.443347306751	829.073686239734	655.81642055662	-213.842902679373	-322.310719166337	-56.8429026793733	-322.310719166337	327.284761751197
1336	20190525_nubxecad_119hr_disc01_DiscProper	out_of_horz	nubxecad	120hr	11909	142.532682678194	762.701434544058	1075.72729555017	-280.21515437505	97.6001558272097	-123.21515437505	97.6001558272097	157.187037268227
1337	20190525_nubxecad_119hr_disc01_DiscProper	out_of_horz	nubxecad	120hr	11910	118.500000233736	914.167665606981	780.424355678933	-128.748923312127	-197.702784044023	28.2510766878733	-197.702784044023	199.711076690257
1338	20190525_nubxecad_119hr_disc01_DiscProper	horz_stripe	nubxecad	120hr	11911	104.468921759174	787.934449239175	1002.88041376106	-254.982139679932	24.7532740381038	-97.9821396799323	24.7532740381038	101.060498078444
1339	20190525_nubxecad_119hr_disc01_DiscProper	out_of_horz	nubxecad	120hr	11912	145.576059262181	1061.9229421991	1076.60354531113	19.0063532799925	98.4764055881759	176.006353279992	98.4764055881759	201.682519947784
1340	20190525_nubxecad_119hr_disc01_DiscProper	out_of_horz	nubxecad	120hr	11914	110.024251269443	800.835614702296	763.955679389139	-242.080974216811	-214.171460333818	-85.0809742168111	-214.171460333818	230.452135150017
1341	20190525_nubxecad_119hr_disc01_DiscProper	out_of_horz	nubxecad	120hr	11918	82.6699369166845	1098.41959559515	905.141385521026	55.5030066760467	-72.9857542019314	212.503006676047	-72.9857542019314	224.687445494368
1342	20190525_nubxecad_119hr_disc01_DiscProper	horz_stripe	nubxecad	120hr	11919	70.994978138002	915.818706478771	999.841150646957	-127.097882440336	21.714010924	29.9021175596639	21.714010924	36.9544977635951
1343	20190525_nubxecad_119hr_disc01_DiscProper	out_of_horz	nubxecad	120hr	11920	142.001832986354	933.160907524163	834.230019753224	-109.755681394944	-143.897119969733	47.2443186050557	-143.897119969733	151.454305901284
1344	20190525_nubxecad_119hr_disc01_DiscProper	out_of_horz	nubxecad	120hr	11921	32.9423129460159	548.140103993695	822.754345230458	-494.776484925413	-155.372794492499	-337.776484925413	-155.372794492499	371.797873900559
1345	20190525_nubxecad_119hr_disc01_DiscProper	out_of_horz	nubxecad	120hr	11922	182.46392026677	1222.99204773469	795.69512630244	180.075458815587	-182.432013420517	337.075458815587	-182.432013420517	383.2770596532
1346	20190525_nubxecad_119hr_disc01_DiscProper	out_of_horz	nubxecad	120hr	11923	59.5905984250111	1146.87317844952	909.297644605275	103.956589530409	-68.8294951176819	260.956589530409	-68.8294951176819	269.88116091624
1347	20190525_nubxecad_119hr_disc01_DiscProper	out_of_horz	nubxecad	120hr	11924	160.000278618034	1125.39155944707	851.829008993893	82.4749705279653	-126.298130729064	239.474970527965	-126.298130729064	270.738765851929
1348	20190525_nubxecad_119hr_disc01_DiscProper	out_of_horz	nubxecad	120hr	11925	81.4844438012266	1037.7330404486	727.156626374506	-5.18354847050568	-250.97051334845	151.816451529494	-250.97051334845	293.316268770404
1349	20190525_nubxecad_119hr_disc01_DiscProper	out_of_horz	nubxecad	120hr	11927	64.1508328692634	1025.34867879313	771.901967991109	-17.5679101259786	-206.225171731848	139.432089874021	-206.225171731848	248.938002608014
1350	20190525_nubxecad_119hr_disc01_DiscProper	horz_stripe	nubxecad	120hr	11929	138.563182536447	674.615849978688	994.734042443645	-368.300738940419	16.6069027206877	-211.300738940419	16.6069027206877	211.952333072183
1351	20190525_nubxecad_119hr_disc01_DiscProper	out_of_horz	nubxecad	120hr	11930	112.257652295326	957.750217688488	1099.531658383	-85.1663712306195	121.40451866004	71.8336287693805	121.40451866004	141.064266819252
1352	20190525_nubxecad_119hr_disc01_DiscProper	out_of_horz	nubxecad	120hr	11931	241.87253639642	676.865272150983	678.245098194575	-366.051316768124	-299.882041528382	-209.051316768124	-299.882041528382	365.556687633692
1353	20190525_nubxecad_119hr_disc01_DiscProper	out_of_horz	nubxecad	120hr	11932	114.251722761621	816.289868466331	1066.85663966922	-226.626720452776	88.7294999462659	-69.6267204527761	88.7294999462659	112.78654335391
1354	20190525_nubxecad_119hr_disc01_DiscProper	horz_stripe	nubxecad	120hr	11933	204.289603504718	1273.00901303461	1015.57152024046	230.0924241155	37.444380517503	387.0924241155	37.444380517503	388.899249729224
1355	20190525_nubxecad_119hr_disc01_DiscProper	out_of_horz	nubxecad	120hr	11935	323.522084676542	1162.91067115219	679.611244144099	119.994082233085	-298.515895578858	276.994082233085	-298.515895578858	407.231459375864
1356	20190525_nubxecad_119hr_disc01_DiscProper	out_of_horz	nubxecad	120hr	11936	202.744479239141	577.203440157608	764.507344517774	-465.713148761499	-213.619795205183	-308.713148761499	-213.619795205183	375.41606934406
1357	20190525_nubxecad_119hr_disc01_DiscProper	out_of_horz	nubxecad	120hr	11939	90.0383972962457	1123.5246189828	1131.69948696237	80.6080300636943	153.572347239411	237.608030063694	153.572347239411	282.917022795327
1358	20190525_nubxecad_119hr_disc01_DiscProper	out_of_horz	nubxecad	120hr	11940	161.081372316594	1000.6319218038	1265.36814276495	-42.2846671153081	287.241003041996	114.715332884692	287.241003041996	309.300826748681
1359	20190525_nubxecad_119hr_disc01_DiscProper	out_of_horz	nubxecad	120hr	11941	146.000908973155	1050.42482436241	899.135704933746	7.50823544330092	-78.9914347892106	164.508235443301	-78.9914347892106	182.490016983743
1360	20190525_nubxecad_119hr_disc01_DiscProper	horz_stripe	nubxecad	120hr	11942	51.1065102173467	948.82424914954	1026.53557399731	-94.0923397695677	48.4084342743571	62.9076602304323	48.4084342743571	79.377265161772
1361	20190525_nubxecad_119hr_disc01_DiscProper	out_of_horz	nubxecad	120hr	11943	106.053255294617	958.76556219627	1247.94910211361	-84.1510267228373	269.821962390656	72.8489732771627	269.821962390656	279.483209327289
1362	20190525_nubxecad_119hr_disc01_DiscProper	out_of_horz	nubxecad	120hr	11944	139.996144773966	1054.92823451459	1154.26226431556	12.0116455954851	176.135124592601	169.011645595485	176.135124592601	244.10759607629
1363	20190525_nubxecad_119hr_disc01_DiscProper	out_of_horz	nubxecad	120hr	11945	283.648307191395	924.732100298899	1308.74671259528	-118.184488620209	330.61957287232	38.8155113797914	330.61957287232	332.890291071923
1364	20190525_nubxecad_119hr_disc01_DiscProper	out_of_horz	nubxecad	120hr	11946	262.198195938022	899.99829157139	648.036673867371	-142.918297347718	-330.090465855586	14.0817026522823	-330.090465855586	330.390692965684
1365	20190525_nubxecad_119hr_disc01_DiscProper	out_of_horz	nubxecad	120hr	11948	179.831959988262	1129.23228313839	770.024278656785	86.3156942192873	-208.102861066172	243.315694219287	-208.102861066172	320.170779174709
1366	20190525_nubxecad_119hr_disc01_DiscProper	out_of_horz	nubxecad	120hr	11949	144.603476788334	1098.63937810973	680.968723664932	55.7227891906189	-297.158416058024	212.722789190619	-297.158416058024	365.450556539664
1367	20190525_nubxecad_119hr_disc01_DiscProper	out_of_horz	nubxecad	120hr	11950	377.229900324655	450.877211387255	1163.15185844674	-592.039377531852	185.024718723782	-435.039377531852	185.024718723782	472.750892693093
1368	20190525_nubxecad_119hr_disc01_DiscProper	out_of_horz	nubxecad	120hr	11952	188.575393883103	629.988793788304	1028.20819307933	-412.927795130803	50.0810533563691	-255.927795130803	50.0810533563691	260.781801945224
1369	20190525_nubxecad_119hr_disc01_DiscProper	out_of_horz	nubxecad	120hr	11955	109.717975586276	682.203572682511	926.889428094605	-360.713016236596	-51.2377116283518	-203.713016236596	-51.2377116283518	210.057839837322
1370	20190525_nubxecad_119hr_disc01_DiscProper	out_of_horz	nubxecad	120hr	11957	119.377330839814	1026.41982334262	1041.72843359142	-16.496765576487	63.6012938684597	140.503234423513	63.6012938684597	154.228024253736
1371	20190525_nubxecad_119hr_disc01_DiscProper	out_of_horz	nubxecad	120hr	11958	98.2667890949238	1245.21026409206	702.254687851536	202.293675172954	-275.872451871421	359.293675172954	-275.872451871421	452.987367065394
1372	20190525_nubxecad_119hr_disc01_DiscProper	out_of_horz	nubxecad	120hr	11959	295.326147665078	564.969016051038	1268.79331313457	-477.947572868069	290.666173411614	-320.947572868069	290.666173411614	433.005968660543
1373	20190525_nubxecad_119hr_disc01_DiscProper	horz_stripe	nubxecad	120hr	11964	173.760554533936	649.639533073835	946.226115876244	-393.277055845272	-31.901023846713	-236.277055845272	-31.901023846713	238.42089346653
1374	20190525_nubxecad_119hr_disc01_DiscProper	out_of_horz	nubxecad	120hr	11965	137.050663932171	1067.04652798527	1041.41301184414	24.1299390661657	63.2858721211807	181.129939066166	63.2858721211807	191.867549200617
1375	20190525_nubxecad_119hr_disc01_DiscProper	out_of_horz	nubxecad	120hr	11966	267.623305971207	1227.74079955719	1126.4660595495	184.824210638086	148.338919826539	341.824210638086	148.338919826539	372.623437418602
1376	20190525_nubxecad_119hr_disc01_DiscProper	out_of_horz	nubxecad	120hr	11967	358.32027647124	1074.89731318293	671.504825207534	31.9807242638258	-306.622314515423	188.980724263826	-306.622314515423	360.181840050376
1377	20190525_nubxecad_119hr_disc01_DiscProper	out_of_horz	nubxecad	120hr	11968	158.921986498974	685.702757671643	1033.48038554603	-357.213831247464	55.3532458230749	-200.213831247464	55.3532458230749	207.724721797714
1378	20190525_nubxecad_119hr_disc01_DiscProper	horz_stripe	nubxecad	120hr	11970	140.001297206125	591.151968954943	996.257866729462	-451.764619964165	18.130727006505	-294.764619964165	18.130727006505	295.321696535156
1379	20190525_nubxecad_119hr_disc01_DiscProper	horz_stripe	nubxecad	120hr	11972	138.868376618204	650.058560675194	962.599243734698	-392.858028243913	-15.5278959882585	-235.858028243913	-15.5278959882585	236.368621100452
1380	20190525_nubxecad_119hr_disc01_DiscProper	out_of_horz	nubxecad	120hr	11973	145.690306801296	1323.03623048017	817.815806553966	280.119641561061	-160.311333168991	437.119641561061	-160.311333168991	465.589201529513
1381	20190525_nubxecad_119hr_disc01_DiscProper	horz_stripe	nubxecad	120hr	11974	94.0671540975867	895.244380777133	948.318446070014	-147.672208141974	-29.8086936529426	9.32779185802553	-29.8086936529426	31.2340506217433
1382	20190525_nubxecad_119hr_disc01_DiscProper	out_of_horz	nubxecad	120hr	11976	143.439448558054	787.383010273544	1238.3114664879	-255.533578645564	260.184326764942	-98.5335786455636	260.184326764942	278.21709152176
1383	20190525_nubxecad_119hr_disc01_DiscProper	out_of_horz	nubxecad	120hr	11979	113.558060602361	1324.70735799923	1052.98727071961	281.790769080127	74.8601309966579	438.790769080127	74.8601309966579	445.130742864123
1384	20190525_nubxecad_119hr_disc01_DiscProper	out_of_horz	nubxecad	120hr	11980	117.529724358405	706.374664230881	1194.35081258657	-336.541924688227	216.223672863616	-179.541924688227	216.223672863616	281.048001998564
1385	20190525_nubxecad_119hr_disc01_DiscProper	out_of_horz	nubxecad	120hr	11981	109.510272017419	1038.79119911154	902.246159486123	-4.1253898075654	-75.8809802368336	152.874610192435	-75.8809802368336	170.670939539195
1386	20190525_nubxecad_119hr_disc01_DiscProper	out_of_horz	nubxecad	120hr	11983	284.896296226911	1091.08832771171	1250.48272606864	48.1717387926044	272.35558634568	205.171738792604	272.35558634568	340.988281049188
1387	20190525_nubxecad_119hr_disc01_DiscProper	out_of_horz	nubxecad	120hr	11984	308.307806768003	385.150371928977	1062.92293308172	-657.766216990131	84.7957933587674	-500.766216990131	84.7957933587674	507.894802739651
1388	20190525_nubxecad_119hr_disc01_DiscProper	out_of_horz	nubxecad	120hr	11986	88.5101076883127	1083.42942355868	858.518291218771	40.5128346395727	-119.608848504186	197.512834639573	-119.608848504186	230.906033892266
1389	20190525_nubxecad_119hr_disc01_DiscProper	out_of_horz	nubxecad	120hr	11988	179.79617550349	415.11820896359	1071.72833730112	-627.798379955517	93.6011975781583	-470.798379955517	93.6011975781583	480.012811034044
1390	20190525_nubxecad_119hr_disc01_DiscProper	out_of_horz	nubxecad	120hr	11989	160.862966309716	1148.73420206185	632.915153160693	105.817613142741	-345.211986562264	262.817613142741	-345.211986562264	433.87142501473
1391	20190525_nubxecad_119hr_disc01_DiscProper	out_of_horz	nubxecad	120hr	11991	158.087899335829	1122.14460860216	1073.9269766798	79.228019683055	95.7998369568442	236.228019683055	95.7998369568442	254.914271951054
1392	20190525_nubxecad_119hr_disc01_DiscProper	out_of_horz	nubxecad	120hr	11992	92.7332404886269	976.864704980532	1120.20226421742	-66.0518839385754	142.075124494468	90.9481160614246	142.075124494468	168.691733096915
1393	20190525_nubxecad_119hr_disc01_DiscProper	out_of_horz	nubxecad	120hr	11993	68.1409526514072	869.05327206273	1110.7930612113	-173.863316856377	132.665921488348	-16.863316856377	132.665921488348	133.733384686663
1394	20190525_nubxecad_119hr_disc01_DiscProper	out_of_horz	nubxecad	120hr	11994	361.43881446638	462.046085261716	1114.9644837893	-580.870503657391	136.837344066343	-423.870503657391	136.837344066343	445.410667364289
1395	20190525_nubxecad_119hr_disc01_DiscProper	horz_stripe	nubxecad	120hr	11995	59.2023005253733	893.613377945482	972.466573942857	-149.303210973626	-5.66056578010023	7.69678902637429	-5.66056578010023	9.55419103155036
1396	20190525_nubxecad_119hr_disc01_DiscProper	out_of_horz	nubxecad	120hr	11996	162.624612506076	823.278111261998	1308.32732673419	-219.638477657109	330.200187011236	-62.638477657109	330.200187011236	336.088890601066
1397	20190525_nubxecad_119hr_disc01_DiscProper	out_of_horz	nubxecad	120hr	11998	246.329399118436	1186.58700948777	1195.34680449264	143.670420568664	217.219664769679	300.670420568664	217.219664769679	370.927330575126
1398	20190525_nubxecad_119hr_disc01_DiscProper	out_of_horz	nubxecad	120hr	12000	186.135994931975	466.268539721315	896.242726656324	-576.648049197793	-81.8844130666331	-419.648049197793	-81.8844130666331	427.562325630755
1399	20190525_nubxecad_119hr_disc01_DiscProper	out_of_horz	nubxecad	120hr	12001	311.35080300277	1096.80384006422	1295.07027701672	53.8872511451164	316.943137293767	210.887251145116	316.943137293767	380.691981755801
1400	20190525_nubxecad_119hr_disc01_DiscProper	out_of_horz	nubxecad	120hr	12002	329.032281678233	576.039041727434	1249.18349703334	-466.877547191673	271.056357310387	-309.877547191673	271.056357310387	411.698485656559
1401	20190525_nubxecad_119hr_disc01_DiscProper	out_of_horz	nubxecad	120hr	12003	67.0078110926292	1146.87917631094	917.99323826101	103.962587391832	-60.1339014619469	260.962587391832	-60.1339014619469	267.801340779457
1402	20190525_nubxecad_119hr_disc01_DiscProper	out_of_horz	nubxecad	120hr	12005	86.4711318854364	926.329787004562	1095.88373888874	-116.586801914546	117.756599165781	40.4131980854545	117.756599165781	124.498366361108
1403	20190525_nubxecad_119hr_disc01_DiscProper	out_of_horz	nubxecad	120hr	12008	157.004675999454	1292.03517684108	1043.74410987665	249.118587921975	65.6169701536929	406.118587921975	65.6169701536929	411.385335455568
1404	20190525_nubxecad_119hr_disc01_DiscProper	horz_stripe	nubxecad	120hr	12009	45.0223802651882	985.350509485288	1024.13415860528	-57.5660794338191	46.0070188823184	99.4339205661809	46.0070188823184	109.561628071143
1405	20190525_nubxecad_119hr_disc01_DiscProper	out_of_horz	nubxecad	120hr	12010	188.686417156413	829.190089266558	633.740122172712	-213.726499652549	-344.387017550245	-56.7264996525493	-344.387017550245	349.027668845872
1406	20190525_nubxecad_119hr_disc01_DiscProper	out_of_horz	nubxecad	120hr	12011	263.082045920191	628.063369905275	1110.31884275932	-414.853219013832	132.191703036363	-257.853219013832	132.191703036363	289.763574155637
1407	20190525_nubxecad_119hr_disc01_DiscProper	out_of_horz	nubxecad	120hr	12013	165.984343467517	1234.87912379669	1113.39006046522	191.96253487758	135.262920742268	348.96253487758	135.262920742268	374.260482118959
1408	20190525_nubxecad_119hr_disc01_DiscProper	out_of_horz	nubxecad	120hr	12014	338.493256458822	570.005016783389	709.447782306243	-472.911572135719	-268.679357416714	-315.911572135719	-268.679357416714	414.715225800934
1409	20190525_nubxecad_119hr_disc01_DiscProper	out_of_horz	nubxecad	120hr	12016	130.467732049277	971.679241950277	662.803995993591	-71.2373469688308	-315.323143729366	85.7626530311692	-315.323143729366	326.778086208844
1410	20190525_nubxecad_119hr_disc01_DiscProper	out_of_horz	nubxecad	120hr	12019	290.946108279936	602.205010771946	1283.64651727188	-440.711578147162	305.519377548922	-283.711578147162	305.519377548922	416.93446683218
1411	20190525_nubxecad_119hr_disc01_DiscProper	out_of_horz	nubxecad	120hr	12020	282.149179386915	1318.93427351353	790.330180673447	276.017684594427	-187.79695904951	433.017684594427	-187.79695904951	471.987301735717
1412	20190525_nubxecad_119hr_disc01_DiscProper	horz_stripe	nubxecad	120hr	12022	174.761193363135	953.195721014109	998.242158018729	-89.7208679049979	20.1150182957717	67.2791320950021	20.1150182957717	70.2217599928681
1413	20190525_nubxecad_119hr_disc01_DiscProper	out_of_horz	nubxecad	120hr	12023	215.911384779112	1248.12089282668	1095.09216654389	205.204303907575	116.965026820937	362.204303907575	116.965026820937	380.621564376472
1414	20190525_nubxecad_119hr_disc01_DiscProper	out_of_horz	nubxecad	120hr	12026	160.368505959938	857.979854732941	1205.4622240556	-184.936734186167	227.335084332646	-27.9367341861667	227.335084332646	229.045195726782
1415	20190525_nubxecad_119hr_disc01_DiscProper	horz_stripe	nubxecad	120hr	12028	154.098613700931	596.025367894784	976.577836044192	-446.891221024323	-1.54930367876455	-289.891221024323	-1.54930367876455	289.8953610682
1416	20190525_nubxecad_119hr_disc01_DiscProper	out_of_horz	nubxecad	120hr	12034	143.414037032562	880.343212215089	718.284319931118	-162.573376704018	-259.842819791839	-5.57337670401841	-259.842819791839	259.902584683683
1417	20190525_nubxecad_119hr_disc01_DiscProper	horz_stripe	nubxecad	120hr	12037	142.915339088038	765.845211828354	1006.94041260446	-277.071377090753	28.8132728815002	-120.071377090753	28.8132728815002	123.480121034172
1418	20190525_nubxecad_119hr_disc01_DiscProper	out_of_horz	nubxecad	120hr	12038	419.917437807993	565.375843709997	1256.52810982374	-477.540745209111	278.400970100787	-320.540745209111	278.400970100787	424.562680286753
1419	20190525_nubxecad_119hr_disc01_DiscProper	out_of_horz	nubxecad	120hr	12039	190.929510297654	1242.12816324043	1028.90968203246	199.211574321324	50.782542309504	356.211574321324	50.782542309504	359.813218606394
1420	20190525_nubxecad_119hr_disc01_DiscProper	out_of_horz	nubxecad	120hr	12040	68.0106008995828	896.591220641971	868.716437562826	-146.325368277136	-109.410702160131	10.674631722864	-109.410702160131	109.930202899802
1421	20190525_nubxecad_119hr_disc01_DiscProper	out_of_horz	nubxecad	120hr	12041	115.525425129462	1203.48696220527	703.255847510955	160.570373286162	-274.871292212002	317.570373286162	-274.871292212002	420.00615384945
1422	20190525_nubxecad_119hr_disc01_DiscProper	out_of_horz	nubxecad	120hr	12044	188.856769916574	1044.90887961545	1272.78219239689	1.99229069634725	294.655052673938	158.992290696347	294.655052673938	334.813602721205
1423	20190525_nubxecad_119hr_disc01_DiscProper	out_of_horz	nubxecad	120hr	12046	854.85696603717	1263.03854094194	1068.32867882817	220.121952022828	90.2015391052174	377.121952022828	90.2015391052174	387.759312401982
1424	20190525_nubxecad_119hr_disc01_DiscProper	horz_stripe	nubxecad	120hr	12050	118.081447305928	479.217144538507	942.311463412265	-563.6994443806	-35.8156763106921	-406.6994443806	-35.8156763106921	408.273438676926
1425	20190525_nubxecad_119hr_disc01_DiscProper	out_of_horz	nubxecad	120hr	12052	174.486961666318	733.914805474289	1173.67418853202	-309.001783444819	195.547048809068	-152.001783444819	195.547048809068	247.675575033836
1426	20190525_nubxecad_119hr_disc01_DiscProper	horz_stripe	nubxecad	120hr	12054	104.906344113061	432.63654970053	1015.98156269644	-610.280039218577	37.8544229734831	-453.280039218577	37.8544229734831	454.857946278451
1427	20190525_nubxecad_119hr_disc01_DiscProper	horz_stripe	nubxecad	120hr	12056	119.97988065499	1184.84771646054	1005.61527640158	141.931127541431	27.4881366786277	298.931127541431	27.4881366786277	300.192299486936
1428	20190525_nubxecad_119hr_disc01_DiscProper	horz_stripe	nubxecad	120hr	12057	101.501112974261	951.78514758604	933.898331969884	-91.1314413330674	-44.2288077530733	65.8685586669326	-44.2288077530733	79.3401188310016
1429	20190525_nubxecad_119hr_disc01_DiscProper	horz_stripe	nubxecad	120hr	12060	98.2993756584317	958.076125605209	1021.18570240549	-84.8404633138985	43.0585626825306	72.1595366861015	43.0585626825306	84.0299860468764
1430	20190525_nubxecad_119hr_disc01_DiscProper	out_of_horz	nubxecad	120hr	12061	135.726700875242	1028.64830997553	1161.03016075547	-14.268278943573	182.903021032516	142.731721056427	182.903021032516	232.00400707434
1431	20190525_nubxecad_119hr_disc01_DiscProper	out_of_horz	nubxecad	120hr	12062	332.61054944875	1171.71396997562	612.175441117624	128.797381056508	-365.951698605333	285.797381056508	-365.951698605333	464.328319975087
1432	20190525_nubxecad_119hr_disc01_DiscProper	horz_stripe	nubxecad	120hr	12064	67.8690343405536	911.767280309481	991.575755556897	-131.149308609626	13.4486158339397	25.850691390374	13.4486158339397	29.1397239727704
1433	20190525_nubxecad_119hr_disc01_DiscProper	out_of_horz	nubxecad	120hr	12066	228.038901547735	904.696103506869	1325.39421440635	-138.220485412238	347.267074683396	18.7795145877619	347.267074683396	347.774483433324
1434	20190525_nubxecad_119hr_disc01_DiscProper	out_of_horz	nubxecad	120hr	12067	73.1435736794799	1159.40343907793	911.520074263129	116.48685015882	-66.6070654598275	273.48685015882	-66.6070654598275	281.481008913501
1435	20190525_nubxecad_119hr_disc01_DiscProper	out_of_horz	nubxecad	120hr	12069	226.579004189412	858.78206613036	617.134583057941	-184.134522788747	-360.992556665016	-27.1345227887471	-360.992556665016	362.010922893934
1436	20190525_nubxecad_119hr_disc01_DiscProper	horz_stripe	nubxecad	120hr	12070	200.038654490372	573.400130142809	946.664864916827	-469.516458776299	-31.4622748061298	-312.516458776299	-31.4622748061298	314.096182310538
1437	20190525_nubxecad_119hr_disc01_DiscProper	horz_stripe	nubxecad	120hr	12072	118.019884554712	1129.00178553841	984.554832331213	86.0851966193063	6.4276926082556	243.085196619306	6.4276926082556	243.17016274147
1438	20190525_nubxecad_119hr_disc01_DiscProper	horz_stripe	nubxecad	120hr	12073	67.1461660856078	1125.28836863562	1021.30885571514	82.3717797165157	43.1817159921801	239.371779716516	43.1817159921801	243.235502179845
1439	20190525_nubxecad_119hr_disc01_DiscProper	horz_stripe	nubxecad	120hr	12076	99.9304754976062	520.213039301498	930.681720268851	-522.70354961761	-47.4454194541064	-365.70354961761	-47.4454194541064	368.768428732851
1440	20190525_nubxecad_119hr_disc01_DiscProper	out_of_horz	nubxecad	120hr	12077	217.394465897224	1198.4956394483	1179.38513749125	155.57905052919	201.257997768289	312.57905052919	201.257997768289	371.766653285943
1441	20190525_nubxecad_119hr_disc01_DiscProper	horz_stripe	nubxecad	120hr	12078	146.667958055926	612.834252909591	929.451354565527	-430.082336009516	-48.67578515743	-273.082336009516	-48.67578515743	277.38654311467
1442	20190525_nubxecad_119hr_disc01_DiscProper	horz_stripe	nubxecad	120hr	12079	86.8963133364045	977.053783787386	961.008601786395	-65.8628051317212	-17.1185379365623	91.1371948682788	-17.1185379365623	92.7309690963281
1443	20190525_nubxecad_119hr_disc01_DiscProper	out_of_horz	nubxecad	120hr	12080	243.593082423159	1245.21386997974	867.884945703166	202.297281060636	-110.242194019791	359.297281060636	-110.242194019791	375.829585743144
1444	20190525_nubxecad_119hr_disc01_DiscProper	out_of_horz	nubxecad	120hr	12081	200.493766909557	793.090440804771	1191.13793876597	-249.826148114336	213.010799043017	-92.8261481143362	213.010799043017	232.358116455374
1445	20190525_nubxecad_119hr_disc01_DiscProper	out_of_horz	nubxecad	120hr	12082	176.94243958622	868.774121491068	666.939201946841	-174.142467428039	-311.187937776116	-17.1424674280395	-311.187937776116	311.659745246115
1446	20190525_nubxecad_119hr_disc01_DiscProper	out_of_horz	nubxecad	120hr	12083	105.201591292107	406.919715909111	879.436266883129	-635.996873009996	-98.6908728398275	-478.996873009996	-98.6908728398275	489.058169071166
1447	20190525_nubxecad_119hr_disc01_DiscProper	horz_stripe	nubxecad	120hr	12084	96.832380765436	1104.60075535723	941.489776530748	61.6841664381263	-36.6373631922094	218.684166438126	-36.6373631922094	221.731957625454
1448	20190525_nubxecad_119hr_disc01_DiscProper	horz_stripe	nubxecad	120hr	12085	125.72079892295	1196.28694383263	973.58051880722	153.370354913518	-4.54662091573698	310.370354913518	-4.54662091573698	310.403654892939
1449	20190525_nubxecad_119hr_disc01_DiscProper	out_of_horz	nubxecad	120hr	12086	219.065188599972	429.760716061523	858.633021318133	-613.155872857585	-119.494118404824	-456.155872857585	-119.494118404824	471.547478707936
1450	20190525_nubxecad_119hr_disc01_DiscProper	out_of_horz	nubxecad	120hr	12087	146.036431634697	1078.80943973441	1166.14459966046	35.8928508153062	188.017459937507	192.892850815306	188.017459937507	269.366325172632
1451	20190525_nubxecad_119hr_disc01_DiscProper	out_of_horz	nubxecad	120hr	12088	243.195815500748	1074.81276561023	714.029092640471	31.8961766911209	-264.098047082486	188.896176691121	-264.098047082486	324.699159286417
1452	20190525_nubxecad_119hr_disc01_DiscProper	out_of_horz	nubxecad	120hr	12089	205.14862548268	975.965086825849	671.749602719942	-66.9515020932588	-306.377537003015	90.0484979067412	-306.377537003015	319.336698729247
1453	20190525_nubxecad_119hr_disc01_DiscProper	horz_stripe	nubxecad	120hr	12095	71.0056863418649	952.716276570749	956.915918133811	-90.2003123483586	-21.2112215891457	66.7996876516414	-21.2112215891457	70.0864765247954
1454	20190525_nubxecad_119hr_disc01_DiscProper	out_of_horz	nubxecad	120hr	12096	156.318076957331	465.60473439018	855.340410187909	-577.311854528927	-122.786729535048	-420.311854528927	-122.786729535048	437.879704950411
1455	20190525_nubxecad_119hr_disc01_DiscProper	horz_stripe	nubxecad	120hr	12097	271.206953524086	434.356984096821	986.866588842973	-608.559604822287	8.73944912001627	-451.559604822287	8.73944912001627	451.644168210087
1456	20190525_nubxecad_119hr_disc01_DiscProper	horz_stripe	nubxecad	120hr	12100	154.933618030609	467.877133195651	937.68936781136	-575.039455723456	-40.4377719115971	-418.039455723456	-40.4377719115971	419.990714110131
1457	20190525_nubxecad_119hr_disc01_DiscProper	out_of_horz	nubxecad	120hr	12101	99.6651356222135	1207.97327246158	812.079135741389	165.05668354247	-166.048003981567	322.05668354247	-166.048003981567	362.342996400699
1458	20190525_nubxecad_119hr_disc01_DiscProper	horz_stripe	nubxecad	120hr	12102	187.924717046254	1231.02231397114	1016.9353394197	188.10572505203	38.8081996967456	345.10572505203	38.8081996967456	347.28092062103
1459	20190525_nubxecad_119hr_disc01_DiscProper	out_of_horz	nubxecad	120hr	12103	88.5726511163822	838.681873509167	871.63038688502	-204.234715409941	-106.496752837937	-47.2347154099409	-106.496752837937	116.501831337034
1460	20190525_nubxecad_119hr_disc01_DiscProper	out_of_horz	nubxecad	120hr	12106	172.616123533158	1016.99087682793	781.562954033457	-25.9257120911816	-196.5641856895	131.074287908818	-196.5641856895	236.258223235891
1461	20190525_nubxecad_119hr_disc01_DiscProper	out_of_horz	nubxecad	120hr	12107	174.500000398164	726.012522375692	822.53340193521	-316.904066543415	-155.593737787747	-159.904066543415	-155.593737787747	223.111455859808
1462	20190525_nubxecad_119hr_disc01_DiscProper	horz_stripe	nubxecad	120hr	12108	206.956552648425	1277.97467837618	965.661737705215	235.058089457074	-12.4654020177423	392.058089457074	-12.4654020177423	392.256206778421
1463	20190525_nubxecad_119hr_disc01_DiscProper	horz_stripe	nubxecad	120hr	12109	154.289300774044	1116.23284597356	1000.35548571609	73.3162570544528	22.2283459931353	230.316257054453	22.2283459931353	231.386424902507
1464	20190525_nubxecad_119hr_disc01_DiscProper	horz_stripe	nubxecad	120hr	12111	172.744739670081	845.817846909064	962.558967120477	-197.098742010043	-15.5681726024802	-40.0987420100431	-15.5681726024802	43.0148475409202
1465	20190525_nubxecad_119hr_disc01_DiscProper	horz_stripe	nubxecad	120hr	12112	117.678867358731	964.572670322085	1003.72414930327	-78.3439185970228	25.597009580311	78.6560814029772	25.597009580311	82.7162985216717
1466	20190525_nubxecad_119hr_disc01_DiscProper	out_of_horz	nubxecad	120hr	12113	183.026568636626	1163.71755268234	1139.91312839746	120.800963763236	161.785988674505	277.800963763236	161.785988674505	321.477964406846
1467	20190525_nubxecad_119hr_disc01_DiscProper	out_of_horz	nubxecad	120hr	12114	128.121088459885	1036.32530513351	1172.42445381579	-6.59128378559876	194.297314092835	150.408716214401	194.297314092835	245.711676924305
1468	20190525_nubxecad_119hr_disc01_DiscProper	out_of_horz	nubxecad	120hr	12115	85.6890599992061	869.685084058963	1120.89205846853	-173.231504860144	142.764918745571	-16.231504860144	142.764918745571	143.684667847528
1469	20190525_nubxecad_119hr_disc01_DiscProper	out_of_horz	nubxecad	120hr	12117	258.715031139348	523.692350686172	805.143641944828	-519.224238232935	-172.983497778129	-362.224238232935	-172.983497778129	401.409627770668
1470	20190525_nubxecad_119hr_disc01_DiscProper	out_of_horz	nubxecad	120hr	12118	127.656512243063	807.752880738143	925.101892709804	-235.163708180964	-53.0252470131525	-78.163708180964	-53.0252470131525	94.4523271148188
1471	20190525_nubxecad_119hr_disc01_DiscProper	out_of_horz	nubxecad	120hr	12121	72.0120014602256	876.723652339434	1081.98297097523	-166.192936579673	103.855831252273	-9.19293657967319	103.855831252273	104.261899887056
1472	20190525_nubxecad_119hr_disc01_DiscProper	out_of_horz	nubxecad	120hr	12122	307.779691037962	421.535722813705	1153.46625788259	-621.380866105402	175.339118159634	-464.380866105402	175.339118159634	496.380292882183
1473	20190525_nubxecad_119hr_disc01_DiscProper	out_of_horz	nubxecad	120hr	12123	156.751947130367	833.017318478978	759.984295747399	-209.899270440129	-218.142843975558	-52.899270440129	-218.142843975558	224.46521599313
1474	20190525_nubxecad_119hr_disc01_DiscProper	out_of_horz	nubxecad	120hr	12126	129.394349654074	784.889209396404	768.120362188609	-258.027379522704	-210.006777534348	-101.027379522704	-210.006777534348	233.043725561503
1475	20190525_nubxecad_119hr_disc01_DiscProper	horz_stripe	nubxecad	120hr	12127	253.263191282305	1318.24475467524	979.653054972279	275.328165756137	1.52591524932234	432.328165756137	1.52591524932234	432.330858629608
1476	20190525_nubxecad_119hr_disc01_DiscProper	out_of_horz	nubxecad	120hr	12129	708.008314489151	1291.00232760343	840.477780044451	248.085738684318	-137.649359678506	405.085738684318	-137.649359678506	427.833848480134
1477	20190525_nubxecad_119hr_disc01_DiscProper	out_of_horz	nubxecad	120hr	12130	169.54002284085	838.377798785712	830.810798222681	-204.538790133396	-147.316341500276	-47.5387901333955	-147.316341500276	154.79677335259
1478	20190525_nubxecad_119hr_disc01_DiscProper	out_of_horz	nubxecad	120hr	12131	187.481573527453	1286.08156082411	893.044451760506	243.164971905002	-85.0826879624504	400.164971905002	-85.0826879624504	409.110093410865
1479	20190525_nubxecad_119hr_disc01_DiscProper	out_of_horz	nubxecad	120hr	12132	116.961895638042	949.046624367895	1248.43925666901	-93.8699645512123	270.312116946057	63.1300354487877	270.312116946057	277.58609825354
1480	20190525_nubxecad_119hr_disc01_DiscProper	out_of_horz	nubxecad	120hr	12134	171.701651409811	969.456438482422	645.889011490397	-73.4601504366856	-332.23812823256	83.5398495633144	-332.23812823256	342.580034906496
1481	20190525_nubxecad_119hr_disc01_DiscProper	horz_stripe	nubxecad	120hr	12137	114.801064523063	1154.70444657754	991.475010111277	111.787857658434	13.3478703883197	268.787857658434	13.3478703883197	269.119077860553
1482	20190525_nubxecad_119hr_disc01_DiscProper	out_of_horz	nubxecad	120hr	12138	184.638278981506	650.621313707148	713.809683531652	-392.295275211959	-264.317456191304	-235.295275211959	-264.317456191304	353.875096869663
1483	20190525_nubxecad_119hr_disc01_DiscProper	horz_stripe	nubxecad	120hr	12140	172.328902238708	1341.2895832295	1008.18572049629	298.372994310388	30.0585807733352	455.372994310388	30.0585807733352	456.363979982333
1484	20190525_nubxecad_119hr_disc01_DiscProper	out_of_horz	nubxecad	120hr	12141	300.385823672905	403.949610437892	1042.69924322342	-638.966978481216	64.5721035004616	-481.966978481216	64.5721035004616	486.273302677401
1485	20190525_nubxecad_119hr_disc01_DiscProper	out_of_horz	nubxecad	120hr	12143	345.923904426497	783.22521243528	637.970236460228	-259.691376483827	-340.156903262729	-102.691376483827	-340.156903262729	355.319908872881
1486	20190525_nubxecad_119hr_disc01_DiscProper	horz_stripe	nubxecad	120hr	12145	175.127248764218	558.989352842514	939.48436113218	-483.927236076593	-38.6427785907766	-326.927236076593	-38.6427785907766	329.203101482802
1487	20190525_nubxecad_119hr_disc01_DiscProper	out_of_horz	nubxecad	120hr	12146	181.559005609067	827.042281631887	1289.3852397999	-215.874307287221	311.25810007694	-58.8743072872209	311.25810007694	316.77719129075
1488	20190525_nubxecad_119hr_disc01_DiscProper	out_of_horz	nubxecad	120hr	12147	159.956565181364	906.265461762478	1221.74138465402	-136.65112715663	243.614244931066	20.3488728433701	243.614244931066	244.462628962647
1489	20190525_nubxecad_119hr_disc01_DiscProper	out_of_horz	nubxecad	120hr	12148	185.00351014891	952.854150956492	841.319988661127	-90.0624379626154	-136.80715106183	66.9375620373846	-136.80715106183	152.305068179503
1490	20190525_nubxecad_119hr_disc01_DiscProper	out_of_horz	nubxecad	120hr	12149	188.913393120223	880.845315451429	1237.92765555021	-162.071273467678	259.800515827257	-5.07127346767845	259.800515827257	259.850006424269
1491	20190525_nubxecad_119hr_disc01_DiscProper	out_of_horz	nubxecad	120hr	12150	95.9091485353888	1024.71558764178	1221.97515415153	-18.2010012773299	243.848014428574	138.79899872267	243.848014428574	280.583349803893
1492	20190525_nubxecad_119hr_disc01_DiscProper	out_of_horz	nubxecad	120hr	12151	191.113086683164	1243.64360138854	882.904365816854	200.727012469429	-95.2227739061026	357.727012469429	-95.2227739061026	370.1837275201
1493	20190525_nubxecad_119hr_disc01_DiscProper	out_of_horz	nubxecad	120hr	12152	199.729585959067	772.253134180952	1330.44287770808	-270.663454738155	352.315737985126	-113.663454738155	352.315737985126	370.196920807044
1494	20190525_nubxecad_119hr_disc01_DiscProper	out_of_horz	nubxecad	120hr	12153	97.3627341925997	904.60732739107	919.146410818689	-138.309261528037	-58.9807289042679	18.6907384719625	-58.9807289042679	61.8713995858025
1495	20190525_nubxecad_119hr_disc01_DiscProper	out_of_horz	nubxecad	120hr	12154	179.739772575972	1292.76575671704	1080.14103855264	249.849167797937	102.013898829679	406.849167797937	102.013898829679	419.443775603246
1496	20190525_nubxecad_119hr_disc01_DiscProper	horz_stripe	nubxecad	120hr	12155	71.8170768878972	663.514264634596	978.215473624045	-379.402324284511	0.0883339010882764	-222.402324284511	0.0883339010882764	222.402341826769
1497	20190525_nubxecad_119hr_disc01_DiscProper	out_of_horz	nubxecad	120hr	12156	75.1316974415128	899.377172105595	878.333010572081	-143.539416813512	-99.7941291508758	13.460583186488	-99.7941291508758	100.697842641747
1498	20190525_nubxecad_119hr_disc01_DiscProper	out_of_horz	nubxecad	120hr	12157	203.239068541564	987.38377516654	1271.4935178292	-55.5328137525678	293.366378106241	101.467186247432	293.366378106241	310.418140075842
1499	20190525_nubxecad_119hr_disc01_DiscProper	out_of_horz	nubxecad	120hr	12159	294.594225706335	517.896818859867	778.632062364382	-525.019770059241	-199.495077358575	-368.019770059241	-199.495077358575	418.612991968429
1500	20190525_nubxecad_119hr_disc01_DiscProper	out_of_horz	nubxecad	120hr	12160	210.531764756811	580.463967146744	1175.57032633656	-462.452621772363	197.443186613605	-305.452621772363	197.443186613605	363.710208940779
1501	20190525_nubxecad_119hr_disc01_DiscProper	out_of_horz	nubxecad	120hr	12161	207.88886204934	961.715946994431	1342.23126253404	-81.2006419246763	364.104122811081	75.7993580753237	364.104122811081	371.910412509058
1502	20190525_nubxecad_119hr_disc01_DiscProper	out_of_horz	nubxecad	120hr	12162	212.435656716489	430.043473837576	1063.42430223126	-612.873115081531	85.2971625083052	-455.873115081531	85.2971625083052	463.784328094543
1503	20190525_nubxecad_119hr_disc01_DiscProper	out_of_horz	nubxecad	120hr	12163	172.350821335926	813.408722259561	1232.37035416604	-229.507866659547	254.243214443087	-72.5078666595466	254.243214443087	264.380413075311
1504	20190525_nubxecad_119hr_disc01_DiscProper	out_of_horz	nubxecad	120hr	12165	81.1986538100656	885.093738185397	809.891552920689	-157.82285073371	-168.235586802268	-0.822850733710084	-168.235586802268	168.237599097329
1505	20190525_nubxecad_119hr_disc01_DiscProper	out_of_horz	nubxecad	120hr	12166	175.040394950323	1073.94301979639	831.881235137836	31.0264308772848	-146.24590458512	188.026430877285	-146.24590458512	238.205380536147
1506	20190525_nubxecad_119hr_disc01_DiscProper	horz_stripe	nubxecad	120hr	12167	135.259331340569	447.035805655559	972.955181801208	-595.880783263548	-5.17195792174846	-438.880783263548	-5.17195792174846	438.911256482184
1507	20190525_nubxecad_119hr_disc01_DiscProper	out_of_horz	nubxecad	120hr	12170	286.529954004325	782.497617241009	1322.08288184491	-260.418971678098	343.955742121958	-103.418971678098	343.955742121958	359.167142486088
1508	20190525_nubxecad_119hr_disc01_DiscProper	out_of_horz	nubxecad	120hr	12171	102.009216701996	943.786598840024	925.949043450928	-99.1299900790839	-52.1780962720288	57.8700099209161	-52.1780962720288	77.9197778411877
1509	20190525_nubxecad_119hr_disc01_DiscProper	out_of_horz	nubxecad	120hr	12174	86.7398333859949	1080.90018968338	1054.0174662375	37.9836007642734	75.8903265145442	194.983600764273	75.8903265145442	209.231800225218
1510	20190525_nubxecad_119hr_disc01_DiscProper	horz_stripe	nubxecad	120hr	12175	159.068110842848	704.450082856877	957.965126800536	-338.46650606223	-20.1620129224204	-181.46650606223	-20.1620129224204	182.583130621417
1511	20190525_nubxecad_119hr_disc01_DiscProper	out_of_horz	nubxecad	120hr	12178	118.555965264462	547.760652068746	849.875220036346	-495.155936850362	-128.251919686611	-338.155936850362	-128.251919686611	361.660051056855
1512	20190525_nubxecad_119hr_disc01_DiscProper	out_of_horz	nubxecad	120hr	12179	119.411866213216	1311.74329549759	853.628606437238	268.826706578483	-124.498533285719	425.826706578483	-124.498533285719	443.653320539555
1513	20190525_nubxecad_119hr_disc01_DiscProper	out_of_horz	nubxecad	120hr	12180	131.928658541322	1223.87045807487	737.279868909578	180.953869155763	-240.847270813379	337.953869155763	-240.847270813379	414.99424759339
1514	20190525_nubxecad_119hr_disc01_DiscProper	out_of_horz	nubxecad	120hr	12182	191.925449798313	806.126527152123	1156.2808042632	-236.790061766984	178.153664540244	-79.7900617669841	178.153664540244	195.205486976921
1515	20190525_nubxecad_119hr_disc01_DiscProper	out_of_horz	nubxecad	120hr	12183	88.1966974586516	868.89979426193	1099.78087098571	-174.016794657177	121.653731262754	-17.0167946571773	121.653731262754	122.838111474228
1516	20190525_nubxecad_119hr_disc01_DiscProper	out_of_horz	nubxecad	120hr	12184	111.841964204312	1083.02719028345	907.100754735891	40.1106013643405	-71.0263849870659	197.11060136434	-71.0263849870659	209.516912287631
1517	20190525_nubxecad_119hr_disc01_DiscProper	out_of_horz	nubxecad	120hr	12185	135.314535483061	914.394151401517	1193.91714305156	-128.522437517591	215.790003328604	28.4775624824092	215.790003328604	217.660968254527
1518	20190525_nubxecad_119hr_disc01_DiscProper	out_of_horz	nubxecad	120hr	12186	114.999545364038	853.46879710686	1043.6752127256	-189.447791812247	65.5480730026442	-32.4477918122475	65.5480730026442	73.1396545510773
1519	20190525_nubxecad_119hr_disc01_DiscProper	out_of_horz	nubxecad	120hr	12187	301.230624921264	692.321557526637	884.185843845809	-350.59503139247	-93.9412958771478	-193.59503139247	-93.9412958771478	215.183650054853
1520	20190525_nubxecad_119hr_disc01_DiscProper	out_of_horz	nubxecad	120hr	12189	86.9491189004492	1219.56032044963	771.44448128337	176.64373153052	-206.682658439587	333.64373153052	-206.682658439587	392.474025751087
1521	20190525_nubxecad_119hr_disc01_DiscProper	out_of_horz	nubxecad	120hr	12190	157.161463998898	1319.64099475427	757.431577525472	276.724405835162	-220.695562197485	433.724405835162	-220.695562197485	486.645036336269
1522	20190525_nubxecad_119hr_disc01_DiscProper	out_of_horz	nubxecad	120hr	12191	171.66590911963	518.886552476513	1212.74018426648	-524.030036442594	234.613044543525	-367.030036442594	234.613044543525	435.607998458515
1523	20190525_nubxecad_119hr_disc01_DiscProper	out_of_horz	nubxecad	120hr	12192	158.769287985262	1158.30853919797	1086.7899706494	115.391950278859	108.66283092644	272.391950278859	108.66283092644	293.266065888416
1524	20190525_nubxecad_119hr_disc01_DiscProper	out_of_horz	nubxecad	120hr	12193	146.010135343885	928.432948224148	752.644291228822	-114.483640694959	-225.482848494135	42.5163593050405	-225.482848494135	229.456217552683
1525	20190525_nubxecad_119hr_disc01_DiscProper	out_of_horz	nubxecad	120hr	12195	163.641758792865	1004.97136842442	1252.87377335202	-37.9452204946848	274.746633629066	119.054779505315	274.746633629066	299.43238504471
1526	20190525_nubxecad_119hr_disc01_DiscProper	out_of_horz	nubxecad	120hr	12197	194.00000048693	914.282119351451	792.983041013807	-128.634469567656	-185.14409870915	28.3655304323439	-185.14409870915	187.304406257652
1527	20190525_nubxecad_119hr_disc01_DiscProper	horz_stripe	nubxecad	120hr	12198	153.269074214625	1314.78031422705	995.478632003809	271.863725307939	17.3514922808523	428.863725307939	17.3514922808523	429.214595708692
1528	20190525_nubxecad_119hr_disc01_DiscProper	out_of_horz	nubxecad	120hr	12199	86.7048782359172	432.024537461892	894.956469195052	-610.892051457215	-83.170670527905	-453.892051457215	-83.170670527905	461.449189848785
1529	20190525_nubxecad_119hr_disc01_DiscProper	out_of_horz	nubxecad	120hr	12200	204.515904040178	1229.93334816587	758.913681628201	187.016759246766	-219.213458094756	344.016759246766	-219.213458094756	407.924099376966
1530	20190525_nubxecad_119hr_disc01_DiscProper	out_of_horz	nubxecad	120hr	12201	121.004575203654	549.20085725334	1122.62528055518	-493.715731665768	144.498140832221	-336.715731665768	144.498140832221	366.411239804651
1531	20190525_nubxecad_119hr_disc01_DiscProper	out_of_horz	nubxecad	120hr	12202	235.812105886826	504.203336718749	1048.3831377336	-538.713252200358	70.2559980106458	-381.713252200358	70.2559980106458	388.124866714111
1532	20190525_nubxecad_119hr_disc01_DiscProper	out_of_horz	nubxecad	120hr	12203	201.443163810715	631.83417191704	1159.00020265393	-411.082417002068	180.873062930968	-254.082417002068	180.873062930968	311.886100241166
1533	20190525_nubxecad_119hr_disc01_DiscProper	horz_stripe	nubxecad	120hr	12204	115.59070140784	1044.71491028355	1026.76275516297	1.79832136444452	48.6356154400104	158.798321364445	48.6356154400104	166.079288165003
1534	20190525_nubxecad_119hr_disc01_DiscProper	out_of_horz	nubxecad	120hr	12205	395.208883354648	1059.43947258483	1244.31021724661	16.5228836657272	266.183077523657	173.522883665727	266.183077523657	317.747733140041
1535	20190525_nubxecad_119hr_disc01_DiscProper	out_of_horz	nubxecad	120hr	12206	43.0369975247174	978.251251321315	1057.03084210865	-64.6653375977924	78.9037023856941	92.3346624022076	78.9037023856941	121.455687932265
1536	20190525_nubxecad_119hr_disc01_DiscProper	horz_stripe	nubxecad	120hr	12207	86.0144579875823	663.199991053612	992.517845249629	-379.716597865495	14.3907055266717	-222.716597865495	14.3907055266717	223.181037210458
1537	20190525_nubxecad_119hr_disc01_DiscProper	out_of_horz	nubxecad	120hr	12209	416.077434923374	581.105232485312	737.642204119268	-461.811356433795	-240.484935603689	-304.811356433795	-240.484935603689	388.256316449997
1538	20190525_nubxecad_119hr_disc01_DiscProper	out_of_horz	nubxecad	120hr	12211	172.209288940726	377.378503488077	910.986460459324	-665.53808543103	-67.1406792636328	-508.53808543103	-67.1406792636328	512.951123544768
1539	20190525_nubxecad_119hr_disc01_DiscProper	horz_stripe	nubxecad	120hr	12213	175.241200266615	993.533727509789	929.502385274309	-49.3828614093183	-48.6247544486482	107.617138590682	-48.6247544486482	118.092401379756
1540	20190525_nubxecad_119hr_disc01_DiscProper	out_of_horz	nubxecad	120hr	12216	154.500907754693	735.216926002144	871.028816964689	-307.699662916963	-107.098322758268	-150.699662916963	-107.098322758268	184.879526018758
1541	20190525_nubxecad_119hr_disc01_DiscProper	out_of_horz	nubxecad	120hr	12219	144.050814130559	1202.85352334149	798.452284126019	159.936934422378	-179.674855596938	316.936934422378	-179.674855596938	364.324133341226
1542	20190525_nubxecad_119hr_disc01_DiscProper	out_of_horz	nubxecad	120hr	12221	277.185026845406	477.51952051105	774.831648169766	-565.397068408057	-203.295491553191	-408.397068408057	-203.295491553191	456.19866546292
1543	20190525_nubxecad_119hr_disc01_DiscProper	out_of_horz	nubxecad	120hr	12223	141.195909931607	629.396904673571	923.066345595672	-413.519684245536	-55.0607941272846	-256.519684245536	-55.0607941272846	262.362420051647
1544	20190525_nubxecad_119hr_disc01_DiscProper	out_of_horz	nubxecad	120hr	12224	102.062666370768	1035.03256702759	772.60256677959	-7.8840218915152	-205.524572943367	149.115978108485	-205.524572943367	253.921099971632
1545	20190525_nubxecad_119hr_disc01_DiscProper	out_of_horz	nubxecad	120hr	12226	180.652822633324	776.161011829104	1173.25953370406	-266.755577090003	195.132393981104	-109.755577090003	195.132393981104	223.881526444582
1546	20190525_nubxecad_119hr_disc01_DiscProper	out_of_horz	nubxecad	120hr	12227	180.326208349957	1040.76715274192	614.495738806586	-2.14943617718677	-363.631400916371	154.850563822813	-363.631400916371	395.229671012495
1547	20190525_nubxecad_119hr_disc01_DiscProper	out_of_horz	nubxecad	120hr	12228	81.2812300278587	1073.93317845502	927.082783508375	31.0165895359107	-51.0443562145819	188.016589535911	-51.0443562145819	194.822391531559
1548	20190525_nubxecad_119hr_disc01_DiscProper	out_of_horz	nubxecad	120hr	12230	146.105165955694	818.203093173997	716.559721844904	-224.71349574511	-261.567417878053	-67.71349574511	-261.567417878053	270.189991675146
1549	20190525_nubxecad_119hr_disc01_DiscProper	out_of_horz	nubxecad	120hr	12231	177.603905277626	556.999306246496	1187.92115217277	-485.917282672612	209.794012449813	-328.917282672612	209.794012449813	390.128320556874
1550	20190525_nubxecad_119hr_disc01_DiscProper	out_of_horz	nubxecad	120hr	12232	196.009623831167	1023.28139749442	691.399583628706	-19.6351914246825	-286.727556094251	137.364808575318	-286.727556094251	317.933612659491
1551	20190525_nubxecad_119hr_disc01_DiscProper	out_of_horz	nubxecad	120hr	12233	128.054933542912	468.75476689574	830.424807983388	-574.161822023367	-147.702331739569	-417.161822023367	-147.702331739569	442.538093902843
1552	20190525_nubxecad_119hr_disc01_DiscProper	out_of_horz	nubxecad	120hr	12234	150.820909695309	688.246940244226	1176.17188453612	-354.669648674881	198.04474481316	-197.669648674881	198.04474481316	279.812456755164
1553	20190525_nubxecad_119hr_disc01_DiscProper	out_of_horz	nubxecad	120hr	12235	374.186513207136	1100.20524850467	1269.36289003124	57.2886595855632	291.235750308287	214.288659585563	291.235750308287	361.576951539514
1554	20190525_nubxecad_119hr_disc01_DiscProper	out_of_horz	nubxecad	120hr	12239	115.000520487566	1015.2330058538	825.002822249628	-27.6835830653071	-153.124317473328	129.316416934693	-153.124317473328	200.424031220061
1555	20190525_nubxecad_119hr_disc01_DiscProper	out_of_horz	nubxecad	120hr	12240	244.702970478768	1197.17374720335	1113.13171969342	154.25715828424	135.004579970467	311.25715828424	135.004579970467	339.274601460502
1556	20190525_nubxecad_119hr_disc01_DiscProper	horz_stripe	nubxecad	120hr	12242	143.362509327968	520.597060254638	942.310892548404	-522.319528664469	-35.8162471745525	-365.319528664469	-35.8162471745525	367.071057951044
1557	20190525_nubxecad_119hr_disc01_DiscProper	out_of_horz	nubxecad	120hr	12243	216.931467614469	647.849069083316	1203.26284521798	-395.067519835792	225.135705495027	-238.067519835792	225.135705495027	327.661761408786
1558	20190525_nubxecad_119hr_disc01_DiscProper	out_of_horz	nubxecad	120hr	12245	257.085701146207	1229.18360618526	1098.81789850696	186.267017266152	120.690758784003	343.267017266152	120.690758784003	363.866052825293
1559	20190525_nubxecad_119hr_disc01_DiscProper	out_of_horz	nubxecad	120hr	12251	211.489911548953	559.119287621524	1048.66661691101	-483.797301297584	70.5394771880505	-326.797301297584	70.5394771880505	334.323636581901
1560	20190525_nubxecad_119hr_disc01_DiscProper	out_of_horz	nubxecad	120hr	12252	95.0004047044146	827.511960431539	827.221009251031	-215.404628487569	-150.906130471926	-58.4046284875686	-150.906130471926	161.813969862867
1561	20190525_nubxecad_119hr_disc01_DiscProper	out_of_horz	nubxecad	120hr	12253	105.830158442936	1218.62726258425	884.513773418856	175.710673665147	-93.6133663041006	332.710673665147	-93.6133663041006	345.629649656249
1562	20190525_nubxecad_119hr_disc01_DiscProper	out_of_horz	nubxecad	120hr	12254	157.173952624424	1041.61585311117	625.494416803656	-1.3007358079376	-352.6327229193	155.699264192062	-352.6327229193	385.476456017005
1563	20190525_nubxecad_119hr_disc01_DiscProper	out_of_horz	nubxecad	120hr	12255	125.505370971545	803.94725489056	785.196696981025	-238.969334028547	-192.930442741932	-81.969334028547	-192.930442741932	209.621390744555
1564	20190525_nubxecad_119hr_disc01_DiscProper	horz_stripe	nubxecad	120hr	12256	38.0003742202379	956.541423530887	940.062184104424	-86.3751653882205	-38.0649556185334	70.6248346117795	-38.0649556185334	80.2297208656626
1565	20190525_nubxecad_119hr_disc01_DiscProper	out_of_horz	nubxecad	120hr	12258	252.989073844743	1189.61600456991	632.097282332348	146.699415650803	-346.029857390609	303.699415650803	-346.029857390609	460.401995295854
1566	20190525_nubxecad_119hr_disc01_DiscProper	out_of_horz	nubxecad	120hr	12260	139.500370501537	933.521257446449	765.820386221582	-109.395331472658	-212.306753501375	47.604668527342	-212.306753501375	217.578404369302
1567	20190525_nubxecad_119hr_disc01_DiscProper	out_of_horz	nubxecad	120hr	12262	263.938989264889	1235.88609167174	1160.23450150895	192.969502752631	182.107361785989	349.969502752631	182.107361785989	394.514567631636
1568	20190525_nubxecad_119hr_disc01_DiscProper	out_of_horz	nubxecad	120hr	12263	88.0985239686455	1100.72824490784	1112.364131935	57.8116559887301	134.236992212045	214.81165598873	134.236992212045	253.305384125085
1569	20190525_nubxecad_119hr_disc01_DiscProper	horz_stripe	nubxecad	120hr	12264	158.120391018775	1259.21423145955	1012.08575342433	216.297642540442	33.9586137013683	373.297642540442	33.9586137013683	374.839055290095
1570	20190525_nubxecad_119hr_disc01_DiscProper	out_of_horz	nubxecad	120hr	12266	164.698501876569	697.125602131653	1049.4088657448	-345.790986787454	71.2817260218388	-188.790986787454	71.2817260218388	201.799705541988
1571	20190525_nubxecad_119hr_disc01_DiscProper	out_of_horz	nubxecad	120hr	12267	226.183955881233	1040.8967013896	1245.11741078048	-2.01988752950911	266.990271057522	154.980112470491	266.990271057522	308.711256841624
1572	20190525_nubxecad_119hr_disc01_DiscProper	out_of_horz	nubxecad	120hr	12268	241.414284239693	759.626349754111	1235.37406664979	-283.290239164997	257.24692692683	-126.290239164997	257.24692692683	286.574956898976
1573	20190525_nubxecad_119hr_disc01_DiscProper	out_of_horz	nubxecad	120hr	12269	139.350155488495	555.493644042408	860.389291899106	-487.4229448767	-117.737847823851	-330.4229448767	-117.737847823851	350.77275166578
1574	20190525_nubxecad_119hr_disc01_DiscProper	horz_stripe	nubxecad	120hr	12270	199.358941845831	380.060883218515	1001.451399209	-662.855705700593	23.3242594860383	-505.855705700593	23.3242594860383	506.393143782987
1575	20190525_nubxecad_119hr_disc01_DiscProper	out_of_horz	nubxecad	120hr	12271	159.181391422389	490.692909898612	895.087207966575	-552.223679020496	-83.0399317563824	-395.223679020496	-83.0399317563824	403.853174711553
1576	20190525_nubxecad_119hr_disc01_DiscProper	horz_stripe	nubxecad	120hr	12273	175.327320927716	770.430284583702	941.201741817559	-272.486304335406	-36.9253979053979	-115.486304335406	-36.9253979053979	121.245913331221
1577	20190525_nubxecad_119hr_disc01_DiscProper	horz_stripe	nubxecad	120hr	12274	127.8829636112	1189.91503973113	1016.75426055057	146.998450812023	38.6271208276115	303.998450812023	38.6271208276115	306.442674181552
1578	20190525_nubxecad_119hr_disc01_DiscProper	out_of_horz	nubxecad	120hr	12276	192.816912615743	719.651874168962	1073.8197690075	-323.264714750146	95.6926292845443	-166.264714750146	95.6926292845443	191.83595770954
1579	20190525_nubxecad_119hr_disc01_DiscProper	out_of_horz	nubxecad	120hr	12277	73.8803017621178	1100.45651865162	785.258857029748	57.5399297325173	-192.868282693209	214.539929732517	-192.868282693209	288.488398239272
1580	20190525_nubxecad_119hr_disc01_DiscProper	out_of_horz	nubxecad	120hr	12278	199.993067273778	659.000030704328	1173.79703056903	-383.916558214779	195.669890846069	-226.916558214779	195.669890846069	299.62948882871
1581	20190525_nubxecad_119hr_disc01_DiscProper	out_of_horz	nubxecad	120hr	12279	95.3317478483118	611.585358744538	813.079846607761	-431.331230174569	-165.047293115196	-274.331230174569	-165.047293115196	320.153451978494
1582	20190525_nubxecad_119hr_disc01_DiscProper	out_of_horz	nubxecad	120hr	12281	94.5596458267619	1033.69177002379	911.008578785552	-9.22481889531559	-67.1185609374045	147.775181104684	-67.1185609374045	162.30343610913
1583	20190525_nubxecad_119hr_disc01_DiscProper	out_of_horz	nubxecad	120hr	12282	136.750276674515	547.971547717117	868.799442187481	-494.94504120199	-109.327697535476	-337.94504120199	-109.327697535476	355.189240154348
1584	20190525_nubxecad_119hr_disc01_DiscProper	horz_stripe	nubxecad	120hr	12283	134.338390059434	1096.96085035308	1021.57690785987	54.0442614339745	43.4497681369097	211.044261433974	43.4497681369097	215.470560948272
1585	20190525_nubxecad_119hr_disc01_DiscProper	out_of_horz	nubxecad	120hr	12287	136.909870119062	751.414384522361	1134.69655382774	-291.502204396747	156.569414104788	-134.502204396747	156.569414104788	206.409361271965
1586	20190525_nubxecad_119hr_disc01_DiscProper	out_of_horz	nubxecad	120hr	12288	120.699453911791	864.353558829546	1042.1961822187	-178.563030089561	64.0690424957444	-21.563030089561	64.0690424957444	67.6003437340729
1587	20190525_nubxecad_119hr_disc01_DiscProper	out_of_horz	nubxecad	120hr	12289	169.012756075188	684.776255317491	847.752521192328	-358.140333601616	-130.374618530629	-201.140333601616	-130.374618530629	239.697674077944
1588	20190525_nubxecad_119hr_disc01_DiscProper	horz_stripe	nubxecad	120hr	12290	237.10746146625	1268.87517464065	988.271971157505	225.958585721544	10.1448314345481	382.958585721544	10.1448314345481	383.092933872032
1589	20190525_nubxecad_119hr_disc01_DiscProper	out_of_horz	nubxecad	120hr	12291	234.407557039831	434.258131475058	809.049837933057	-608.658457444049	-169.0773017899	-451.658457444049	-169.0773017899	482.268074996978
1590	20190525_nubxecad_119hr_disc01_DiscProper	out_of_horz	nubxecad	120hr	12292	119.038297647574	651.768548360633	1246.41875019279	-391.148040558474	268.291610469835	-234.148040558474	268.291610469835	356.09787017879
1591	20190525_nubxecad_119hr_disc01_DiscProper	out_of_horz	nubxecad	120hr	12293	109.198306221974	1181.07776933134	1141.597854755	138.161180412235	163.470715032044	295.161180412235	163.470715032044	337.40598260172
1592	20190525_nubxecad_119hr_disc01_DiscProper	horz_stripe	nubxecad	120hr	12295	132.339765361359	1200.84778181202	949.018063760427	157.931192892908	-29.1090759625304	314.931192892908	-29.1090759625304	316.273607119441
1593	20190525_nubxecad_119hr_disc01_DiscProper	out_of_horz	nubxecad	120hr	12296	325.502728586029	690.251255384594	734.31272934544	-352.665333534514	-243.814410377517	-195.665333534514	-243.814410377517	312.618600622082
1594	20190525_nubxecad_119hr_disc01_DiscProper	out_of_horz	nubxecad	120hr	12298	225.931690570546	1069.848127027	1155.25839855264	26.9315381078898	177.131258829687	183.93153810789	177.131258829687	255.355230150713
1595	20190525_nubxecad_119hr_disc01_DiscProper	out_of_horz	nubxecad	120hr	12300	139.067477786419	696.724538013994	822.536235470508	-346.192050905114	-155.590904252449	-189.192050905114	-155.590904252449	244.953386610142
1596	20190525_nubxecad_119hr_disc01_DiscProper	out_of_horz	nubxecad	120hr	12301	202.323651173397	500.796722548674	826.114320431454	-542.119866370433	-152.012819291503	-385.119866370433	-152.012819291503	414.03527470752
1597	20190525_nubxecad_119hr_disc01_DiscProper	out_of_horz	nubxecad	120hr	12302	288.274178711042	886.402665197952	1325.50040215436	-156.513923721156	347.373262431408	0.486076278844394	347.373262431408	347.373602512322
1598	20190525_nubxecad_119hr_disc01_DiscProper	horz_stripe	nubxecad	120hr	12304	68.662463190653	1125.25482368667	934.373661899649	82.3382347675638	-43.7534778233077	239.338234767564	-43.7534778233077	243.304659723747
1599	20190525_nubxecad_119hr_disc01_DiscProper	horz_stripe	nubxecad	120hr	12305	202.004378198183	418.586453962424	1004.72415643434	-624.330134956683	26.5970167113792	-467.330134956683	26.5970167113792	468.086377003836
1600	20190525_nubxecad_119hr_disc01_DiscProper	out_of_horz	nubxecad	120hr	12306	199.544679307764	1026.46890817785	1194.24175747716	-16.4476807412557	216.114617754207	140.552319258744	216.114617754207	257.799306546893
1601	20190525_nubxecad_119hr_disc01_DiscProper	out_of_horz	nubxecad	120hr	12307	231.985035304574	1204.27793484054	855.812327997004	161.361345921435	-122.314811725953	318.361345921435	-122.314811725953	341.049644105463
1602	20190525_nubxecad_119hr_disc01_DiscProper	horz_stripe	nubxecad	120hr	12308	205.745120144218	372.843581529355	941.695303743113	-670.073007389753	-36.4318359798441	-513.073007389753	-36.4318359798441	514.364840929887
1603	20190525_nubxecad_119hr_disc01_DiscProper	out_of_horz	nubxecad	120hr	12309	100.30136724881	790.825459971588	1091.8954052341	-252.09112894752	113.768265511142	-95.0911289475199	113.768265511142	148.275220593083
1604	20190525_nubxecad_119hr_disc01_DiscProper	out_of_horz	nubxecad	120hr	12310	52.3592271533426	1031.43691244829	801.995852086721	-11.4796764708137	-176.131287636236	145.520323529186	-176.131287636236	228.469680799089
1605	20190525_nubxecad_119hr_disc01_DiscProper	out_of_horz	nubxecad	120hr	12311	78.0019036794528	953.746090583665	925.285010162354	-89.1704983354423	-52.842129560603	67.8295016645577	-52.842129560603	85.9833236887351
1606	20190525_nubxecad_119hr_disc01_DiscProper	out_of_horz	nubxecad	120hr	12312	226.976469389151	1165.57420331247	1232.30746717121	122.657614393361	254.180327448251	279.657614393361	254.180327448251	377.910068865445
1607	20190525_nubxecad_119hr_disc01_DiscProper	out_of_horz	nubxecad	120hr	12315	98.8498555107412	1141.54943424716	1101.80170693298	98.6328453280503	123.67456721002	255.63284532805	123.67456721002	283.978080465906
1608	20190525_nubxecad_119hr_disc01_DiscProper	out_of_horz	nubxecad	120hr	12316	109.995689183955	680.216490458833	1302.72695807031	-362.700098460274	324.59981834735	-205.700098460274	324.59981834735	384.288397662093
1609	20190525_nubxecad_119hr_disc01_DiscProper	horz_stripe	nubxecad	120hr	12317	114.270424984513	790.966981892856	963.77059122625	-251.949607026251	-14.3565484967066	-94.9496070262513	-14.3565484967066	96.0288412883226
1610	20190525_nubxecad_119hr_disc01_DiscProper	out_of_horz	nubxecad	120hr	12318	130.525276353556	1208.63672762672	1107.91116648391	165.720138707613	129.784026760953	322.720138707613	129.784026760953	347.839304176151
1611	20190525_nubxecad_119hr_disc01_DiscProper	out_of_horz	nubxecad	120hr	12319	195.046239995458	969.791229483447	740.260732439978	-73.1253594356608	-237.866407282978	83.8746405643392	-237.866407282978	252.220901282009
1612	20190525_nubxecad_119hr_disc01_DiscProper	out_of_horz	nubxecad	120hr	12320	125.466243282848	947.059685828794	1088.00121266061	-95.8569030903135	109.874072937655	61.1430969096865	109.874072937655	125.740964699721
1613	20190525_nubxecad_119hr_disc01_DiscProper	horz_stripe	nubxecad	120hr	12321	120.735421753288	1263.32653366247	961.333821642453	220.409944743368	-16.7933180805039	377.409944743368	-16.7933180805039	377.783379628253
1614	20190525_nubxecad_119hr_disc01_DiscProper	out_of_horz	nubxecad	120hr	12322	271.149330054438	1243.67046279922	1110.38576561575	200.753873880111	132.258625892792	357.753873880111	132.258625892792	381.418639291888
1615	20190525_nubxecad_119hr_disc01_DiscProper	out_of_horz	nubxecad	120hr	12323	64.0003419180872	825.464735621637	812.536096974217	-217.451853297471	-165.59104274874	-60.4518532974705	-165.59104274874	176.280515105085
1616	20190525_nubxecad_119hr_disc01_DiscProper	out_of_horz	nubxecad	120hr	12324	331.917425879739	609.841973665469	1226.41546610415	-433.074615253639	248.288326381196	-276.074615253639	248.288326381196	371.300802860187
1617	20190525_nubxecad_119hr_disc01_DiscProper	horz_stripe	nubxecad	120hr	12325	114.054452302853	907.113272031333	929.903797650998	-135.803316887774	-48.2233420719588	21.1966831122255	-48.2233420719588	52.6762764017091
1618	20190525_nubxecad_119hr_disc01_DiscProper	out_of_horz	nubxecad	120hr	12326	128.462442759936	1163.31860569547	1161.64389254191	120.40201677636	183.516752818954	277.40201677636	183.516752818954	332.611300885591
1619	20190525_nubxecad_119hr_disc01_DiscProper	out_of_horz	nubxecad	120hr	12327	168.53507849186	974.654747895313	1209.59499147575	-68.2618410237945	231.467851752794	88.7381589762055	231.467851752794	247.894790694641
1620	20190525_nubxecad_119hr_disc01_DiscProper	out_of_horz	nubxecad	120hr	12328	187.55567253424	774.665231625881	1113.09328109029	-268.251357293226	134.966141367336	-111.251357293226	134.966141367336	174.907758018828
1621	20190525_nubxecad_119hr_disc01_DiscProper	out_of_horz	nubxecad	120hr	12329	182.374399842065	868.618848890503	1238.14172197579	-174.297740028605	260.014582252831	-17.2977400286046	260.014582252831	260.589322103211
1622	20190525_nubxecad_119hr_disc01_DiscProper	out_of_horz	nubxecad	120hr	12331	138.983620391516	966.100710979908	1308.53873585835	-76.8158779391996	330.411596135397	80.1841220608004	330.411596135397	340.00193571714
1623	20190525_nubxecad_119hr_disc01_DiscProper	out_of_horz	nubxecad	120hr	12332	239.798427121199	1216.39865190931	1188.93680440446	173.4820629902	210.809664681499	330.4820629902	210.809664681499	391.993761023546
1624	20190525_nubxecad_119hr_disc01_DiscProper	out_of_horz	nubxecad	120hr	12333	141.732986951079	801.742718732604	739.078154144891	-241.173870186503	-239.048985578066	-84.1738701865032	-239.048985578066	253.435707681606
1625	20190525_nubxecad_119hr_disc01_DiscProper	out_of_horz	nubxecad	120hr	12334	150.122850085012	1222.60791007806	904.115275441153	179.691321158948	-74.0118642818042	336.691321158948	-74.0118642818042	344.730041914287
1626	20190525_nubxecad_119hr_disc01_DiscProper	out_of_horz	nubxecad	120hr	12335	98.1965479301545	778.53834927429	751.523448839756	-264.378239644818	-226.603690883201	-107.378239644818	-226.603690883201	250.757490558326
1627	20190525_nubxecad_119hr_disc01_DiscProper	horz_stripe	nubxecad	120hr	12336	221.658919479547	632.628138843164	987.979540122989	-410.288450075944	9.85240040003214	-253.288450075944	9.85240040003214	253.479996716736
1628	20190525_nubxecad_119hr_disc01_DiscProper	out_of_horz	nubxecad	120hr	12337	220.270968897299	641.391514079026	1298.66946314026	-401.525074840082	320.542323417299	-244.525074840082	320.542323417299	403.162365961046
1629	20190525_nubxecad_119hr_disc01_DiscProper	horz_stripe	nubxecad	120hr	12338	73.8836226424379	1114.08453572163	944.075593036189	71.167946802527	-34.0515466867682	228.167946802527	-34.0515466867682	230.694862924691
1630	20190525_nubxecad_119hr_disc01_DiscProper	out_of_horz	nubxecad	120hr	12340	110.094953294162	785.646966822685	1115.96062080984	-257.269622096422	137.833481086881	-100.269622096422	137.833481086881	170.446665041845
1631	20190525_nubxecad_119hr_disc01_DiscProper	out_of_horz	nubxecad	120hr	12341	141.357612094259	1211.56019263624	1147.21947538086	168.643603717132	169.092335657904	325.643603717132	169.092335657904	366.927751226486
1632	20190525_nubxecad_119hr_disc01_DiscProper	out_of_horz	nubxecad	120hr	12342	147.56388114606	1058.42825012154	849.159434463472	15.511661202436	-128.967705259485	172.511661202436	-128.967705259485	215.390209273127
1633	20190525_nubxecad_119hr_disc01_DiscProper	horz_stripe	nubxecad	120hr	12343	205.035004259152	1244.89869895435	944.709800198471	201.982110035242	-33.4173395244862	358.982110035242	-33.4173395244862	360.534150818267
1634	20190525_nubxecad_119hr_disc01_DiscProper	horz_stripe	nubxecad	120hr	12344	196.967687217916	1239.45976265407	957.837814973049	196.543173734966	-20.2893247499079	353.543173734966	-20.2893247499079	354.124882482719
1635	20190525_nubxecad_119hr_disc01_DiscProper	out_of_horz	nubxecad	120hr	12345	175.193481574458	1093.43062672313	1122.76694164345	50.5140378040182	144.639801920492	207.514037804018	144.639801920492	252.948113622787
1636	20190525_nubxecad_119hr_disc01_DiscProper	out_of_horz	nubxecad	120hr	12347	108.807234947031	653.118961440353	669.770617229098	-389.797627478754	-308.356522493859	-232.797627478754	-308.356522493859	386.36573388985
1637	20190525_nubxecad_119hr_disc01_DiscProper	out_of_horz	nubxecad	120hr	12348	98.7290439267766	1140.3045939958	835.943781971639	97.38800507669	-142.183357751318	254.38800507669	-142.183357751318	291.426430421706
1638	20190525_nubxecad_119hr_disc01_DiscProper	horz_stripe	nubxecad	120hr	12349	99.0613247123267	423.729913392974	934.971493330435	-619.186675526134	-43.1556463925217	-462.186675526134	-43.1556463925217	464.197084059622
1639	20190525_nubxecad_119hr_disc01_DiscProper	out_of_horz	nubxecad	120hr	12350	86.1840064278647	1019.27776207966	1233.75477626584	-23.6388268394473	255.627636542886	133.361173160553	255.627636542886	288.323934267103
1640	20190525_nubxecad_119hr_disc01_DiscProper	horz_stripe	nubxecad	120hr	12351	159.20048220655	376.628437879258	969.899500565759	-666.288151039849	-8.22763915719747	-509.288151039849	-8.22763915719747	509.354606178926
1641	20190525_nubxecad_119hr_disc01_DiscProper	out_of_horz	nubxecad	120hr	12352	217.894836384144	580.832985035536	1129.98351328939	-462.083603883572	151.856373566434	-305.083603883572	151.856373566434	340.787857106641
1642	20190525_nubxecad_119hr_disc01_DiscProper	out_of_horz	nubxecad	120hr	12353	120.528638096695	535.409489834225	1038.29271634828	-507.507099084882	60.1655766253201	-350.507099084882	60.1655766253201	355.633411140681
1643	20190525_nubxecad_119hr_disc01_DiscProper	out_of_horz	nubxecad	120hr	12354	105.172207003745	708.750608757291	926.217266920225	-334.165980161817	-51.9098728027316	-177.165980161817	-51.9098728027316	184.614244902968
1644	20190525_nubxecad_119hr_disc01_DiscProper	out_of_horz	nubxecad	120hr	12355	164.760879973647	858.393697467639	1175.04775982901	-184.522891451469	196.920620106049	-27.5228914514686	196.920620106049	198.834705664782
1645	20190525_nubxecad_119hr_disc01_DiscProper	out_of_horz	nubxecad	120hr	12356	138.083443447152	1337.16663510243	1031.77453213956	294.250046183323	53.6473924166024	451.250046183323	53.6473924166024	454.4278236349
1646	20190525_nubxecad_119hr_disc01_DiscProper	out_of_horz	nubxecad	120hr	12358	79.7201158388065	847.694415921285	916.317751589931	-195.222172997822	-61.8093881330259	-38.2221729978223	-61.8093881330259	72.6727938781391
1647	20190525_nubxecad_119hr_disc01_DiscProper	out_of_horz	nubxecad	120hr	12359	149.544612128424	738.338951043217	1055.14813255282	-304.577637875891	77.0209928298656	-147.577637875891	77.0209928298656	166.46739181451
1648	20190525_nubxecad_119hr_disc01_DiscProper	horz_stripe	nubxecad	120hr	12361	134.524956370773	1021.30221641493	933.230873027441	-21.6143725041808	-44.8962666955164	135.385627495819	-44.8962666955164	142.635699933893
1649	20190525_nubxecad_119hr_disc01_DiscProper	out_of_horz	nubxecad	120hr	12362	178.256678866003	527.466404015452	1213.12475619703	-515.450184903655	234.997616474072	-358.450184903655	234.997616474072	428.61452939204
1650	20190525_nubxecad_119hr_disc01_DiscProper	out_of_horz	nubxecad	120hr	12363	103.56793385282	751.877235543349	854.130952247771	-291.039353375759	-123.996187475186	-134.039353375759	-123.996187475186	182.596831193131
1651	20190525_nubxecad_119hr_disc01_DiscProper	horz_stripe	nubxecad	120hr	12364	131.37313365932	1212.50657961987	1007.05929327597	169.58999070076	28.9321535530098	326.58999070076	28.9321535530098	327.869015820552
1652	20190525_nubxecad_119hr_disc01_DiscProper	out_of_horz	nubxecad	120hr	12365	80.903886864322	1225.81070453269	1112.49873950604	182.894115613579	134.371599783081	339.894115613579	134.371599783081	365.49108970945
1653	20190525_nubxecad_119hr_disc01_DiscProper	out_of_horz	nubxecad	120hr	12367	245.371923941031	610.035875349119	700.633937090307	-432.880713569988	-277.49320263265	-275.880713569988	-277.49320263265	391.296109905543
1654	20190525_nubxecad_119hr_disc01_DiscProper	out_of_horz	nubxecad	120hr	12368	202.84186837533	418.38002078179	842.46898126158	-624.536568137317	-135.658158461377	-467.536568137317	-135.658158461377	486.819862477644
1655	20190525_nubxecad_119hr_disc01_DiscProper	out_of_horz	nubxecad	120hr	12369	224.200368875544	1028.17242430688	1300.73972382769	-14.744164612229	322.612584104735	142.255835387771	322.612584104735	352.584177359971
1656	20190525_nubxecad_119hr_disc01_DiscProper	horz_stripe	nubxecad	120hr	12370	145.362910157601	389.567557343511	1011.70258777819	-653.349031575596	33.5754480552298	-496.349031575596	33.5754480552298	497.483338271888
1657	20190525_nubxecad_119hr_disc01_DiscProper	out_of_horz	nubxecad	120hr	12371	168.927459454084	926.452876758018	1176.05806192244	-116.463712161089	197.930922199485	40.5362878389108	197.930922199485	202.039205587672
1658	20190525_nubxecad_119hr_disc01_DiscProper	out_of_horz	nubxecad	120hr	12372	96.6262076980906	972.89451729671	1152.8777714783	-70.0220716223977	174.750631755339	86.9779283776023	174.750631755339	195.199752366004
1659	20190525_nubxecad_119hr_disc01_DiscProper	out_of_horz	nubxecad	120hr	12374	65.5558896868081	1077.20283471412	1046.39217940806	34.2862457950116	68.2650396851012	191.286245795012	68.2650396851012	203.102298050903
1660	20190525_nubxecad_119hr_disc01_DiscProper	horz_stripe	nubxecad	120hr	12375	123.168525682088	801.287354197016	981.662957405812	-241.629234722091	3.53581768285528	-84.6292347220915	3.53581768285528	84.703065920504
1661	20190525_nubxecad_119hr_disc01_DiscProper	out_of_horz	nubxecad	120hr	12376	184.218994430021	975.915992148514	1265.81661826593	-67.0005967705938	287.689478542969	89.9994032294062	287.689478542969	301.438432596069
1662	20190525_nubxecad_119hr_disc01_DiscProper	out_of_horz	nubxecad	120hr	12377	46.5479275914166	1124.92954655199	1062.86416159432	82.0129576328864	84.737021871361	239.012957632886	84.737021871361	253.589346763715
1663	20190525_nubxecad_119hr_disc01_DiscProper	out_of_horz	nubxecad	120hr	12379	244.202102278998	1348.37461314516	878.201587868136	305.458024226048	-99.9255518548214	462.458024226048	-99.9255518548214	473.13057403274
1664	20190525_nubxecad_119hr_disc01_DiscProper	horz_stripe	nubxecad	120hr	12380	120.324154484577	783.537972851393	991.998004084354	-259.378616067715	13.8708643613974	-102.378616067715	13.8708643613974	103.313996661018
1665	20190525_nubxecad_119hr_disc01_DiscProper	out_of_horz	nubxecad	120hr	12381	178.139085892564	1017.22464095243	1287.71300050124	-25.6919479666781	309.585860778279	131.308052033322	309.585860778279	336.28144421394
1666	20190525_nubxecad_119hr_disc01_DiscProper	out_of_horz	nubxecad	120hr	12382	132.0240077892	1196.77230342429	844.675871062979	153.855714505185	-133.451268659978	310.855714505185	-133.451268659978	338.290579749845
1667	20190525_nubxecad_119hr_disc01_DiscProper	out_of_horz	nubxecad	120hr	12383	181.460994750427	1347.97438392118	832.468170320698	305.057795002071	-145.658969402259	462.057795002071	-145.658969402259	484.472848867203
1668	20190525_nubxecad_119hr_disc01_DiscProper	horz_stripe	nubxecad	120hr	12384	69.2318527833273	704.672821209839	934.57999313348	-338.243767709268	-43.5471465894774	-181.243767709268	-43.5471465894774	186.401870456111
1669	20190525_nubxecad_119hr_disc01_DiscProper	out_of_horz	nubxecad	120hr	12385	58.5134975569752	1043.31966223461	756.492242356109	0.403073315503889	-221.634897366848	157.403073315504	-221.634897366848	271.841415571614
1670	20190525_nubxecad_119hr_disc01_DiscProper	out_of_horz	nubxecad	120hr	12386	175.156789129896	1060.74983959251	908.775462529155	17.8332506733993	-69.3516771938018	174.833250673399	-69.3516771938018	188.085939587788
1671	20190525_nubxecad_119hr_disc01_DiscProper	out_of_horz	nubxecad	120hr	12387	64.4194547410558	877.355364452215	1117.99327946886	-165.561224466893	139.866139745905	-8.56122446689278	139.866139745905	140.127911608622
1672	20190525_nubxecad_119hr_disc01_DiscProper	out_of_horz	nubxecad	120hr	12388	132.000000817683	814.111372252194	846.273874349162	-228.805216666914	-131.853265373795	-71.8052166669137	-131.853265373795	150.137512735208
1673	20190525_nubxecad_119hr_disc01_DiscProper	out_of_horz	nubxecad	120hr	12390	97.0473241093776	894.160986848552	908.584888519809	-148.755602070555	-69.5422512031483	8.24439792944474	-69.5422512031483	70.0292424607094
1674	20190525_nubxecad_119hr_disc01_DiscProper	out_of_horz	nubxecad	120hr	12391	109.119336860523	872.018406341814	872.98427007711	-170.898182577293	-105.142869645847	-13.8981825772934	-105.142869645847	106.057449131663
1675	20190525_nubxecad_119hr_disc01_DiscProper	out_of_horz	nubxecad	120hr	12392	64.5439347961328	690.834467332727	906.410256003506	-352.08212158638	-71.7168837194513	-195.08212158638	-71.7168837194513	207.846928226213
1676	20190525_nubxecad_119hr_disc01_DiscProper	horz_stripe	nubxecad	120hr	12393	85.3556804738766	557.646718837698	951.173738529164	-485.269870081409	-26.953401193793	-328.269870081409	-26.953401193793	329.374548863719
1677	20190525_nubxecad_119hr_disc01_DiscProper	out_of_horz	nubxecad	120hr	12394	164.001450641243	723.790800214642	881.476056097023	-319.125788704465	-96.6510836259337	-162.125788704465	-96.6510836259337	188.749048551542
1678	20190525_nubxecad_119hr_disc01_DiscProper	out_of_horz	nubxecad	120hr	12395	205.812537733505	560.952719962889	1128.24908841604	-481.963868956219	150.121948693085	-324.963868956219	150.121948693085	357.9638467868
1679	20190525_nubxecad_119hr_disc01_DiscProper	out_of_horz	nubxecad	120hr	12396	92.0291451313969	1209.1248419045	767.314503979047	166.208252985394	-210.81263574391	323.208252985394	-210.81263574391	385.882808877469
1680	20190525_nubxecad_119hr_disc01_DiscProper	out_of_horz	nubxecad	120hr	12399	133.378207417371	673.360453835981	1153.88131156418	-369.556135083127	175.754171841225	-212.556135083127	175.754171841225	275.807250595541
1681	20190525_nubxecad_119hr_disc01_DiscProper	out_of_horz	nubxecad	120hr	12402	200.585015196942	1095.99645849059	714.025493938006	53.0798695714791	-264.101645784951	210.079869571479	-264.101645784951	337.465895914668
1682	20190525_nubxecad_119hr_disc01_DiscProper	out_of_horz	nubxecad	120hr	12404	313.284921019703	754.384133171647	1328.59708467271	-288.532455747461	350.469944949755	-131.532455747461	350.469944949755	374.339377073855
1683	20190525_nubxecad_119hr_disc01_DiscProper	horz_stripe	nubxecad	120hr	12405	216.38373496301	1304.55961053628	961.00231520422	261.643021617176	-17.1248245187369	418.643021617176	-17.1248245187369	418.993125437109
1684	20190525_nubxecad_119hr_disc01_DiscProper	out_of_horz	nubxecad	120hr	12406	96.0154994172961	963.586385294182	866.447414596167	-79.3302036249257	-111.67972512679	77.6697963750743	-111.67972512679	136.032930841546
1685	20190525_nubxecad_119hr_disc01_DiscProper	out_of_horz	nubxecad	120hr	12407	344.990149932739	652.175128017771	1156.35339610487	-390.741460901336	178.226256381915	-233.741460901336	178.226256381915	293.938206104961
1686	20190525_nubxecad_119hr_disc01_DiscProper	out_of_horz	nubxecad	120hr	12408	60.3316433707913	910.173171910077	1062.48721642473	-132.74341700903	84.360076701778	24.2565829909701	84.360076701778	87.7781542271634
1687	20190525_nubxecad_119hr_disc01_DiscProper	out_of_horz	nubxecad	120hr	12409	201.346392685439	772.932576124819	633.023306222135	-269.984012794289	-345.103833500822	-112.984012794289	-345.103833500822	363.128135847476
1688	20190525_nubxecad_119hr_disc01_DiscProper	out_of_horz	nubxecad	120hr	12411	233.894408244597	676.567300349764	1102.2901229712	-366.349288569343	124.16298324824	-209.349288569343	124.16298324824	243.400022665555
1689	20190525_nubxecad_119hr_disc01_DiscProper	out_of_horz	nubxecad	120hr	12412	176.115680320031	1011.214760337	1270.62428437075	-31.7018285821071	292.497144647794	125.298171417893	292.497144647794	318.204669022596
1690	20190525_nubxecad_119hr_disc01_DiscProper	out_of_horz	nubxecad	120hr	12414	127.740386595013	1176.77344708983	788.32874330731	133.856858170727	-189.798396415647	290.856858170727	-189.798396415647	347.30554735981
1691	20190525_nubxecad_119hr_disc01_DiscProper	out_of_horz	nubxecad	120hr	12415	63.5000220238419	942.416283610412	865.012087560668	-100.500305308696	-113.115052162289	56.4996946913042	-113.115052162289	126.440620553238
1692	20190525_nubxecad_119hr_disc01_DiscProper	horz_stripe	nubxecad	120hr	12417	92.5618997604394	1245.87740999878	968.712947089899	202.960821079675	-9.4141926330575	359.960821079675	-9.4141926330575	360.083906520808
1693	20190525_nubxecad_119hr_disc01_DiscProper	out_of_horz	nubxecad	120hr	12419	143.896772508352	818.314213412291	1221.3072019231	-224.602375506816	243.180062200146	-67.6023755068164	243.180062200146	252.401711218113
1694	20190525_nubxecad_119hr_disc01_DiscProper	out_of_horz	nubxecad	120hr	12420	88.5000059909786	933.61351656207	814.300295970421	-109.303072357037	-163.826843752536	47.6969276429626	-163.826843752536	170.628929670486
1695	20190525_nubxecad_119hr_disc01_DiscProper	out_of_horz	nubxecad	120hr	12422	160.064081762099	1139.19599150036	772.983370016926	96.2794025812545	-205.143769706031	253.279402581255	-205.143769706031	325.936223855401
1696	20190525_nubxecad_119hr_disc01_DiscProper	out_of_horz	nubxecad	120hr	12423	135.954511140502	897.189773472572	1145.44210348399	-145.726815446536	167.314963761028	11.2731845534641	167.314963761028	167.694310542519
1697	20190525_nubxecad_119hr_disc01_DiscProper	out_of_horz	nubxecad	120hr	12424	99.3171690695189	695.154201302955	811.435955356297	-347.762387616153	-166.69118436666	-190.762387616153	-166.69118436666	253.330297190398
1698	20190525_nubxecad_119hr_disc01_DiscProper	horz_stripe	nubxecad	120hr	12426	149.844082678826	1074.48290263982	939.632945711337	31.5663137207082	-38.49419401162	188.566313720708	-38.49419401162	192.455339346096
1699	20190525_nubxecad_119hr_disc01_DiscProper	out_of_horz	nubxecad	120hr	12429	93.5101562410015	1142.31453899512	878.939437637063	99.3979500760113	-99.1877020858941	256.397950076011	-99.1877020858941	274.914730504316
1700	20190525_nubxecad_119hr_disc01_DiscProper	out_of_horz	nubxecad	120hr	12430	59.4284891414676	898.250835992397	1045.54374938679	-144.66575292671	67.4166096638309	12.33424707329	67.4166096638309	68.5356324070209
1701	20190525_nubxecad_119hr_disc01_DiscProper	out_of_horz	nubxecad	120hr	12431	149.055537654434	1144.93191356859	845.868939631406	102.015324649484	-132.258200091551	259.015324649484	-132.258200091551	290.828420025854
1702	20190525_nubxecad_119hr_disc01_DiscProper	out_of_horz	nubxecad	120hr	12436	192.959581112995	1263.07318381528	861.244592902019	220.156594896176	-116.882546820938	377.156594896176	-116.882546820938	394.852664705491
1703	20190525_nubxecad_119hr_disc01_DiscProper	out_of_horz	nubxecad	120hr	12437	88.6157562713322	902.129423949927	906.564519206679	-140.787164969181	-71.562620516278	16.2128350308193	-71.562620516278	73.3761860203525
1704	20190525_nubxecad_119hr_disc01_DiscProper	out_of_horz	nubxecad	120hr	12438	154.844553427867	819.223615903465	890.631928294867	-223.692973015643	-87.49521142809	-66.6929730156429	-87.49521142809	110.015292902903
1705	20190525_nubxecad_119hr_disc01_DiscProper	out_of_horz	nubxecad	120hr	12439	229.227523491631	806.38258802753	673.327552756569	-236.534000891578	-304.799586966388	-79.5340008915779	-304.799586966388	315.005469020305
1706	20190525_nubxecad_119hr_disc01_DiscProper	out_of_horz	nubxecad	120hr	12441	218.740427391118	485.73584827861	756.279970644108	-557.180740640497	-221.847169078849	-400.180740640497	-221.847169078849	457.559604431899
1707	20190525_nubxecad_119hr_disc01_DiscProper	out_of_horz	nubxecad	120hr	12443	163.047913009572	1172.9482726608	873.129219164391	130.031683741691	-104.997920558566	287.031683741691	-104.997920558566	305.633360079055
1708	20190525_nubxecad_119hr_disc01_DiscProper	out_of_horz	nubxecad	120hr	12445	85.3128495639576	802.810684830983	1079.83564843432	-240.105904088124	101.708508711367	-83.1059040881241	101.708508711367	131.343869436661
1709	20190525_nubxecad_119hr_disc01_DiscProper	out_of_horz	nubxecad	120hr	12446	138.585426846922	1235.81467959109	1085.39375348813	192.898090671983	107.266613765176	349.898090671983	107.266613765176	365.971037494153
1710	20190525_nubxecad_119hr_disc01_DiscProper	out_of_horz	nubxecad	120hr	12449	127.089055783588	400.313876897914	890.024574772407	-642.602712021194	-88.1025649505499	-485.602712021194	-88.1025649505499	493.530197529193
1711	20190525_nubxecad_119hr_disc01_DiscProper	horz_stripe	nubxecad	120hr	12450	208.719711678838	1329.05361414924	982.196606204592	286.137025230133	4.06946648163489	443.137025230133	4.06946648163489	443.155710430608
1712	20190525_nubxecad_119hr_disc01_DiscProper	out_of_horz	nubxecad	120hr	12451	258.145558297627	459.574395918659	1075.81733551779	-583.342193000449	97.6901957948352	-426.342193000449	97.6901957948352	437.391174907388
1713	20190525_nubxecad_119hr_disc01_DiscProper	out_of_horz	nubxecad	120hr	12452	292.356418596956	750.025356644879	1270.87175750872	-292.891232274229	292.744617785765	-135.891232274229	292.744617785765	322.747328806207
1714	20190525_nubxecad_119hr_disc01_DiscProper	out_of_horz	nubxecad	120hr	12453	78.0001408499709	990.269338388711	1081.30443682061	-52.6472505303961	103.177297097654	104.352749469604	103.177297097654	146.748257087583
1715	20190525_nubxecad_119hr_disc01_DiscProper	out_of_horz	nubxecad	120hr	12456	191.651170658558	972.235978236537	1288.83171719267	-70.6806106825704	310.70457746971	86.3193893174296	310.70457746971	322.472280099802
1716	20190525_nubxecad_119hr_disc01_DiscProper	out_of_horz	nubxecad	120hr	12457	230.99528055625	950.609186280103	1138.320582207	-92.3074026390043	160.193442484045	64.6925973609957	160.193442484045	172.76304919803
1717	20190525_nubxecad_119hr_disc01_DiscProper	out_of_horz	nubxecad	120hr	12459	88.0255306590604	569.31433352795	917.968782988766	-473.602255391157	-60.1583567341912	-316.602255391157	-60.1583567341912	322.266994902869
1718	20190525_nubxecad_119hr_disc01_DiscProper	horz_stripe	nubxecad	120hr	12460	129.298519877241	1025.99435333939	966.787845761614	-16.9222355797137	-11.3392939613428	140.077764420286	-11.3392939613428	140.53597287715
1719	20190525_nubxecad_119hr_disc01_DiscProper	out_of_horz	nubxecad	120hr	12461	298.089538856054	491.318756708632	1167.2996576245	-551.597832210476	189.172517901546	-394.597832210476	189.172517901546	437.599920834565
1720	20190525_nubxecad_119hr_disc01_DiscProper	out_of_horz	nubxecad	120hr	12462	106.786372946438	882.975085835165	1195.35528766784	-159.941503083942	217.228147944879	-2.94150308394194	217.228147944879	217.248062591948
1721	20190525_nubxecad_119hr_disc01_DiscProper	out_of_horz	nubxecad	120hr	12464	158.072439033345	1190.63876261993	1175.86950063517	147.722173700819	197.742360912213	304.722173700819	197.742360912213	363.259747899609
1722	20190525_nubxecad_119hr_disc01_DiscProper	out_of_horz	nubxecad	120hr	12465	149.566695454062	748.152025343704	817.787635366005	-294.764563575403	-160.339504356952	-137.764563575403	-160.339504356952	211.394965963133
1723	20190525_nubxecad_119hr_disc01_DiscProper	horz_stripe	nubxecad	120hr	12466	238.64874739971	1058.8442005915	984.79665750791	15.927611672389	6.66951778495275	172.927611672389	6.66951778495275	173.056179739992
1724	20190525_nubxecad_119hr_disc01_DiscProper	out_of_horz	nubxecad	120hr	12467	218.497903084307	437.703243726229	828.064154291444	-605.213345192879	-150.062985431513	-448.213345192879	-150.062985431513	472.667010066928
1725	20190525_nubxecad_119hr_disc01_DiscProper	horz_stripe	nubxecad	120hr	12468	85.7717660212395	691.355001983217	942.068433027544	-351.56158693589	-36.0587066954132	-194.56158693589	-36.0587066954132	197.874812544593
1726	20190525_nubxecad_119hr_disc01_DiscProper	out_of_horz	nubxecad	120hr	12469	179.13299394844	714.401886384222	891.271791244777	-328.514702534886	-86.85534847818	-171.514702534886	-86.85534847818	192.252814660531
1727	20190525_nubxecad_119hr_disc01_DiscProper	out_of_horz	nubxecad	120hr	12471	96.0015770706154	1008.4839006826	1040.36039728563	-34.4326882365026	62.2332575626757	122.567311763497	62.2332575626757	137.46171925228
1728	20190525_nubxecad_119hr_disc01_DiscProper	out_of_horz	nubxecad	120hr	12473	65.3101391686626	882.561869701186	1078.5677289579	-160.354719217921	100.440589234943	-3.35471921792112	100.440589234943	100.496597489137
1729	20190525_nubxecad_119hr_disc01_DiscProper	horz_stripe	nubxecad	120hr	12474	106.166466100028	1322.48924462425	952.540369950822	279.572655705146	-25.586769772135	436.572655705146	-25.586769772135	437.321811137767
1730	20190525_nubxecad_119hr_disc01_DiscProper	out_of_horz	nubxecad	120hr	12476	268.053806906922	896.30940928333	634.802053190342	-146.607179635778	-343.325086532615	10.3928203642223	-343.325086532615	343.482351450188
1731	20190525_nubxecad_119hr_disc01_DiscProper	out_of_horz	nubxecad	120hr	12480	176.640856130968	1152.95629648133	1228.84396775579	110.039707562219	250.71682803283	267.039707562219	250.71682803283	366.29104995039
1732	20190525_nubxecad_119hr_disc01_DiscProper	out_of_horz	nubxecad	120hr	12481	320.947533175177	1165.04432548542	661.695372320872	122.127736566311	-316.431767402085	279.127736566311	-316.431767402085	421.949471787605
1733	20190525_nubxecad_119hr_disc01_DiscProper	out_of_horz	nubxecad	120hr	12484	456.515582401772	904.99448507159	1344.61070392556	-137.922103847517	366.483564202604	19.0778961524827	366.483564202604	366.979793656612
1734	20190525_nubxecad_119hr_disc01_DiscProper	out_of_horz	nubxecad	120hr	12486	67.5522692397141	859.160310616578	921.753550688174	-183.756278302529	-56.3735890347833	-26.7562783025294	-56.3735890347833	62.4009612847835
1735	20190525_nubxecad_119hr_disc01_DiscProper	out_of_horz	nubxecad	120hr	12487	262.080307820092	1200.58426213594	1162.51032145466	157.667673216831	184.383181731701	314.667673216831	184.383181731701	364.709339437859
1736	20190525_nubxecad_119hr_disc01_DiscProper	out_of_horz	nubxecad	120hr	12488	98.5663848142143	1213.26008097713	703.763960166958	170.343492058018	-274.363179555999	327.343492058018	-274.363179555999	427.116981737808
1737	20190525_nubxecad_119hr_disc01_DiscProper	horz_stripe	nubxecad	120hr	12490	177.689040501235	905.395743638853	970.468423881509	-137.520845280254	-7.65871584144827	19.4791547197456	-7.65871584144827	20.930680756627
1738	20190525_nubxecad_119hr_disc01_DiscProper	out_of_horz	nubxecad	120hr	12492	294.20253309559	692.990890028099	712.257805835709	-349.925698891009	-265.869333887248	-192.925698891009	-265.869333887248	328.491747223934
1739	20190525_nubxecad_119hr_disc01_DiscProper	out_of_horz	nubxecad	120hr	12493	59.2599876306401	832.914702183439	921.510266956043	-210.001886735669	-56.6168727669136	-53.0018867356689	-56.6168727669136	77.5543053572499
1740	20190525_nubxecad_119hr_disc01_DiscProper	horz_stripe	nubxecad	120hr	12495	115.498411898186	1222.49597275581	1027.46699676694	179.579383836698	49.339857043988	336.579383836698	49.339857043988	340.17657637911
1741	20190525_nubxecad_119hr_disc01_DiscProper	out_of_horz	nubxecad	120hr	12496	125.554769947018	798.686869468865	725.82635237014	-244.229719450242	-252.300787352817	-87.2297194502421	-252.300787352817	266.954511582441
1742	20190525_nubxecad_119hr_disc01_DiscProper	out_of_horz	nubxecad	120hr	12497	132.458826238186	504.084896213334	783.372262128758	-538.831692705774	-194.754877594199	-381.831692705774	-194.754877594199	428.631431303501
1743	20190525_nubxecad_119hr_disc01_DiscProper	out_of_horz	nubxecad	120hr	12498	187.34213319221	1034.73257652634	1032.93844158308	-8.18401239276955	54.8113018601244	148.81598760723	54.8113018601244	158.589019100053
1744	20190525_nubxecad_119hr_disc01_DiscProper	out_of_horz	nubxecad	120hr	12500	201.307791524855	724.011189140793	1117.98111148003	-318.905399778315	139.853971757078	-161.905399778315	139.853971757078	213.945067467342
1745	20190525_nubxecad_119hr_disc01_DiscProper	out_of_horz	nubxecad	120hr	12501	100.658655203344	947.66176722254	1098.73989819448	-95.2548216965671	120.612758471523	61.7451783034329	120.612758471523	135.498725270139
1746	20190525_nubxecad_119hr_disc01_DiscProper	out_of_horz	nubxecad	120hr	12502	220.726989724418	747.761834937858	1220.30723562349	-295.154753981249	242.180095900535	-138.154753981249	242.180095900535	278.815234336311
1747	20190525_nubxecad_119hr_disc01_DiscProper	out_of_horz	nubxecad	120hr	12504	408.76211077439	496.851224185022	1220.29456128158	-546.065364734085	242.167421558621	-389.065364734085	242.167421558621	458.276028284284
1748	20190525_nubxecad_119hr_disc01_DiscProper	out_of_horz	nubxecad	120hr	12505	335.967596180469	946.836148776487	1188.01913302085	-96.0804401426203	209.89199329789	60.9195598573797	209.89199329789	218.553978741587
1749	20190525_nubxecad_119hr_disc01_DiscProper	horz_stripe	nubxecad	120hr	12506	176.378851066806	798.946363164499	1023.794512587	-243.970225754609	45.6673728640454	-86.9702257546086	45.6673728640454	98.230998733146
1750	20190525_nubxecad_119hr_disc01_DiscProper	horz_stripe	nubxecad	120hr	12507	193.829237354593	1137.58284007901	962.039210888061	94.6662511599031	-16.0879288348959	251.666251159903	-16.0879288348959	252.179942555065
1751	20190525_nubxecad_119hr_disc01_DiscProper	out_of_horz	nubxecad	120hr	12509	114.139957848089	1050.35720691374	1104.2523382741	7.44061799463157	126.125198551142	164.440617994632	126.125198551142	207.239674184316
1752	20190525_nubxecad_119hr_disc01_DiscProper	out_of_horz	nubxecad	120hr	12510	188.691075788001	892.106545254609	1283.35725338378	-150.810043664498	305.230113660828	6.18995633550196	305.230113660828	305.292872247023
1753	20190525_nubxecad_119hr_disc01_DiscProper	out_of_horz	nubxecad	120hr	12511	161.000000025339	809.576107659912	835.475189425617	-233.340481259195	-142.65195029734	-76.3404812591951	-142.65195029734	161.794462212154
1754	20190525_nubxecad_119hr_disc01_DiscProper	out_of_horz	nubxecad	120hr	12513	57.2295909502632	813.559890631718	1098.49692737371	-229.35669828739	120.36978765075	-72.3566982873899	120.36978765075	140.443503111176
1755	20190525_nubxecad_119hr_disc01_DiscProper	out_of_horz	nubxecad	120hr	12515	165.358564866304	1233.02433689532	845.804983199039	190.107747976208	-132.322156523917	347.107747976208	-132.322156523917	371.4740122973
1756	20190525_nubxecad_119hr_disc01_DiscProper	out_of_horz	nubxecad	120hr	12517	199.416809052631	739.907091825837	908.658592801734	-303.009497093271	-69.4685469212233	-146.009497093271	-69.4685469212233	161.693080410932
1757	20190525_nubxecad_119hr_disc01_DiscProper	out_of_horz	nubxecad	120hr	12518	199.716319255249	871.451261409157	1300.06067965697	-171.465327509951	321.933539934014	-14.4653275099508	321.933539934014	322.258358827844
1758	20190525_nubxecad_119hr_disc01_DiscProper	horz_stripe	nubxecad	120hr	12519	109.520579695962	990.403366235116	1017.28740107593	-52.5132226839912	39.1602613529681	104.486777316009	39.1602613529681	111.58410596101
1759	20190525_nubxecad_119hr_disc01_DiscProper	out_of_horz	nubxecad	120hr	12520	174.936799021453	845.896518834381	625.668905344045	-197.020070084726	-352.458234378912	-40.0200700847261	-352.458234378912	354.723008826727
1760	20190525_nubxecad_119hr_disc01_DiscProper	horz_stripe	nubxecad	120hr	12521	125.990412438816	976.057280483798	1020.41030687275	-66.8593084353095	42.2831671497896	90.1406915646905	42.2831671497896	99.5651068395837
1761	20190525_nubxecad_119hr_disc01_DiscProper	out_of_horz	nubxecad	120hr	12522	329.930743864701	602.665218632085	1169.60262682296	-440.251370287023	191.475487100001	-283.251370287023	191.475487100001	341.897939346903
1762	20190525_nubxecad_119hr_disc01_DiscProper	out_of_horz	nubxecad	120hr	12524	215.031515828332	1010.76123089634	1197.44391291059	-32.1553580227685	219.316773187637	124.844641977232	219.316773187637	252.360915420476
1763	20190525_nubxecad_119hr_disc01_DiscProper	out_of_horz	nubxecad	120hr	12525	274.986282515026	1279.46066214311	775.651515155888	236.544073223998	-202.475624567069	393.544073223998	-202.475624567069	442.575774431408
1764	20190525_nubxecad_119hr_disc01_DiscProper	out_of_horz	nubxecad	120hr	12527	88.7220515580863	999.357262961653	892.483345459088	-43.5593259574543	-85.6437942638688	113.440674042546	-85.6437942638688	142.139530121423
1765	20190525_nubxecad_119hr_disc01_DiscProper	out_of_horz	nubxecad	120hr	12529	368.507424167928	702.990134929874	634.64956563923	-339.926453989234	-343.477574083727	-182.926453989234	-343.477574083727	389.151553340748
1766	20190525_nubxecad_119hr_disc01_DiscProper	out_of_horz	nubxecad	120hr	12531	227.440674922527	663.782109728718	745.207939726522	-379.13447919039	-232.919199996435	-222.13447919039	-232.919199996435	321.861896738593
1767	20190525_nubxecad_119hr_disc01_DiscProper	out_of_horz	nubxecad	120hr	12533	72.729936422779	908.27685937437	1090.89346545144	-134.639729544738	112.766325728478	22.3602704552624	112.766325728478	114.961845466806
1768	20190525_nubxecad_119hr_disc01_DiscProper	out_of_horz	nubxecad	120hr	12534	145.831190416362	780.313705908013	1185.65650014295	-262.602883011095	207.529360419995	-105.602883011095	207.529360419995	232.852752478014
1769	20190525_nubxecad_119hr_disc01_DiscProper	out_of_horz	nubxecad	120hr	12538	116.995978173033	700.718617496946	921.285468019849	-342.197971422161	-56.8416717031076	-185.197971422161	-56.8416717031076	193.724712571441
1770	20190525_nubxecad_119hr_disc01_DiscProper	out_of_horz	nubxecad	120hr	12539	61.0318170048244	984.550544387371	1030.46784440756	-58.3660445317366	52.3407046846074	98.6339554682634	52.3407046846074	111.661123665297
1771	20190525_nubxecad_119hr_disc01_DiscProper	out_of_horz	nubxecad	120hr	12541	214.866891977541	726.415741900684	746.448640313617	-316.500847018423	-231.67849940934	-159.500847018423	-231.67849940934	281.274682984726
1772	20190525_nubxecad_119hr_disc01_DiscProper	out_of_horz	nubxecad	120hr	12543	206.195063889928	1025.53649844164	622.854567108773	-17.3800904774641	-355.272572614184	139.619909522536	-355.272572614184	381.722831367187
1773	20190525_nubxecad_119hr_disc01_DiscProper	out_of_horz	nubxecad	120hr	12544	101.686366701435	662.370302938726	1200.13956307951	-380.546285980382	222.012423356556	-223.546285980382	222.012423356556	315.059451691698
1774	20190525_nubxecad_119hr_disc01_DiscProper	out_of_horz	nubxecad	120hr	12545	46.3553263620426	652.087914138995	1305.93730372444	-390.828674780113	327.810164001483	-233.828674780113	327.810164001483	402.660344176208
1775	20190525_nubxecad_119hr_disc01_DiscProper	out_of_horz	nubxecad	120hr	12546	156.540840578878	658.65722245618	778.278184697549	-384.259366462928	-199.848955025408	-227.259366462928	-199.848955025408	302.632490770371
1776	20190525_nubxecad_119hr_disc01_DiscProper	out_of_horz	nubxecad	120hr	12547	149.038883179417	1018.38909216953	607.481148439482	-24.5274967495807	-370.645991283475	132.472503250419	-370.645991283475	393.608199828131
1777	20190525_nubxecad_119hr_disc01_DiscProper	out_of_horz	nubxecad	120hr	12549	363.30571330726	578.12373733937	691.114741081888	-464.792851579738	-287.012398641069	-307.792851579738	-287.012398641069	420.847426577954
1778	20190525_nubxecad_119hr_disc01_DiscProper	out_of_horz	nubxecad	120hr	12552	134.618140884604	1028.52919466892	708.590680563322	-14.3873942501875	-269.536459159635	142.612605749812	-269.536459159635	304.939761485879
1779	20190525_nubxecad_119hr_disc01_DiscProper	horz_stripe	nubxecad	120hr	12553	138.503638840402	1091.67671527881	1000.37744709982	48.7601263597032	22.2503073768606	205.760126359703	22.2503073768606	206.959671863689
1780	20190525_nubxecad_119hr_disc01_DiscProper	out_of_horz	nubxecad	120hr	12554	154.159043518878	1210.17632630121	913.340059980603	167.259737382102	-64.7870797423542	324.259737382102	-64.7870797423542	330.668630185344
1781	20190525_nubxecad_119hr_disc01_DiscProper	out_of_horz	nubxecad	120hr	12555	116.121548173637	1167.43852679001	1208.97155015535	124.521937870904	230.844410432391	281.521937870904	230.844410432391	364.065575591084
1782	20190525_nubxecad_119hr_disc01_DiscProper	out_of_horz	nubxecad	120hr	12556	111.077389568807	1280.40952579009	855.041263478826	237.49293687098	-123.085876244131	394.49293687098	-123.085876244131	413.249089741135
1783	20190525_nubxecad_119hr_disc01_DiscProper	out_of_horz	nubxecad	120hr	12557	436.916558343756	1074.24434955147	642.609957696227	31.3277606323634	-335.51718202673	188.327760632363	-335.51718202673	384.758527988606
1784	20190525_nubxecad_119hr_disc01_DiscProper	out_of_horz	nubxecad	120hr	12558	167.186715590703	1209.27111031683	1134.41879715137	166.354521397719	156.291657428414	323.354521397719	156.291657428414	359.145135968829
1785	20190525_nubxecad_119hr_disc01_DiscProper	out_of_horz	nubxecad	120hr	12559	231.680330012656	780.307231252295	1222.70787714947	-262.609357666812	244.580737426509	-105.609357666812	244.580737426509	266.407720509169
1786	20190525_nubxecad_119hr_disc01_DiscProper	out_of_horz	nubxecad	120hr	12560	127.194446134481	849.273547055166	905.452156996813	-193.643041863941	-72.6749827261443	-36.643041863941	-72.6749827261443	81.3902059911873
1787	20190525_nubxecad_119hr_disc01_DiscProper	out_of_horz	nubxecad	120hr	12561	120.013599589563	992.980881402782	643.204156692325	-49.9357075163257	-334.922983030632	107.064292483674	-334.922983030632	351.619349989683
1788	20190525_nubxecad_119hr_disc01_DiscProper	out_of_horz	nubxecad	120hr	12562	84.2882789849539	937.305191150388	1132.9092124554	-105.611397768719	154.782072732446	51.3886022312807	154.782072732446	163.08978655525
1789	20190525_nubxecad_119hr_disc01_DiscProper	out_of_horz	nubxecad	120hr	12564	209.868167357731	941.360456517409	1063.08712543558	-101.556132401698	84.9599857126278	55.4438675983016	84.9599857126278	101.450587117808
1790	20190525_nubxecad_119hr_disc01_DiscProper	out_of_horz	nubxecad	120hr	12565	254.587197135312	598.632023650299	794.529990545345	-444.284565268809	-183.597149177612	-287.284565268809	-183.597149177612	340.940368140581
1791	20190525_nubxecad_119hr_disc01_DiscProper	out_of_horz	nubxecad	120hr	12567	185.010010906544	718.111713633734	799.810240772577	-324.804875285373	-178.31689895038	-167.804875285373	-178.31689895038	244.857902916814
1792	20190525_nubxecad_119hr_disc01_DiscProper	out_of_horz	nubxecad	120hr	12569	99.5842189736331	839.242639033103	818.978809026164	-203.673949886004	-159.148330696793	-46.6739498860042	-159.148330696793	165.851285076532
1793	20190525_nubxecad_119hr_disc01_DiscProper	horz_stripe	nubxecad	120hr	12575	128.147634278168	1200.38457773147	1025.79851989335	157.467988812361	47.6713801703928	314.467988812361	47.6713801703928	318.060806254152
1794	20190525_nubxecad_119hr_disc01_DiscProper	out_of_horz	nubxecad	120hr	12576	174.179997230931	637.587651798399	1040.3529390603	-405.328937120709	62.2257993373443	-248.328937120709	62.2257993373443	256.006466939162
1795	20190525_nubxecad_119hr_disc01_DiscProper	horz_stripe	nubxecad	120hr	12578	142.228684716273	624.394793237667	932.179515910266	-418.52179568144	-45.9476238126906	-261.52179568144	-45.9476238126906	265.527463269767
1796	20190525_nubxecad_119hr_disc01_DiscProper	out_of_horz	nubxecad	120hr	12579	180.182946598106	425.374159433509	915.559814192396	-617.542429485599	-62.5673255305609	-460.542429485599	-62.5673255305609	464.773062451499
1797	20190525_nubxecad_119hr_disc01_DiscProper	out_of_horz	nubxecad	120hr	12580	100.484295103348	691.110303821188	917.161758002372	-351.806285097919	-60.9653817205846	-194.806285097919	-60.9653817205846	204.123164981313
1798	20190525_nubxecad_119hr_disc01_DiscProper	out_of_horz	nubxecad	120hr	12581	142.681094070865	1166.43295469922	1053.604623962	123.516365780117	75.4774842390401	280.516365780117	75.4774842390401	290.493170483471
1799	20190525_nubxecad_119hr_disc01_DiscProper	out_of_horz	nubxecad	120hr	12582	209.403851308406	581.609464248803	1147.39817383823	-461.307124670304	169.271034115275	-304.307124670304	169.271034115275	348.217617468678
1800	20190525_nubxecad_119hr_disc01_DiscProper	out_of_horz	nubxecad	120hr	12583	117.679984904713	996.437454531363	868.805628957482	-46.4791343877442	-109.321510765474	110.520865612256	-109.321510765474	155.45434844908
1801	20190525_nubxecad_119hr_disc01_DiscProper	out_of_horz	nubxecad	120hr	12584	149.537470259257	487.840767287901	1089.80291189548	-555.075821631206	111.67577217252	-398.075821631206	111.67577217252	413.443875099981
1802	20190525_nubxecad_119hr_disc01_DiscProper	out_of_horz	nubxecad	120hr	12586	136.012888785039	829.129443317765	803.118072207741	-213.787145601343	-175.009067515216	-56.7871456013427	-175.009067515216	183.991721602069
1803	20190525_nubxecad_119hr_disc01_DiscProper	horz_stripe	nubxecad	120hr	12587	123.327504961031	1184.5067487106	970.509263056383	141.590159791494	-7.61787666657438	298.590159791494	-7.61787666657438	298.687320737284
1804	20190525_nubxecad_119hr_disc01_DiscProper	horz_stripe	nubxecad	120hr	12588	116.523944275903	1014.73804015883	1001.13984317925	-28.1785487602784	23.0127034562897	128.821451239722	23.0127034562897	130.860807042732
1805	20190525_nubxecad_119hr_disc01_DiscProper	out_of_horz	nubxecad	120hr	12590	215.340541721697	778.728093149027	849.631856467553	-264.18849577008	-128.495283255404	-107.18849577008	-128.495283255404	167.333234727411
1806	20190525_nubxecad_119hr_disc01_DiscProper	out_of_horz	nubxecad	120hr	12591	154.449213986458	414.593927249894	902.12726257078	-628.322661669213	-75.9998771521766	-471.322661669213	-75.9998771521766	477.41075891741
1807	20190525_nubxecad_119hr_disc01_DiscProper	out_of_horz	nubxecad	120hr	12593	117.564171450173	1037.57939572654	1127.65553092519	-5.33719319257148	149.528391202235	151.662806807429	149.528391202235	212.979686224382
1808	20190525_nubxecad_119hr_disc01_DiscProper	horz_stripe	nubxecad	120hr	12594	224.683372837359	442.959596991674	1023.94815767954	-599.956991927433	45.8210179565866	-442.956991927433	45.8210179565866	445.320628742907
1809	20190525_nubxecad_119hr_disc01_DiscProper	out_of_horz	nubxecad	120hr	12598	302.661758076448	413.322439148106	1119.41990020033	-629.594149771001	141.292760477374	-472.594149771001	141.292760477374	493.26349404866
1810	20190525_nubxecad_119hr_disc01_DiscProper	out_of_horz	nubxecad	120hr	12599	179.736036757367	659.142761932908	1031.23801261577	-383.7738269862	53.1108728928144	-226.7738269862	53.1108728928144	232.910140237396
1811	20190525_nubxecad_119hr_disc01_DiscProper	out_of_horz	nubxecad	120hr	12603	265.502329419535	704.401305717261	863.010918021827	-338.515283201846	-115.116221701129	-181.515283201846	-115.116221701129	214.94078843856
1812	20190525_nubxecad_119hr_disc01_DiscProper	out_of_horz	nubxecad	120hr	12604	307.72644327875	631.186825251806	1298.71224093372	-411.729763667301	320.585101210763	-254.729763667301	320.585101210763	409.465578060372
1813	20190525_nubxecad_119hr_disc01_DiscProper	horz_stripe	nubxecad	120hr	12605	102.34426567756	1293.30425732893	935.903378709269	250.387668409818	-42.2237610136884	407.387668409818	-42.2237610136884	409.569967608135
1814	20190525_nubxecad_119hr_disc01_DiscProper	out_of_horz	nubxecad	120hr	12607	158.928604341664	1232.60816857807	809.080130184606	189.691579658962	-169.047009538351	346.691579658962	-169.047009538351	385.709661326088
1815	20190525_nubxecad_119hr_disc01_DiscProper	out_of_horz	nubxecad	120hr	12608	143.119325243898	481.183525611798	840.082323542683	-561.733063307309	-138.044816180274	-404.733063307309	-138.044816180274	427.627435752624
1816	20190525_nubxecad_119hr_disc01_DiscProper	out_of_horz	nubxecad	120hr	12609	99.8656479064885	859.96483488588	771.881487201678	-182.951754033228	-206.245652521279	-25.9517540332276	-206.245652521279	207.871986379428
1817	20190525_nubxecad_119hr_disc01_DiscProper	out_of_horz	nubxecad	120hr	12612	153.011040635849	947.823619671021	745.266263793292	-95.0929692480869	-232.860875929665	61.9070307519131	-232.860875929665	240.94951337417
1818	20190525_nubxecad_119hr_disc01_DiscProper	horz_stripe	nubxecad	120hr	12614	65.2368262252495	830.047387426149	977.266137912227	-212.869201492959	-0.861001810729704	-55.8692014929587	-0.861001810729704	55.875835560454
1819	20190525_nubxecad_119hr_disc01_DiscProper	out_of_horz	nubxecad	120hr	12616	140.5098500081	963.744081754727	895.400457956517	-79.1725071643804	-82.7266817664395	77.8274928356196	-82.7266817664395	113.581787788202
1820	20190525_nubxecad_119hr_disc01_DiscProper	out_of_horz	nubxecad	120hr	12621	180.043876250671	736.499627035018	887.74143444551	-306.416961884089	-90.3857052774468	-149.416961884089	-90.3857052774468	174.628188495365
1821	20190525_nubxecad_119hr_disc01_DiscProper	out_of_horz	nubxecad	120hr	12622	105.799263888664	952.331991506413	1173.81776711161	-90.5845974126946	195.690627388657	66.4154025873054	195.690627388657	206.653882974891
1822	20190525_nubxecad_119hr_disc01_DiscProper	out_of_horz	nubxecad	120hr	12625	135.045332523517	876.487638301761	775.377492962566	-166.428950617347	-202.749646760391	-9.42895061734691	-202.749646760391	202.968776838231
1823	20190525_nubxecad_119hr_disc01_DiscProper	out_of_horz	nubxecad	120hr	12626	94.5926149524954	790.387333299515	1061.16520040206	-252.529255619593	83.0380606791006	-95.5292556195926	83.0380606791006	126.574713906765
1824	20190525_nubxecad_119hr_disc01_DiscProper	horz_stripe	nubxecad	120hr	12627	168.000940509459	621.812707864379	1017.26614487231	-421.103881054729	39.1390051493564	-264.103881054729	39.1390051493564	266.988242647971
1825	20190525_nubxecad_119hr_disc01_DiscProper	out_of_horz	nubxecad	120hr	12628	213.107369105738	1267.80496229914	777.76733323581	224.88837338003	-200.359806487147	381.88837338003	-200.359806487147	431.257210697297
1826	20190525_nubxecad_119hr_disc01_DiscProper	out_of_horz	nubxecad	120hr	12629	209.814205372824	861.333241482536	796.427856309679	-181.583347436572	-181.699283413278	-24.5833474365716	-181.699283413278	183.354766952173
[truncated: 43,111 more rows]
